# Supplementary material for: Evolutionary Histories of Type III Polyketide Synthases in Fungi
Source: Front Microbiol. 2020 Jan 21;10:3018. doi: 10.3389/fmicb.2019.03018 (PMC6985275; doi:10.3389/fmicb.2019.03018)
Supplement: TABLE S1 — Genomes used in this study. [file Table_1.xlsx]

## Sheet: Table S1 Genomes
Table S1. Genomes used in this study.
Species JGI acronym	#t3PKS	Sequenced species	NCBI Taxonomy ID	Lineage
Acema1	1	Acephala macrosclerotiorum EW76-UTF0540	886606	root	cellular organisms	eukaryota	opisthokonta	fungi	dikarya	ascomycota	saccharomyceta	pezizomycotina	leotiomyceta	sordariomyceta	leotiomycetes	helotiales	helotiales incertae sedis	acephala	acephala macrosclerotiorum
Achstr1	1	Achaetomium strumarium CBS333.67	79814	root	cellular organisms	eukaryota	opisthokonta	fungi	dikarya	ascomycota	saccharomyceta	pezizomycotina	leotiomyceta	sordariomyceta	sordariomycetes	sordariomycetidae	sordariales	chaetomiaceae	achaetomium	achaetomium strumarium
Aciaci1	1	Acidothrix acidophila CBS 136259	1442179	root	cellular organisms	eukaryota	opisthokonta	fungi	dikarya	ascomycota	saccharomyceta	pezizomycotina	leotiomyceta	sordariomyceta	sordariomycetes	sordariomycetidae	sordariomycetidae incertae sedis	amplistromataceae	acidothrix	acidothrix acidophila
Acral2	2	Acremonium alcalophilum	398408	root	cellular organisms	eukaryota	opisthokonta	fungi	dikarya	ascomycota	saccharomyceta	pezizomycotina	leotiomyceta	sordariomyceta	sordariomycetes	hypocreomycetidae	glomerellales	plectosphaerellaceae	acremonium	acremonium alcalophilum
Acrst1	1	Acremonium strictum DS1bioAY4a	5046	root	cellular organisms	eukaryota	opisthokonta	fungi	dikarya	ascomycota	saccharomyceta	pezizomycotina	leotiomyceta	sordariomyceta	sordariomycetes	hypocreomycetidae	hypocreales	sarocladiaceae	sarocladium	sarocladium strictum
Altal1	1	Alternaria alternata SRC1lrK2f	5599	root	cellular organisms	eukaryota	opisthokonta	fungi	dikarya	ascomycota	saccharomyceta	pezizomycotina	leotiomyceta	dothideomyceta	dothideomycetes	pleosporomycetidae	pleosporales	pleosporineae	pleosporaceae	alternaria	alternaria sect. alternaria	alternaria alternata complex	alternaria alternata
Altalt1	1	Alternaria alternata MPI-PUGE-AT-0064	5599	root	cellular organisms	eukaryota	opisthokonta	fungi	dikarya	ascomycota	saccharomyceta	pezizomycotina	leotiomyceta	dothideomyceta	dothideomycetes	pleosporomycetidae	pleosporales	pleosporineae	pleosporaceae	alternaria	alternaria sect. alternaria	alternaria alternata complex	alternaria alternata
Altbr1	1	Alternaria brassicicola	29001	root	cellular organisms	eukaryota	opisthokonta	fungi	dikarya	ascomycota	saccharomyceta	pezizomycotina	leotiomyceta	dothideomyceta	dothideomycetes	pleosporomycetidae	pleosporales	pleosporineae	pleosporaceae	alternaria	alternaria sect. brassicicola	alternaria brassicicola
Altro1	1	Alternaria rosae MPI-PUGE-AT-0040	1187941	root	cellular organisms	eukaryota	opisthokonta	fungi	dikarya	ascomycota	saccharomyceta	pezizomycotina	leotiomyceta	dothideomyceta	dothideomycetes	pleosporomycetidae	pleosporales	pleosporineae	pleosporaceae	alternaria	alternaria sect. pseudoalternaria	alternaria rosae
Amore1	1	Amorphotheca resinae	5101	root	cellular organisms	eukaryota	opisthokonta	fungi	dikarya	ascomycota	saccharomyceta	pezizomycotina	leotiomyceta	sordariomyceta	leotiomycetes	leotiomycetes incertae sedis	myxotrichaceae	amorphotheca	amorphotheca resinae
Ampqui1	1	Ampelomyces quisqualis HMLAC05119	50730	root	cellular organisms	eukaryota	opisthokonta	fungi	dikarya	ascomycota	saccharomyceta	pezizomycotina	leotiomyceta	dothideomyceta	dothideomycetes	pleosporomycetidae	pleosporales	pleosporineae	leptosphaeriaceae	ampelomyces	ampelomyces quisqualis
Antav1	2	Anthostoma avocetta NRRL 3190	1157709	root	cellular organisms	eukaryota	opisthokonta	fungi	dikarya	ascomycota	saccharomyceta	pezizomycotina	leotiomyceta	sordariomyceta	sordariomycetes	xylariomycetidae	xylariales	diatrypaceae	anthostoma	anthostoma avocetta
Apibac1	1	Apiosordaria backusii CBS 540.89	314023	root	cellular organisms	eukaryota	opisthokonta	fungi	dikarya	ascomycota	saccharomyceta	pezizomycotina	leotiomyceta	sordariomyceta	sordariomycetes	sordariomycetidae	sordariales	lasiosphaeriaceae	apiosordaria	apiosordaria backusii
Apimo1	2	Apiospora montagnei NRRL 25634	335852	root	cellular organisms	eukaryota	opisthokonta	fungi	dikarya	ascomycota	saccharomyceta	pezizomycotina	leotiomyceta	sordariomyceta	sordariomycetes	xylariomycetidae	xylariales	apiosporaceae	arthrinium	arthrinium arundinis
Apope1	1	Apodospora peruviana CBS 118394	516989	root	cellular organisms	eukaryota	opisthokonta	fungi	dikarya	ascomycota	saccharomyceta	pezizomycotina	leotiomyceta	sordariomyceta	sordariomycetes	sordariomycetidae	sordariales	lasiosphaeriaceae	apodospora	apodospora peruviana
Artbe1	1	Arthroderma benhamiae CBS 112371	63400	root	cellular organisms	eukaryota	opisthokonta	fungi	dikarya	ascomycota	saccharomyceta	pezizomycotina	leotiomyceta	eurotiomycetes	eurotiomycetidae	onygenales	arthrodermataceae	trichophyton	trichophyton benhamiae
Artol1	1	Arthrobotrys oligospora ATCC 24927	13349	root	cellular organisms	eukaryota	opisthokonta	fungi	dikarya	ascomycota	saccharomyceta	pezizomycotina	orbiliomycetes	orbiliales	orbiliaceae	arthrobotrys	arthrobotrys oligospora
Ascim1	1	Ascobolus immersus RN42	5191	root	cellular organisms	eukaryota	opisthokonta	fungi	dikarya	ascomycota	saccharomyceta	pezizomycotina	pezizomycetes	pezizales	ascobolaceae	ascobolus	ascobolus immersus
Ascra1	1	Ascochyta rabiei ArDII	5454	root	cellular organisms	eukaryota	opisthokonta	fungi	dikarya	ascomycota	saccharomyceta	pezizomycotina	leotiomyceta	dothideomyceta	dothideomycetes	pleosporomycetidae	pleosporales	pleosporineae	didymellaceae	ascochyta	ascochyta rabiei
Ascsa1	1	Ascocoryne sarcoides NRRL50072	139061	root	cellular organisms	eukaryota	opisthokonta	fungi	dikarya	ascomycota	saccharomyceta	pezizomycotina	leotiomyceta	sordariomyceta	leotiomycetes	helotiales	helotiaceae	ascocoryne	ascocoryne sarcoides
Aspac1	1	Aspergillus aculeatus ATCC16872	5053	root	cellular organisms	eukaryota	opisthokonta	fungi	dikarya	ascomycota	saccharomyceta	pezizomycotina	leotiomyceta	eurotiomycetes	eurotiomycetidae	eurotiales	aspergillaceae	aspergillus	aspergillus aculeatus
Aspacu1	1	Aspergillus aculeatinus CBS 121060	487661	root	cellular organisms	eukaryota	opisthokonta	fungi	dikarya	ascomycota	saccharomyceta	pezizomycotina	leotiomyceta	eurotiomycetes	eurotiomycetidae	eurotiales	aspergillaceae	aspergillus	aspergillus aculeatinus
Aspamy1	1	Aspergillus amylovorus CBS 600.67	176161	root	cellular organisms	eukaryota	opisthokonta	fungi	dikarya	ascomycota	saccharomyceta	pezizomycotina	leotiomyceta	eurotiomycetes	eurotiomycetidae	eurotiales	aspergillaceae	aspergillus	aspergillus amylovorus
Aspbom1	4	Aspergillus bombycis NRRL 26010	109264	root	cellular organisms	eukaryota	opisthokonta	fungi	dikarya	ascomycota	saccharomyceta	pezizomycotina	leotiomyceta	eurotiomycetes	eurotiomycetidae	eurotiales	aspergillaceae	aspergillus	aspergillus bombycis
Aspbr1	1	Aspergillus brasiliensis	319629	root	cellular organisms	eukaryota	opisthokonta	fungi	dikarya	ascomycota	saccharomyceta	pezizomycotina	leotiomyceta	eurotiomycetes	eurotiomycetidae	eurotiales	aspergillaceae	aspergillus	aspergillus brasiliensis
Aspbrev1	2	Aspergillus brevijanus CBS 111.46	176172	root	cellular organisms	eukaryota	opisthokonta	fungi	dikarya	ascomycota	saccharomyceta	pezizomycotina	leotiomyceta	eurotiomycetes	eurotiomycetidae	eurotiales	aspergillaceae	aspergillus	aspergillus brevijanus
Aspbru1	1	Aspergillus brunneoviolaceus CBS 621.78	1191711	root	cellular organisms	eukaryota	opisthokonta	fungi	dikarya	ascomycota	saccharomyceta	pezizomycotina	leotiomyceta	eurotiomycetes	eurotiomycetidae	eurotiales	aspergillaceae	aspergillus	aspergillus brunneoviolaceus
Aspcal1	1	Aspergillus calidoustus	454130	root	cellular organisms	eukaryota	opisthokonta	fungi	dikarya	ascomycota	saccharomyceta	pezizomycotina	leotiomyceta	eurotiomycetes	eurotiomycetidae	eurotiales	aspergillaceae	aspergillus	aspergillus calidoustus
Aspcar1	1	Aspergillus carlsbadensis CBS 12389	1810906	root	cellular organisms	eukaryota	opisthokonta	fungi	dikarya	ascomycota	saccharomyceta	pezizomycotina	leotiomyceta	eurotiomycetes	eurotiomycetidae	eurotiales	aspergillaceae	aspergillus	aspergillus carlsbadensis
Aspcos1	1	Aspergillus costaricaensis CBS 115574	319631	root	cellular organisms	eukaryota	opisthokonta	fungi	dikarya	ascomycota	saccharomyceta	pezizomycotina	leotiomyceta	eurotiomycetes	eurotiomycetidae	eurotiales	aspergillaceae	aspergillus	aspergillus costaricaensis
Aspeuc1	1	Aspergillus eucalypticola CBS 122712	1340029	root	cellular organisms	eukaryota	opisthokonta	fungi	dikarya	ascomycota	saccharomyceta	pezizomycotina	leotiomyceta	eurotiomycetes	eurotiomycetidae	eurotiales	aspergillaceae	aspergillus	aspergillus eucalypticola
Aspfij1	1	Aspergillus fijiensis CBS 313.89	1191702	root	cellular organisms	eukaryota	opisthokonta	fungi	dikarya	ascomycota	saccharomyceta	pezizomycotina	leotiomyceta	eurotiomycetes	eurotiomycetidae	eurotiales	aspergillaceae	aspergillus	aspergillus fijiensis
Aspfl1	1	Aspergillus flavus NRRL3357	5059	root	cellular organisms	eukaryota	opisthokonta	fungi	dikarya	ascomycota	saccharomyceta	pezizomycotina	leotiomyceta	eurotiomycetes	eurotiomycetidae	eurotiales	aspergillaceae	aspergillus	aspergillus flavus
Aspfo1	1	Aspergillus luchuensis CBS 106.47	1069201	root	cellular organisms	eukaryota	opisthokonta	fungi	dikarya	ascomycota	saccharomyceta	pezizomycotina	leotiomyceta	eurotiomycetes	eurotiomycetidae	eurotiales	aspergillaceae	aspergillus	aspergillus luchuensis
Asphom1	1	Aspergillus homomorphus CBS 101889	319626	root	cellular organisms	eukaryota	opisthokonta	fungi	dikarya	ascomycota	saccharomyceta	pezizomycotina	leotiomyceta	eurotiomycetes	eurotiomycetidae	eurotiales	aspergillaceae	aspergillus	aspergillus homomorphus
Aspind1	1	Aspergillus indologenus CBS 114.80	1232676	root	cellular organisms	eukaryota	opisthokonta	fungi	dikarya	ascomycota	saccharomyceta	pezizomycotina	leotiomyceta	eurotiomycetes	eurotiomycetidae	eurotiales	aspergillaceae	aspergillus	aspergillus indologenus
Aspjap1	1	Aspergillus japonicus CBS 114.51	34381	root	cellular organisms	eukaryota	opisthokonta	fungi	dikarya	ascomycota	saccharomyceta	pezizomycotina	leotiomyceta	eurotiomycetes	eurotiomycetidae	eurotiales	aspergillaceae	aspergillus	aspergillus japonicus
Aspka1_1	1	Aspergillus kawachii IFO 4308	40384	root	cellular organisms	eukaryota	opisthokonta	fungi	dikarya	ascomycota	saccharomyceta	pezizomycotina	leotiomyceta	eurotiomycetes	eurotiomycetidae	eurotiales	aspergillaceae	aspergillus	aspergillus kawachii
Asplac1	1	Aspergillus niger (lacticoffeatus) CBS 101883	5061	root	cellular organisms	eukaryota	opisthokonta	fungi	dikarya	ascomycota	saccharomyceta	pezizomycotina	leotiomyceta	eurotiomycetes	eurotiomycetidae	eurotiales	aspergillaceae	aspergillus	aspergillus niger
Aspmin1	1	Aspergillus minisclerotigenes	656917	root	cellular organisms	eukaryota	opisthokonta	fungi	dikarya	ascomycota	saccharomyceta	pezizomycotina	leotiomyceta	eurotiomycetes	eurotiomycetidae	eurotiales	aspergillaceae	aspergillus	aspergillus minisclerotigenes
Aspneo1	1	Aspergillus neoniger CBS 115656	1196635	root	cellular organisms	eukaryota	opisthokonta	fungi	dikarya	ascomycota	saccharomyceta	pezizomycotina	leotiomyceta	eurotiomycetes	eurotiomycetidae	eurotiales	aspergillaceae	aspergillus	aspergillus neoniger
Aspneoa1	1	Aspergillus neoauricomus CBS112787	1883083	root	cellular organisms	eukaryota	opisthokonta	fungi	dikarya	ascomycota	saccharomyceta	pezizomycotina	leotiomyceta	eurotiomycetes	eurotiomycetidae	eurotiales	aspergillaceae	aspergillus	aspergillus neoauricomus
Aspni_bvT_1	1	Aspergillus niger van Tieghem ATCC 13496	5061	root	cellular organisms	eukaryota	opisthokonta	fungi	dikarya	ascomycota	saccharomyceta	pezizomycotina	leotiomyceta	eurotiomycetes	eurotiomycetidae	eurotiales	aspergillaceae	aspergillus	aspergillus niger
Aspni_DSM_1	1	Aspergillus niger CBS 513.88	5061	root	cellular organisms	eukaryota	opisthokonta	fungi	dikarya	ascomycota	saccharomyceta	pezizomycotina	leotiomyceta	eurotiomycetes	eurotiomycetidae	eurotiales	aspergillaceae	aspergillus	aspergillus niger
Aspni_NRRL3_1	1	Aspergillus niger NRRL3	5061	root	cellular organisms	eukaryota	opisthokonta	fungi	dikarya	ascomycota	saccharomyceta	pezizomycotina	leotiomyceta	eurotiomycetes	eurotiomycetidae	eurotiales	aspergillaceae	aspergillus	aspergillus niger
Aspni7	1	Aspergillus niger ATCC 1015	5061	root	cellular organisms	eukaryota	opisthokonta	fungi	dikarya	ascomycota	saccharomyceta	pezizomycotina	leotiomyceta	eurotiomycetes	eurotiomycetidae	eurotiales	aspergillaceae	aspergillus	aspergillus niger
Aspnom1	5	Aspergillus nomius	41061	root	cellular organisms	eukaryota	opisthokonta	fungi	dikarya	ascomycota	saccharomyceta	pezizomycotina	leotiomyceta	eurotiomycetes	eurotiomycetidae	eurotiales	aspergillaceae	aspergillus	aspergillus nomius
Aspnom13137_1	4	Aspergillus nomius NRRL 13137	41061	root	cellular organisms	eukaryota	opisthokonta	fungi	dikarya	ascomycota	saccharomyceta	pezizomycotina	leotiomyceta	eurotiomycetes	eurotiomycetidae	eurotiales	aspergillaceae	aspergillus	aspergillus nomius
Aspnovo1	4	Aspergillus novoparasiticus CBS 126849	986946	root	cellular organisms	eukaryota	opisthokonta	fungi	dikarya	ascomycota	saccharomyceta	pezizomycotina	leotiomyceta	eurotiomycetes	eurotiomycetidae	eurotiales	aspergillaceae	aspergillus	aspergillus novoparasiticus
Aspor1	2	Aspergillus oryzae RIB40	5062	root	cellular organisms	eukaryota	opisthokonta	fungi	dikarya	ascomycota	saccharomyceta	pezizomycotina	leotiomyceta	eurotiomycetes	eurotiomycetidae	eurotiales	aspergillaceae	aspergillus	aspergillus oryzae
Asppar1	2	Aspergillus parasiticus CBS 117618	5067	root	cellular organisms	eukaryota	opisthokonta	fungi	dikarya	ascomycota	saccharomyceta	pezizomycotina	leotiomyceta	eurotiomycetes	eurotiomycetidae	eurotiales	aspergillaceae	aspergillus	aspergillus parasiticus
Aspph1	1	Aspergillus niger (phoenicis Corda) Thom ATCC 13157	5061	root	cellular organisms	eukaryota	opisthokonta	fungi	dikarya	ascomycota	saccharomyceta	pezizomycotina	leotiomyceta	eurotiomycetes	eurotiomycetidae	eurotiales	aspergillaceae	aspergillus	aspergillus niger
Asppip1	1	Aspergillus piperis CBS 112811	319630	root	cellular organisms	eukaryota	opisthokonta	fungi	dikarya	ascomycota	saccharomyceta	pezizomycotina	leotiomyceta	eurotiomycetes	eurotiomycetidae	eurotiales	aspergillaceae	aspergillus	aspergillus piperis
Asprobu1	1	Aspergillus robustus CBS 428.77	138281	root	cellular organisms	eukaryota	opisthokonta	fungi	dikarya	ascomycota	saccharomyceta	pezizomycotina	leotiomyceta	eurotiomycetes	eurotiomycetidae	eurotiales	aspergillaceae	aspergillus	aspergillus robustus
Aspros1	1	Aspergillus roseoglobulosus CBS112800	1250373	root	cellular organisms	eukaryota	opisthokonta	fungi	dikarya	ascomycota	saccharomyceta	pezizomycotina	leotiomyceta	eurotiomycetes	eurotiomycetidae	eurotiales	aspergillaceae	aspergillus	aspergillus roseoglobulosus
Aspste1	1	Aspergillus steynii IBT 23096	306088	root	cellular organisms	eukaryota	opisthokonta	fungi	dikarya	ascomycota	saccharomyceta	pezizomycotina	leotiomyceta	eurotiomycetes	eurotiomycetidae	eurotiales	aspergillaceae	aspergillus	aspergillus steynii
Asptu1	1	Aspergillus tubingensis	5068	root	cellular organisms	eukaryota	opisthokonta	fungi	dikarya	ascomycota	saccharomyceta	pezizomycotina	leotiomyceta	eurotiomycetes	eurotiomycetidae	eurotiales	aspergillaceae	aspergillus	aspergillus tubingensis
Aspuva1	1	Aspergillus uvarum CBS 121591	446911	root	cellular organisms	eukaryota	opisthokonta	fungi	dikarya	ascomycota	saccharomyceta	pezizomycotina	leotiomyceta	eurotiomycetes	eurotiomycetidae	eurotiales	aspergillaceae	aspergillus	aspergillus uvarum
Aspvad1	1	Aspergillus vadensis CBS 113365	288669	root	cellular organisms	eukaryota	opisthokonta	fungi	dikarya	ascomycota	saccharomyceta	pezizomycotina	leotiomyceta	eurotiomycetes	eurotiomycetidae	eurotiales	aspergillaceae	aspergillus	aspergillus vadensis
Aspvio1	1	Aspergillus violaceofuscus CBS 115571	657443	root	cellular organisms	eukaryota	opisthokonta	fungi	dikarya	ascomycota	saccharomyceta	pezizomycotina	leotiomyceta	eurotiomycetes	eurotiomycetidae	eurotiales	aspergillaceae	aspergillus	aspergillus violaceofuscus
Aspwel1	1	Aspergillus welwitschiae CBS139.54b	1341132	root	cellular organisms	eukaryota	opisthokonta	fungi	dikarya	ascomycota	saccharomyceta	pezizomycotina	leotiomyceta	eurotiomycetes	eurotiomycetidae	eurotiales	aspergillaceae	aspergillus	aspergillus welwitschiae
Aurpu_var_mel1	1	Aureobasidium pullulans var. melanogenum CBS 110374	5580	root	cellular organisms	eukaryota	opisthokonta	fungi	dikarya	ascomycota	saccharomyceta	pezizomycotina	leotiomyceta	dothideomyceta	dothideomycetes	dothideomycetidae	dothideales	saccotheciaceae	aureobasidium	aureobasidium pullulans
Aurpu_var_nam1	1	Aureobasidium pullulans var. namibiae CBS 147.97	5580	root	cellular organisms	eukaryota	opisthokonta	fungi	dikarya	ascomycota	saccharomyceta	pezizomycotina	leotiomyceta	dothideomyceta	dothideomycetes	dothideomycetidae	dothideales	saccotheciaceae	aureobasidium	aureobasidium pullulans
Beaba1	1	Beauveria bassiana ARSEF 2860	176275	root	cellular organisms	eukaryota	opisthokonta	fungi	dikarya	ascomycota	saccharomyceta	pezizomycotina	leotiomyceta	sordariomyceta	sordariomycetes	hypocreomycetidae	hypocreales	cordycipitaceae	beauveria	beauveria bassiana
Bisnum1	1	Biscogniauxia nummularia	97378	root	cellular organisms	eukaryota	opisthokonta	fungi	dikarya	ascomycota	saccharomyceta	pezizomycotina	leotiomyceta	sordariomyceta	sordariomycetes	xylariomycetidae	xylariales	xylariaceae	biscogniauxia	biscogniauxia nummularia
Bissp1	2	Bisporella sp. PMI_857	1954211	root	cellular organisms	eukaryota	opisthokonta	fungi	dikarya	ascomycota	saccharomyceta	pezizomycotina	leotiomyceta	sordariomyceta	leotiomycetes	helotiales	helotiaceae	bisporella	bisporella sp. pmi_857
Bjead1_1	1	Bjerkandera adusta	5331	root	cellular organisms	eukaryota	opisthokonta	fungi	dikarya	basidiomycota	agaricomycotina	agaricomycetes	agaricomycetes incertae sedis	polyporales	phanerochaetaceae	bjerkandera	bjerkandera adusta
Blugr2	1	Blumeria graminis f. sp. hordei DH14	34373	root	cellular organisms	eukaryota	opisthokonta	fungi	dikarya	ascomycota	saccharomyceta	pezizomycotina	leotiomyceta	sordariomyceta	leotiomycetes	erysiphales	erysiphaceae	blumeria	blumeria graminis
Blugra1	1	Blumeria graminis f. sp. tritici 96224	34373	root	cellular organisms	eukaryota	opisthokonta	fungi	dikarya	ascomycota	saccharomyceta	pezizomycotina	leotiomyceta	sordariomyceta	leotiomycetes	erysiphales	erysiphaceae	blumeria	blumeria graminis
BlugrR1_1	1	Blumeria graminis f. sp. hordei Race1	34373	root	cellular organisms	eukaryota	opisthokonta	fungi	dikarya	ascomycota	saccharomyceta	pezizomycotina	leotiomyceta	sordariomyceta	leotiomycetes	erysiphales	erysiphaceae	blumeria	blumeria graminis
Boeex1	1	Boeremia exigua MPI-SDFR-AT-0100	749465	root	cellular organisms	eukaryota	opisthokonta	fungi	dikarya	ascomycota	saccharomyceta	pezizomycotina	leotiomyceta	dothideomyceta	dothideomycetes	pleosporomycetidae	pleosporales	pleosporineae	didymellaceae	boeremia	boeremia exigua
Bombar1	2	Lasiosphaeriaceae sp. AZ0830	1868209	root	cellular organisms	eukaryota	opisthokonta	fungi	dikarya	ascomycota	saccharomyceta	pezizomycotina	leotiomyceta	sordariomyceta	sordariomycetes	sordariomycetidae	sordariales	lasiosphaeriaceae	unclassified lasiosphaeriaceae	lasiosphaeriaceae sp.
Bombom1	2	Bombardia bombarda SMH3391-2	252184	root	cellular organisms	eukaryota	opisthokonta	fungi	dikarya	ascomycota	saccharomyceta	pezizomycotina	leotiomyceta	sordariomyceta	sordariomycetes	sordariomycetidae	sordariales	lasiosphaeriaceae	bombardia	bombardia bombarda
Botci1	1	Botrytis cinerea	40559	root	cellular organisms	eukaryota	opisthokonta	fungi	dikarya	ascomycota	saccharomyceta	pezizomycotina	leotiomyceta	sordariomyceta	leotiomycetes	helotiales	sclerotiniaceae	botrytis	botrytis cinerea
Botdo1_1	1	Botryosphaeria dothidea	55169	root	cellular organisms	eukaryota	opisthokonta	fungi	dikarya	ascomycota	saccharomyceta	pezizomycotina	leotiomyceta	dothideomyceta	dothideomycetes	dothideomycetes incertae sedis	botryosphaeriales	botryosphaeriaceae	botryosphaeria	botryosphaeria dothidea
Bulin1	1	Bulgaria inquinans CBS118.31	73172	root	cellular organisms	eukaryota	opisthokonta	fungi	dikarya	ascomycota	saccharomyceta	pezizomycotina	leotiomyceta	sordariomyceta	leotiomycetes	phacidiales	bulgariaceae	bulgaria	bulgaria inquinans
Bysni1	1	Paecilomyces niveus CO7	5093	root	cellular organisms	eukaryota	opisthokonta	fungi	dikarya	ascomycota	saccharomyceta	pezizomycotina	leotiomyceta	eurotiomycetes	eurotiomycetidae	eurotiales	thermoascaceae	byssochlamys	byssochlamys nivea
Cadsp1	2	Cadophora sp. DSE1049	1755420	root	cellular organisms	eukaryota	opisthokonta	fungi	dikarya	ascomycota	saccharomyceta	pezizomycotina	leotiomyceta	sordariomyceta	leotiomycetes	helotiales	helotiales incertae sedis	cadophora	cadophora sp.
Calco1	1	Calocera cornea	29889	root	cellular organisms	eukaryota	opisthokonta	fungi	dikarya	basidiomycota	agaricomycotina	dacrymycetes	dacrymycetales	dacrymycetaceae	calocera	calocera cornea
Calor1	1	Caliciopsis orientalis	380014	root	cellular organisms	eukaryota	opisthokonta	fungi	dikarya	ascomycota	saccharomyceta	pezizomycotina	leotiomyceta	eurotiomycetes	coryneliomycetidae	coryneliales	coryneliaceae	caliciopsis	caliciopsis orientalis
Calpu1	1	Calosphaeria pulchella	312312	root	cellular organisms	eukaryota	opisthokonta	fungi	dikarya	ascomycota	saccharomyceta	pezizomycotina	leotiomyceta	sordariomyceta	sordariomycetes	sordariomycetidae	calosphaeriales	calosphaeriaceae	calosphaeria	calosphaeria pulchella
Calvi1	1	Calocera viscosa	63146	root	cellular organisms	eukaryota	opisthokonta	fungi	dikarya	basidiomycota	agaricomycotina	dacrymycetes	dacrymycetales	dacrymycetaceae	calocera	calocera viscosa
Capcor1	1	Capronia coronata CBS 617.96	43229	root	cellular organisms	eukaryota	opisthokonta	fungi	dikarya	ascomycota	saccharomyceta	pezizomycotina	leotiomyceta	eurotiomycetes	chaetothyriomycetidae	chaetothyriales	herpotrichiellaceae	capronia	capronia coronata
Capep1	1	Capronia epimyces CBS 606.96	43228	root	cellular organisms	eukaryota	opisthokonta	fungi	dikarya	ascomycota	saccharomyceta	pezizomycotina	leotiomyceta	eurotiomycetes	chaetothyriomycetidae	chaetothyriales	herpotrichiellaceae	capronia	capronia epimyces
Capse1	1	Capronia semiimmersa CBS27337	5601	root	cellular organisms	eukaryota	opisthokonta	fungi	dikarya	ascomycota	saccharomyceta	pezizomycotina	leotiomyceta	eurotiomycetes	chaetothyriomycetidae	chaetothyriales	herpotrichiellaceae	phialophora	phialophora americana
Cercau1	2	Cercophora caudata CBS 606.72	314043	root	cellular organisms	eukaryota	opisthokonta	fungi	dikarya	ascomycota	saccharomyceta	pezizomycotina	leotiomyceta	sordariomyceta	sordariomycetes	sordariomycetidae	sordariales	lasiosphaeriaceae	cercophora	cercophora caudata
Cercer1	1	Cerinomyces ceraceus ATCC 56525	1175230	root	cellular organisms	eukaryota	opisthokonta	fungi	dikarya	basidiomycota	agaricomycotina	dacrymycetes	dacrymycetales	cerinomycetaceae	cerinomyces	cerinomyces ceraceus
Cernew1	1	Cercophora newfieldiana SMH2532-1	92897	root	cellular organisms	eukaryota	opisthokonta	fungi	dikarya	ascomycota	saccharomyceta	pezizomycotina	leotiomyceta	sordariomyceta	sordariomycetes	sordariomycetidae	sordariales	lasiosphaeriaceae	cercophora	cercophora newfieldiana
Cersc1	2	Cercophora scortea SMH4131-1	314031	root	cellular organisms	eukaryota	opisthokonta	fungi	dikarya	ascomycota	saccharomyceta	pezizomycotina	leotiomyceta	sordariomyceta	sordariomycetes	sordariomycetidae	sordariales	lasiosphaeriaceae	cercophora	cercophora scortea
Cervir1	4	Ceriporia viridans OMC1683	40428	root	cellular organisms	eukaryota	opisthokonta	fungi	dikarya	basidiomycota	agaricomycotina	agaricomycetes	agaricomycetes incertae sedis	polyporales	irpicaceae	ceriporia	ceriporia viridans
Chafi1	1	Chaetomidium fimeti CBS 168.71	1854472	root	cellular organisms	eukaryota	opisthokonta	fungi	dikarya	ascomycota	saccharomyceta	pezizomycotina	leotiomyceta	sordariomyceta	sordariomycetes	sordariomycetidae	sordariales	chaetomiaceae	chaetomium	chaetomium fimeti
Chafu1	1	Chaetomium funicola MPI-SDFR-AT-0129	1934379	root	cellular organisms	eukaryota	opisthokonta	fungi	dikarya	ascomycota	saccharomyceta	pezizomycotina	leotiomyceta	sordariomyceta	sordariomycetes	sordariomycetidae	sordariales	chaetomiaceae	dichotomopilus	dichotomopilus funicola
Chagl_1	1	Chaetomium globosum	38033	root	cellular organisms	eukaryota	opisthokonta	fungi	dikarya	ascomycota	saccharomyceta	pezizomycotina	leotiomyceta	sordariomyceta	sordariomycetes	sordariomycetidae	sordariales	chaetomiaceae	chaetomium	chaetomium globosum
Chain1	1	Chaetosphaeria innumera	139949	root	cellular organisms	eukaryota	opisthokonta	fungi	dikarya	ascomycota	saccharomyceta	pezizomycotina	leotiomyceta	sordariomyceta	sordariomycetes	sordariomycetidae	chaetosphaeriales	chaetosphaeriaceae	chaetosphaeria	chaetosphaeria innumera
Chalo1	1	Chalara longipes BDJ	112123	root	cellular organisms	eukaryota	opisthokonta	fungi	dikarya	ascomycota	saccharomyceta	pezizomycotina	leotiomyceta	sordariomyceta	leotiomycetes	helotiales	helotiales incertae sedis	chalara	chalara longipes
Chame1	1	Chaetomium megalocarpum MPI-CAGE-AT-0009	1036259	root	cellular organisms	eukaryota	opisthokonta	fungi	dikarya	ascomycota	saccharomyceta	pezizomycotina	leotiomyceta	sordariomyceta	sordariomycetes	sordariomycetidae	sordariales	chaetomiaceae	chaetomium	chaetomium megalocarpum
Chicu1	1	Chionosphaera cuniculicola CBS10063	180810	root	cellular organisms	eukaryota	opisthokonta	fungi	dikarya	basidiomycota	pucciniomycotina	agaricostilbomycetes	agaricostilbales	chionosphaeraceae	chionosphaera	chionosphaera cuniculicola
Claba1	1	Cladophialophora bantiana CBS 173.52	89940	root	cellular organisms	eukaryota	opisthokonta	fungi	dikarya	ascomycota	saccharomyceta	pezizomycotina	leotiomyceta	eurotiomycetes	chaetothyriomycetidae	chaetothyriales	herpotrichiellaceae	cladophialophora	cladophialophora bantiana
Clabul1	1	Cladorrhinum bulbillosum DJ3	585595	root	cellular organisms	eukaryota	opisthokonta	fungi	dikarya	ascomycota	saccharomyceta	pezizomycotina	leotiomyceta	sordariomyceta	sordariomycetes	sordariomycetidae	sordariales	lasiosphaeriaceae	cladorrhinum	cladorrhinum bulbillosum
Claca1	1	Cladophialophora carrionii CBS 160.54	86049	root	cellular organisms	eukaryota	opisthokonta	fungi	dikarya	ascomycota	saccharomyceta	pezizomycotina	leotiomyceta	eurotiomycetes	chaetothyriomycetidae	chaetothyriales	herpotrichiellaceae	cladophialophora	cladophialophora carrionii
Clael1	1	Clathrospora elynae CBS 161.51	706981	root	cellular organisms	eukaryota	opisthokonta	fungi	dikarya	ascomycota	saccharomyceta	pezizomycotina	leotiomyceta	dothideomyceta	dothideomycetes	pleosporomycetidae	pleosporales	diademaceae	clathrospora	clathrospora elynae
Clagr3	3	Cladonia grayi Cgr/DA2myc/ss	27339	root	cellular organisms	eukaryota	opisthokonta	fungi	dikarya	ascomycota	saccharomyceta	pezizomycotina	leotiomyceta	lecanoromycetes	osleum clade	lecanoromycetidae	lecanorales	lecanorineae	cladoniaceae	cladonia	cladonia grayi
Claim1	2	Cladophialophora immunda CBS83496	569365	root	cellular organisms	eukaryota	opisthokonta	fungi	dikarya	ascomycota	saccharomyceta	pezizomycotina	leotiomyceta	eurotiomycetes	chaetothyriomycetidae	chaetothyriales	herpotrichiellaceae	cladophialophora	cladophialophora immunda
Claps1	1	Cladophialophora psammophila CBS 110553	1182553	root	cellular organisms	eukaryota	opisthokonta	fungi	dikarya	ascomycota	saccharomyceta	pezizomycotina	leotiomyceta	eurotiomycetes	chaetothyriomycetidae	chaetothyriales	herpotrichiellaceae	cladophialophora	cladophialophora psammophila
Claye1	1	Cladophialophora yegresii CBS 114405	470704	root	cellular organisms	eukaryota	opisthokonta	fungi	dikarya	ascomycota	saccharomyceta	pezizomycotina	leotiomyceta	eurotiomycetes	chaetothyriomycetidae	chaetothyriales	herpotrichiellaceae	cladophialophora	cladophialophora yegresii
Cloaq1	1	Clohesyomyces aquaticus	1231657	root	cellular organisms	eukaryota	opisthokonta	fungi	dikarya	ascomycota	saccharomyceta	pezizomycotina	leotiomyceta	dothideomyceta	dothideomycetes	pleosporomycetidae	pleosporales	lindgomycetaceae	clohesyomyces	clohesyomyces aquaticus
Cloro1	2	Clonostachys rosea CBS125111	29856	root	cellular organisms	eukaryota	opisthokonta	fungi	dikarya	ascomycota	saccharomyceta	pezizomycotina	leotiomyceta	sordariomyceta	sordariomycetes	hypocreomycetidae	hypocreales	bionectriaceae	clonostachys	clonostachys rosea
Cocba1	1	Coccodinium bartschii CBS 121709	54530	root	cellular organisms	eukaryota	opisthokonta	fungi	dikarya	ascomycota	saccharomyceta	pezizomycotina	leotiomyceta	eurotiomycetes	chaetothyriomycetidae	chaetothyriales	coccodiniaceae	coccodinium	coccodinium bartschii
Cocca1	1	Cochliobolus carbonum 26-R-13	5017	root	cellular organisms	eukaryota	opisthokonta	fungi	dikarya	ascomycota	saccharomyceta	pezizomycotina	leotiomyceta	dothideomyceta	dothideomycetes	pleosporomycetidae	pleosporales	pleosporineae	pleosporaceae	bipolaris	bipolaris zeicola
CocheC4_1	1	Cochliobolus heterostrophus C4	5016	root	cellular organisms	eukaryota	opisthokonta	fungi	dikarya	ascomycota	saccharomyceta	pezizomycotina	leotiomyceta	dothideomyceta	dothideomycetes	pleosporomycetidae	pleosporales	pleosporineae	pleosporaceae	bipolaris	bipolaris maydis
CocheC5_3	1	Cochliobolus heterostrophus C5	5016	root	cellular organisms	eukaryota	opisthokonta	fungi	dikarya	ascomycota	saccharomyceta	pezizomycotina	leotiomyceta	dothideomyceta	dothideomycetes	pleosporomycetidae	pleosporales	pleosporineae	pleosporaceae	bipolaris	bipolaris maydis
Cocim1	1	Coccidioides immitis RS	5501	root	cellular organisms	eukaryota	opisthokonta	fungi	dikarya	ascomycota	saccharomyceta	pezizomycotina	leotiomyceta	eurotiomycetes	eurotiomycetidae	onygenales	onygenales incertae sedis	coccidioides	coccidioides immitis
Coclu2	1	Cochliobolus lunatus m118	5503	root	cellular organisms	eukaryota	opisthokonta	fungi	dikarya	ascomycota	saccharomyceta	pezizomycotina	leotiomyceta	dothideomyceta	dothideomycetes	pleosporomycetidae	pleosporales	pleosporineae	pleosporaceae	curvularia	curvularia lunata
Cocmi1	1	Cochliobolus miyabeanus ATCC 44560	101162	root	cellular organisms	eukaryota	opisthokonta	fungi	dikarya	ascomycota	saccharomyceta	pezizomycotina	leotiomyceta	dothideomyceta	dothideomycetes	pleosporomycetidae	pleosporales	pleosporineae	pleosporaceae	bipolaris	bipolaris oryzae
Cocsa1	1	Cochliobolus sativus ND90Pr	45130	root	cellular organisms	eukaryota	opisthokonta	fungi	dikarya	ascomycota	saccharomyceta	pezizomycotina	leotiomyceta	dothideomyceta	dothideomycetes	pleosporomycetidae	pleosporales	pleosporineae	pleosporaceae	bipolaris	bipolaris sorokiniana
Cocst1	2	Coccomyces strobi CBS 202.91	380015	root	cellular organisms	eukaryota	opisthokonta	fungi	dikarya	ascomycota	saccharomyceta	pezizomycotina	leotiomyceta	sordariomyceta	leotiomycetes	rhytismatales	rhytismataceae	coccomyces	coccomyces strobi
Cocvi1	1	Cochliobolus victoriae FI3	40125	root	cellular organisms	eukaryota	opisthokonta	fungi	dikarya	ascomycota	saccharomyceta	pezizomycotina	leotiomyceta	dothideomyceta	dothideomycetes	pleosporomycetidae	pleosporales	pleosporineae	pleosporaceae	bipolaris	bipolaris victoriae
CodFL1790_1	1	Chaetosphaeriaceae sp. FL1790	1896340	root	cellular organisms	eukaryota	opisthokonta	fungi	dikarya	ascomycota	saccharomyceta	pezizomycotina	leotiomyceta	sordariomyceta	sordariomycetes	sordariomycetidae	chaetosphaeriales	chaetosphaeriaceae	unclassified chaetosphaeriaceae	chaetosphaeriaceae sp.
Colab1	1	Colletotrichum abscissum IMI 504890	1671311	root	cellular organisms	eukaryota	opisthokonta	fungi	dikarya	ascomycota	saccharomyceta	pezizomycotina	leotiomyceta	sordariomyceta	sordariomycetes	hypocreomycetidae	glomerellales	glomerellaceae	colletotrichum	colletotrichum abscissum
Colac2	1	Colletotrichum acutatum CBS 112980	27357	root	cellular organisms	eukaryota	opisthokonta	fungi	dikarya	ascomycota	saccharomyceta	pezizomycotina	leotiomyceta	sordariomyceta	sordariomycetes	hypocreomycetidae	glomerellales	glomerellaceae	colletotrichum	colletotrichum acutatum
Colca1	1	Colletotrichum caudatum CBS131602	5460	root	cellular organisms	eukaryota	opisthokonta	fungi	dikarya	ascomycota	saccharomyceta	pezizomycotina	leotiomyceta	sordariomyceta	sordariomycetes	hypocreomycetidae	glomerellales	glomerellaceae	colletotrichum	colletotrichum caudatum
Colce1	2	Colletotrichum cereale CBS 129662	343994	root	cellular organisms	eukaryota	opisthokonta	fungi	dikarya	ascomycota	saccharomyceta	pezizomycotina	leotiomyceta	sordariomyceta	sordariomycetes	hypocreomycetidae	glomerellales	glomerellaceae	colletotrichum	colletotrichum cereale
Colch1	1	Colletotrichum chlorophyti NTL11	708187	root	cellular organisms	eukaryota	opisthokonta	fungi	dikarya	ascomycota	saccharomyceta	pezizomycotina	leotiomyceta	sordariomyceta	sordariomycetes	hypocreomycetidae	glomerellales	glomerellaceae	colletotrichum	colletotrichum chlorophyti
Colco1	1	Colletotrichum costaricense IMI 309622	1209916	root	cellular organisms	eukaryota	opisthokonta	fungi	dikarya	ascomycota	saccharomyceta	pezizomycotina	leotiomyceta	sordariomyceta	sordariomycetes	hypocreomycetidae	glomerellales	glomerellaceae	colletotrichum	colletotrichum costaricense
Colcu1	1	Colletotrichum cuscutae IMI 304802	1209917	root	cellular organisms	eukaryota	opisthokonta	fungi	dikarya	ascomycota	saccharomyceta	pezizomycotina	leotiomyceta	sordariomyceta	sordariomycetes	hypocreomycetidae	glomerellales	glomerellaceae	colletotrichum	colletotrichum cuscutae
Coler1	1	Colletotrichum eremochloae CBS129661	1173702	root	cellular organisms	eukaryota	opisthokonta	fungi	dikarya	ascomycota	saccharomyceta	pezizomycotina	leotiomyceta	sordariomyceta	sordariomycetes	hypocreomycetidae	glomerellales	glomerellaceae	colletotrichum	colletotrichum eremochloae
Colfa1	1	Colletotrichum falcatum MAFF306170	129314	root	cellular organisms	eukaryota	opisthokonta	fungi	dikarya	ascomycota	saccharomyceta	pezizomycotina	leotiomyceta	sordariomyceta	sordariomycetes	hypocreomycetidae	glomerellales	glomerellaceae	colletotrichum	colletotrichum falcatum
Colfi1	1	Colletotrichum fioriniae PJ7	710243	root	cellular organisms	eukaryota	opisthokonta	fungi	dikarya	ascomycota	saccharomyceta	pezizomycotina	leotiomyceta	sordariomyceta	sordariomycetes	hypocreomycetidae	glomerellales	glomerellaceae	colletotrichum	colletotrichum fioriniae
Colgo1	1	Colletotrichum godetiae CBS 193.32	1209918	root	cellular organisms	eukaryota	opisthokonta	fungi	dikarya	ascomycota	saccharomyceta	pezizomycotina	leotiomyceta	sordariomyceta	sordariomycetes	hypocreomycetidae	glomerellales	glomerellaceae	colletotrichum	colletotrichum godetiae
Colgr1	1	Colletotrichum graminicola M1.001	31870	root	cellular organisms	eukaryota	opisthokonta	fungi	dikarya	ascomycota	saccharomyceta	pezizomycotina	leotiomyceta	sordariomyceta	sordariomycetes	hypocreomycetidae	glomerellales	glomerellaceae	colletotrichum	colletotrichum graminicola
Colhig2	1	Colletotrichum higginsianum IMI 349063	80884	root	cellular organisms	eukaryota	opisthokonta	fungi	dikarya	ascomycota	saccharomyceta	pezizomycotina	leotiomyceta	sordariomyceta	sordariomycetes	hypocreomycetidae	glomerellales	glomerellaceae	colletotrichum	colletotrichum higginsianum
Colin1	1	Colletotrichum incanum MAFF 238712	1573173	root	cellular organisms	eukaryota	opisthokonta	fungi	dikarya	ascomycota	saccharomyceta	pezizomycotina	leotiomyceta	sordariomyceta	sordariomycetes	hypocreomycetidae	glomerellales	glomerellaceae	colletotrichum	colletotrichum incanum
Collu1	1	Colletotrichum lupini CBS 109225	145971	root	cellular organisms	eukaryota	opisthokonta	fungi	dikarya	ascomycota	saccharomyceta	pezizomycotina	leotiomyceta	sordariomyceta	sordariomycetes	hypocreomycetidae	glomerellales	glomerellaceae	colletotrichum	colletotrichum lupini
Collup1	1	Colletotrichum lupini IMI 504893	145971	root	cellular organisms	eukaryota	opisthokonta	fungi	dikarya	ascomycota	saccharomyceta	pezizomycotina	leotiomyceta	sordariomyceta	sordariomycetes	hypocreomycetidae	glomerellales	glomerellaceae	colletotrichum	colletotrichum lupini
Colme1	1	Colletotrichum melonis CBS 134730	1209925	root	cellular organisms	eukaryota	opisthokonta	fungi	dikarya	ascomycota	saccharomyceta	pezizomycotina	leotiomyceta	sordariomyceta	sordariomycetes	hypocreomycetidae	glomerellales	glomerellaceae	colletotrichum	colletotrichum melonis
Colna1	1	Colletotrichum navitas CBS125086	681940	root	cellular organisms	eukaryota	opisthokonta	fungi	dikarya	ascomycota	saccharomyceta	pezizomycotina	leotiomyceta	sordariomyceta	sordariomycetes	hypocreomycetidae	glomerellales	glomerellaceae	colletotrichum	colletotrichum navitas
Color1	1	Colletotrichum orchidophilum IMI 309357	1209926	root	cellular organisms	eukaryota	opisthokonta	fungi	dikarya	ascomycota	saccharomyceta	pezizomycotina	leotiomyceta	sordariomyceta	sordariomycetes	hypocreomycetidae	glomerellales	glomerellaceae	colletotrichum	colletotrichum orchidophilum
Colorb1	1	Colletotrichum orbiculare 104-T	5465	root	cellular organisms	eukaryota	opisthokonta	fungi	dikarya	ascomycota	saccharomyceta	pezizomycotina	leotiomyceta	sordariomyceta	sordariomycetes	hypocreomycetidae	glomerellales	glomerellaceae	colletotrichum	colletotrichum orbiculare
Colpa1	1	Colletotrichum paranaense IMI 384185	1914294	root	cellular organisms	eukaryota	opisthokonta	fungi	dikarya	ascomycota	saccharomyceta	pezizomycotina	leotiomyceta	sordariomyceta	sordariomycetes	hypocreomycetidae	glomerellales	glomerellaceae	colletotrichum	colletotrichum paranaense
Colph1	1	Colletotrichum phormii CBS102054	359342	root	cellular organisms	eukaryota	opisthokonta	fungi	dikarya	ascomycota	saccharomyceta	pezizomycotina	leotiomyceta	sordariomyceta	sordariomycetes	hypocreomycetidae	glomerellales	glomerellaceae	colletotrichum	colletotrichum phormii
Colsa1	1	Colletotrichum salicis CBS607.94	1209931	root	cellular organisms	eukaryota	opisthokonta	fungi	dikarya	ascomycota	saccharomyceta	pezizomycotina	leotiomyceta	sordariomyceta	sordariomycetes	hypocreomycetidae	glomerellales	glomerellaceae	colletotrichum	colletotrichum salicis
Colsi1	1	Colletotrichum simmondsii CBS122122	703756	root	cellular organisms	eukaryota	opisthokonta	fungi	dikarya	ascomycota	saccharomyceta	pezizomycotina	leotiomyceta	sordariomyceta	sordariomycetes	hypocreomycetidae	glomerellales	glomerellaceae	colletotrichum	colletotrichum simmondsii
Colso1	1	Colletotrichum somersetensis CBS 131599	1500509	root	cellular organisms	eukaryota	opisthokonta	fungi	dikarya	ascomycota	saccharomyceta	pezizomycotina	leotiomyceta	sordariomyceta	sordariomycetes	hypocreomycetidae	glomerellales	glomerellaceae	colletotrichum	colletotrichum somersetense
Colsp1	1	Colletotrichum sp. CBS 101611	34409	root	cellular organisms	eukaryota	opisthokonta	fungi	dikarya	ascomycota	saccharomyceta	pezizomycotina	leotiomyceta	sordariomyceta	sordariomycetes	hypocreomycetidae	glomerellales	glomerellaceae	colletotrichum	colletotrichum sp.
Colsu1	1	Colletotrichum sublineola CBS 131301	1173701	root	cellular organisms	eukaryota	opisthokonta	fungi	dikarya	ascomycota	saccharomyceta	pezizomycotina	leotiomyceta	sordariomyceta	sordariomycetes	hypocreomycetidae	glomerellales	glomerellaceae	colletotrichum	colletotrichum sublineola
Colta1	1	Colletotrichum tamarilloi CBS 129955	1209934	root	cellular organisms	eukaryota	opisthokonta	fungi	dikarya	ascomycota	saccharomyceta	pezizomycotina	leotiomyceta	sordariomyceta	sordariomycetes	hypocreomycetidae	glomerellales	glomerellaceae	colletotrichum	colletotrichum tamarilloi
Colto1	3	Colletotrichum tofieldiae 0861	708197	root	cellular organisms	eukaryota	opisthokonta	fungi	dikarya	ascomycota	saccharomyceta	pezizomycotina	leotiomyceta	sordariomyceta	sordariomycetes	hypocreomycetidae	glomerellales	glomerellaceae	colletotrichum	colletotrichum tofieldiae
Coltof1	3	Colletotrichum tofieldiae CBS 168.49	708197	root	cellular organisms	eukaryota	opisthokonta	fungi	dikarya	ascomycota	saccharomyceta	pezizomycotina	leotiomyceta	sordariomyceta	sordariomycetes	hypocreomycetidae	glomerellales	glomerellaceae	colletotrichum	colletotrichum tofieldiae
Colzo1	1	Colletotrichum zoysiae MAFF235873	1216348	root	cellular organisms	eukaryota	opisthokonta	fungi	dikarya	ascomycota	saccharomyceta	pezizomycotina	leotiomyceta	sordariomyceta	sordariomycetes	hypocreomycetidae	glomerellales	glomerellaceae	colletotrichum	colletotrichum zoysiae
Conioc1	2	Coniochaeta sp. 2T2.1	1849801	root	cellular organisms	eukaryota	opisthokonta	fungi	dikarya	ascomycota	saccharomyceta	pezizomycotina	leotiomyceta	sordariomyceta	sordariomycetes	sordariomycetidae	coniochaetales	coniochaetaceae	coniochaeta	coniochaeta sp.
Conli1	2	Coniochaeta ligniaria CBS 111746	177197	root	cellular organisms	eukaryota	opisthokonta	fungi	dikarya	ascomycota	saccharomyceta	pezizomycotina	leotiomyceta	sordariomyceta	sordariomycetes	sordariomycetidae	coniochaetales	coniochaetaceae	coniochaeta	coniochaeta ligniaria
Conlig1	2	Coniochaeta ligniaria NRRL 30616	177197	root	cellular organisms	eukaryota	opisthokonta	fungi	dikarya	ascomycota	saccharomyceta	pezizomycotina	leotiomyceta	sordariomyceta	sordariomycetes	sordariomycetidae	coniochaetales	coniochaetaceae	coniochaeta	coniochaeta ligniaria
ConPMI546	1	Coniochaeta sp. PMI_546	1849801	root	cellular organisms	eukaryota	opisthokonta	fungi	dikarya	ascomycota	saccharomyceta	pezizomycotina	leotiomyceta	sordariomyceta	sordariomycetes	sordariomycetidae	coniochaetales	coniochaetaceae	coniochaeta	coniochaeta sp.
Corca1	1	Corynespora cassiicola CCP	59586	root	cellular organisms	eukaryota	opisthokonta	fungi	dikarya	ascomycota	saccharomyceta	pezizomycotina	leotiomyceta	dothideomyceta	dothideomycetes	pleosporomycetidae	pleosporales	corynesporascaceae	corynespora	corynespora cassiicola
Corma2	2	Corollospora maritima CBS 119819	45810	root	cellular organisms	eukaryota	opisthokonta	fungi	dikarya	ascomycota	saccharomyceta	pezizomycotina	leotiomyceta	sordariomyceta	sordariomycetes	hypocreomycetidae	microascales	halosphaeriaceae	corollospora	corollospora maritima
Cornip1	1	Boliniaceae sp. AZ0804	1907230	root	cellular organisms	eukaryota	opisthokonta	fungi	dikarya	ascomycota	saccharomyceta	pezizomycotina	leotiomyceta	sordariomyceta	sordariomycetes	sordariomycetidae	boliniales	boliniaceae	unclassified boliniaceae	boliniaceae sp. az0804
Corsim1	2	Myceliophthora similis CBS 632.67	72986	root	cellular organisms	eukaryota	opisthokonta	fungi	dikarya	ascomycota	saccharomyceta	pezizomycotina	leotiomyceta	sordariomyceta	sordariomycetes	sordariomycetidae	sordariales	chaetomiaceae	corynascus	corynascus similis
Cryphonectria_parasiticav2	1	Cryphonectria parasitica EP155	5116	root	cellular organisms	eukaryota	opisthokonta	fungi	dikarya	ascomycota	saccharomyceta	pezizomycotina	leotiomyceta	sordariomyceta	sordariomycetes	sordariomycetidae	diaporthales	cryphonectriaceae	cryphonectria-endothia species complex	cryphonectria	cryphonectria parasitica
Crypo1	2	Cryptodiaporthe populea CFL2025	940279	root	cellular organisms	eukaryota	opisthokonta	fungi	dikarya	ascomycota	saccharomyceta	pezizomycotina	leotiomyceta	sordariomyceta	sordariomycetes	sordariomycetidae	diaporthales	gnomoniaceae	cryptodiaporthe	cryptodiaporthe populea
Crypto1	1	Cryptodiaporthe sp. AZ0812	1907526	root	cellular organisms	eukaryota	opisthokonta	fungi	dikarya	ascomycota	saccharomyceta	pezizomycotina	leotiomyceta	sordariomyceta	sordariomycetes	sordariomycetidae	diaporthales	gnomoniaceae	cryptodiaporthe	cryptodiaporthe sp. az0812
Cryvi1	1	Cryptococcus vishniacii	89929	root	cellular organisms	eukaryota	opisthokonta	fungi	dikarya	basidiomycota	agaricomycotina	tremellomycetes	filobasidiales	filobasidiaceae	naganishia	naganishia vishniacii
Crywi1	1	Cryptococcus wieringae	104416	root	cellular organisms	eukaryota	opisthokonta	fungi	dikarya	basidiomycota	agaricomycotina	tremellomycetes	filobasidiales	filobasidiaceae	filobasidium	filobasidium wieringae
Cylol1	1	Cylindrocarpon olidum MPI-CAGE-CH-0241	303675	root	cellular organisms	eukaryota	opisthokonta	fungi	dikarya	ascomycota	saccharomyceta	pezizomycotina	leotiomyceta	sordariomyceta	sordariomycetes	hypocreomycetidae	hypocreales	nectriaceae	cylindrocarpon	cylindrocarpon olidum
Cypeu1	1	Cyphellophora europaea CBS 101466	293227	root	cellular organisms	eukaryota	opisthokonta	fungi	dikarya	ascomycota	saccharomyceta	pezizomycotina	leotiomyceta	eurotiomycetes	chaetothyriomycetidae	chaetothyriales	cyphellophoraceae	cyphellophora	cyphellophora europaea
Cytch1	1	Cytospora chrysosperma CFL2056	252740	root	cellular organisms	eukaryota	opisthokonta	fungi	dikarya	ascomycota	saccharomyceta	pezizomycotina	leotiomyceta	sordariomyceta	sordariomycetes	sordariomycetidae	diaporthales	valsaceae	valsa	valsa sordida
Cytmel1	2	Cytidiella melzeri FP 102339	1883072	root	cellular organisms	eukaryota	opisthokonta	fungi	dikarya	basidiomycota	agaricomycotina	agaricomycetes	agaricomycetes incertae sedis	polyporales	irpicaceae	cytidiella	cytidiella melzeri
Daces1	2	Dactylonectria estremocensis MPI-CAGE-AT-0021	1079267	root	cellular organisms	eukaryota	opisthokonta	fungi	dikarya	ascomycota	saccharomyceta	pezizomycotina	leotiomyceta	sordariomyceta	sordariomycetes	hypocreomycetidae	hypocreales	nectriaceae	dactylonectria	dactylonectria estremocensis
Dacma1	2	Dactylonectria macrodidyma MPI-CAGE-AT-0147	307937	root	cellular organisms	eukaryota	opisthokonta	fungi	dikarya	ascomycota	saccharomyceta	pezizomycotina	leotiomyceta	sordariomyceta	sordariomycetes	hypocreomycetidae	hypocreales	nectriaceae	dactylonectria	dactylonectria macrodidyma
Dacruf1	1	Dacryonaema rufum OMC1653	5254	root	cellular organisms	eukaryota	opisthokonta	fungi	dikarya	basidiomycota	agaricomycotina	dacrymycetes	dacrymycetales	dacrymycetaceae
Dactor1	1	Dacrymyces fennicus OMC1656	2079947	root	cellular organisms	eukaryota	opisthokonta	fungi	dikarya	basidiomycota	agaricomycotina	dacrymycetes	dacrymycetales	dacrymycetaceae	dacrymyces	dacrymyces tortus
DalEC12_1	1	Daldinia eschscholzii EC12	292717	root	cellular organisms	eukaryota	opisthokonta	fungi	dikarya	ascomycota	saccharomyceta	pezizomycotina	leotiomyceta	sordariomyceta	sordariomycetes	xylariomycetidae	xylariales	hypoxylaceae	daldinia	daldinia eschscholtzii
Delco1	1	Delitschia confertaspora ATCC 74209	1504671	root	cellular organisms	eukaryota	opisthokonta	fungi	dikarya	ascomycota	saccharomyceta	pezizomycotina	leotiomyceta	dothideomyceta	dothideomycetes	pleosporomycetidae	pleosporales	delitschiaceae	delitschia	delitschia confertaspora
DelFL0756_1	1	Valsariales sp. FL0756	1907232	root	cellular organisms	eukaryota	opisthokonta	fungi	dikarya	ascomycota	saccharomyceta	pezizomycotina	leotiomyceta	dothideomyceta	dothideomycetes	pleosporomycetidae	pleosporales	delitschiaceae	delitschia	delitschia sp. fl0756
Didex1	1	Didymella exigua CBS 183.55	100019	root	cellular organisms	eukaryota	opisthokonta	fungi	dikarya	ascomycota	saccharomyceta	pezizomycotina	leotiomyceta	dothideomyceta	dothideomycetes	pleosporomycetidae	pleosporales	pleosporineae	didymellaceae	didymella	didymella exigua
Didma1	1	Didymella zeae-maydis 3018	259522	root	cellular organisms	eukaryota	opisthokonta	fungi	dikarya	ascomycota	saccharomyceta	pezizomycotina	leotiomyceta	dothideomyceta	dothideomycetes	pleosporomycetidae	pleosporales	pleosporineae	didymellaceae	didymella	didymella maydis
Elsamp1	1	Elsinoe ampelina CECT 20119	302913	root	cellular organisms	eukaryota	opisthokonta	fungi	dikarya	ascomycota	saccharomyceta	pezizomycotina	leotiomyceta	dothideomyceta	dothideomycetes	dothideomycetidae	myriangiales	elsinoaceae	elsinoe	elsinoe ampelina
Elyde1	1	Elytroderma deformans CBS183.68	128019	root	cellular organisms	eukaryota	opisthokonta	fungi	dikarya	ascomycota	saccharomyceta	pezizomycotina	leotiomyceta	sordariomyceta	leotiomycetes	rhytismatales	rhytismataceae	elytroderma	elytroderma deformans
EndpusZ1	1	Endocarpon pusillum Z07020	364733	root	cellular organisms	eukaryota	opisthokonta	fungi	dikarya	ascomycota	saccharomyceta	pezizomycotina	leotiomyceta	eurotiomycetes	chaetothyriomycetidae	verrucariales	verrucariaceae	endocarpon	endocarpon pusillum
Entma1	2	Entoleuca mammata CFL468	97380	root	cellular organisms	eukaryota	opisthokonta	fungi	dikarya	ascomycota	saccharomyceta	pezizomycotina	leotiomyceta	sordariomyceta	sordariomycetes	xylariomycetidae	xylariales	xylariaceae	entoleuca	entoleuca mammata
Erynec1	1	Erysiphe necator c	52586	root	cellular organisms	eukaryota	opisthokonta	fungi	dikarya	ascomycota	saccharomyceta	pezizomycotina	leotiomyceta	sordariomyceta	leotiomycetes	erysiphales	erysiphaceae	erysiphe	erysiphe necator
EurotioJF033F_1	1	Eurotiomycetes sp. JF 03-3F Goopy	1709936	root	cellular organisms	eukaryota	opisthokonta	fungi	dikarya	ascomycota	saccharomyceta	pezizomycotina	leotiomyceta	eurotiomycetes	unclassified eurotiomycetes	eurotiomycetes sp.
EurotioJF034F_1	1	Eurotiomycetes sp. JF 03-4F Slimy	1709936	root	cellular organisms	eukaryota	opisthokonta	fungi	dikarya	ascomycota	saccharomyceta	pezizomycotina	leotiomyceta	eurotiomycetes	unclassified eurotiomycetes	eurotiomycetes sp.
Eutla1	1	Eutypa lata UCREL1	97096	root	cellular organisms	eukaryota	opisthokonta	fungi	dikarya	ascomycota	saccharomyceta	pezizomycotina	leotiomyceta	sordariomyceta	sordariomycetes	xylariomycetidae	xylariales	diatrypaceae	eutypa	eutypa lata
Exigl1	1	Exidia glandulosa	5219	root	cellular organisms	eukaryota	opisthokonta	fungi	dikarya	basidiomycota	agaricomycotina	agaricomycetes	agaricomycetes incertae sedis	auriculariales	exidiaceae	exidia	exidia glandulosa
Exoalc1	1	Exophiala alcalophila ATCC 48519	91920	root	cellular organisms	eukaryota	opisthokonta	fungi	dikarya	ascomycota	saccharomyceta	pezizomycotina	leotiomyceta	eurotiomycetes	chaetothyriomycetidae	chaetothyriales	herpotrichiellaceae	exophiala	exophiala alcalophila
Exoalc1_J33	1	Exophiala alcalophila J33	91920	root	cellular organisms	eukaryota	opisthokonta	fungi	dikarya	ascomycota	saccharomyceta	pezizomycotina	leotiomyceta	eurotiomycetes	chaetothyriomycetidae	chaetothyriales	herpotrichiellaceae	exophiala	exophiala alcalophila
Exoaq1	1	Exophiala aquamarina CBS 119918	1033840	root	cellular organisms	eukaryota	opisthokonta	fungi	dikarya	ascomycota	saccharomyceta	pezizomycotina	leotiomyceta	eurotiomycetes	chaetothyriomycetidae	chaetothyriales	herpotrichiellaceae	exophiala	exophiala aquamarina
Exode1	1	Exophiala dermatitidis UT8656	5970	root	cellular organisms	eukaryota	opisthokonta	fungi	dikarya	ascomycota	saccharomyceta	pezizomycotina	leotiomyceta	eurotiomycetes	chaetothyriomycetidae	chaetothyriales	herpotrichiellaceae	exophiala	exophiala dermatitidis
Exome1	1	Exophiala mesophila CBS40295	212818	root	cellular organisms	eukaryota	opisthokonta	fungi	dikarya	ascomycota	saccharomyceta	pezizomycotina	leotiomyceta	eurotiomycetes	chaetothyriomycetidae	chaetothyriales	herpotrichiellaceae	exophiala	exophiala mesophila
Exool1	1	Exophiala oligosperma CBS72588	215243	root	cellular organisms	eukaryota	opisthokonta	fungi	dikarya	ascomycota	saccharomyceta	pezizomycotina	leotiomyceta	eurotiomycetes	chaetothyriomycetidae	chaetothyriales	herpotrichiellaceae	exophiala	exophiala oligosperma
Exosi1	2	Exophiala sideris CBS121828	1016849	root	cellular organisms	eukaryota	opisthokonta	fungi	dikarya	ascomycota	saccharomyceta	pezizomycotina	leotiomyceta	eurotiomycetes	chaetothyriomycetidae	chaetothyriales	herpotrichiellaceae	exophiala	exophiala sideris
Exosp1	1	Exophiala spinifera CBS89968	91928	root	cellular organisms	eukaryota	opisthokonta	fungi	dikarya	ascomycota	saccharomyceta	pezizomycotina	leotiomyceta	eurotiomycetes	chaetothyriomycetidae	chaetothyriales	herpotrichiellaceae	exophiala	exophiala spinifera
Exoxe1	1	Exophiala xenobiotica CBS118157	348802	root	cellular organisms	eukaryota	opisthokonta	fungi	dikarya	ascomycota	saccharomyceta	pezizomycotina	leotiomyceta	eurotiomycetes	chaetothyriomycetidae	chaetothyriales	herpotrichiellaceae	exophiala	exophiala xenobiotica
Flafl1	2	Flavodon flavus 38	559739	root	cellular organisms	eukaryota	opisthokonta	fungi	dikarya	basidiomycota	agaricomycotina	agaricomycetes	agaricomycetes incertae sedis	polyporales	irpicaceae	flavodon	flavodon flavus
Fonmo1	1	Fonsecaea monophora CBS 269.37	254056	root	cellular organisms	eukaryota	opisthokonta	fungi	dikarya	ascomycota	saccharomyceta	pezizomycotina	leotiomyceta	eurotiomycetes	chaetothyriomycetidae	chaetothyriales	herpotrichiellaceae	fonsecaea	fonsecaea monophora
Fonmu1	1	Fonsecaea multimorphosa CBS 102226	979981	root	cellular organisms	eukaryota	opisthokonta	fungi	dikarya	ascomycota	saccharomyceta	pezizomycotina	leotiomyceta	eurotiomycetes	chaetothyriomycetidae	chaetothyriales	herpotrichiellaceae	fonsecaea	fonsecaea multimorphosa
Fonnu1	1	Fonsecaea nubica CBS 269.64	856822	root	cellular organisms	eukaryota	opisthokonta	fungi	dikarya	ascomycota	saccharomyceta	pezizomycotina	leotiomyceta	eurotiomycetes	chaetothyriomycetidae	chaetothyriales	herpotrichiellaceae	fonsecaea	fonsecaea nubica
Fusco1	1	Fusarium commune MPI-SDFR-AT-0072	249398	root	cellular organisms	eukaryota	opisthokonta	fungi	dikarya	ascomycota	saccharomyceta	pezizomycotina	leotiomyceta	sordariomyceta	sordariomycetes	hypocreomycetidae	hypocreales	nectriaceae	fusarium	fusarium nisikadoi species complex	fusarium commune
Fuseq1	2	Fusarium equiseti MPI-CAGE-AA-0113	61235	root	cellular organisms	eukaryota	opisthokonta	fungi	dikarya	ascomycota	saccharomyceta	pezizomycotina	leotiomyceta	sordariomyceta	sordariomycetes	hypocreomycetidae	hypocreales	nectriaceae	fusarium	fusarium incarnatum-equiseti species complex	fusarium equiseti
Fusfu1	1	Fusarium fujikuroi IMI 58289	5127	root	cellular organisms	eukaryota	opisthokonta	fungi	dikarya	ascomycota	saccharomyceta	pezizomycotina	leotiomyceta	sordariomyceta	sordariomycetes	hypocreomycetidae	hypocreales	nectriaceae	fusarium	fusarium fujikuroi species complex	fusarium fujikuroi
Fusgr1	1	Fusarium graminearum	5518	root	cellular organisms	eukaryota	opisthokonta	fungi	dikarya	ascomycota	saccharomyceta	pezizomycotina	leotiomyceta	sordariomyceta	sordariomycetes	hypocreomycetidae	hypocreales	nectriaceae	fusarium	fusarium sambucinum species complex	fusarium graminearum
Fusox2	1	Fusarium oxysporum f. sp. lycopersici 4287	5507	root	cellular organisms	eukaryota	opisthokonta	fungi	dikarya	ascomycota	saccharomyceta	pezizomycotina	leotiomyceta	sordariomyceta	sordariomycetes	hypocreomycetidae	hypocreales	nectriaceae	fusarium	fusarium oxysporum species complex	fusarium oxysporum
FusoxT415	1	Fusarium oxysporum f. sp. pisi T415	5507	root	cellular organisms	eukaryota	opisthokonta	fungi	dikarya	ascomycota	saccharomyceta	pezizomycotina	leotiomyceta	sordariomyceta	sordariomycetes	hypocreomycetidae	hypocreales	nectriaceae	fusarium	fusarium oxysporum species complex	fusarium oxysporum
Fusoxy1	1	Fusarium oxysporum MPI-SDFR-AT-0094	5507	root	cellular organisms	eukaryota	opisthokonta	fungi	dikarya	ascomycota	saccharomyceta	pezizomycotina	leotiomyceta	sordariomyceta	sordariomycetes	hypocreomycetidae	hypocreales	nectriaceae	fusarium	fusarium oxysporum species complex	fusarium oxysporum
Fusoxys1	1	Fusarium oxysporum MPI-CAGE-CH-0212	5507	root	cellular organisms	eukaryota	opisthokonta	fungi	dikarya	ascomycota	saccharomyceta	pezizomycotina	leotiomyceta	sordariomyceta	sordariomycetes	hypocreomycetidae	hypocreales	nectriaceae	fusarium	fusarium oxysporum species complex	fusarium oxysporum
Fusps1	1	Fusarium pseudograminearum CS3096	101028	root	cellular organisms	eukaryota	opisthokonta	fungi	dikarya	ascomycota	saccharomyceta	pezizomycotina	leotiomyceta	sordariomyceta	sordariomycetes	hypocreomycetidae	hypocreales	nectriaceae	fusarium	fusarium sambucinum species complex	fusarium pseudograminearum
Fusre1	1	Fusarium redolens MPI-CAGE-AT-0023	48865	root	cellular organisms	eukaryota	opisthokonta	fungi	dikarya	ascomycota	saccharomyceta	pezizomycotina	leotiomyceta	sordariomyceta	sordariomycetes	hypocreomycetidae	hypocreales	nectriaceae	fusarium	fusarium redolens
Fusso1	1	Fusarium solani MPI-SDFR-AT-0091	169388	root	cellular organisms	eukaryota	opisthokonta	fungi	dikarya	ascomycota	saccharomyceta	pezizomycotina	leotiomyceta	sordariomyceta	sordariomycetes	hypocreomycetidae	hypocreales	nectriaceae	fusarium	fusarium solani species complex	fusarium solani
FusspF10_1	1	Fusarium sp. FSSC 10	29916	root	cellular organisms	eukaryota	opisthokonta	fungi	dikarya	ascomycota	saccharomyceta	pezizomycotina	leotiomyceta	sordariomyceta	sordariomycetes	hypocreomycetidae	hypocreales	nectriaceae	fusarium	fusarium sp.
FusspF11_1	2	Fusarium sp. FSSC 11	29916	root	cellular organisms	eukaryota	opisthokonta	fungi	dikarya	ascomycota	saccharomyceta	pezizomycotina	leotiomyceta	sordariomyceta	sordariomycetes	hypocreomycetidae	hypocreales	nectriaceae	fusarium	fusarium sp.
FusspF23_1	2	Fusarium sp. FSSC 23	29916	root	cellular organisms	eukaryota	opisthokonta	fungi	dikarya	ascomycota	saccharomyceta	pezizomycotina	leotiomyceta	sordariomyceta	sordariomycetes	hypocreomycetidae	hypocreales	nectriaceae	fusarium	fusarium sp.
Fustr1	1	Fusarium tricinctum MPI-SDFR-AT-0068	61284	root	cellular organisms	eukaryota	opisthokonta	fungi	dikarya	ascomycota	saccharomyceta	pezizomycotina	leotiomyceta	sordariomyceta	sordariomycetes	hypocreomycetidae	hypocreales	nectriaceae	fusarium	fusarium tricinctum species complex	fusarium tricinctum
Fustri1	1	Fusarium tricinctum MPI-SDFR-AT-0044	61284	root	cellular organisms	eukaryota	opisthokonta	fungi	dikarya	ascomycota	saccharomyceta	pezizomycotina	leotiomyceta	sordariomyceta	sordariomycetes	hypocreomycetidae	hypocreales	nectriaceae	fusarium	fusarium tricinctum species complex	fusarium tricinctum
Fusve2	1	Fusarium verticillioides 7600	117187	root	cellular organisms	eukaryota	opisthokonta	fungi	dikarya	ascomycota	saccharomyceta	pezizomycotina	leotiomyceta	sordariomyceta	sordariomycetes	hypocreomycetidae	hypocreales	nectriaceae	fusarium	fusarium fujikuroi species complex	fusarium verticillioides
Fusven1	1	Fusarium venenatum MPI-CAGE-CH-0201	56646	root	cellular organisms	eukaryota	opisthokonta	fungi	dikarya	ascomycota	saccharomyceta	pezizomycotina	leotiomyceta	sordariomyceta	sordariomycetes	hypocreomycetidae	hypocreales	nectriaceae	fusarium	fusarium sambucinum species complex	fusarium venenatum
Gaegr1	1	Gaeumannomyces graminis var. tritici R3-111a-1	29850	root	cellular organisms	eukaryota	opisthokonta	fungi	dikarya	ascomycota	saccharomyceta	pezizomycotina	leotiomyceta	sordariomyceta	sordariomycetes	sordariomycetidae	magnaporthales	magnaporthaceae	gaeumannomyces	gaeumannomyces graminis
Galinc1	1	Galzinia incrustans CBS 104901	202708	root	cellular organisms	eukaryota	opisthokonta	fungi	dikarya	basidiomycota	agaricomycotina	agaricomycetes	agaricomycetes incertae sedis	corticiales	corticiaceae	galzinia	galzinia incrustans
Gelte1	1	Gelasinospora tetrasperma	94610	root	cellular organisms	eukaryota	opisthokonta	fungi	dikarya	ascomycota	saccharomyceta	pezizomycotina	leotiomyceta	sordariomyceta	sordariomycetes	sordariomycetidae	sordariales	sordariaceae	neurospora	neurospora tetraspora
Gervar1	1	Geranomyces variabilis JEL559	109894	root	cellular organisms	eukaryota	opisthokonta	fungi	fungi incertae sedis	chytridiomycota	chytridiomycetes	spizellomycetales	powellomycetaceae	geranomyces	geranomyces variabilis
Glalo1	1	Glarea lozoyensis ATCC 20868	101852	root	cellular organisms	eukaryota	opisthokonta	fungi	dikarya	ascomycota	saccharomyceta	pezizomycotina	leotiomyceta	sordariomyceta	leotiomycetes	helotiales	helotiaceae	glarea	glarea lozoyensis
Gloac1	1	Glomerella acutata (Colletotrichum fiorinae MH 18)	27357	root	cellular organisms	eukaryota	opisthokonta	fungi	dikarya	ascomycota	saccharomyceta	pezizomycotina	leotiomyceta	sordariomyceta	sordariomycetes	hypocreomycetidae	glomerellales	glomerellaceae	colletotrichum	colletotrichum acutatum
Gloci1	2	Glomerella cingulata 23 (Colletotrichum gloeosporoides 23)	474922	root	cellular organisms	eukaryota	opisthokonta	fungi	dikarya	ascomycota	saccharomyceta	pezizomycotina	leotiomyceta	sordariomyceta	sordariomycetes	hypocreomycetidae	glomerellales	glomerellaceae	colletotrichum	colletotrichum gloeosporioides
Golci1	2	Golovinomyces cichoracearum UCSC1	62708	root	cellular organisms	eukaryota	opisthokonta	fungi	dikarya	ascomycota	saccharomyceta	pezizomycotina	leotiomyceta	sordariomyceta	leotiomycetes	erysiphales	erysiphaceae	golovinomyces	golovinomyces cichoracearum
Greab1	1	Gremmeniella abietina DAOM 170408	127520	root	cellular organisms	eukaryota	opisthokonta	fungi	dikarya	ascomycota	saccharomyceta	pezizomycotina	leotiomyceta	sordariomyceta	leotiomycetes	helotiales	helotiaceae	gremmeniella	gremmeniella abietina
Grocl1	1	Grosmannia clavigera kw1407	226899	root	cellular organisms	eukaryota	opisthokonta	fungi	dikarya	ascomycota	saccharomyceta	pezizomycotina	leotiomyceta	sordariomyceta	sordariomycetes	sordariomycetidae	ophiostomatales	ophiostomataceae	grosmannia	grosmannia clavigera
Herpot1_1	1	Herpotrichia sp. AK1299	1755428	root	cellular organisms	eukaryota	opisthokonta	fungi	dikarya	ascomycota	saccharomyceta	pezizomycotina	leotiomyceta	dothideomyceta	dothideomycetes	pleosporomycetidae	pleosporales	melanommataceae	herpotrichia	herpotrichia sp.
Hymvar1	1	Hymenoscyphus varicosporoides PMI_453	354079	root	cellular organisms	eukaryota	opisthokonta	fungi	dikarya	ascomycota	saccharomyceta	pezizomycotina	leotiomyceta	sordariomyceta	leotiomycetes	helotiales	helotiaceae	hymenoscyphus	hymenoscyphus varicosporoides
HypCI4A_1	1	Hypoxylon sp. CI-4A	1896109	root	cellular organisms	eukaryota	opisthokonta	fungi	dikarya	ascomycota	saccharomyceta	pezizomycotina	leotiomyceta	sordariomyceta	sordariomycetes	xylariomycetidae	xylariales	hypoxylaceae	hypoxylon	hypoxylon sp.
HypCO275_1	1	Hypoxylon sp. CO27-5	1896109	root	cellular organisms	eukaryota	opisthokonta	fungi	dikarya	ascomycota	saccharomyceta	pezizomycotina	leotiomyceta	sordariomyceta	sordariomycetes	xylariomycetidae	xylariales	hypoxylaceae	hypoxylon	hypoxylon sp.
HypEC38_3	1	Hypoxylon sp. EC38	1896109	root	cellular organisms	eukaryota	opisthokonta	fungi	dikarya	ascomycota	saccharomyceta	pezizomycotina	leotiomyceta	sordariomyceta	sordariomycetes	xylariomycetidae	xylariales	hypoxylaceae	hypoxylon	hypoxylon sp.
Hyspu1_1	1	Hysterium pulicare	100027	root	cellular organisms	eukaryota	opisthokonta	fungi	dikarya	ascomycota	saccharomyceta	pezizomycotina	leotiomyceta	dothideomyceta	dothideomycetes	pleosporomycetidae	hysteriales	hysteriaceae	hysterium	hysterium pulicare
Ilyeu1	2	Ilyonectria europaea MPI-CAGE-AT-0026	1079114	root	cellular organisms	eukaryota	opisthokonta	fungi	dikarya	ascomycota	saccharomyceta	pezizomycotina	leotiomyceta	sordariomyceta	sordariomycetes	hypocreomycetidae	hypocreales	nectriaceae	ilyonectria	ilyonectria europaea
Ilyrob1	3	Ilyonectria robusta PMI_751	1079257	root	cellular organisms	eukaryota	opisthokonta	fungi	dikarya	ascomycota	saccharomyceta	pezizomycotina	leotiomyceta	sordariomyceta	sordariomycetes	hypocreomycetidae	hypocreales	nectriaceae	ilyonectria	ilyonectria robusta
Ilysp1	2	Ilyonectria sp.	1755430	root	cellular organisms	eukaryota	opisthokonta	fungi	dikarya	ascomycota	saccharomyceta	pezizomycotina	leotiomyceta	sordariomyceta	sordariomycetes	hypocreomycetidae	hypocreales	nectriaceae	ilyonectria	ilyonectria sp.
Irplac1	2	Irpex lacteus CCBAS Fr. 238 617/93	5319	root	cellular organisms	eukaryota	opisthokonta	fungi	dikarya	basidiomycota	agaricomycotina	agaricomycetes	agaricomycetes incertae sedis	polyporales	irpicaceae	irpex	irpex lacteus
Jahaq1	1	Jahnula aquatica CBS 123560	435389	root	cellular organisms	eukaryota	opisthokonta	fungi	dikarya	ascomycota	saccharomyceta	pezizomycotina	leotiomyceta	dothideomyceta	dothideomycetes	pleosporomycetidae	jahnulales	aliquandostipitaceae	jahnula	jahnula aquatica
Khuory1	1	Khuskia oryzae ATCC 28132	668251	root	cellular organisms	eukaryota	opisthokonta	fungi	dikarya	ascomycota	saccharomyceta	pezizomycotina	leotiomyceta	sordariomyceta	sordariomycetes	sordariomycetes incertae sedis	trichosphaeriales	trichosphaeriaceae	khuskia	khuskia oryzae
Lacsu1	1	Lachnellula subtilissima CBS 196.66	602034	root	cellular organisms	eukaryota	opisthokonta	fungi	dikarya	ascomycota	saccharomyceta	pezizomycotina	leotiomyceta	sordariomyceta	leotiomycetes	helotiales	hyaloscyphaceae	lachnellula	lachnellula subtilissima
Lashi1	1	Lasiosphaeris hispida CBS 955.72	260671	root	cellular organisms	eukaryota	opisthokonta	fungi	dikarya	ascomycota	saccharomyceta	pezizomycotina	leotiomyceta	sordariomyceta	sordariomycetes	sordariomycetidae	sordariales	lasiosphaeriaceae	lasiosphaeria	lasiosphaeria hispida
Lashir1	1	Lasiosphaeris hirsuta SMH4607-1	260670	root	cellular organisms	eukaryota	opisthokonta	fungi	dikarya	ascomycota	saccharomyceta	pezizomycotina	leotiomyceta	sordariomyceta	sordariomycetes	sordariomycetidae	sordariales	lasiosphaeriaceae	lasiosphaeris	lasiosphaeris hirsuta
Lasmin1	1	Lasiosphaeria miniovina SMH2392-1A	1954250	root	cellular organisms	eukaryota	opisthokonta	fungi	dikarya	ascomycota	saccharomyceta	pezizomycotina	leotiomyceta	sordariomyceta	sordariomycetes	sordariomycetidae	sordariales	lasiosphaeriaceae	lasiosphaeria	lasiosphaeria miniovina
Lasov1	1	Lasiosphaeria ovina CBS 958.72	92902	root	cellular organisms	eukaryota	opisthokonta	fungi	dikarya	ascomycota	saccharomyceta	pezizomycotina	leotiomyceta	sordariomyceta	sordariomycetes	sordariomycetidae	sordariales	lasiosphaeriaceae	lasiosphaeria	lasiosphaeria ovina
LecAK0013_1	1	Lecythophora sp. AK0013	1849801	root	cellular organisms	eukaryota	opisthokonta	fungi	dikarya	ascomycota	saccharomyceta	pezizomycotina	leotiomyceta	sordariomyceta	sordariomycetes	sordariomycetidae	coniochaetales	coniochaetaceae	coniochaeta	coniochaeta sp.
Lepmol1	2	Leptoporus mollis OMC1684	83243	root	cellular organisms	eukaryota	opisthokonta	fungi	dikarya	basidiomycota	agaricomycotina	agaricomycetes	agaricomycetes incertae sedis	polyporales	irpicaceae	leptoporus	leptoporus mollis
Lepmu1	1	Leptosphaeria maculans	5022	root	cellular organisms	eukaryota	opisthokonta	fungi	dikarya	ascomycota	saccharomyceta	pezizomycotina	leotiomyceta	dothideomyceta	dothideomycetes	pleosporomycetidae	pleosporales	pleosporineae	leptosphaeriaceae	leptosphaeria	leptosphaeria maculans species complex	leptosphaeria maculans
Lepor2	2	Leptodontidium orchidicola MPI-SDFR-AT-0119	1732013	root	cellular organisms	eukaryota	opisthokonta	fungi	dikarya	ascomycota	saccharomyceta	pezizomycotina	leotiomyceta	sordariomyceta	leotiomycetes	helotiales	helotiales incertae sedis	cadophora	cadophora orchidicola
Leptod1	1	Leptodontium sp. PMI_412	1485227	root	cellular organisms	eukaryota	opisthokonta	fungi	dikarya	ascomycota	saccharomyceta	pezizomycotina	leotiomyceta	sordariomyceta	leotiomycetes	helotiales	helotiales incertae sedis	leptodontidium	leptodontidium sp. 2 pmi_412
Linth1	1	Lindra thalassiae JK4322	45816	root	cellular organisms	eukaryota	opisthokonta	fungi	dikarya	ascomycota	saccharomyceta	pezizomycotina	leotiomyceta	sordariomyceta	sordariomycetes	sordariomycetes incertae sedis	lulworthiales	lulworthiaceae	lindra	lindra thalassiae
Lizem1	1	Lizonia empirigonia CBS 542.76	1496277	root	cellular organisms	eukaryota	opisthokonta	fungi	dikarya	ascomycota	saccharomyceta	pezizomycotina	leotiomyceta	dothideomyceta	dothideomycetes	dothideomycetes incertae sedis	pseudoperisporiaceae	lizonia	lizonia empirigonia
Lolmi1	1	Lollipopaia minuta P26; CBS 116597	151671	root	cellular organisms	eukaryota	opisthokonta	fungi	dikarya	ascomycota	saccharomyceta	pezizomycotina	leotiomyceta	sordariomyceta	sordariomycetes	sordariomycetidae	diaporthales	valsaceae	lollipopaia	lollipopaia minuta
Lophiu1	1	Mytilinidiaceae sp. NC0267	2012375	root	cellular organisms	eukaryota	opisthokonta	fungi	dikarya	ascomycota	saccharomyceta	pezizomycotina	leotiomyceta	dothideomyceta	dothideomycetes	pleosporomycetidae	mytilinidiales	mytilinidiaceae	unclassified mytilinidiaceae	mytilinidiaceae sp.
Lopnit1_1	1	Lophodermium nitens PLMe3-1-3	190466	root	cellular organisms	eukaryota	opisthokonta	fungi	dikarya	ascomycota	saccharomyceta	pezizomycotina	leotiomyceta	sordariomyceta	leotiomycetes	rhytismatales	rhytismataceae	lophodermium	lophodermium nitens
Lopnu1	2	Lophiotrema nucula CBS 627.86	690887	root	cellular organisms	eukaryota	opisthokonta	fungi	dikarya	ascomycota	saccharomyceta	pezizomycotina	leotiomyceta	dothideomyceta	dothideomycetes	pleosporomycetidae	pleosporales	lophiotremataceae	lophiotrema	lophiotrema nucula
Lorju1	1	Loramyces juncicola 46458	132173	root	cellular organisms	eukaryota	opisthokonta	fungi	dikarya	ascomycota	saccharomyceta	pezizomycotina	leotiomyceta	sordariomyceta	leotiomycetes	helotiales	loramycetaceae	loramyces	loramyces juncicola
Lorma1	1	Loramyces macrosporus CBS235.53	380016	root	cellular organisms	eukaryota	opisthokonta	fungi	dikarya	ascomycota	saccharomyceta	pezizomycotina	leotiomyceta	sordariomyceta	leotiomycetes	helotiales	loramycetaceae	loramyces	loramyces macrosporus
Macan1	1	Macroventuria anomochaeta CBS 525.71	301207	root	cellular organisms	eukaryota	opisthokonta	fungi	dikarya	ascomycota	saccharomyceta	pezizomycotina	leotiomyceta	dothideomyceta	dothideomycetes	pleosporomycetidae	pleosporales	pleosporineae	didymellaceae	macroventuria	macroventuria anomochaeta
Macpha1	1	Macrophomina phaseolina MPI-SDFR-AT-0080	35725	root	cellular organisms	eukaryota	opisthokonta	fungi	dikarya	ascomycota	saccharomyceta	pezizomycotina	leotiomyceta	dothideomyceta	dothideomycetes	dothideomycetes incertae sedis	botryosphaeriales	botryosphaeriaceae	macrophomina	macrophomina phaseolina
Maggr1	2	Magnaporthe grisea	148305	root	cellular organisms	eukaryota	opisthokonta	fungi	dikarya	ascomycota	saccharomyceta	pezizomycotina	leotiomyceta	sordariomyceta	sordariomycetes	sordariomycetidae	magnaporthales	pyriculariaceae	pyricularia	pyricularia grisea
Magpo1	1	Magnaporthiopsis poae ATCC 64411	148304	root	cellular organisms	eukaryota	opisthokonta	fungi	dikarya	ascomycota	saccharomyceta	pezizomycotina	leotiomyceta	sordariomyceta	sordariomycetes	sordariomycetidae	magnaporthales	magnaporthaceae	magnaporthiopsis	magnaporthiopsis poae
Marbr1	1	Marssonina brunnea f. sp. multigermtubi MB_m1	698440	root	cellular organisms	eukaryota	opisthokonta	fungi	dikarya	ascomycota	saccharomyceta	pezizomycotina	leotiomyceta	sordariomyceta	leotiomycetes	helotiales	dermateaceae	marssonina	marssonina brunnea
MarPMI226	1	Mariannaea sp. PMI_226	2012010	root	cellular organisms	eukaryota	opisthokonta	fungi	dikarya	ascomycota	saccharomyceta	pezizomycotina	leotiomyceta	sordariomyceta	sordariomycetes	hypocreomycetidae	hypocreales	nectriaceae	mariannaea	mariannaea sp.
Melbi2	2	Meliniomyces bicolor E	2482752	root	cellular organisms	eukaryota	opisthokonta	fungi	dikarya	ascomycota	saccharomyceta	pezizomycotina	leotiomyceta	sordariomyceta	leotiomycetes	helotiales	hyaloscyphaceae	hyaloscypha	hyaloscypha bicolor
Melpu1	1	Melanomma pulvis-pyrius	100047	root	cellular organisms	eukaryota	opisthokonta	fungi	dikarya	ascomycota	saccharomyceta	pezizomycotina	leotiomyceta	dothideomyceta	dothideomycetes	pleosporomycetidae	pleosporales	melanommataceae	melanomma	melanomma pulvis-pyrius
Melsp1	2	Melanconium sp. NRRL 54901	2026559	root	cellular organisms	eukaryota	opisthokonta	fungi	dikarya	ascomycota	saccharomyceta	pezizomycotina	leotiomyceta	sordariomyceta	sordariomycetes	sordariomycetidae	diaporthales	melanconidaceae	melanconium	melanconium sp.
Melva1	1	Meliniomyces variabilis F	2482757	root	cellular organisms	eukaryota	opisthokonta	fungi	dikarya	ascomycota	saccharomyceta	pezizomycotina	leotiomyceta	sordariomyceta	leotiomycetes	helotiales	hyaloscyphaceae	hyaloscypha	hyaloscypha variabilis
Micbo1	2	Microdochium bolleyi J235TASD1	196109	root	cellular organisms	eukaryota	opisthokonta	fungi	dikarya	ascomycota	saccharomyceta	pezizomycotina	leotiomyceta	sordariomyceta	sordariomycetes	xylariomycetidae	xylariales	microdochiaceae	microdochium	microdochium bolleyi
Micca1	1	Microsporum canis CBS 113480	63405	root	cellular organisms	eukaryota	opisthokonta	fungi	dikarya	ascomycota	saccharomyceta	pezizomycotina	leotiomyceta	eurotiomycetes	eurotiomycetidae	onygenales	arthrodermataceae	microsporum	microsporum canis
Mictr1	2	Microascus trigonosporus CBS 218.31	36921	root	cellular organisms	eukaryota	opisthokonta	fungi	dikarya	ascomycota	saccharomyceta	pezizomycotina	leotiomyceta	sordariomyceta	sordariomycetes	hypocreomycetidae	microascales	microascaceae	microascus	microascus trigonosporus
Mictri1	2	Microdochium trichocladiopsis MPI-CAGE-CH-0230	1682393	root	cellular organisms	eukaryota	opisthokonta	fungi	dikarya	ascomycota	saccharomyceta	pezizomycotina	leotiomyceta	sordariomyceta	sordariomycetes	xylariomycetidae	xylariales	microdochiaceae	microdochium	microdochium trichocladiopsis
Monha1	1	Monacrosporium haptotylum CBS 200.50	430498	root	cellular organisms	eukaryota	opisthokonta	fungi	dikarya	ascomycota	saccharomyceta	pezizomycotina	orbiliomycetes	orbiliales	orbiliaceae	dactylellina	dactylellina haptotyla
Myc59_1	2	Mycena sp. CBHHK59/15	1916079	root	cellular organisms	eukaryota	opisthokonta	fungi	dikarya	basidiomycota	agaricomycotina	agaricomycetes	agaricomycetidae	agaricales	mycenaceae	mycena	mycena sp.
Mycalb1	1	Mycena albidolilacea CBHHK002	1033008	root	cellular organisms	eukaryota	opisthokonta	fungi	dikarya	basidiomycota	agaricomycotina	agaricomycetes	agaricomycetidae	agaricales	mycenaceae	mycena	mycena albidolilacea
Mycbel1	2	Mycena belliae CBHHK173m	1033014	root	cellular organisms	eukaryota	opisthokonta	fungi	dikarya	basidiomycota	agaricomycotina	agaricomycetes	agaricomycetidae	agaricales	mycenaceae	mycena	mycena belliae
Myccro1	2	Mycena crocata CBHHK184	220801	root	cellular organisms	eukaryota	opisthokonta	fungi	dikarya	basidiomycota	agaricomycotina	agaricomycetes	agaricomycetidae	agaricales	mycenaceae	mycena	mycena crocata
Mycepi1	3	Mycena epipterygia CBHHK145m	230806	root	cellular organisms	eukaryota	opisthokonta	fungi	dikarya	basidiomycota	agaricomycotina	agaricomycetes	agaricomycetidae	agaricales	mycenaceae	mycena	mycena epipterygia
Mycfil1	2	Mycena filopes CBHHK001	858877	root	cellular organisms	eukaryota	opisthokonta	fungi	dikarya	basidiomycota	agaricomycotina	agaricomycetes	agaricomycetidae	agaricales	mycenaceae	mycena	mycena filopes
Mycgal1	4	Mycena galopus ATCC-62051	41248	root	cellular organisms	eukaryota	opisthokonta	fungi	dikarya	basidiomycota	agaricomycotina	agaricomycetes	agaricomycetidae	agaricales	mycenaceae	mycena	mycena galopus
Mycgr3	1	Mycosphaerella graminicola	1047171	root	cellular organisms	eukaryota	opisthokonta	fungi	dikarya	ascomycota	saccharomyceta	pezizomycotina	leotiomyceta	dothideomyceta	dothideomycetes	dothideomycetidae	capnodiales	mycosphaerellaceae	zymoseptoria	zymoseptoria tritici
Mychae1	1	Mycena haematopus CBHHK189	230807	root	cellular organisms	eukaryota	opisthokonta	fungi	dikarya	basidiomycota	agaricomycotina	agaricomycetes	agaricomycetidae	agaricales	mycenaceae	mycena	mycena haematopus
Myche1	1	Myceliophthora heterothallica CBS 203.75	1149786	root	cellular organisms	eukaryota	opisthokonta	fungi	dikarya	ascomycota	saccharomyceta	pezizomycotina	leotiomyceta	sordariomyceta	sordariomycetes	sordariomycetidae	sordariales	chaetomiaceae	thermothelomyces	thermothelomyces heterothallicus
Mychet1	1	Myceliophthora heterothallica CBS 202.75	1149786	root	cellular organisms	eukaryota	opisthokonta	fungi	dikarya	ascomycota	saccharomyceta	pezizomycotina	leotiomyceta	sordariomyceta	sordariomycetes	sordariomycetidae	sordariales	chaetomiaceae	thermothelomyces	thermothelomyces heterothallicus
Myclat1	3	Mycena latifolia 10383	1033247	root	cellular organisms	eukaryota	opisthokonta	fungi	dikarya	basidiomycota	agaricomycotina	agaricomycetes	agaricomycetidae	agaricales	mycenaceae	mycena	mycena latifolia
Mycreb1	4	Mycena rebaudengoi CBHHK068	1045383	root	cellular organisms	eukaryota	opisthokonta	fungi	dikarya	basidiomycota	agaricomycotina	agaricomycetes	agaricomycetidae	agaricales	mycenaceae	mycena	mycena rebaudengoi
Mycros1	1	Mycena rosella CBHHK067	1033263	root	cellular organisms	eukaryota	opisthokonta	fungi	dikarya	basidiomycota	agaricomycotina	agaricomycetes	agaricomycetidae	agaricales	mycenaceae	mycena	mycena rosella
Mycrub1	3	Mycena capillaripes Frankland 9286	230804	root	cellular organisms	eukaryota	opisthokonta	fungi	dikarya	basidiomycota	agaricomycotina	agaricomycetes	agaricomycetidae	agaricales	mycenaceae	mycena	mycena capillaripes
Mycsan1	5	Mycena sanguinolenta CBHHK176m	230812	root	cellular organisms	eukaryota	opisthokonta	fungi	dikarya	basidiomycota	agaricomycotina	agaricomycetes	agaricomycetidae	agaricales	mycenaceae	mycena	mycena sanguinolenta
Mycvit1	1	Mycena vitilis CBHHK169m	1033281	root	cellular organisms	eukaryota	opisthokonta	fungi	dikarya	basidiomycota	agaricomycotina	agaricomycetes	agaricomycetidae	agaricales	mycenaceae	mycena	mycena vitilis
Myrin1	2	Myrothecium inundatum CBS 120646	110576	root	cellular organisms	eukaryota	opisthokonta	fungi	dikarya	ascomycota	saccharomyceta	pezizomycotina	leotiomyceta	sordariomyceta	sordariomycetes	hypocreomycetidae	hypocreales	stachybotryaceae	myrothecium	myrothecium inundatum
Necha2	2	Nectria haematococca	140110	root	cellular organisms	eukaryota	opisthokonta	fungi	dikarya	ascomycota	saccharomyceta	pezizomycotina	leotiomyceta	sordariomyceta	sordariomycetes	hypocreomycetidae	hypocreales	nectriaceae	fusarium	fusarium solani species complex	[nectria] haematococca
Neodi1	1	Neonectria ditissima R09/05	78410	root	cellular organisms	eukaryota	opisthokonta	fungi	dikarya	ascomycota	saccharomyceta	pezizomycotina	leotiomyceta	sordariomyceta	sordariomycetes	hypocreomycetidae	hypocreales	nectriaceae	neonectria	neonectria ditissima
Neora1	2	Neonectria radicicola MPI-CAGE-AT-0134	64609	root	cellular organisms	eukaryota	opisthokonta	fungi	dikarya	ascomycota	saccharomyceta	pezizomycotina	leotiomyceta	sordariomyceta	sordariomycetes	hypocreomycetidae	hypocreales	nectriaceae	ilyonectria	ilyonectria destructans
Neucr_trp3_1	1	Neurospora crassa FGSC 73 trp-3	5141	root	cellular organisms	eukaryota	opisthokonta	fungi	dikarya	ascomycota	saccharomyceta	pezizomycotina	leotiomyceta	sordariomyceta	sordariomycetes	sordariomycetidae	sordariales	sordariaceae	neurospora	neurospora crassa
Neucr2	1	Neurospora crassa OR74A	5141	root	cellular organisms	eukaryota	opisthokonta	fungi	dikarya	ascomycota	saccharomyceta	pezizomycotina	leotiomyceta	sordariomyceta	sordariomycetes	sordariomycetidae	sordariales	sordariaceae	neurospora	neurospora crassa
Neucr4830_1	1	Neurospora crassa clade B FGSC 4830	5141	root	cellular organisms	eukaryota	opisthokonta	fungi	dikarya	ascomycota	saccharomyceta	pezizomycotina	leotiomyceta	sordariomyceta	sordariomycetes	sordariomycetidae	sordariales	sordariaceae	neurospora	neurospora crassa
Neuhi1	1	Neurospora hispaniola FGSC 10403	588809	root	cellular organisms	eukaryota	opisthokonta	fungi	dikarya	ascomycota	saccharomyceta	pezizomycotina	leotiomyceta	sordariomyceta	sordariomycetes	sordariomycetidae	sordariales	sordariaceae	neurospora	neurospora hispaniola
Neurospora_discreta	1	Neurospora discreta FGSC 8579 mat A	29879	root	cellular organisms	eukaryota	opisthokonta	fungi	dikarya	ascomycota	saccharomyceta	pezizomycotina	leotiomyceta	sordariomyceta	sordariomycetes	sordariomycetidae	sordariales	sordariaceae	neurospora	neurospora discreta
Neurospora_tetrasperma_mata	1	Neurospora tetrasperma FGSC 2509 mat a	40127	root	cellular organisms	eukaryota	opisthokonta	fungi	dikarya	ascomycota	saccharomyceta	pezizomycotina	leotiomyceta	sordariomyceta	sordariomycetes	sordariomycetidae	sordariales	sordariaceae	neurospora	neurospora tetrasperma
Nieex1	1	Niesslia exilis CBS 358.70	267680	root	cellular organisms	eukaryota	opisthokonta	fungi	dikarya	ascomycota	saccharomyceta	pezizomycotina	leotiomyceta	sordariomyceta	sordariomycetes	hypocreomycetidae	hypocreales	niessliaceae	niesslia	niesslia exilis
Oidma1	1	Oidiodendron maius Zn	78148	root	cellular organisms	eukaryota	opisthokonta	fungi	dikarya	ascomycota	saccharomyceta	pezizomycotina	leotiomyceta	sordariomyceta	leotiomycetes	leotiomycetes incertae sedis	myxotrichaceae	oidiodendron	oidiodendron maius
Olipa1	1	Oliveonia pauxilla MPI-PUGE-AT-0066	1026881	root	cellular organisms	eukaryota	opisthokonta	fungi	dikarya	basidiomycota	agaricomycotina	agaricomycetes	agaricomycetes incertae sedis	auriculariales	auriculariales incertae sedis	oliveonia	oliveonia pauxilla
Ophdi1	1	Ophiobolus disseminans CBS 113818	1469910	root	cellular organisms	eukaryota	opisthokonta	fungi	dikarya	ascomycota	saccharomyceta	pezizomycotina	leotiomyceta	dothideomyceta	dothideomycetes	pleosporomycetidae	pleosporales	pleosporineae	leptosphaeriaceae	ophiobolus	ophiobolus disseminans
Ophnu1	1	Ophiostoma novo-ulmi subsp. novo-ulmi H327	42373	root	cellular organisms	eukaryota	opisthokonta	fungi	dikarya	ascomycota	saccharomyceta	pezizomycotina	leotiomyceta	sordariomyceta	sordariomycetes	sordariomycetidae	ophiostomatales	ophiostomataceae	ophiostoma	ophiostoma novo-ulmi
Ophpi1	1	Ophiostoma piliferum	38032	root	cellular organisms	eukaryota	opisthokonta	fungi	dikarya	ascomycota	saccharomyceta	pezizomycotina	leotiomyceta	sordariomyceta	sordariomycetes	sordariomycetidae	ophiostomatales	ophiostomataceae	ophiostoma	ophiostoma piliferum
Ophpic1	1	Ophiostoma piceae UAMH 11346	61273	root	cellular organisms	eukaryota	opisthokonta	fungi	dikarya	ascomycota	saccharomyceta	pezizomycotina	leotiomyceta	sordariomyceta	sordariomycetes	sordariomycetidae	ophiostomatales	ophiostomataceae	ophiostoma	ophiostoma piceae
Panst_KUC8834_1_1	1	Panellus stipticus KUC8834	5636	root	cellular organisms	eukaryota	opisthokonta	fungi	dikarya	basidiomycota	agaricomycotina	agaricomycetes	agaricomycetidae	agaricales	mycenaceae	panellus	panellus stipticus
Panst_LUM_1_1	1	Panellus stipticus LUM	5636	root	cellular organisms	eukaryota	opisthokonta	fungi	dikarya	basidiomycota	agaricomycotina	agaricomycetes	agaricomycetidae	agaricales	mycenaceae	panellus	panellus stipticus
Parch1	1	Paraphoma chrysanthemicola MPI-GEGE-AT-0034	798071	root	cellular organisms	eukaryota	opisthokonta	fungi	dikarya	ascomycota	saccharomyceta	pezizomycotina	leotiomyceta	dothideomyceta	dothideomycetes	pleosporomycetidae	pleosporales	pleosporineae	phaeosphaeriaceae	paraphoma	paraphoma chrysanthemicola
Parchr1	1	Paraphoma chrysanthemicola MPI-SDFR-AT-0120	798071	root	cellular organisms	eukaryota	opisthokonta	fungi	dikarya	ascomycota	saccharomyceta	pezizomycotina	leotiomyceta	dothideomyceta	dothideomycetes	pleosporomycetidae	pleosporales	pleosporineae	phaeosphaeriaceae	paraphoma	paraphoma chrysanthemicola
Parsp1	1	Paraconiothyrium sporulosum AP3s5-JAC2a	1460663	root	cellular organisms	eukaryota	opisthokonta	fungi	dikarya	ascomycota	saccharomyceta	pezizomycotina	leotiomyceta	dothideomyceta	dothideomycetes	pleosporomycetidae	pleosporales	massarineae	didymosphaeriaceae	paraphaeosphaeria	paraphaeosphaeria sporulosa
Penant1	1	Penicillium antarcticum IBT 31811	416450	root	cellular organisms	eukaryota	opisthokonta	fungi	dikarya	ascomycota	saccharomyceta	pezizomycotina	leotiomyceta	eurotiomycetes	eurotiomycetidae	eurotiales	aspergillaceae	penicillium	penicillium antarcticum
Penbi1	1	Penicillium bilaiae ATCC 20851	69765	root	cellular organisms	eukaryota	opisthokonta	fungi	dikarya	ascomycota	saccharomyceta	pezizomycotina	leotiomyceta	eurotiomycetes	eurotiomycetidae	eurotiales	aspergillaceae	penicillium	penicillium bilaiae
PenbrAgRF18_1	1	Penicillium brevicompactum AgRF18	5074	root	cellular organisms	eukaryota	opisthokonta	fungi	dikarya	ascomycota	saccharomyceta	pezizomycotina	leotiomyceta	eurotiomycetes	eurotiomycetidae	eurotiales	aspergillaceae	penicillium	penicillium brevicompactum
Penca1	1	Penicillium canescens ATCC 10419	5083	root	cellular organisms	eukaryota	opisthokonta	fungi	dikarya	ascomycota	saccharomyceta	pezizomycotina	leotiomyceta	eurotiomycetes	eurotiomycetidae	eurotiales	aspergillaceae	penicillium	penicillium canescens
Pench1	1	Penicillium chrysogenum	5076	root	cellular organisms	eukaryota	opisthokonta	fungi	dikarya	ascomycota	saccharomyceta	pezizomycotina	leotiomyceta	eurotiomycetes	eurotiomycetidae	eurotiales	aspergillaceae	penicillium	penicillium chrysogenum species complex	penicillium chrysogenum
PenchWisc1_1	1	Penicillium chrysogenum Wisconsin 54-1255	5076	root	cellular organisms	eukaryota	opisthokonta	fungi	dikarya	ascomycota	saccharomyceta	pezizomycotina	leotiomyceta	eurotiomycetes	eurotiomycetidae	eurotiales	aspergillaceae	penicillium	penicillium chrysogenum species complex	penicillium chrysogenum
Pencop1	1	Penicillium coprophilum IBT 31321	36646	root	cellular organisms	eukaryota	opisthokonta	fungi	dikarya	ascomycota	saccharomyceta	pezizomycotina	leotiomyceta	eurotiomycetes	eurotiomycetidae	eurotiales	aspergillaceae	penicillium	penicillium coprophilum
Penex1	1	Penicillium expansum ATCC 24692	27334	root	cellular organisms	eukaryota	opisthokonta	fungi	dikarya	ascomycota	saccharomyceta	pezizomycotina	leotiomyceta	eurotiomycetes	eurotiomycetidae	eurotiales	aspergillaceae	penicillium	penicillium expansum
Penfla1	1	Penicillium flavigenum IBT 14082	254877	root	cellular organisms	eukaryota	opisthokonta	fungi	dikarya	ascomycota	saccharomyceta	pezizomycotina	leotiomyceta	eurotiomycetes	eurotiomycetidae	eurotiales	aspergillaceae	penicillium	penicillium flavigenum
Pengl1	1	Penicillium glabrum DAOM 239074	69773	root	cellular organisms	eukaryota	opisthokonta	fungi	dikarya	ascomycota	saccharomyceta	pezizomycotina	leotiomyceta	eurotiomycetes	eurotiomycetidae	eurotiales	aspergillaceae	penicillium	penicillium glabrum
Penja1	1	Penicillium janthinellum ATCC 10455	5079	root	cellular organisms	eukaryota	opisthokonta	fungi	dikarya	ascomycota	saccharomyceta	pezizomycotina	leotiomyceta	eurotiomycetes	eurotiomycetidae	eurotiales	aspergillaceae	penicillium	penicillium janthinellum
Penla1	2	Penicillium lanosocoeruleum ATCC 48919	1303717	root	cellular organisms	eukaryota	opisthokonta	fungi	dikarya	ascomycota	saccharomyceta	pezizomycotina	leotiomyceta	eurotiomycetes	eurotiomycetidae	eurotiales	aspergillaceae	penicillium	penicillium lanosocoeruleum
Penox1	1	Penicillium oxalicum 114-2	69781	root	cellular organisms	eukaryota	opisthokonta	fungi	dikarya	ascomycota	saccharomyceta	pezizomycotina	leotiomyceta	eurotiomycetes	eurotiomycetidae	eurotiales	aspergillaceae	penicillium	penicillium oxalicum
Penpol1	1	Penicillium polonicum IBT 4502	60169	root	cellular organisms	eukaryota	opisthokonta	fungi	dikarya	ascomycota	saccharomyceta	pezizomycotina	leotiomyceta	eurotiomycetes	eurotiomycetidae	eurotiales	aspergillaceae	penicillium	penicillium polonicum
Penra1	1	Penicillium raistrickii ATCC 10490	69783	root	cellular organisms	eukaryota	opisthokonta	fungi	dikarya	ascomycota	saccharomyceta	pezizomycotina	leotiomyceta	eurotiomycetes	eurotiomycetidae	eurotiales	aspergillaceae	penicillium	penicillium raistrickii
Pensol1	1	Penicillium solitum IBT 29525	60172	root	cellular organisms	eukaryota	opisthokonta	fungi	dikarya	ascomycota	saccharomyceta	pezizomycotina	leotiomyceta	eurotiomycetes	eurotiomycetidae	eurotiales	aspergillaceae	penicillium	penicillium solitum
Pensoli1	1	Penicillium solitum IBT 30036	60172	root	cellular organisms	eukaryota	opisthokonta	fungi	dikarya	ascomycota	saccharomyceta	pezizomycotina	leotiomyceta	eurotiomycetes	eurotiomycetidae	eurotiales	aspergillaceae	penicillium	penicillium solitum
Pensub1	2	Penicillium subrubescens FBCC1632 / CBS132785	1316194	root	cellular organisms	eukaryota	opisthokonta	fungi	dikarya	ascomycota	saccharomyceta	pezizomycotina	leotiomyceta	eurotiomycetes	eurotiomycetidae	eurotiales	aspergillaceae	penicillium	penicillium subrubescens
Penth1	1	Penicillium thymicola DAOMC 180753	293382	root	cellular organisms	eukaryota	opisthokonta	fungi	dikarya	ascomycota	saccharomyceta	pezizomycotina	leotiomyceta	eurotiomycetes	eurotiomycetidae	eurotiales	aspergillaceae	penicillium	penicillium thymicola
Pestal1	1	Pestalotiopsis sp. NC0098	36460	root	cellular organisms	eukaryota	opisthokonta	fungi	dikarya	ascomycota	saccharomyceta	pezizomycotina	leotiomyceta	sordariomyceta	sordariomycetes	xylariomycetidae	xylariales	sporocadaceae	pestalotiopsis	pestalotiopsis sp.
Phaal1	1	Phaeoacremonium aleophilum UCRPA7	223192	root	cellular organisms	eukaryota	opisthokonta	fungi	dikarya	ascomycota	saccharomyceta	pezizomycotina	leotiomyceta	sordariomyceta	sordariomycetes	sordariomycetidae	togniniales	togniniaceae	phaeoacremonium	phaeoacremonium minimum
Phaca1	2	Phanerochaete carnosa HHB-10118-Sp	231932	root	cellular organisms	eukaryota	opisthokonta	fungi	dikarya	basidiomycota	agaricomycotina	agaricomycetes	agaricomycetes incertae sedis	polyporales	phanerochaetaceae	phanerochaete	phanerochaete carnosa
PhaeoFL0889_1	2	Phaeoacremonium sp. FL0889	1769363	root	cellular organisms	eukaryota	opisthokonta	fungi	dikarya	ascomycota	saccharomyceta	pezizomycotina	leotiomyceta	sordariomyceta	sordariomycetes	sordariomycetidae	togniniales	togniniaceae	phaeoacremonium	phaeoacremonium sp.
PhaPMI808	1	Phaeosphaeriaceae sp. PMI_808	1756107	root	cellular organisms	eukaryota	opisthokonta	fungi	dikarya	ascomycota	saccharomyceta	pezizomycotina	leotiomyceta	dothideomyceta	dothideomycetes	pleosporomycetidae	pleosporales	pleosporineae	phaeosphaeriaceae	unclassified phaeosphaeriaceae	phaeosphaeriaceae sp.
Phapo1	2	Phaeosphaeria poagena MPI-PUGE-AT-0046c	1508275	root	cellular organisms	eukaryota	opisthokonta	fungi	dikarya	ascomycota	saccharomyceta	pezizomycotina	leotiomyceta	dothideomyceta	dothideomycetes	pleosporomycetidae	pleosporales	pleosporineae	phaeosphaeriaceae	phaeosphaeria	phaeosphaeria poagena
Phchr2	3	Phanerochaete chrysosporium RP-78	5306	root	cellular organisms	eukaryota	opisthokonta	fungi	dikarya	basidiomycota	agaricomycotina	agaricomycetes	agaricomycetes incertae sedis	polyporales	phanerochaetaceae	phanerochaete	phanerochaete chrysosporium
Phiatt1	1	Phialophora attae CBS 131958	1664694	root	cellular organisms	eukaryota	opisthokonta	fungi	dikarya	ascomycota	saccharomyceta	pezizomycotina	leotiomyceta	eurotiomycetes	chaetothyriomycetidae	chaetothyriales	herpotrichiellaceae	phialophora	phialophora attae
Phimu1	1	Leotiomycetes sp. MPI-SDFR-AT-0126	1709938	root	cellular organisms	eukaryota	opisthokonta	fungi	dikarya	ascomycota	saccharomyceta	pezizomycotina	leotiomyceta	sordariomyceta	leotiomycetes	unclassified leotiomycetes	leotiomycetes sp.
Phisc1	1	Phialocephala scopiformis 5WS22E1	149040	root	cellular organisms	eukaryota	opisthokonta	fungi	dikarya	ascomycota	saccharomyceta	pezizomycotina	leotiomyceta	sordariomyceta	leotiomycetes	helotiales	helotiales incertae sedis	phialocephala	phialocephala scopiformis
Phlbr1	2	Phlebia brevispora HHB-7030 SS6	194682	root	cellular organisms	eukaryota	opisthokonta	fungi	dikarya	basidiomycota	agaricomycotina	agaricomycetes	agaricomycetes incertae sedis	polyporales	meruliaceae	phlebia	phlebia brevispora
Phlcen1	2	Phlebia centrifuga FBCC195	98765	root	cellular organisms	eukaryota	opisthokonta	fungi	dikarya	basidiomycota	agaricomycotina	agaricomycetes	agaricomycetes incertae sedis	polyporales	meruliaceae	phlebia	phlebia centrifuga
Phlrad1	2	Phlebia radiata Fr. (isolate 79, FBCC0043)	5308	root	cellular organisms	eukaryota	opisthokonta	fungi	dikarya	basidiomycota	agaricomycotina	agaricomycetes	agaricomycetes incertae sedis	polyporales	meruliaceae	phlebia	phlebia radiata
Phomu1	1	Phoma multirostrata 7a	73003	root	cellular organisms	eukaryota	opisthokonta	fungi	dikarya	ascomycota	saccharomyceta	pezizomycotina	leotiomyceta	dothideomyceta	dothideomycetes	pleosporomycetidae	pleosporales	pleosporineae	didymellaceae	ectophoma	ectophoma multirostrata
Photr1	1	Phoma tracheiphila IPT5	1077377	root	cellular organisms	eukaryota	opisthokonta	fungi	dikarya	ascomycota	saccharomyceta	pezizomycotina	leotiomyceta	dothideomyceta	dothideomycetes	pleosporomycetidae	pleosporales	pleosporineae	leptosphaeriaceae	plenodomus	plenodomus tracheiphilus
Pilidi1	1	Coniella lustricola B22-T-1	2025994	root	cellular organisms	eukaryota	opisthokonta	fungi	dikarya	ascomycota	saccharomyceta	pezizomycotina	leotiomyceta	sordariomyceta	sordariomycetes	sordariomycetidae	diaporthales	schizoparmaceae	coniella	coniella lustricola
Plecto1	1	Xylariales sp. AK1849	1756188	root	cellular organisms	eukaryota	opisthokonta	fungi	dikarya	ascomycota	saccharomyceta	pezizomycotina	leotiomyceta	sordariomyceta	sordariomycetes	xylariomycetidae	xylariales	unclassified xylariales	xylariales sp.
Plecu1	1	Plectosphaerella cucumerina DS2psM2a2	40658	root	cellular organisms	eukaryota	opisthokonta	fungi	dikarya	ascomycota	saccharomyceta	pezizomycotina	leotiomyceta	sordariomyceta	sordariomycetes	hypocreomycetidae	glomerellales	plectosphaerellaceae	plectosphaerella	plectosphaerella cucumerina
Plecuc1	1	Plectosphaerella cucumerina RP01	40658	root	cellular organisms	eukaryota	opisthokonta	fungi	dikarya	ascomycota	saccharomyceta	pezizomycotina	leotiomyceta	sordariomyceta	sordariomycetes	hypocreomycetidae	glomerellales	plectosphaerellaceae	plectosphaerella	plectosphaerella cucumerina
Podan3	2	Podospora anserina S mat+	5145	root	cellular organisms	eukaryota	opisthokonta	fungi	dikarya	ascomycota	saccharomyceta	pezizomycotina	leotiomyceta	sordariomyceta	sordariomycetes	sordariomycetidae	sordariales	lasiosphaeriaceae	podospora	podospora anserina
Podans1	2	Podospora anserina mat+	5145	root	cellular organisms	eukaryota	opisthokonta	fungi	dikarya	ascomycota	saccharomyceta	pezizomycotina	leotiomyceta	sordariomyceta	sordariomycetes	sordariomycetidae	sordariales	lasiosphaeriaceae	podospora	podospora anserina
Podap1	2	Podospora appendiculata CBS 314.62	314037	root	cellular organisms	eukaryota	opisthokonta	fungi	dikarya	ascomycota	saccharomyceta	pezizomycotina	leotiomyceta	sordariomyceta	sordariomycetes	sordariomycetidae	sordariales	lasiosphaeriaceae	podospora	podospora appendiculata
Podcur1	2	Podospora curvicolla TEP21a	48157	root	cellular organisms	eukaryota	opisthokonta	fungi	dikarya	ascomycota	saccharomyceta	pezizomycotina	leotiomyceta	sordariomyceta	sordariomycetes	sordariomycetidae	sordariales	lasiosphaeriaceae	podospora	podospora curvicolla
Poddi1	1	Podospora didyma CBS 232.78	330526	root	cellular organisms	eukaryota	opisthokonta	fungi	dikarya	ascomycota	saccharomyceta	pezizomycotina	leotiomyceta	sordariomyceta	sordariomycetes	sordariomycetidae	sordariales	lasiosphaeriaceae	podospora	podospora didyma
Polfu1	1	Polyplosphaeria fusca CBS 125425	682080	root	cellular organisms	eukaryota	opisthokonta	fungi	dikarya	ascomycota	saccharomyceta	pezizomycotina	leotiomyceta	dothideomyceta	dothideomycetes	pleosporomycetidae	pleosporales	tetraplosphaeriaceae	polyplosphaeria	polyplosphaeria fusca
Pseel1	1	Pseudographis elatina	1695903	root	cellular organisms	eukaryota	opisthokonta	fungi	dikarya	ascomycota	saccharomyceta	pezizomycotina	leotiomyceta	sordariomyceta	leotiomycetes	triblidiales	triblidiaceae	pseudographis	pseudographis elatina
Pseve2	1	Pseudomassariella vexata CBS 129021	1141098	root	cellular organisms	eukaryota	opisthokonta	fungi	dikarya	ascomycota	saccharomyceta	pezizomycotina	leotiomyceta	sordariomyceta	sordariomycetes	xylariomycetidae	xylariales	pseudomassariaceae	pseudomassariella	pseudomassariella vexata
Pursp1	1	Purpureocillium sp. UdeA0106	1926681	root	cellular organisms	eukaryota	opisthokonta	fungi	dikarya	ascomycota	saccharomyceta	pezizomycotina	leotiomyceta	sordariomyceta	sordariomycetes	hypocreomycetidae	hypocreales	ophiocordycipitaceae	purpureocillium	purpureocillium sp.
Pyrly1	2	Pyrenochaeta lycopersici MPI-SDFR-AT-0127	285811	root	cellular organisms	eukaryota	opisthokonta	fungi	dikarya	ascomycota	saccharomyceta	pezizomycotina	leotiomyceta	dothideomyceta	dothideomycetes	pleosporomycetidae	pleosporales	pleosporineae	pseudopyrenochaetaceae	pseudopyrenochaeta	pseudopyrenochaeta lycopersici
Pyrtr1	1	Pyrenophora tritici-repentis	45151	root	cellular organisms	eukaryota	opisthokonta	fungi	dikarya	ascomycota	saccharomyceta	pezizomycotina	leotiomyceta	dothideomyceta	dothideomycetes	pleosporomycetidae	pleosporales	pleosporineae	pleosporaceae	pyrenophora	pyrenophora tritici-repentis
Pyrtt1	1	Pyrenophora teres f. teres	53485	root	cellular organisms	eukaryota	opisthokonta	fungi	dikarya	ascomycota	saccharomyceta	pezizomycotina	leotiomyceta	dothideomyceta	dothideomycetes	pleosporomycetidae	pleosporales	pleosporineae	pleosporaceae	pyrenophora	pyrenophora teres
Rhesp1	1	Rhexocercosporidium sp. MPI-PUGE-AT-0058	1756112	root	cellular organisms	eukaryota	opisthokonta	fungi	dikarya	ascomycota	saccharomyceta	pezizomycotina	leotiomyceta	sordariomyceta	leotiomycetes	helotiales	helotiales incertae sedis	rhexocercosporidium	rhexocercosporidium sp.
Rhier1	1	Rhizoscyphus ericae UAMH 7357	1745343	root	cellular organisms	eukaryota	opisthokonta	fungi	dikarya	ascomycota	saccharomyceta	pezizomycotina	leotiomyceta	sordariomyceta	leotiomycetes	helotiales	leotiaceae	pezoloma	pezoloma ericae
Rorror1	1	Roridomyces roridus 9284	1738132	root	cellular organisms	eukaryota	opisthokonta	fungi	dikarya	basidiomycota	agaricomycotina	agaricomycetes	agaricomycetidae	agaricales	agaricales incertae sedis	roridomyces	roridomyces roridus
Rutfi1	2	Rutstroemia firma CBS 115.86	1490168	root	cellular organisms	eukaryota	opisthokonta	fungi	dikarya	ascomycota	saccharomyceta	pezizomycotina	leotiomyceta	sordariomyceta	leotiomycetes	helotiales	rutstroemiaceae	rutstroemia	rutstroemia firma
Schves1	1	Schizothecium vesticola SMH3187-1	314040	root	cellular organisms	eukaryota	opisthokonta	fungi	dikarya	ascomycota	saccharomyceta	pezizomycotina	leotiomyceta	sordariomyceta	sordariomycetes	sordariomycetidae	sordariales	lasiosphaeriaceae	schizothecium	schizothecium vesticola
Sclsan1	1	Sclerophora sanguinea CBS100924	1410009	root	cellular organisms	eukaryota	opisthokonta	fungi	dikarya	ascomycota	saccharomyceta	pezizomycotina	leotiomyceta	coniocybomycetes	coniocybales	coniocybaceae	sclerophora	sclerophora sanguinea
Sclsc1	1	Sclerotinia sclerotiorum	5180	root	cellular organisms	eukaryota	opisthokonta	fungi	dikarya	ascomycota	saccharomyceta	pezizomycotina	leotiomyceta	sordariomyceta	leotiomycetes	helotiales	sclerotiniaceae	sclerotinia	sclerotinia sclerotiorum
Setho1	1	Setomelanomma holmii CBS 110217	210430	root	cellular organisms	eukaryota	opisthokonta	fungi	dikarya	ascomycota	saccharomyceta	pezizomycotina	leotiomyceta	dothideomyceta	dothideomycetes	pleosporomycetidae	pleosporales	pleosporineae	phaeosphaeriaceae	setomelanomma	setomelanomma holmii
Settu3	1	Setosphaeria turcica Et28A	93612	root	cellular organisms	eukaryota	opisthokonta	fungi	dikarya	ascomycota	saccharomyceta	pezizomycotina	leotiomyceta	dothideomyceta	dothideomycetes	pleosporomycetidae	pleosporales	pleosporineae	pleosporaceae	exserohilum	exserohilum turcicum
Settur3	1	Setosphaeria turcica NY001	93612	root	cellular organisms	eukaryota	opisthokonta	fungi	dikarya	ascomycota	saccharomyceta	pezizomycotina	leotiomyceta	dothideomyceta	dothideomycetes	pleosporomycetidae	pleosporales	pleosporineae	pleosporaceae	exserohilum	exserohilum turcicum
Sodal1	1	Sodiomyces alkalinus	1302862	root	cellular organisms	eukaryota	opisthokonta	fungi	dikarya	ascomycota	saccharomyceta	pezizomycotina	leotiomyceta	sordariomyceta	sordariomycetes	hypocreomycetidae	glomerellales	plectosphaerellaceae	sodiomyces	sodiomyces alkalinus
Sorbr1	1	Sordaria brevicollis FGSC1904	83679	root	cellular organisms	eukaryota	opisthokonta	fungi	dikarya	ascomycota	saccharomyceta	pezizomycotina	leotiomyceta	sordariomyceta	sordariomycetes	sordariomycetidae	sordariales	sordariaceae	sordaria	sordaria brevicollis
Spafl1	1	Spathularia flavida	33158	root	cellular organisms	eukaryota	opisthokonta	fungi	dikarya	ascomycota	saccharomyceta	pezizomycotina	leotiomyceta	sordariomyceta	leotiomycetes	rhytismatales	cudoniaceae	spathularia	spathularia flavida
Spoth2	1	Myceliophthora thermophila (Sporotrichum thermophile)	78579	root	cellular organisms	eukaryota	opisthokonta	fungi	dikarya	ascomycota	saccharomyceta	pezizomycotina	leotiomyceta	sordariomyceta	sordariomycetes	sordariomycetidae	sordariales	chaetomiaceae	thermothelomyces	thermothelomyces thermophilus
Stael1	2	Stachybotrys elegans MPI-CAGE-CH-0235	80388	root	cellular organisms	eukaryota	opisthokonta	fungi	dikarya	ascomycota	saccharomyceta	pezizomycotina	leotiomyceta	sordariomyceta	sordariomycetes	hypocreomycetidae	hypocreales	stachybotryaceae	stachybotrys	stachybotrys elegans
Stagr1	1	Stanjemonium grisellum CBS 655.79	73508	root	cellular organisms	eukaryota	opisthokonta	fungi	dikarya	ascomycota	saccharomyceta	pezizomycotina	leotiomyceta	sordariomyceta	sordariomycetes	hypocreomycetidae	hypocreales	hypocreales incertae sedis	stanjemonium	stanjemonium grisellum
Stano2	1	Stagonospora nodorum SN15	13684	root	cellular organisms	eukaryota	opisthokonta	fungi	dikarya	ascomycota	saccharomyceta	pezizomycotina	leotiomyceta	dothideomyceta	dothideomycetes	pleosporomycetidae	pleosporales	pleosporineae	phaeosphaeriaceae	parastagonospora	parastagonospora nodorum
Stasp1	2	Stagonospora sp. SRC1lsM3a	1904476	root	cellular organisms	eukaryota	opisthokonta	fungi	dikarya	ascomycota	saccharomyceta	pezizomycotina	leotiomyceta	dothideomyceta	dothideomycetes	pleosporomycetidae	pleosporales	massarineae	massarinaceae	stagonospora	stagonospora sp.
Stely1	1	Stemphylium lycopersici CIDEFI-216	183478	root	cellular organisms	eukaryota	opisthokonta	fungi	dikarya	ascomycota	saccharomyceta	pezizomycotina	leotiomyceta	dothideomyceta	dothideomycetes	pleosporomycetidae	pleosporales	pleosporineae	pleosporaceae	stemphylium	stemphylium lycopersici
Symko1	1	Symbiotaphrina kochii	40221	root	cellular organisms	eukaryota	opisthokonta	fungi	dikarya	ascomycota	saccharomyceta	pezizomycotina	leotiomyceta	xylonomycetes	symbiotaphrinales	symbiotaphrinaceae	symbiotaphrina	symbiotaphrina kochii
Talabor1	1	Talaromyces borbonicus CBS 141340	2077152	root	cellular organisms	eukaryota	opisthokonta	fungi	dikarya	ascomycota	saccharomyceta	pezizomycotina	leotiomyceta	eurotiomycetes	eurotiomycetidae	eurotiales	trichocomaceae	talaromyces	talaromyces borbonicus
Theau1	1	Thermoascus aurantiacus	5087	root	cellular organisms	eukaryota	opisthokonta	fungi	dikarya	ascomycota	saccharomyceta	pezizomycotina	leotiomyceta	eurotiomycetes	eurotiomycetidae	eurotiales	thermoascaceae	thermoascus	thermoascus aurantiacus
Themi1	1	Thelebolus microsporus ATCC 90970	319061	root	cellular organisms	eukaryota	opisthokonta	fungi	dikarya	ascomycota	saccharomyceta	pezizomycotina	leotiomyceta	sordariomyceta	leotiomycetes	thelebolales	thelebolaceae	thelebolus	thelebolus microsporus
Thest1	1	Thelebolus stercoreus	46453	root	cellular organisms	eukaryota	opisthokonta	fungi	dikarya	ascomycota	saccharomyceta	pezizomycotina	leotiomyceta	sordariomyceta	leotiomycetes	thelebolales	thelebolaceae	thelebolus	thelebolus stercoreus
Thian1	1	Thielavia antarctica CBS 123565	1450529	root	cellular organisms	eukaryota	opisthokonta	fungi	dikarya	ascomycota	saccharomyceta	pezizomycotina	leotiomyceta	sordariomyceta	sordariomycetes	sordariomycetidae	sordariales	chaetomiaceae	thielavia	thielavia antarctica
Thiap1	1	Thielavia appendiculata CBS 731.68	113616	root	cellular organisms	eukaryota	opisthokonta	fungi	dikarya	ascomycota	saccharomyceta	pezizomycotina	leotiomyceta	sordariomyceta	sordariomycetes	sordariomycetidae	sordariales	chaetomiaceae	thielavia	thielavia appendiculata
Thiar1	1	Thielavia arenaria CBS 508.74	113610	root	cellular organisms	eukaryota	opisthokonta	fungi	dikarya	ascomycota	saccharomyceta	pezizomycotina	leotiomyceta	sordariomyceta	sordariomycetes	sordariomycetidae	sordariales	chaetomiaceae	thielavia	thielavia arenaria
Thihy1	2	Thielavia hyrcaniae CBS 757.83	113614	root	cellular organisms	eukaryota	opisthokonta	fungi	dikarya	ascomycota	saccharomyceta	pezizomycotina	leotiomyceta	sordariomyceta	sordariomycetes	sordariomycetidae	sordariales	chaetomiaceae	thielavia	thielavia hyrcaniae
Thite2	1	Thielavia terrestris	35720	root	cellular organisms	eukaryota	opisthokonta	fungi	dikarya	ascomycota	saccharomyceta	pezizomycotina	leotiomyceta	sordariomyceta	sordariomycetes	sordariomycetidae	sordariales	chaetomiaceae	thielavia	thielavia terrestris
ThoPMI491_1	1	Thozetella sp. PMI_491	1868166	root	cellular organisms	eukaryota	opisthokonta	fungi	dikarya	ascomycota	saccharomyceta	pezizomycotina	leotiomyceta	sordariomyceta	sordariomycetes	sordariomycetidae	chaetosphaeriales	chaetosphaeriaceae	thozetella	thozetella sp.
Torra1	1	Torpedospora radiata JK5252C	311114	root	cellular organisms	eukaryota	opisthokonta	fungi	dikarya	ascomycota	saccharomyceta	pezizomycotina	leotiomyceta	sordariomyceta	sordariomycetes	hypocreomycetidae	torpedosporales	torpedosporaceae	torpedospora	torpedospora radiata
Trace1	2	Trametopsis cervina CIRM-BRFM 1824	1111950	root	cellular organisms	eukaryota	opisthokonta	fungi	dikarya	basidiomycota	agaricomycotina	agaricomycetes	agaricomycetes incertae sedis	polyporales	irpicaceae	trametopsis	trametopsis cervina
Trepe1	1	Trematosphaeria pertusa CBS 122368	390896	root	cellular organisms	eukaryota	opisthokonta	fungi	dikarya	ascomycota	saccharomyceta	pezizomycotina	leotiomyceta	dothideomyceta	dothideomycetes	pleosporomycetidae	pleosporales	massarineae	trematosphaeriaceae	trematosphaeria	trematosphaeria pertusa
Triru1	1	Trichophyton rubrum CBS 118892	5551	root	cellular organisms	eukaryota	opisthokonta	fungi	dikarya	ascomycota	saccharomyceta	pezizomycotina	leotiomyceta	eurotiomycetes	eurotiomycetidae	onygenales	arthrodermataceae	trichophyton	trichophyton rubrum
Triver1	1	Trichophyton verrucosum HKI 0517	63417	root	cellular organisms	eukaryota	opisthokonta	fungi	dikarya	ascomycota	saccharomyceta	pezizomycotina	leotiomyceta	eurotiomycetes	eurotiomycetidae	onygenales	arthrodermataceae	trichophyton	trichophyton verrucosum
Truan1	1	Truncatella angustata MPI-SDFR-AT-0073	152316	root	cellular organisms	eukaryota	opisthokonta	fungi	dikarya	ascomycota	saccharomyceta	pezizomycotina	leotiomyceta	sordariomyceta	sordariomycetes	xylariomycetidae	xylariales	sporocadaceae	truncatella	truncatella angustata
Tryvi1	1	Trypethelium eluteriae	364715	root	cellular organisms	eukaryota	opisthokonta	fungi	dikarya	ascomycota	saccharomyceta	pezizomycotina	leotiomyceta	dothideomyceta	dothideomycetes	dothideomycetes incertae sedis	trypetheliales	trypetheliaceae	trypethelium	trypethelium eluteriae
Uncre1	1	Uncinocarpus reesii UAMH 1704	33188	root	cellular organisms	eukaryota	opisthokonta	fungi	dikarya	ascomycota	saccharomyceta	pezizomycotina	leotiomyceta	eurotiomycetes	eurotiomycetidae	onygenales	onygenaceae	uncinocarpus	uncinocarpus reesii
Usnflo1	2	Usnea florida ATCC18376	111620	root	cellular organisms	eukaryota	opisthokonta	fungi	dikarya	ascomycota	saccharomyceta	pezizomycotina	leotiomyceta	lecanoromycetes	osleum clade	lecanoromycetidae	lecanorales	lecanorineae	parmeliaceae	usnea	usnea florida
Verda1	1	Verticillium dahliae VdLs.17	27337	root	cellular organisms	eukaryota	opisthokonta	fungi	dikarya	ascomycota	saccharomyceta	pezizomycotina	leotiomyceta	sordariomyceta	sordariomycetes	hypocreomycetidae	glomerellales	plectosphaerellaceae	verticillium	verticillium dahliae
Verdah1	1	Verticillium dahliae MPI-CAGE-AT-0001	27337	root	cellular organisms	eukaryota	opisthokonta	fungi	dikarya	ascomycota	saccharomyceta	pezizomycotina	leotiomyceta	sordariomyceta	sordariomycetes	hypocreomycetidae	glomerellales	plectosphaerellaceae	verticillium	verticillium dahliae
Veren1	1	Verruculina enalia CBS 304.66	85948	root	cellular organisms	eukaryota	opisthokonta	fungi	dikarya	ascomycota	saccharomyceta	pezizomycotina	leotiomyceta	dothideomyceta	dothideomycetes	pleosporomycetidae	pleosporales	massarineae	didymosphaeriaceae	didymosphaeria	didymosphaeria enalia
Xanpa2	1	Xanthoria parietina 46-1-SA22	107463	root	cellular organisms	eukaryota	opisthokonta	fungi	dikarya	ascomycota	saccharomyceta	pezizomycotina	leotiomyceta	lecanoromycetes	osleum clade	lecanoromycetidae	teloschistales	teloschistineae	teloschistaceae	xanthorioideae	xanthoria	xanthoria parietina
Xylcub1	2	Xylaria flabelliformis NC1011	2512241	root	cellular organisms	eukaryota	opisthokonta	fungi	dikarya	ascomycota	saccharomyceta	pezizomycotina	leotiomyceta	sordariomyceta	sordariomycetes	xylariomycetidae	xylariales	xylariaceae	xylaria	xylaria flabelliformis
Xylhyp1	2	Xylaria hypoxylon OSC100004	37992	root	cellular organisms	eukaryota	opisthokonta	fungi	dikarya	ascomycota	saccharomyceta	pezizomycotina	leotiomyceta	sordariomyceta	sordariomycetes	xylariomycetidae	xylariales	xylariaceae	xylaria	xylaria hypoxylon
XylPMI506	1	Xylariales sp. PMI_506	1756188	root	cellular organisms	eukaryota	opisthokonta	fungi	dikarya	ascomycota	saccharomyceta	pezizomycotina	leotiomyceta	sordariomyceta	sordariomycetes	xylariomycetidae	xylariales	unclassified xylariales	xylariales sp.
Zalva1	1	Zalerion varium MPI-CAGE-AT-0135	394676	root	cellular organisms	eukaryota	opisthokonta	fungi	dikarya	ascomycota	saccharomyceta	pezizomycotina	leotiomyceta	sordariomyceta	leotiomycetes	helotiales	leotiaceae	halenospora	halenospora varia
Zasce1	1	Zasmidium cellare ATCC 36951	395010	root	cellular organisms	eukaryota	opisthokonta	fungi	dikarya	ascomycota	saccharomyceta	pezizomycotina	leotiomyceta	dothideomyceta	dothideomycetes	dothideomycetidae	capnodiales	mycosphaerellaceae	zasmidium	zasmidium cellare
Aaoar1	0	Aaosphaeria arxii CBS 175.79	1450171	root	cellular organisms	eukaryota	opisthokonta	fungi	dikarya	ascomycota	saccharomyceta	pezizomycotina	leotiomyceta	dothideomyceta	dothideomycetes	pleosporomycetidae	pleosporales	pleosporales incertae sedis	aaosphaeria	aaosphaeria arxii
Abisporus_varbisporusH97.v2	0	Agaricus bisporus var bisporus (H97)	5341	root	cellular organisms	eukaryota	opisthokonta	fungi	dikarya	basidiomycota	agaricomycotina	agaricomycetes	agaricomycetidae	agaricales	agaricaceae	agaricus	agaricus bisporus
Abisporus_varburnettii.v2	0	Agaricus bisporus var. burnettii JB137-S8	5341	root	cellular organisms	eukaryota	opisthokonta	fungi	dikarya	basidiomycota	agaricomycotina	agaricomycetes	agaricomycetidae	agaricales	agaricaceae	agaricus	agaricus bisporus
Abobi1	0	Abortiporus biennis CCBS 521	137743	root	cellular organisms	eukaryota	opisthokonta	fungi	dikarya	basidiomycota	agaricomycotina	agaricomycetes	agaricomycetes incertae sedis	polyporales	podoscyphaceae	abortiporus	abortiporus biennis
Abobie1	0	Abortiporus biennis CIRM-BRFM1778	137743	root	cellular organisms	eukaryota	opisthokonta	fungi	dikarya	basidiomycota	agaricomycotina	agaricomycetes	agaricomycetes incertae sedis	polyporales	podoscyphaceae	abortiporus	abortiporus biennis
Absrep1	0	Absidia repens NRRL 1336	90262	root	cellular organisms	eukaryota	opisthokonta	fungi	fungi incertae sedis	mucoromycota	mucoromycotina	mucoromycetes	mucorales	cunninghamellaceae	absidia	absidia repens
Acain1	0	Acaromyces ingoldii MCA 4198	215250	root	cellular organisms	eukaryota	opisthokonta	fungi	dikarya	basidiomycota	ustilaginomycotina	exobasidiomycetes	exobasidiales	cryptobasidiaceae	acaromyces	acaromyces ingoldii
Aciri1_iso	0	Acidomyces richmondensis BFW	245562	root	cellular organisms	eukaryota	opisthokonta	fungi	dikarya	ascomycota	saccharomyceta	pezizomycotina	leotiomyceta	dothideomyceta	dothideomycetes	dothideomycetidae	capnodiales	capnodiales incertae sedis	acidomyces	acidomyces richmondensis
Acrchr1	0	Acremonium chrysogenum ATCC 11550	5044	root	cellular organisms	eukaryota	opisthokonta	fungi	dikarya	ascomycota	saccharomyceta	pezizomycotina	leotiomyceta	sordariomyceta	sordariomycetes	hypocreomycetidae	hypocreales	hypocreales incertae sedis	acremonium	acremonium chrysogenum
Agahy1	0	Agaricostilbum hyphaenes ATCC MYA-4628	44565	root	cellular organisms	eukaryota	opisthokonta	fungi	dikarya	basidiomycota	pucciniomycotina	agaricostilbomycetes	agaricostilbales	agaricostilbaceae	sterigmatomyces	sterigmatomyces hyphaenes
Agrped1	0	Agrocybe pediades AH 40210	84607	root	cellular organisms	eukaryota	opisthokonta	fungi	dikarya	basidiomycota	agaricomycotina	agaricomycetes	agaricomycetidae	agaricales	bolbitiaceae	agrocybe	agrocybe pediades
Agrpra2	0	Agrocybe praecox OKM6292	71668	root	cellular organisms	eukaryota	opisthokonta	fungi	dikarya	basidiomycota	agaricomycotina	agaricomycetes	agaricomycetidae	agaricales	bolbitiaceae	agrocybe	agrocybe praecox
Albpec1	0	Albatrellus peckianus DAOM 52321	80572	root	cellular organisms	eukaryota	opisthokonta	fungi	dikarya	basidiomycota	agaricomycotina	agaricomycetes	agaricomycetes incertae sedis	russulales	albatrellaceae	albatrellus	albatrellus peckianus
Alikh1	0	Aliquandostipite khaoyaiensis CBS 118232	112102	root	cellular organisms	eukaryota	opisthokonta	fungi	dikarya	ascomycota	saccharomyceta	pezizomycotina	leotiomyceta	dothideomyceta	dothideomycetes	pleosporomycetidae	jahnulales	aliquandostipitaceae	aliquandostipite	aliquandostipite khaoyaiensis
Allma1	0	Allomyces macrogynus ATCC 38327	28583	root	cellular organisms	eukaryota	opisthokonta	fungi	fungi incertae sedis	blastocladiomycota	blastocladiomycetes	blastocladiales	blastocladiaceae	allomyces	allomyces macrogynus
Amamu1	0	Amanita muscaria Koide	41956	root	cellular organisms	eukaryota	opisthokonta	fungi	dikarya	basidiomycota	agaricomycotina	agaricomycetes	agaricomycetidae	agaricales	amanitaceae	amanita	amanita muscaria
Amath1	0	Amanita thiersii Skay4041	235537	root	cellular organisms	eukaryota	opisthokonta	fungi	dikarya	basidiomycota	agaricomycotina	agaricomycetes	agaricomycetidae	agaricales	amanitaceae	amanita	amanita thiersii
Amnli1	0	Amniculicola lignicola CBS 123094	455074	root	cellular organisms	eukaryota	opisthokonta	fungi	dikarya	ascomycota	saccharomyceta	pezizomycotina	leotiomyceta	dothideomyceta	dothideomycetes	pleosporomycetidae	pleosporales	amniculicolaceae	amniculicola	amniculicola lignicola
Amycha1	0	Amylostereum chailletii DWAch2	55340	root	cellular organisms	eukaryota	opisthokonta	fungi	dikarya	basidiomycota	agaricomycotina	agaricomycetes	agaricomycetes incertae sedis	russulales	stereaceae	amylostereum	amylostereum chailletii
Amylap1_1	0	Amylocystis lapponica SKaAmylap13	202700	root	cellular organisms	eukaryota	opisthokonta	fungi	dikarya	basidiomycota	agaricomycotina	agaricomycetes	agaricomycetes incertae sedis	polyporales	dacryobolaceae	amylocystis	amylocystis lapponica
Amyrou1	0	Amylomyces rouxii NRRL 5866	29923	root	cellular organisms	eukaryota	opisthokonta	fungi	fungi incertae sedis	mucoromycota	mucoromycotina	mucoromycetes	mucorales	mucorineae	mucoraceae	amylomyces	amylomyces rouxii
Amysub1	0	Amylocorticium subincarnatum OMC1654	264088	root	cellular organisms	eukaryota	opisthokonta	fungi	dikarya	basidiomycota	agaricomycotina	agaricomycetes	agaricomycetidae	amylocorticiales	amylocorticiaceae	amylocorticium	amylocorticium subincarnatum
Anasp1	0	Anaeromyces robustus	1754192	root	cellular organisms	eukaryota	opisthokonta	fungi	fungi incertae sedis	chytridiomycota	neocallimastigomycetes	neocallimastigales	neocallimastigaceae	anaeromyces	anaeromyces robustus
Anoalb1	0	Anomoloma albolutescens OMC1655	693288	root	cellular organisms	eukaryota	opisthokonta	fungi	dikarya	basidiomycota	agaricomycotina	agaricomycetes	agaricomycetidae	amylocorticiales	amylocorticiaceae	anomoloma	anomoloma albolutescens
Anobom1	0	Anomoporia bombycina ATCC 64506	264122	root	cellular organisms	eukaryota	opisthokonta	fungi	dikarya	basidiomycota	agaricomycotina	agaricomycetes	agaricomycetidae	amylocorticiales	amylocorticiaceae	anomoporia	anomoporia bombycina
Anomyc1	0	Anomoporia myceliosa MJL 4413	693289	root	cellular organisms	eukaryota	opisthokonta	fungi	dikarya	basidiomycota	agaricomycotina	agaricomycetes	agaricomycetidae	amylocorticiales	amylocorticiaceae	anomoloma	anomoloma myceliosum
Antlo1	0	Antonospora locustae HM-2013	278021	root	cellular organisms	eukaryota	opisthokonta	fungi	fungi incertae sedis	microsporidia	microsporidia incertae sedis	antonospora	antonospora locustae
Antser1	0	Antrodia serialis Sig1Antser10	139415	root	cellular organisms	eukaryota	opisthokonta	fungi	dikarya	basidiomycota	agaricomycotina	agaricomycetes	agaricomycetes incertae sedis	polyporales	fomitopsidaceae	antrodia	antrodia serialis
Antsi1	0	Antrodia sinuosa LB1	1333626	root	cellular organisms	eukaryota	opisthokonta	fungi	dikarya	basidiomycota	agaricomycotina	agaricomycetes	agaricomycetes incertae sedis	polyporales	fomitopsidaceae	adustoporia	adustoporia sinuosa
Aphpse1	0	Aphanobasidium pseudotsugae OMC1630	693291	root	cellular organisms	eukaryota	opisthokonta	fungi	dikarya	basidiomycota	agaricomycotina	agaricomycetes	agaricomycetidae	agaricales	agaricales incertae sedis	pterulaceae	aphanobasidium	aphanobasidium pseudotsugae
Aplpr1	0	Aplosporella prunicola CBS 121.167	462254	root	cellular organisms	eukaryota	opisthokonta	fungi	dikarya	ascomycota	saccharomyceta	pezizomycotina	leotiomyceta	dothideomyceta	dothideomycetes	dothideomycetes incertae sedis	botryosphaeriales	aplosporellaceae	aplosporella	aplosporella prunicola
Armbor1	0	Armillaria borealis FPL87.14	47425	root	cellular organisms	eukaryota	opisthokonta	fungi	dikarya	basidiomycota	agaricomycotina	agaricomycetes	agaricomycetidae	agaricales	physalacriaceae	armillaria	armillaria borealis
Armcep1	0	Armillaria cepistipes B5	47426	root	cellular organisms	eukaryota	opisthokonta	fungi	dikarya	basidiomycota	agaricomycotina	agaricomycetes	agaricomycetidae	agaricales	physalacriaceae	armillaria	armillaria cepistipes
Armect1	0	Armillaria ectypa FPL83.16	47430	root	cellular organisms	eukaryota	opisthokonta	fungi	dikarya	basidiomycota	agaricomycotina	agaricomycetes	agaricomycetidae	agaricales	physalacriaceae	armillaria	armillaria ectypa
Armga1	0	Armillaria gallica 21-2	47427	root	cellular organisms	eukaryota	opisthokonta	fungi	dikarya	basidiomycota	agaricomycotina	agaricomycetes	agaricomycetidae	agaricales	physalacriaceae	armillaria	armillaria gallica
Armlut1	0	Armillaria luteobubalina HWK02	153913	root	cellular organisms	eukaryota	opisthokonta	fungi	dikarya	basidiomycota	agaricomycotina	agaricomycetes	agaricomycetidae	agaricales	physalacriaceae	armillaria	armillaria luteobubalina
Armme1_1	0	Armillaria mellea DSM 3731	47429	root	cellular organisms	eukaryota	opisthokonta	fungi	dikarya	basidiomycota	agaricomycotina	agaricomycetes	agaricomycetidae	agaricales	physalacriaceae	armillaria	armillaria mellea
Armnab1	0	Armillaria nabsnona CMW6904	64368	root	cellular organisms	eukaryota	opisthokonta	fungi	dikarya	basidiomycota	agaricomycotina	agaricomycetes	agaricomycetidae	agaricales	physalacriaceae	armillaria	armillaria nabsnona
Armost1	0	Armillaria solidipes 28-4	1076256	root	cellular organisms	eukaryota	opisthokonta	fungi	dikarya	basidiomycota	agaricomycotina	agaricomycetes	agaricomycetidae	agaricales	physalacriaceae	armillaria	armillaria solidipes
Armosto1	0	Armillaria ostoyae C18/9	47428	root	cellular organisms	eukaryota	opisthokonta	fungi	dikarya	basidiomycota	agaricomycotina	agaricomycetes	agaricomycetidae	agaricales	physalacriaceae	armillaria	armillaria ostoyae
Armtab1	0	Armillaria tabescens CCBAS 213	47431	root	cellular organisms	eukaryota	opisthokonta	fungi	dikarya	basidiomycota	agaricomycotina	agaricomycetes	agaricomycetidae	agaricales	physalacriaceae	armillaria	armillaria tabescens
Artel1	0	Artolenzites elegans CIRM-BRFM 1663	526244	root	cellular organisms	eukaryota	opisthokonta	fungi	dikarya	basidiomycota	agaricomycotina	agaricomycetes	agaricomycetes incertae sedis	polyporales	polyporaceae	trametes	trametes elegans
Artele1122_1	0	Artolenzites elegans CIRM-BRFM 1122	526244	root	cellular organisms	eukaryota	opisthokonta	fungi	dikarya	basidiomycota	agaricomycotina	agaricomycetes	agaricomycetes incertae sedis	polyporales	polyporaceae	trametes	trametes elegans
Ascni1	0	Ascodesmis nigricans CBS 389.68	341454	root	cellular organisms	eukaryota	opisthokonta	fungi	dikarya	ascomycota	saccharomyceta	pezizomycotina	pezizomycetes	pezizales	ascodesmidaceae	ascodesmis	ascodesmis nigricans
Aspacri1	0	Aspergillus acristatulus CBS 119.55	286159	root	cellular organisms	eukaryota	opisthokonta	fungi	dikarya	ascomycota	saccharomyceta	pezizomycotina	leotiomyceta	eurotiomycetes	eurotiomycetidae	eurotiales	aspergillaceae	aspergillus	aspergillus nidulans	aspergillus nidulans var. acristatus
Aspbisp1	0	Aspergillus bisporus CBS 707.71	41753	root	cellular organisms	eukaryota	opisthokonta	fungi	dikarya	ascomycota	saccharomyceta	pezizomycotina	leotiomyceta	eurotiomycetes	eurotiomycetidae	eurotiales	aspergillaceae	aspergillus	aspergillus bisporus
Aspca3	0	Aspergillus carbonarius ITEM 5010	40993	root	cellular organisms	eukaryota	opisthokonta	fungi	dikarya	ascomycota	saccharomyceta	pezizomycotina	leotiomyceta	eurotiomycetes	eurotiomycetidae	eurotiales	aspergillaceae	aspergillus	aspergillus carbonarius
Aspcam1	0	Aspergillus campestris IBT 28561	41068	root	cellular organisms	eukaryota	opisthokonta	fungi	dikarya	ascomycota	saccharomyceta	pezizomycotina	leotiomyceta	eurotiomycetes	eurotiomycetidae	eurotiales	aspergillaceae	aspergillus	aspergillus campestris
Aspcand1	0	Aspergillus candidus CBS 102.13	41067	root	cellular organisms	eukaryota	opisthokonta	fungi	dikarya	ascomycota	saccharomyceta	pezizomycotina	leotiomyceta	eurotiomycetes	eurotiomycetidae	eurotiales	aspergillaceae	aspergillus	aspergillus candidus
Aspchev1	0	Aspergillus chevalieri CBS 522.65	182096	root	cellular organisms	eukaryota	opisthokonta	fungi	dikarya	ascomycota	saccharomyceta	pezizomycotina	leotiomyceta	eurotiomycetes	eurotiomycetidae	eurotiales	aspergillaceae	aspergillus	aspergillus chevalieri
Aspcl1	0	Aspergillus clavatus NRRL 1 from AspGD	5057	root	cellular organisms	eukaryota	opisthokonta	fungi	dikarya	ascomycota	saccharomyceta	pezizomycotina	leotiomyceta	eurotiomycetes	eurotiomycetidae	eurotiales	aspergillaceae	aspergillus	aspergillus clavatus
Aspcri1	0	Aspergillus cristatus GZAAS20.1005	573508	root	cellular organisms	eukaryota	opisthokonta	fungi	dikarya	ascomycota	saccharomyceta	pezizomycotina	leotiomyceta	eurotiomycetes	eurotiomycetidae	eurotiales	aspergillaceae	aspergillus	aspergillus cristatus
Aspdese1	0	Aspergillus desertorum CBS 653.73	1810909	root	cellular organisms	eukaryota	opisthokonta	fungi	dikarya	ascomycota	saccharomyceta	pezizomycotina	leotiomyceta	eurotiomycetes	eurotiomycetidae	eurotiales	aspergillaceae	aspergillus	aspergillus desertorum
Aspegy1	0	Aspergillus egyptiacus CBS 656.73	41743	root	cellular organisms	eukaryota	opisthokonta	fungi	dikarya	ascomycota	saccharomyceta	pezizomycotina	leotiomyceta	eurotiomycetes	eurotiomycetidae	eurotiales	aspergillaceae	aspergillus	aspergillus egyptiacus
Aspell1	0	Aspergillus ellipticus CBS 707.79	41066	root	cellular organisms	eukaryota	opisthokonta	fungi	dikarya	ascomycota	saccharomyceta	pezizomycotina	leotiomyceta	eurotiomycetes	eurotiomycetidae	eurotiales	aspergillaceae	aspergillus	aspergillus ellipticus
Aspfili1	0	Aspergillus filifera CBS 114510	447248	root	cellular organisms	eukaryota	opisthokonta	fungi	dikarya	ascomycota	saccharomyceta	pezizomycotina	leotiomyceta	eurotiomycetes	eurotiomycetidae	eurotiales	aspergillaceae	aspergillus	aspergillus filifer
Aspfu_A1163_1	0	Aspergillus fumigatus A1163	746128	root	cellular organisms	eukaryota	opisthokonta	fungi	dikarya	ascomycota	saccharomyceta	pezizomycotina	leotiomyceta	eurotiomycetes	eurotiomycetidae	eurotiales	aspergillaceae	aspergillus	aspergillus fumigatus
Aspfu1	0	Aspergillus fumigatus Af293 from AspGD	746128	root	cellular organisms	eukaryota	opisthokonta	fungi	dikarya	ascomycota	saccharomyceta	pezizomycotina	leotiomyceta	eurotiomycetes	eurotiomycetidae	eurotiales	aspergillaceae	aspergillus	aspergillus fumigatus
Aspfuni1	0	Aspergillus funiculosus CBS 116.56	176168	root	cellular organisms	eukaryota	opisthokonta	fungi	dikarya	ascomycota	saccharomyceta	pezizomycotina	leotiomyceta	eurotiomycetes	eurotiomycetidae	eurotiales	aspergillaceae	aspergillus	aspergillus funiculosus
Aspgl1	0	Aspergillus glaucus	41413	root	cellular organisms	eukaryota	opisthokonta	fungi	dikarya	ascomycota	saccharomyceta	pezizomycotina	leotiomyceta	eurotiomycetes	eurotiomycetidae	eurotiales	aspergillaceae	aspergillus	aspergillus glaucus
Asphet1	0	Aspergillus heteromorphus CBS 117.55	51019	root	cellular organisms	eukaryota	opisthokonta	fungi	dikarya	ascomycota	saccharomyceta	pezizomycotina	leotiomyceta	eurotiomycetes	eurotiomycetidae	eurotiales	aspergillaceae	aspergillus	aspergillus heteromorphus
Aspibe1	0	Aspergillus ibericus CBS 121593	301854	root	cellular organisms	eukaryota	opisthokonta	fungi	dikarya	ascomycota	saccharomyceta	pezizomycotina	leotiomyceta	eurotiomycetes	eurotiomycetidae	eurotiales	aspergillaceae	aspergillus	aspergillus ibericus
Aspind2_1	0	Aspergillus indicus	138288	root	cellular organisms	eukaryota	opisthokonta	fungi	dikarya	ascomycota	saccharomyceta	pezizomycotina	leotiomyceta	eurotiomycetes	eurotiomycetidae	eurotiales	aspergillaceae	aspergillus	aspergillus terricola	aspergillus terricola var. indicus
Aspinso1	0	Aspergillus insolitus CBS 384.61	1131488	root	cellular organisms	eukaryota	opisthokonta	fungi	dikarya	ascomycota	saccharomyceta	pezizomycotina	leotiomyceta	eurotiomycetes	eurotiomycetidae	eurotiales	aspergillaceae	aspergillus	aspergillus insolitus
Aspmul1_1	0	Aspergillus multicolor	41759	root	cellular organisms	eukaryota	opisthokonta	fungi	dikarya	ascomycota	saccharomyceta	pezizomycotina	leotiomyceta	eurotiomycetes	eurotiomycetidae	eurotiales	aspergillaceae	aspergillus	aspergillus multicolor
Aspne1	0	Aspergillus neoechinulatus CBS120.55	2184044	root	cellular organisms	eukaryota	opisthokonta	fungi	dikarya	ascomycota	saccharomyceta	pezizomycotina	leotiomyceta	eurotiomycetes	eurotiomycetidae	eurotiales	aspergillaceae	aspergillus	aspergillus sp. jgi-2018a
Aspnid1	0	Aspergillus nidulans	162425	root	cellular organisms	eukaryota	opisthokonta	fungi	dikarya	ascomycota	saccharomyceta	pezizomycotina	leotiomyceta	eurotiomycetes	eurotiomycetidae	eurotiales	aspergillaceae	aspergillus	aspergillus nidulans
Aspnov1	0	Aspergillus novofumigatus IBT 16806	340412	root	cellular organisms	eukaryota	opisthokonta	fungi	dikarya	ascomycota	saccharomyceta	pezizomycotina	leotiomyceta	eurotiomycetes	eurotiomycetidae	eurotiales	aspergillaceae	aspergillus	aspergillus novofumigatus
Aspoch1	0	Aspergillus ochraceoroseus IBT 24754	138278	root	cellular organisms	eukaryota	opisthokonta	fungi	dikarya	ascomycota	saccharomyceta	pezizomycotina	leotiomyceta	eurotiomycetes	eurotiomycetidae	eurotiales	aspergillaceae	aspergillus	aspergillus ochraceoroseus
Aspoch1432_1	0	Aspergillus ochraceoroseus SRRC1432	138278	root	cellular organisms	eukaryota	opisthokonta	fungi	dikarya	ascomycota	saccharomyceta	pezizomycotina	leotiomyceta	eurotiomycetes	eurotiomycetidae	eurotiales	aspergillaceae	aspergillus	aspergillus ochraceoroseus
Aspoli1_1	0	Aspergillus olivicola	1250372	root	cellular organisms	eukaryota	opisthokonta	fungi	dikarya	ascomycota	saccharomyceta	pezizomycotina	leotiomyceta	eurotiomycetes	eurotiomycetidae	eurotiales	aspergillaceae	aspergillus	aspergillus olivicola
Aspparv1	0	Aspergillus parvulus CBS 136.61	41750	root	cellular organisms	eukaryota	opisthokonta	fungi	dikarya	ascomycota	saccharomyceta	pezizomycotina	leotiomyceta	eurotiomycetes	eurotiomycetidae	eurotiales	aspergillaceae	aspergillus	aspergillus parvulus
Asppeni1	0	Aspergillus penicilloides CBS 540.65	41959	root	cellular organisms	eukaryota	opisthokonta	fungi	dikarya	ascomycota	saccharomyceta	pezizomycotina	leotiomyceta	eurotiomycetes	eurotiomycetidae	eurotiales	aspergillaceae	aspergillus	aspergillus penicillioides
Aspram1	0	Aspergillus rambellii SRRC1468	308745	root	cellular organisms	eukaryota	opisthokonta	fungi	dikarya	ascomycota	saccharomyceta	pezizomycotina	leotiomyceta	eurotiomycetes	eurotiomycetidae	eurotiales	aspergillaceae	aspergillus	aspergillus rambellii
Asprec1_1	0	Aspergillus recurvatus	41761	root	cellular organisms	eukaryota	opisthokonta	fungi	dikarya	ascomycota	saccharomyceta	pezizomycotina	leotiomyceta	eurotiomycetes	eurotiomycetidae	eurotiales	aspergillaceae	aspergillus	aspergillus recurvatus
Aspres1	0	Aspergillus restrictus CBS 118.33	5064	root	cellular organisms	eukaryota	opisthokonta	fungi	dikarya	ascomycota	saccharomyceta	pezizomycotina	leotiomyceta	eurotiomycetes	eurotiomycetidae	eurotiales	aspergillaceae	aspergillus	aspergillus restrictus
Aspsac1	0	Aspergillus saccharolyticus JOP 1030-1	979771	root	cellular organisms	eukaryota	opisthokonta	fungi	dikarya	ascomycota	saccharomyceta	pezizomycotina	leotiomyceta	eurotiomycetes	eurotiomycetidae	eurotiales	aspergillaceae	aspergillus	aspergillus saccharolyticus
Aspsc1	0	Aspergillus sclerotiorum CBS 549.65	138282	root	cellular organisms	eukaryota	opisthokonta	fungi	dikarya	ascomycota	saccharomyceta	pezizomycotina	leotiomyceta	eurotiomycetes	eurotiomycetidae	eurotiales	aspergillaceae	aspergillus	aspergillus sclerotiorum
Aspscl1	0	Aspergillus sclerotioniger CBS115572	319627	root	cellular organisms	eukaryota	opisthokonta	fungi	dikarya	ascomycota	saccharomyceta	pezizomycotina	leotiomyceta	eurotiomycetes	eurotiomycetidae	eurotiales	aspergillaceae	aspergillus	aspergillus sclerotioniger
Aspscle1	0	Aspergillus sclerotiicarbonarius CBS 121057	487660	root	cellular organisms	eukaryota	opisthokonta	fungi	dikarya	ascomycota	saccharomyceta	pezizomycotina	leotiomyceta	eurotiomycetes	eurotiomycetidae	eurotiales	aspergillaceae	aspergillus	aspergillus sclerotiicarbonarius
Aspstec1_1	0	Aspergillus stercoraria CBS 428.93	1883081	root	cellular organisms	eukaryota	opisthokonta	fungi	dikarya	ascomycota	saccharomyceta	pezizomycotina	leotiomyceta	eurotiomycetes	eurotiomycetidae	eurotiales	aspergillaceae	aspergillus	aspergillus stercoraria
Aspstel1_1	0	Aspergillus stella-maris CBS 113639	1810926	root	cellular organisms	eukaryota	opisthokonta	fungi	dikarya	ascomycota	saccharomyceta	pezizomycotina	leotiomyceta	eurotiomycetes	eurotiomycetidae	eurotiales	aspergillaceae	aspergillus	aspergillus stella-maris
Aspsy1	0	Aspergillus sydowii CBS 593.65	75750	root	cellular organisms	eukaryota	opisthokonta	fungi	dikarya	ascomycota	saccharomyceta	pezizomycotina	leotiomyceta	eurotiomycetes	eurotiomycetidae	eurotiales	aspergillaceae	aspergillus	aspergillus sydowii
Asptaic1	0	Aspergillus taichungensis IBT 19404	482145	root	cellular organisms	eukaryota	opisthokonta	fungi	dikarya	ascomycota	saccharomyceta	pezizomycotina	leotiomyceta	eurotiomycetes	eurotiomycetidae	eurotiales	aspergillaceae	aspergillus	aspergillus taichungensis
Aspte1	0	Aspergillus terreus NIH 2624	33178	root	cellular organisms	eukaryota	opisthokonta	fungi	dikarya	ascomycota	saccharomyceta	pezizomycotina	leotiomyceta	eurotiomycetes	eurotiomycetidae	eurotiales	aspergillaceae	aspergillus	aspergillus terreus
Asptr1	0	Aspergillus triticus CBS266.81	478866	root	cellular organisms	eukaryota	opisthokonta	fungi	dikarya	ascomycota	saccharomyceta	pezizomycotina	leotiomyceta	eurotiomycetes	eurotiomycetidae	eurotiales	aspergillaceae	aspergillus	aspergillus tritici
Aspuda1	0	Aspergillus udagawae IFM 46973	91492	root	cellular organisms	eukaryota	opisthokonta	fungi	dikarya	ascomycota	saccharomyceta	pezizomycotina	leotiomyceta	eurotiomycetes	eurotiomycetidae	eurotiales	aspergillaceae	aspergillus	aspergillus udagawae
Aspund1_1	0	Aspergillus undulatus CBS 261.88	1810928	root	cellular organisms	eukaryota	opisthokonta	fungi	dikarya	ascomycota	saccharomyceta	pezizomycotina	leotiomyceta	eurotiomycetes	eurotiomycetidae	eurotiales	aspergillaceae	aspergillus	aspergillus undulatus
Aspung1	0	Aspergillus unguis CBS132.55	40381	root	cellular organisms	eukaryota	opisthokonta	fungi	dikarya	ascomycota	saccharomyceta	pezizomycotina	leotiomyceta	eurotiomycetes	eurotiomycetidae	eurotiales	aspergillaceae	aspergillus	aspergillus unguis
Aspve1	0	Aspergillus versicolor	46472	root	cellular organisms	eukaryota	opisthokonta	fungi	dikarya	ascomycota	saccharomyceta	pezizomycotina	leotiomyceta	eurotiomycetes	eurotiomycetidae	eurotiales	aspergillaceae	aspergillus	aspergillus versicolor
Aspven1	0	Aspergillus venezuelensis CBS 868.97	1810929	root	cellular organisms	eukaryota	opisthokonta	fungi	dikarya	ascomycota	saccharomyceta	pezizomycotina	leotiomyceta	eurotiomycetes	eurotiomycetidae	eurotiales	aspergillaceae	aspergillus	aspergillus venezuelensis
Aspwe1	0	Aspergillus wentii	5066	root	cellular organisms	eukaryota	opisthokonta	fungi	dikarya	ascomycota	saccharomyceta	pezizomycotina	leotiomyceta	eurotiomycetes	eurotiomycetidae	eurotiales	aspergillaceae	aspergillus	aspergillus wentii
Aspzo1	0	Aspergillus zonatus	41063	root	cellular organisms	eukaryota	opisthokonta	fungi	dikarya	ascomycota	saccharomyceta	pezizomycotina	leotiomyceta	eurotiomycetes	eurotiomycetidae	eurotiales	aspergillaceae	penicilliopsis	penicilliopsis zonata
Atrsp2	0	Atractiellales rhizophila	1938712	root	cellular organisms	eukaryota	opisthokonta	fungi	dikarya	basidiomycota	pucciniomycotina	atractiellomycetes	atractiellales	hoehnelomycetaceae	atractiella	atractiella rhizophila
Aulhe2	0	Aulographum hederae	1176130	root	cellular organisms	eukaryota	opisthokonta	fungi	dikarya	ascomycota	saccharomyceta	pezizomycotina	leotiomyceta	dothideomyceta	dothideomycetes	dothideomycetes incertae sedis	aulographaceae	aulographum	aulographum hederae
Auramp1	0	Auriculariopsis ampla NL-1724	97359	root	cellular organisms	eukaryota	opisthokonta	fungi	dikarya	basidiomycota	agaricomycotina	agaricomycetes	agaricomycetidae	agaricales	schizophyllaceae	auriculariopsis	auriculariopsis ampla
Aurde3_1	0	Auricularia subglabra	1331295	root	cellular organisms	eukaryota	opisthokonta	fungi	dikarya	basidiomycota	agaricomycotina	agaricomycetes	agaricomycetes incertae sedis	auriculariales	auriculariaceae	auricularia	auricularia subglabra
Aurpu_var_pul1	0	Aureobasidium pullulans var. pullulans EXF-150	5580	root	cellular organisms	eukaryota	opisthokonta	fungi	dikarya	ascomycota	saccharomyceta	pezizomycotina	leotiomyceta	dothideomyceta	dothideomycetes	dothideomycetidae	dothideales	saccotheciaceae	aureobasidium	aureobasidium pullulans
Aurpu_var_sub1	0	Aureobasidium pullulans var. subglaciale EXF-2481	5580	root	cellular organisms	eukaryota	opisthokonta	fungi	dikarya	ascomycota	saccharomyceta	pezizomycotina	leotiomyceta	dothideomyceta	dothideomycetes	dothideomycetidae	dothideales	saccotheciaceae	aureobasidium	aureobasidium pullulans
Aurvu1	0	Auriscalpium vulgare FP105234-Sp	40419	root	cellular organisms	eukaryota	opisthokonta	fungi	dikarya	basidiomycota	agaricomycotina	agaricomycetes	agaricomycetes incertae sedis	russulales	auriscalpiaceae	auriscalpium	auriscalpium vulgare
Bacci1	0	Backusella circina FSU 941	64653	root	cellular organisms	eukaryota	opisthokonta	fungi	fungi incertae sedis	mucoromycota	mucoromycotina	mucoromycetes	mucorales	mucorineae	backusellaceae	backusella	backusella circina
Basme2finSC	0	Basidiobolus meristosporus CBS 931.73	423460	root	cellular organisms	eukaryota	opisthokonta	fungi	fungi incertae sedis	zoopagomycota	entomophthoromycotina	basidiobolomycetes	basidiobolales	basidiobolaceae	basidiobolus	basidiobolus meristosporus
Basun1	0	Basidioascus undulatus	1230402	root	cellular organisms	eukaryota	opisthokonta	fungi	dikarya	basidiomycota	wallemiomycotina	geminibasidiomycetes	geminibasidiales	geminibasidiaceae	basidioascus	basidioascus undulatus
Batde5	0	Batrachochytrium dendrobatidis JAM81	109871	root	cellular organisms	eukaryota	opisthokonta	fungi	fungi incertae sedis	chytridiomycota	chytridiomycetes	rhizophydiales	rhizophydiales incertae sedis	batrachochytrium	batrachochytrium dendrobatidis
Bauco1	0	Baudoinia compniacensis UAMH 10762 (4089826)	430998	root	cellular organisms	eukaryota	opisthokonta	fungi	dikarya	ascomycota	saccharomyceta	pezizomycotina	leotiomyceta	dothideomyceta	dothideomycetes	dothideomycetidae	capnodiales	teratosphaeriaceae	baudoinia	baudoinia compniacensis
Benpoi1	0	Benjaminiella poitrasii RSA 903	64631	root	cellular organisms	eukaryota	opisthokonta	fungi	fungi incertae sedis	mucoromycota	mucoromycotina	mucoromycetes	mucorales	mucorineae	mucoraceae	benjaminiella	benjaminiella poitrasii
Bimnz1	0	Bimuria novae-zelandiae CBS 107.79	147497	root	cellular organisms	eukaryota	opisthokonta	fungi	dikarya	ascomycota	saccharomyceta	pezizomycotina	leotiomyceta	dothideomyceta	dothideomycetes	pleosporomycetidae	pleosporales	massarineae	didymosphaeriaceae	bimuria	bimuria novae-zelandiae
Blabri1	0	Blastocladiella britannica	64508	root	cellular organisms	eukaryota	opisthokonta	fungi	fungi incertae sedis	blastocladiomycota	blastocladiomycetes	blastocladiales	blastocladiaceae	blastocladiella	blastocladiella britannica
Blade1	0	Blastomyces dermatitidis SLH14081	5039	root	cellular organisms	eukaryota	opisthokonta	fungi	dikarya	ascomycota	saccharomyceta	pezizomycotina	leotiomyceta	eurotiomycetes	eurotiomycetidae	onygenales	ajellomycetaceae	blastomyces	blastomyces dermatitidis
Blatri_F921_1	0	Blakeslea trispora F921	4850	root	cellular organisms	eukaryota	opisthokonta	fungi	fungi incertae sedis	mucoromycota	mucoromycotina	mucoromycetes	mucorales	mucorineae	choanephoraceae	choanephoroideae	blakeslea	blakeslea trispora
Blatri_F986_2	0	Blakeslea trispora F986	4850	root	cellular organisms	eukaryota	opisthokonta	fungi	fungi incertae sedis	mucoromycota	mucoromycotina	mucoromycetes	mucorales	mucorineae	choanephoraceae	choanephoroideae	blakeslea	blakeslea trispora
Blatri1	0	Blakeslea trispora NRRL 2456	4850	root	cellular organisms	eukaryota	opisthokonta	fungi	fungi incertae sedis	mucoromycota	mucoromycotina	mucoromycetes	mucorales	mucorineae	choanephoraceae	choanephoroideae	blakeslea	blakeslea trispora
Blyhe1	0	Blyttiomyces helicus single-cell	388810	root	cellular organisms	eukaryota	opisthokonta	fungi	fungi incertae sedis	chytridiomycota	chytridiomycetes	chytridiomycetes incertae sedis	blyttiomyces	blyttiomyces helicus
Boled5	0	Boletus edulis BED1	36056	root	cellular organisms	eukaryota	opisthokonta	fungi	dikarya	basidiomycota	agaricomycotina	agaricomycetes	agaricomycetidae	boletales	boletineae	boletaceae	boletoideae	boletus	boletus edulis
Boledp1	0	Boletus edulis P≈ôilba	36056	root	cellular organisms	eukaryota	opisthokonta	fungi	dikarya	basidiomycota	agaricomycotina	agaricomycetes	agaricomycetidae	boletales	boletineae	boletaceae	boletoideae	boletus	boletus edulis
Bolvit1	0	Bolbitius vitellinus SZMC-NL-1974	34439	root	cellular organisms	eukaryota	opisthokonta	fungi	dikarya	basidiomycota	agaricomycotina	agaricomycetes	agaricomycetidae	agaricales	bolbitiaceae	bolbitius	bolbitius vitellinus
Borrad1	0	Boreostereum radiatum TFC1981-005	103380	root	cellular organisms	eukaryota	opisthokonta	fungi	dikarya	basidiomycota	agaricomycotina	agaricomycetes	agaricomycetes incertae sedis	russulales	stereaceae	boreostereum	boreostereum radiatum
Botbo1	0	Botryobasidium botryosum	264124	root	cellular organisms	eukaryota	opisthokonta	fungi	dikarya	basidiomycota	agaricomycotina	agaricomycetes	agaricomycetes incertae sedis	cantharellales	botryobasidiaceae	botryobasidium	botryobasidium botryosum
Bysci1	0	Byssothecium circinans CBS 675.92	147558	root	cellular organisms	eukaryota	opisthokonta	fungi	dikarya	ascomycota	saccharomyceta	pezizomycotina	leotiomyceta	dothideomyceta	dothideomycetes	pleosporomycetidae	pleosporales	massarineae	massarinaceae	byssothecium	byssothecium circinans
Byssp1	0	Byssochlamys spectabilis No. 5	264951	root	cellular organisms	eukaryota	opisthokonta	fungi	dikarya	ascomycota	saccharomyceta	pezizomycotina	leotiomyceta	eurotiomycetes	eurotiomycetidae	eurotiales	thermoascaceae	byssochlamys	byssochlamys spectabilis
Caecom1	0	Caecomyces churrovis A	2019372	root	cellular organisms	eukaryota	opisthokonta	fungi	fungi incertae sedis	chytridiomycota	neocallimastigomycetes	neocallimastigales	neocallimastigaceae	caecomyces	caecomyces churrovis
Calful1	0	Caloscypha fulgens ATCC 42695	47187	root	cellular organisms	eukaryota	opisthokonta	fungi	dikarya	ascomycota	saccharomyceta	pezizomycotina	pezizomycetes	pezizales	caloscyphaceae	caloscypha	caloscypha fulgens
Cananz1	0	Cantharellus anzutake C23	1750568	root	cellular organisms	eukaryota	opisthokonta	fungi	dikarya	basidiomycota	agaricomycotina	agaricomycetes	agaricomycetes incertae sedis	cantharellales	cantharellaceae	cantharellus	cantharellus anzutake
Catan2	0	Catenaria anguillulae PL171	109876	root	cellular organisms	eukaryota	opisthokonta	fungi	fungi incertae sedis	blastocladiomycota	blastocladiomycetes	blastocladiales	catenariaceae	catenaria	catenaria anguillulae
Caupr_SCcomb	0	Caulochytrium protostelioides ATCC 52028 single-cell	1555241	root	cellular organisms	eukaryota	opisthokonta	fungi	fungi incertae sedis	chytridiomycota	chytridiomycetes	caulochytriales	caulochytriaceae	caulochytrium	caulochytrium protostelioides
Caupr1	0	Caulochytrium protostelioides ATCC 52028	1555241	root	cellular organisms	eukaryota	opisthokonta	fungi	fungi incertae sedis	chytridiomycota	chytridiomycetes	caulochytriales	caulochytriaceae	caulochytrium	caulochytrium protostelioides
Cenge3	0	Cenococcum geophilum 1.58	5570	root	cellular organisms	eukaryota	opisthokonta	fungi	dikarya	ascomycota	saccharomyceta	pezizomycotina	leotiomyceta	dothideomyceta	dothideomycetes	pleosporomycetidae	pleosporomycetidae incertae sedis	gloniaceae	cenococcum	cenococcum geophilum
CerAGI	0	Ceratobasidium sp. (anastomosis group I, AG-I)	1768090	root	cellular organisms	eukaryota	opisthokonta	fungi	dikarya	basidiomycota	agaricomycotina	agaricomycetes	agaricomycetes incertae sedis	cantharellales	ceratobasidiaceae	ceratobasidium	ceratobasidium sp.
Ceriporiopsis_subvermispora	0	Ceriporiopsis (Gelatoporia) subvermispora B	914234	root	cellular organisms	eukaryota	opisthokonta	fungi	dikarya	basidiomycota	agaricomycotina	agaricomycetes	agaricomycetes incertae sedis	polyporales	gelatoporiaceae	gelatoporia	gelatoporia subvermispora	gelatoporia subvermispora b
Cersp1	0	Ceraceosorus guamensis MCA 4658	1522189	root	cellular organisms	eukaryota	opisthokonta	fungi	dikarya	basidiomycota	ustilaginomycotina	exobasidiomycetes	ceraceosorales	ceraceosoraceae	ceraceosorus	ceraceosorus guamensis
Cerun2	0	Cerrena unicolor	90312	root	cellular organisms	eukaryota	opisthokonta	fungi	dikarya	basidiomycota	agaricomycotina	agaricomycetes	agaricomycetes incertae sedis	polyporales	cerrenaceae	cerrena	cerrena unicolor
Cerzm1	0	Cercospora zeae-maydis	135779	root	cellular organisms	eukaryota	opisthokonta	fungi	dikarya	ascomycota	saccharomyceta	pezizomycotina	leotiomyceta	dothideomyceta	dothideomycetes	dothideomycetidae	capnodiales	mycosphaerellaceae	cercospora	cercospora zeae-maydis
Chiap1	0	Chionosphaera apobasidialis 52639	54742	root	cellular organisms	eukaryota	opisthokonta	fungi	dikarya	basidiomycota	pucciniomycotina	agaricostilbomycetes	agaricostilbales	chionosphaeraceae	chionosphaera	chionosphaera apobasidialis
Chlpad1	0	Absidia padenii NRRL 2977	90267	root	cellular organisms	eukaryota	opisthokonta	fungi	fungi incertae sedis	mucoromycota	mucoromycotina	mucoromycetes	mucorales	cunninghamellaceae	chlamydoabsidia	chlamydoabsidia padenii
Chocucu1	0	Choanephora cucurbitarum NRRL2744 (50)	101091	root	cellular organisms	eukaryota	opisthokonta	fungi	fungi incertae sedis	mucoromycota	mucoromycotina	mucoromycetes	mucorales	mucorineae	choanephoraceae	choanephoroideae	choanephora	choanephora cucurbitarum
Chove1	0	Choiromyces venosus 120613-1	44640	root	cellular organisms	eukaryota	opisthokonta	fungi	dikarya	ascomycota	saccharomyceta	pezizomycotina	pezizomycetes	pezizales	tuberaceae	choiromyces	choiromyces venosus
Chyhya1	0	Chytriomyces hyalinus JEL632	4814	root	cellular organisms	eukaryota	opisthokonta	fungi	fungi incertae sedis	chytridiomycota	chytridiomycetes	chytridiales	chytriomycetaceae	chytriomyces	chytriomyces hyalinus
Chylag1	0	Chytridium lagenaria Arg66	64509	root	cellular organisms	eukaryota	opisthokonta	fungi	fungi incertae sedis	chytridiomycota	chytridiomycetes	chytridiales	chytridiaceae	chytridium	chytridium lagenaria
Chytri1	0	Chytriomyces sp. MP 71	2012326	root	cellular organisms	eukaryota	opisthokonta	fungi	fungi incertae sedis	chytridiomycota	chytridiomycetes	chytridiales	chytriomycetaceae	chytriomyces	chytriomyces sp.
Cirumb1	0	Circinella umbellata NRRL1351	101103	root	cellular organisms	eukaryota	opisthokonta	fungi	fungi incertae sedis	mucoromycota	mucoromycotina	mucoromycetes	mucorales	lichtheimiaceae	circinella	circinella umbellata
Clafu1	0	Cladosporium fulvum	5499	root	cellular organisms	eukaryota	opisthokonta	fungi	dikarya	ascomycota	saccharomyceta	pezizomycotina	leotiomyceta	dothideomyceta	dothideomycetes	dothideomycetidae	capnodiales	mycosphaerellaceae	passalora	passalora fulva
ClaNC0930_1	0	Phaeomoniellales sp. NC0930	2012120	root	cellular organisms	eukaryota	opisthokonta	fungi	dikarya	ascomycota	saccharomyceta	pezizomycotina	leotiomyceta	eurotiomycetes	chaetothyriomycetidae	phaeomoniellales	unclassified phaeomoniellales	phaeomoniellales sp.
ClaPMI390	0	Clavulina sp. PMI_390	1745192	root	cellular organisms	eukaryota	opisthokonta	fungi	dikarya	basidiomycota	agaricomycotina	agaricomycetes	agaricomycetes incertae sedis	cantharellales	clavulinaceae	clavulina	clavulina sp.
Clapol1_1	0	Cladochytrium polystomum WB228	1437435	root	cellular organisms	eukaryota	opisthokonta	fungi	fungi incertae sedis	chytridiomycota	chytridiomycetes	cladochytriales	cladochytriaceae	cladochytrium	cladochytrium polystomum
Clapy1	0	Clavicorona pyxidata HHB10654	48021	root	cellular organisms	eukaryota	opisthokonta	fungi	dikarya	basidiomycota	agaricomycotina	agaricomycetes	agaricomycetes incertae sedis	russulales	auriscalpiaceae	artomyces	artomyces pyxidatus
Clasph1	0	Cladosporium sphaerospermum UM 843	92950	root	cellular organisms	eukaryota	opisthokonta	fungi	dikarya	ascomycota	saccharomyceta	pezizomycotina	leotiomyceta	dothideomyceta	dothideomycetes	dothideomycetidae	capnodiales	cladosporiaceae	cladosporium	cladosporium sphaerospermum
Clibor1	0	Climacocystis borealis CliBor001	239101	root	cellular organisms	eukaryota	opisthokonta	fungi	dikarya	basidiomycota	agaricomycotina	agaricomycetes	agaricomycetes incertae sedis	polyporales	polyporales incertae sedis	climacocystis	climacocystis borealis
Cligib1	0	Clitocybe gibba IJFM A808	378275	root	cellular organisms	eukaryota	opisthokonta	fungi	dikarya	basidiomycota	agaricomycotina	agaricomycetes	agaricomycetidae	agaricales	tricholomataceae	infundibulicybe	infundibulicybe gibba
Coemoj1	0	Coemansia mojavensis RSA 71	4864	root	cellular organisms	eukaryota	opisthokonta	fungi	fungi incertae sedis	zoopagomycota	kickxellomycotina	kickxellomycetes	kickxellales	kickxellaceae	coemansia	coemansia mojavensis
Coere1	0	Coemansia reversa NRRL 1564	61392	root	cellular organisms	eukaryota	opisthokonta	fungi	fungi incertae sedis	zoopagomycota	kickxellomycotina	kickxellomycetes	kickxellales	kickxellaceae	coemansia	coemansia reversa
Coespi1	0	Coemansia spiralis RSA 1278	417178	root	cellular organisms	eukaryota	opisthokonta	fungi	fungi incertae sedis	zoopagomycota	kickxellomycotina	kickxellomycetes	kickxellales	kickxellaceae	coemansia	coemansia spiralis
Cokrec1	0	Cokeromyces recurvatus NRRL 2243	90255	root	cellular organisms	eukaryota	opisthokonta	fungi	fungi incertae sedis	mucoromycota	mucoromycotina	mucoromycetes	mucorales	mucorineae	mucoraceae	cokeromyces	cokeromyces recurvatus
Colny1	0	Colletotrichum nymphaeae SA-01	306554	root	cellular organisms	eukaryota	opisthokonta	fungi	dikarya	ascomycota	saccharomyceta	pezizomycotina	leotiomyceta	sordariomyceta	sordariomycetes	hypocreomycetidae	glomerellales	glomerellaceae	colletotrichum	colletotrichum nymphaeae
Conap1	0	Coniosporium apollinis CBS 100218	61459	root	cellular organisms	eukaryota	opisthokonta	fungi	dikarya	ascomycota	saccharomyceta	pezizomycotina	leotiomyceta	dothideomyceta	dothideomycetes	dothideomycetes incertae sedis	coniosporium	coniosporium apollinis
Conapa1	0	Conocybe apala SZMC-NL-8967	229365	root	cellular organisms	eukaryota	opisthokonta	fungi	dikarya	basidiomycota	agaricomycotina	agaricomycetes	agaricomycetidae	agaricales	bolbitiaceae	conocybe	conocybe apala
Conco1	0	Conidiobolus coronatus NRRL28638	34488	root	cellular organisms	eukaryota	opisthokonta	fungi	fungi incertae sedis	zoopagomycota	entomophthoromycotina	entomophthoromycetes	entomophthorales	ancylistaceae	conidiobolus	conidiobolus coronatus
Conol1	0	Coniophora olivacea MUCL 20566	85977	root	cellular organisms	eukaryota	opisthokonta	fungi	dikarya	basidiomycota	agaricomycotina	agaricomycetes	agaricomycetidae	boletales	coniophorineae	coniophoraceae	coniophora	coniophora olivacea
Conpu1	0	Coniophora puteana	80637	root	cellular organisms	eukaryota	opisthokonta	fungi	dikarya	basidiomycota	agaricomycotina	agaricomycetes	agaricomycetidae	boletales	coniophorineae	coniophoraceae	coniophora	coniophora puteana
Conth1	0	Conidiobolus thromboides FSU 785	76012	root	cellular organisms	eukaryota	opisthokonta	fungi	fungi incertae sedis	zoopagomycota	entomophthoromycotina	entomophthoromycetes	entomophthorales	ancylistaceae	conidiobolus	conidiobolus thromboides
Copang1	0	Coprinellus angulatus DOB1924	980116	root	cellular organisms	eukaryota	opisthokonta	fungi	dikarya	basidiomycota	agaricomycotina	agaricomycetes	agaricomycetidae	agaricales	psathyrellaceae	coprinellus	coprinellus angulatus
Copci_AmutBmut1	0	Coprinopsis cinerea AmutBmut pab1-1	5346	root	cellular organisms	eukaryota	opisthokonta	fungi	dikarya	basidiomycota	agaricomycotina	agaricomycetes	agaricomycetidae	agaricales	psathyrellaceae	coprinopsis	coprinopsis cinerea
Copmar1	0	Coprinopsis marcescibilis CBS121175	230819	root	cellular organisms	eukaryota	opisthokonta	fungi	dikarya	basidiomycota	agaricomycotina	agaricomycetes	agaricomycetidae	agaricales	psathyrellaceae	coprinopsis	coprinopsis marcescibilis
Copmic2	0	Coprinellus micaceus FP101781	71717	root	cellular organisms	eukaryota	opisthokonta	fungi	dikarya	basidiomycota	agaricomycotina	agaricomycetes	agaricomycetidae	agaricales	psathyrellaceae	coprinellus	coprinellus micaceus
Coppel1	0	Coprinellus pellucidus	575509	root	cellular organisms	eukaryota	opisthokonta	fungi	dikarya	basidiomycota	agaricomycotina	agaricomycetes	agaricomycetidae	agaricales	psathyrellaceae	coprinellus	coprinellus pellucidus
Copph3	0	Coprinus phaeopunctatus MPI-PUGE-AT-0042	979884	root	cellular organisms	eukaryota	opisthokonta	fungi	dikarya	basidiomycota	agaricomycotina	agaricomycetes	agaricomycetidae	agaricales	agaricaceae	coprinus	coprinus phaeopunctatus
Coprinopsis_cinerea	0	Coprinopsis cinerea	5346	root	cellular organisms	eukaryota	opisthokonta	fungi	dikarya	basidiomycota	agaricomycotina	agaricomycetes	agaricomycetidae	agaricales	psathyrellaceae	coprinopsis	coprinopsis cinerea
Copscl1	0	Coprinopsis sclerotiger	71723	root	cellular organisms	eukaryota	opisthokonta	fungi	dikarya	basidiomycota	agaricomycotina	agaricomycetes	agaricomycetidae	agaricales	psathyrellaceae	coprinopsis	coprinopsis sclerotiger
Coraus1	0	Cortinarius austrovenetus TL2843-KIS7R	742016	root	cellular organisms	eukaryota	opisthokonta	fungi	dikarya	basidiomycota	agaricomycotina	agaricomycetes	agaricomycetidae	agaricales	cortinariaceae	cortinarius	cortinarius austrovenetus
Corcam1	0	Cortinarius aff. campbellae TAS5-PSC4363	2511838	root	cellular organisms	eukaryota	opisthokonta	fungi	dikarya	basidiomycota	agaricomycotina	agaricomycetes	agaricomycetidae	agaricales	cortinariaceae	cortinarius	cortinarius aff. campbellae
Corgl3	0	Cortinarius glaucopus AT 2004 276	171480	root	cellular organisms	eukaryota	opisthokonta	fungi	dikarya	basidiomycota	agaricomycotina	agaricomycetes	agaricomycetidae	agaricales	cortinariaceae	cortinarius	cortinarius glaucopus
Cormi1	0	Cordyceps militaris CM01	73501	root	cellular organisms	eukaryota	opisthokonta	fungi	dikarya	ascomycota	saccharomyceta	pezizomycotina	leotiomyceta	sordariomyceta	sordariomycetes	hypocreomycetidae	hypocreales	cordycipitaceae	cordyceps	cordyceps militaris
Crafun1	0	Crassisporium funariophilum DOB1098	1954473	root	cellular organisms	eukaryota	opisthokonta	fungi	dikarya	basidiomycota	agaricomycotina	agaricomycetes	agaricomycetidae	agaricales	strophariaceae	crassisporium	crassisporium funariophilum
Creces1	0	Crepidotus cesatii CBS 511.95	110238	root	cellular organisms	eukaryota	opisthokonta	fungi	dikarya	basidiomycota	agaricomycotina	agaricomycetes	agaricomycetidae	agaricales	crepidotaceae	crepidotus	crepidotus cesatii
Crevar1	0	Crepidotus variabilis CBS 506.95	179855	root	cellular organisms	eukaryota	opisthokonta	fungi	dikarya	basidiomycota	agaricomycotina	agaricomycetes	agaricomycetidae	agaricales	crepidotaceae	crepidotus	crepidotus variabilis
Crison1	0	Cristinia sonorae KKN 215	1940300	root	cellular organisms	eukaryota	opisthokonta	fungi	dikarya	basidiomycota	agaricomycotina	agaricomycetes	agaricomycetidae	atheliales	atheliaceae	cristinia	cristinia sonorae
Croqu1	0	Cronartium quercuum f. sp. fusiforme G11	60197	root	cellular organisms	eukaryota	opisthokonta	fungi	dikarya	basidiomycota	pucciniomycotina	pucciniomycetes	pucciniales	cronartiaceae	cronartium	cronartium quercuum
Crudry1	0	Crustoderma dryinum OMC1663	1333630	root	cellular organisms	eukaryota	opisthokonta	fungi	dikarya	basidiomycota	agaricomycotina	agaricomycetes	agaricomycetes incertae sedis	corticiales	corticiaceae	crustoderma	crustoderma dryinum
Crula1	0	Crucibulum laeve CBS 166.37	68775	root	cellular organisms	eukaryota	opisthokonta	fungi	dikarya	basidiomycota	agaricomycotina	agaricomycetes	agaricomycetidae	agaricales	nidulariaceae	crucibulum	crucibulum laeve
Crycu1	0	Cryptococcus curvatus ATCC 20509	57679	root	cellular organisms	eukaryota	opisthokonta	fungi	dikarya	basidiomycota	agaricomycotina	tremellomycetes	trichosporonales	trichosporonaceae	cutaneotrichosporon	cutaneotrichosporon curvatus
Cryne_JEC21_1	0	Cryptococcus neoformans var neoformans JEC21	5207	root	cellular organisms	eukaryota	opisthokonta	fungi	dikarya	basidiomycota	agaricomycotina	tremellomycetes	tremellales	cryptococcaceae	cryptococcus	cryptococcus neoformans species complex	cryptococcus neoformans
Cryptococcus_neoformans_H99	0	Cryptococcus neoformans var. grubii H99	5207	root	cellular organisms	eukaryota	opisthokonta	fungi	dikarya	basidiomycota	agaricomycotina	tremellomycetes	tremellales	cryptococcaceae	cryptococcus	cryptococcus neoformans species complex	cryptococcus neoformans
Cryte1	0	Cryptococcus terricola JCM 24523	104414	root	cellular organisms	eukaryota	opisthokonta	fungi	dikarya	basidiomycota	agaricomycotina	tremellomycetes	filobasidiales	piskurozymaceae	solicoccozyma	solicoccozyma terricola
Cucbe1	0	Cucurbitaria berberidis CBS 394.84	45142	root	cellular organisms	eukaryota	opisthokonta	fungi	dikarya	ascomycota	saccharomyceta	pezizomycotina	leotiomyceta	dothideomyceta	dothideomycetes	pleosporomycetidae	pleosporales	pleosporineae	cucurbitariaceae	cucurbitaria	cucurbitaria berberidis
Cunech1	0	Cunninghamella echinulata NRRL 1382	76405	root	cellular organisms	eukaryota	opisthokonta	fungi	fungi incertae sedis	mucoromycota	mucoromycotina	mucoromycetes	mucorales	cunninghamellaceae	cunninghamella	cunninghamella echinulata
Currey1	0	Teichospora sp. FL1471	1907231	root	cellular organisms	eukaryota	opisthokonta	fungi	dikarya	ascomycota	saccharomyceta	pezizomycotina	leotiomyceta	dothideomyceta	dothideomycetes	pleosporomycetidae	pleosporales	teichosporaceae	teichospora	teichospora sp. fl1471
Cyastr2	0	Cyathus striatus AH 40144	68777	root	cellular organisms	eukaryota	opisthokonta	fungi	dikarya	basidiomycota	agaricomycotina	agaricomycetes	agaricomycetidae	agaricales	nidulariaceae	cyathus	cyathus striatus
Cylto1	0	Cylindrobasidium torrendii FP15055	394432	root	cellular organisms	eukaryota	opisthokonta	fungi	dikarya	basidiomycota	agaricomycotina	agaricomycetes	agaricomycetidae	agaricales	physalacriaceae	cylindrobasidium	cylindrobasidium torrendii
Cysmur1	0	Cystostereum murrayi CysMur001	467946	root	cellular organisms	eukaryota	opisthokonta	fungi	dikarya	basidiomycota	agaricomycotina	agaricomycetes	agaricomycetidae	agaricales	cystostereaceae	cystostereum	cystostereum murrayi
Dacsp1	0	Dacryopinax primogenitus DJM 731 SSP1	1858805	root	cellular organisms	eukaryota	opisthokonta	fungi	dikarya	basidiomycota	agaricomycotina	dacrymycetes	dacrymycetales	dacrymycetaceae	dacryopinax	dacryopinax primogenitus
Daequ1	0	Daedalea quercina	40437	root	cellular organisms	eukaryota	opisthokonta	fungi	dikarya	basidiomycota	agaricomycotina	agaricomycetes	agaricomycetes incertae sedis	polyporales	fomitopsidaceae	daedalea	daedalea quercina
Decga1	0	Decorospora gaudefroyi	184978	root	cellular organisms	eukaryota	opisthokonta	fungi	dikarya	ascomycota	saccharomyceta	pezizomycotina	leotiomyceta	dothideomyceta	dothideomycetes	pleosporomycetidae	pleosporales	pleosporineae	pleosporaceae	decorospora	decorospora gaudefroyi
Delst1	0	Delphinella strobiligena CBS 735.71	147560	root	cellular organisms	eukaryota	opisthokonta	fungi	dikarya	ascomycota	saccharomyceta	pezizomycotina	leotiomyceta	dothideomyceta	dothideomycetes	dothideomycetidae	dothideales	dothioraceae	delphinella	delphinella strobiligena
Denbi1	0	Dendrothele bispora CBS 962.96	1314803	root	cellular organisms	eukaryota	opisthokonta	fungi	dikarya	basidiomycota	agaricomycotina	agaricomycetes	agaricomycetidae	agaricales	agaricales incertae sedis	dendrothele	dendrothele bispora
Denmi1	0	Dendrothele microspora FP 101998	1124678	root	cellular organisms	eukaryota	opisthokonta	fungi	dikarya	basidiomycota	agaricomycotina	agaricomycetes	agaricomycetidae	agaricales	agaricales incertae sedis	dendrothele	dendrothele microspora
Denna1	0	Dendryphion nanum MPI-CAGE-CH-0243	256645	root	cellular organisms	eukaryota	opisthokonta	fungi	dikarya	ascomycota	saccharomyceta	pezizomycotina	leotiomyceta	dothideomyceta	dothideomycetes	pleosporomycetidae	pleosporales	torulaceae	dendryphion	dendryphion nanum
Densp1	0	Dentipellis sp. KUC8613	2011819	root	cellular organisms	eukaryota	opisthokonta	fungi	dikarya	basidiomycota	agaricomycotina	agaricomycetes	agaricomycetes incertae sedis	russulales	hericiaceae	dentipellis	dentipellis sp.
Diaam1	0	Diaporthe ampelina UCDDA912	1214573	root	cellular organisms	eukaryota	opisthokonta	fungi	dikarya	ascomycota	saccharomyceta	pezizomycotina	leotiomyceta	sordariomyceta	sordariomycetes	sordariomycetidae	diaporthales	diaporthaceae	diaporthe	diaporthe ampelina
Dicele1	0	Dichotomocladium elegans RSA 919-	101130	root	cellular organisms	eukaryota	opisthokonta	fungi	fungi incertae sedis	mucoromycota	mucoromycotina	mucoromycetes	mucorales	lichtheimiaceae	dichotomocladium	dichotomocladium elegans
Dicsq1	0	Dichomitus squalens LYAD-421 SS1	114155	root	cellular organisms	eukaryota	opisthokonta	fungi	dikarya	basidiomycota	agaricomycotina	agaricomycetes	agaricomycetes incertae sedis	polyporales	polyporaceae	dichomitus	dichomitus squalens
Dicsqu18370_1	0	Dichomitus squalens OM18370.1	114155	root	cellular organisms	eukaryota	opisthokonta	fungi	dikarya	basidiomycota	agaricomycotina	agaricomycetes	agaricomycetes incertae sedis	polyporales	polyporaceae	dichomitus	dichomitus squalens
Dicsqu463_1	0	Dichomitus squalens CBS463.89	114155	root	cellular organisms	eukaryota	opisthokonta	fungi	dikarya	basidiomycota	agaricomycotina	agaricomycetes	agaricomycetes incertae sedis	polyporales	polyporaceae	dichomitus	dichomitus squalens
Dicsqu464_1	0	Dichomitus squalens CBS464.89	114155	root	cellular organisms	eukaryota	opisthokonta	fungi	dikarya	basidiomycota	agaricomycotina	agaricomycetes	agaricomycetes incertae sedis	polyporales	polyporaceae	dichomitus	dichomitus squalens
Didsa1	0	Didymocrea sadasivanii CBS 438.65	372059	root	cellular organisms	eukaryota	opisthokonta	fungi	dikarya	ascomycota	saccharomyceta	pezizomycotina	leotiomyceta	dothideomyceta	dothideomycetes	dothideomycetes incertae sedis	zopfiaceae	didymocrea	didymocrea sadasivanii
DimcrSC1	0	Dimargaris cristalligena RSA 468 single-cell	215637	root	cellular organisms	eukaryota	opisthokonta	fungi	fungi incertae sedis	zoopagomycota	kickxellomycotina	dimargaritomycetes	dimargaritales	dimargaritaceae	dimargaris	dimargaris cristalligena
Diocr1	0	Dioszegia cryoxerica	603311	root	cellular organisms	eukaryota	opisthokonta	fungi	dikarya	basidiomycota	agaricomycotina	tremellomycetes	tremellales	bulleribasidiaceae	dioszegia	dioszegia cryoxerica
Dipse1	0	Diplodia seriata DS831	420778	root	cellular organisms	eukaryota	opisthokonta	fungi	dikarya	ascomycota	saccharomyceta	pezizomycotina	leotiomyceta	dothideomyceta	dothideomycetes	dothideomycetes incertae sedis	botryosphaeriales	botryosphaeriaceae	diplodia	diplodia seriata
Disac1	0	Dissoconium aciculare	112489	root	cellular organisms	eukaryota	opisthokonta	fungi	dikarya	ascomycota	saccharomyceta	pezizomycotina	leotiomyceta	dothideomyceta	dothideomycetes	dothideomycetidae	capnodiales	dissoconiaceae	dissoconium	dissoconium aciculare
Disorn1	0	Dissophora ornata CBS 347.77	979620	root	cellular organisms	eukaryota	opisthokonta	fungi	fungi incertae sedis	mucoromycota	mortierellomycotina	mortierellomycetes	mortierellales	mortierellaceae	dissophora	dissophora ornata
Dotse1	0	Dothistroma septosporum NZE10	64363	root	cellular organisms	eukaryota	opisthokonta	fungi	dikarya	ascomycota	saccharomyceta	pezizomycotina	leotiomyceta	dothideomyceta	dothideomycetes	dothideomycetidae	capnodiales	mycosphaerellaceae	dothistroma	dothistroma septosporum
Dotsy1	0	Dothidotthia symphoricarpi	548649	root	cellular organisms	eukaryota	opisthokonta	fungi	dikarya	ascomycota	saccharomyceta	pezizomycotina	leotiomyceta	dothideomyceta	dothideomycetes	pleosporomycetidae	pleosporales	dothidotthiaceae	dothidotthia	dothidotthia symphoricarpi
Earsca1	0	Earliella scabrosa CIRM-BRFM 1817	2478900	root	cellular organisms	eukaryota	opisthokonta	fungi	dikarya	basidiomycota	agaricomycotina	agaricomycetes	agaricomycetes incertae sedis	polyporales	polyporaceae	earliella	earliella scabrosa
Echtin1	0	Echinodontium tinctorium Aho-80	40440	root	cellular organisms	eukaryota	opisthokonta	fungi	dikarya	basidiomycota	agaricomycotina	agaricomycetes	agaricomycetes incertae sedis	russulales	echinodontiaceae	echinodontium	echinodontium tinctorium
Elmca1	0	Aporpium caryae L-13461	1211726	root	cellular organisms	eukaryota	opisthokonta	fungi	dikarya	basidiomycota	agaricomycotina	agaricomycetes	agaricomycetes incertae sedis	auriculariales	aporpiaceae	elmerina	elmerina caryae
Enccu1	0	Encephalitozoon cuniculi GB-M1	6035	root	cellular organisms	eukaryota	opisthokonta	fungi	fungi incertae sedis	microsporidia	apansporoblastina	unikaryonidae	encephalitozoon	encephalitozoon cuniculi
Enche1	0	Encephalitozoon hellem ATCC 50504	27973	root	cellular organisms	eukaryota	opisthokonta	fungi	fungi incertae sedis	microsporidia	apansporoblastina	unikaryonidae	encephalitozoon	encephalitozoon hellem
Encin1	0	Encephalitozoon intestinalis ATCC 50506	58839	root	cellular organisms	eukaryota	opisthokonta	fungi	fungi incertae sedis	microsporidia	apansporoblastina	unikaryonidae	encephalitozoon	encephalitozoon intestinalis
Encro1	0	Encephalitozoon romaleae SJ-2008	571949	root	cellular organisms	eukaryota	opisthokonta	fungi	fungi incertae sedis	microsporidia	apansporoblastina	unikaryonidae	encephalitozoon	encephalitozoon romaleae
Endsp1	0	Endogone sp FLAS 59071	2012134	root	cellular organisms	eukaryota	opisthokonta	fungi	fungi incertae sedis	mucoromycota	mucoromycotina	endogonomycetes	endogonales	endogonaceae	endogone	endogone sp.
Entbi1	0	Enterocytozoon bieneusi H348	31281	root	cellular organisms	eukaryota	opisthokonta	fungi	fungi incertae sedis	microsporidia	apansporoblastina	enterocytozoonidae	enterocytozoon	enterocytozoon bieneusi
Enthel1	0	Entophlyctis helioformis JEL805	281842	root	cellular organisms	eukaryota	opisthokonta	fungi	fungi incertae sedis	chytridiomycota	chytridiomycetes	chytridiales	chytriomycetaceae	entophlyctis	entophlyctis helioformis
Epityp1	0	Epithele typhae CBS 203.58	378194	root	cellular organisms	eukaryota	opisthokonta	fungi	dikarya	basidiomycota	agaricomycotina	agaricomycetes	agaricomycetes incertae sedis	russulales	epitheliaceae	epithele	epithele typhae
Erebi1	0	Eremomyces bilateralis CBS 781.70	1341166	root	cellular organisms	eukaryota	opisthokonta	fungi	dikarya	ascomycota	saccharomyceta	pezizomycotina	leotiomyceta	dothideomyceta	dothideomycetes	dothideomycetes incertae sedis	eremomycetaceae	eremomyces	eremomyces bilateralis
Eryha1	0	Erythrobasidium hasegawianum ATCC 9536	5414	root	cellular organisms	eukaryota	opisthokonta	fungi	dikarya	basidiomycota	pucciniomycotina	cystobasidiomycetes	erythrobasidiales	erythrobasidiaceae	erythrobasidium	erythrobasidium hasegawianum
Eurhe1	0	Eurotium rubrum	396024	root	cellular organisms	eukaryota	opisthokonta	fungi	dikarya	ascomycota	saccharomyceta	pezizomycotina	leotiomyceta	eurotiomycetes	eurotiomycetidae	eurotiales	aspergillaceae	aspergillus	aspergillus ruber
Exomac1	0	Exobasidium maculosum A7-4	1493668	root	cellular organisms	eukaryota	opisthokonta	fungi	dikarya	basidiomycota	ustilaginomycotina	exobasidiomycetes	exobasidiales	exobasidiaceae	exobasidium	exobasidium maculosum
Exova1	0	Exobasidium vaccinii MPITM	5407	root	cellular organisms	eukaryota	opisthokonta	fungi	dikarya	basidiomycota	ustilaginomycotina	exobasidiomycetes	exobasidiales	exobasidiaceae	exobasidium	exobasidium vaccinii
Felpe1	0	Fellomyces penicillatus Phaff54-35	5610	root	cellular organisms	eukaryota	opisthokonta	fungi	dikarya	basidiomycota	agaricomycotina	tremellomycetes	tremellales	cuniculitremaceae	fellomyces	fellomyces penicillatus
Fenfe1	0	Fenestella fenestrata ATCC 66461	914049	root	cellular organisms	eukaryota	opisthokonta	fungi	dikarya	ascomycota	saccharomyceta	pezizomycotina	leotiomyceta	dothideomyceta	dothideomycetes	pleosporomycetidae	pleosporales	pleosporineae	cucurbitariaceae	fenestella	fenestella fenestrata
Fenlin1	0	Fennellomyces sp. T-0311	1329386	root	cellular organisms	eukaryota	opisthokonta	fungi	fungi incertae sedis	mucoromycota	mucoromycotina	mucoromycetes	mucorales	lichtheimiaceae	fennellomyces	fennellomyces sp. t-0311
Fibin1	0	Fibulobasidium inconspicuum Phaff89-39	57688	root	cellular organisms	eukaryota	opisthokonta	fungi	dikarya	basidiomycota	agaricomycotina	tremellomycetes	tremellales	sirobasidiaceae	fibulobasidium	fibulobasidium inconspicuum
Fibra1	0	Fibroporia radiculosa TFFH 294	599839	root	cellular organisms	eukaryota	opisthokonta	fungi	dikarya	basidiomycota	agaricomycotina	agaricomycetes	agaricomycetes incertae sedis	polyporales	polyporales incertae sedis	fibroporia	fibroporia radiculosa
Fibsp1	0	Fibulorhizoctonia sp. CBS 109695	436010	root	cellular organisms	eukaryota	opisthokonta	fungi	dikarya	basidiomycota	agaricomycotina	agaricomycetes	agaricomycetidae	atheliales	atheliaceae	fibularhizoctonia	fibularhizoctonia sp. cbs 109695
Fimjon1	0	Fimicolochytrium jonesii JEL569	1396493	root	cellular organisms	eukaryota	opisthokonta	fungi	fungi incertae sedis	chytridiomycota	chytridiomycetes	spizellomycetales	powellomycetaceae	fimicolochytrium	fimicolochytrium jonesii
Fishe1	0	Fistulina hepatica	40457	root	cellular organisms	eukaryota	opisthokonta	fungi	dikarya	basidiomycota	agaricomycotina	agaricomycetes	agaricomycetidae	agaricales	fistulinaceae	fistulina	fistulina hepatica
FlaPMI526_1	0	Flagelloscypha sp. PMI_526	1485228	root	cellular organisms	eukaryota	opisthokonta	fungi	dikarya	basidiomycota	agaricomycotina	agaricomycetes	agaricomycetidae	agaricales	tricholomataceae	flagelloscypha	flagelloscypha sp. pmi_526
Fomfom1	0	Fomes fomentarius CIRM-BRFM 1821	40442	root	cellular organisms	eukaryota	opisthokonta	fungi	dikarya	basidiomycota	agaricomycotina	agaricomycetes	agaricomycetes incertae sedis	polyporales	polyporaceae	fomes	fomes fomentarius
Fomme1	0	Fomitiporia mediterranea	208960	root	cellular organisms	eukaryota	opisthokonta	fungi	dikarya	basidiomycota	agaricomycotina	agaricomycetes	agaricomycetes incertae sedis	hymenochaetales	hymenochaetaceae	fomitiporia	fomitiporia mediterranea
Fompi3	0	Fomitopsis pinicola FP-58527 SS1	40483	root	cellular organisms	eukaryota	opisthokonta	fungi	dikarya	basidiomycota	agaricomycotina	agaricomycetes	agaricomycetes incertae sedis	polyporales	fomitopsidaceae	fomitopsis	fomitopsis pinicola
Fomro1	0	Fomitopsis rosea Sig1Fomros20-ss	34475	root	cellular organisms	eukaryota	opisthokonta	fungi	dikarya	basidiomycota	agaricomycotina	agaricomycetes	agaricomycetes incertae sedis	polyporales	fomitopsidaceae	fomitopsis	fomitopsis rosea
Fomros1	0	Rhodofomes roseus CIRM-BRFM 1785	34475	root	cellular organisms	eukaryota	opisthokonta	fungi	dikarya	basidiomycota	agaricomycotina	agaricomycetes	agaricomycetes incertae sedis	polyporales	fomitopsidaceae	fomitopsis	fomitopsis rosea
Fonpe1	0	Fonsecaea pedrosoi CBS 271.37	40355	root	cellular organisms	eukaryota	opisthokonta	fungi	dikarya	ascomycota	saccharomyceta	pezizomycotina	leotiomyceta	eurotiomycetes	chaetothyriomycetidae	chaetothyriales	herpotrichiellaceae	fonsecaea	fonsecaea pedrosoi
Gaesem1	0	Gaertneriomyces semiglobifer Barr 43	109897	root	cellular organisms	eukaryota	opisthokonta	fungi	fungi incertae sedis	chytridiomycota	chytridiomycetes	spizellomycetales	spizellomycetaceae	gaertneriomyces	gaertneriomyces semiglobifer
Galma1	0	Galerina marginata	109633	root	cellular organisms	eukaryota	opisthokonta	fungi	dikarya	basidiomycota	agaricomycotina	agaricomycetes	agaricomycetidae	agaricales	strophariaceae	galerina	galerina marginata
Ganpr1	0	Gonapodya prolifera	1123529	root	cellular organisms	eukaryota	opisthokonta	fungi	fungi incertae sedis	chytridiomycota	monoblepharidomycetes	monoblepharidales	gonapodyaceae	gonapodya	gonapodya prolifera
Gansp1	0	Ganoderma sp. 10597 SS1	1869158	root	cellular organisms	eukaryota	opisthokonta	fungi	dikarya	basidiomycota	agaricomycotina	agaricomycetes	agaricomycetes incertae sedis	polyporales	polyporaceae	ganoderma	ganoderma sp.
Gaumor1_1	0	Gautieria morchelliformis GMNE.BST	112417	root	cellular organisms	eukaryota	opisthokonta	fungi	dikarya	basidiomycota	agaricomycotina	agaricomycetes	phallomycetidae	gomphales	gautieriaceae	gautieria	gautieria morchelliformis
Geatri1	0	Geastrum triplex GST.BST	90948	root	cellular organisms	eukaryota	opisthokonta	fungi	dikarya	basidiomycota	agaricomycotina	agaricomycetes	phallomycetidae	geastrales	geastraceae	geastrum	geastrum triplex
Geocar1	0	Geopyxis carbonaria DOB1671	49969	root	cellular organisms	eukaryota	opisthokonta	fungi	dikarya	ascomycota	saccharomyceta	pezizomycotina	pezizomycetes	pezizales	pyronemataceae	geopyxis	geopyxis carbonaria
Gigro1	0	Gigaspora rosea	44941	root	cellular organisms	eukaryota	opisthokonta	fungi	fungi incertae sedis	mucoromycota	glomeromycotina	glomeromycetes	diversisporales	gigasporaceae	gigaspora	gigaspora rosea
Gilper1	0	Gilbertella persicaria var. persicaria CBS 190.32-T	101096	root	cellular organisms	eukaryota	opisthokonta	fungi	fungi incertae sedis	mucoromycota	mucoromycotina	mucoromycetes	mucorales	mucorineae	choanephoraceae	gilbertelloideae	gilbertella	gilbertella persicaria
Glocon1	0	Gloeopeniophorella convolvens OM19405	205761	root	cellular organisms	eukaryota	opisthokonta	fungi	dikarya	basidiomycota	agaricomycotina	agaricomycetes	agaricomycetes incertae sedis	russulales	russulales incertae sedis	gloeopeniophorella	gloeopeniophorella convolvens
Gloin1	0	Rhizophagus irregularis DAOM 181602	588596	root	cellular organisms	eukaryota	opisthokonta	fungi	fungi incertae sedis	mucoromycota	glomeromycotina	glomeromycetes	glomerales	glomeraceae	rhizophagus	rhizophagus irregularis
Glonio1	0	Gloniopsis sp. FL0384	1907235	root	cellular organisms	eukaryota	opisthokonta	fungi	dikarya	ascomycota	saccharomyceta	pezizomycotina	leotiomyceta	dothideomyceta	dothideomycetes	pleosporomycetidae	hysteriales	hysteriaceae	gloniopsis	gloniopsis sp. fl0384
Glopol1	0	Globomyces pollinis-pini Arg68	382532	root	cellular organisms	eukaryota	opisthokonta	fungi	fungi incertae sedis	chytridiomycota	chytridiomycetes	rhizophydiales	globomycetaceae	globomyces	globomyces pollinis-pini
Glost2	0	Glonium stellatum CBS 207.34	574774	root	cellular organisms	eukaryota	opisthokonta	fungi	dikarya	ascomycota	saccharomyceta	pezizomycotina	leotiomyceta	dothideomyceta	dothideomycetes	pleosporomycetidae	pleosporomycetidae incertae sedis	gloniaceae	glonium	glonium stellatum
Glotr1_1	0	Gloeophyllum trabeum	104355	root	cellular organisms	eukaryota	opisthokonta	fungi	dikarya	basidiomycota	agaricomycotina	agaricomycetes	agaricomycetes incertae sedis	gloeophyllales	gloeophyllaceae	gloeophyllum	gloeophyllum trabeum
Gonbut1	0	Gongronella butleri	101105	root	cellular organisms	eukaryota	opisthokonta	fungi	fungi incertae sedis	mucoromycota	mucoromycotina	mucoromycetes	mucorales	cunninghamellaceae	gongronella	gongronella butleri
Gorhay1	0	Gorgonomyces haynaldii MP57	382530	root	cellular organisms	eukaryota	opisthokonta	fungi	fungi incertae sedis	chytridiomycota	chytridiomycetes	rhizophydiales	gorgonomycetaceae	gorgonomyces	gorgonomyces haynaldii
Guyne1	0	Guyanagaster necrorhiza MCA 3950	856835	root	cellular organisms	eukaryota	opisthokonta	fungi	dikarya	basidiomycota	agaricomycotina	agaricomycetes	agaricomycetidae	agaricales	physalacriaceae	guyanagaster	guyanagaster necrorhizus
Gyman1	0	Gymnopus androsaceus JB14	1447940	root	cellular organisms	eukaryota	opisthokonta	fungi	dikarya	basidiomycota	agaricomycotina	agaricomycetes	agaricomycetidae	agaricales	omphalotaceae	gymnopus	gymnopus androsaceus
Gymau1	0	Gymnascella aurantiaca	78594	root	cellular organisms	eukaryota	opisthokonta	fungi	dikarya	ascomycota	saccharomyceta	pezizomycotina	leotiomyceta	eurotiomycetes	eurotiomycetidae	onygenales	gymnoascaceae	gymnascella	gymnascella aurantiaca
Gymch1	0	Gymnopilus chrysopellus PR-1187	1314804	root	cellular organisms	eukaryota	opisthokonta	fungi	dikarya	basidiomycota	agaricomycotina	agaricomycetes	agaricomycetidae	agaricales	cortinariaceae	gymnopilus	gymnopilus chrysopellus
Gymci1_1	0	Gymnascella citrina	37245	root	cellular organisms	eukaryota	opisthokonta	fungi	dikarya	ascomycota	saccharomyceta	pezizomycotina	leotiomyceta	eurotiomycetes	eurotiomycetidae	onygenales	gymnoascaceae	gymnascella	gymnascella citrina
Gymear1	0	Gymnopus earleae GB-263.02	236213	root	cellular organisms	eukaryota	opisthokonta	fungi	dikarya	basidiomycota	agaricomycotina	agaricomycetes	agaricomycetidae	agaricales	omphalotaceae	gymnopus	gymnopus earleae
Gymjun1	0	Gymnopilus junonius AH 44721	109634	root	cellular organisms	eukaryota	opisthokonta	fungi	dikarya	basidiomycota	agaricomycotina	agaricomycetes	agaricomycetidae	agaricales	cortinariaceae	gymnopilus	gymnopilus junonius
Gymlu1	0	Gymnopus luxurians	206324	root	cellular organisms	eukaryota	opisthokonta	fungi	dikarya	basidiomycota	agaricomycotina	agaricomycetes	agaricomycetidae	agaricales	omphalotaceae	gymnopus	gymnopus luxurians
Gyresc1	0	Gyromitra esculenta CBS101906	33161	root	cellular organisms	eukaryota	opisthokonta	fungi	dikarya	ascomycota	saccharomyceta	pezizomycotina	pezizomycetes	pezizales	discinaceae	gyromitra	gyromitra esculenta
Gyrli1	0	Gyrodon lividus BX	85971	root	cellular organisms	eukaryota	opisthokonta	fungi	dikarya	basidiomycota	agaricomycotina	agaricomycetes	agaricomycetidae	boletales	paxilineae	gyrodontaceae	gyrodon	gyrodon lividus
Halrad1	0	Halteromyces radiatus CBS 162.75	101107	root	cellular organisms	eukaryota	opisthokonta	fungi	fungi incertae sedis	mucoromycota	mucoromycotina	mucoromycetes	mucorales	cunninghamellaceae	halteromyces	halteromyces radiatus
Hebcy2	0	Hebeloma cylindrosporum h7	76867	root	cellular organisms	eukaryota	opisthokonta	fungi	dikarya	basidiomycota	agaricomycotina	agaricomycetes	agaricomycetidae	agaricales	cortinariaceae	hebeloma	hebeloma cylindrosporum
Helpul1	0	Helicostylum pulchrum RSA 2064	562976	root	cellular organisms	eukaryota	opisthokonta	fungi	fungi incertae sedis	mucoromycota	mucoromycotina	mucoromycetes	mucorales	mucorineae	mucoraceae	helicostylum	helicostylum pulchrum
Helsul1	0	Heliocybe sulcata OMC1185	5364	root	cellular organisms	eukaryota	opisthokonta	fungi	dikarya	basidiomycota	agaricomycotina	agaricomycetes	agaricomycetes incertae sedis	gloeophyllales	gloeophyllales incertae sedis	heliocybe	heliocybe sulcata
Hercor1	0	Hericium coralloides FP-101451	100756	root	cellular organisms	eukaryota	opisthokonta	fungi	dikarya	basidiomycota	agaricomycotina	agaricomycetes	agaricomycetes incertae sedis	russulales	hericiaceae	hericium	hericium coralloides
Hesve2finisherSC	0	Hesseltinella vesiculosa NRRL3301	101127	root	cellular organisms	eukaryota	opisthokonta	fungi	fungi incertae sedis	mucoromycota	mucoromycotina	mucoromycetes	mucorales	cunninghamellaceae	hesseltinella	hesseltinella vesiculosa
Heterobasidion_annosum	0	Heterobasidion annosum	13563	root	cellular organisms	eukaryota	opisthokonta	fungi	dikarya	basidiomycota	agaricomycotina	agaricomycetes	agaricomycetes incertae sedis	russulales	bondarzewiaceae	heterobasidion	heterobasidion annosum species complex	heterobasidion annosum
Hethyg1	0	Heterodoassansia hygrophilae CBS 346.65	2031139	root	cellular organisms	eukaryota	opisthokonta	fungi	dikarya	basidiomycota	ustilaginomycotina	exobasidiomycetes	doassansiales	doassansiaceae	heterodoassansia	heterodoassansia hygrophilae
Hetpy1	0	Heterogastridium pycnidioideum ATCC MYA-4631	45228	root	cellular organisms	eukaryota	opisthokonta	fungi	dikarya	basidiomycota	pucciniomycotina	microbotryomycetes	heterogastridiales	heterogastridiaceae	heterogastridium	heterogastridium pycnidioideum
Hexnit1	0	Hexagonia nitida CIRM-BRFM 1802	1140402	root	cellular organisms	eukaryota	opisthokonta	fungi	dikarya	basidiomycota	agaricomycotina	agaricomycetes	agaricomycetes incertae sedis	polyporales	polyporaceae	hexagonia	hexagonia nitida
Hisca1	0	Histoplasma capsulatum NAm1	5037	root	cellular organisms	eukaryota	opisthokonta	fungi	dikarya	ascomycota	saccharomyceta	pezizomycotina	leotiomyceta	eurotiomycetes	eurotiomycetidae	onygenales	ajellomycetaceae	histoplasma	histoplasma capsulatum
Hompol1	0	Homolaphlyctis polyrhiza JEL142	1142505	root	cellular organisms	eukaryota	opisthokonta	fungi	fungi incertae sedis	chytridiomycota	chytridiomycetes	rhizophydiales	rhizophydiales incertae sedis	homolaphlyctis	homolaphlyctis polyrhiza
Horac1	0	Hortaea acidophila CBS 113389	245834	root	cellular organisms	eukaryota	opisthokonta	fungi	dikarya	ascomycota	saccharomyceta	pezizomycotina	leotiomyceta	dothideomyceta	dothideomycetes	dothideomycetidae	capnodiales	teratosphaeriaceae	neohortaea	neohortaea acidophila
Horwer1	0	Hortaea werneckii EXF-2000 M0	91943	root	cellular organisms	eukaryota	opisthokonta	fungi	dikarya	ascomycota	saccharomyceta	pezizomycotina	leotiomyceta	dothideomyceta	dothideomycetes	dothideomycetidae	capnodiales	teratosphaeriaceae	hortaea	hortaea werneckii
Hyabl1	0	Hyalopycnis blepharistoma ATCC 48560	138530	root	cellular organisms	eukaryota	opisthokonta	fungi	dikarya	basidiomycota	pucciniomycotina	microbotryomycetes	heterogastridiales	heterogastridiaceae	hyalopycnis	hyalopycnis blepharistoma
Hyacur1	0	Hyaloraphidium curvatum SAG235-1	82268	root	cellular organisms	eukaryota	opisthokonta	fungi	fungi incertae sedis	chytridiomycota	monoblepharidomycetes	monoblepharidales	monoblepharidales incertae sedis	hyaloraphidium	hyaloraphidium curvatum
Hydfim1	0	Hydnopolyporus fimbriatus CBS384.51	378272	root	cellular organisms	eukaryota	opisthokonta	fungi	dikarya	basidiomycota	agaricomycotina	agaricomycetes	agaricomycetes incertae sedis	polyporales	irpicaceae	hydnopolyporus	hydnopolyporus fimbriatus
Hydpi2	0	Hydnomerulius pinastri	388859	root	cellular organisms	eukaryota	opisthokonta	fungi	dikarya	basidiomycota	agaricomycotina	agaricomycetes	agaricomycetidae	boletales	paxilineae	paxillaceae	hydnomerulius	hydnomerulius pinastri
Hydru2	0	Hydnum rufescens UP504	139363	root	cellular organisms	eukaryota	opisthokonta	fungi	dikarya	basidiomycota	agaricomycotina	agaricomycetes	agaricomycetes incertae sedis	cantharellales	hydnaceae	hydnum	hydnum rufescens
Hygaur1	0	Hygrophoropsis aurantiaca ATCC 28755	72124	root	cellular organisms	eukaryota	opisthokonta	fungi	dikarya	basidiomycota	agaricomycotina	agaricomycetes	agaricomycetidae	boletales	coniophorineae	hygrophoropsidaceae	hygrophoropsis	hygrophoropsis aurantiaca
Hymrad1	0	Hymenopellis radicata IJFM A160	937743	root	cellular organisms	eukaryota	opisthokonta	fungi	dikarya	basidiomycota	agaricomycotina	agaricomycetes	agaricomycetidae	agaricales	physalacriaceae	hymenopellis	hymenopellis radicata
Hypsu1	0	Hypholoma sublateritium	71945	root	cellular organisms	eukaryota	opisthokonta	fungi	dikarya	basidiomycota	agaricomycotina	agaricomycetes	agaricomycetidae	agaricales	strophariaceae	hypholoma	hypholoma sublateritium
Hyssto1	0	Hysterangium stoloniferum HS.BST	150792	root	cellular organisms	eukaryota	opisthokonta	fungi	dikarya	basidiomycota	agaricomycotina	agaricomycetes	phallomycetidae	hysterangiales	hysterangiaceae	hysterangium	hysterangium stoloniferum
Jaaar1	0	Jaapia argillacea	202697	root	cellular organisms	eukaryota	opisthokonta	fungi	dikarya	basidiomycota	agaricomycotina	agaricomycetes	agaricomycetidae	jaapiales	jaapiaceae	jaapia	jaapia argillacea
Jamsp1	0	Jaminaea sp. MCA 5214	2012312	root	cellular organisms	eukaryota	opisthokonta	fungi	dikarya	basidiomycota	ustilaginomycotina	exobasidiomycetes	microstromatales	microstromatales incertae sedis	jaminaea	jaminaea sp.
Jimfl_AD_1	0	Jimgerdemannia flammicorona AD002	994334	root	cellular organisms	eukaryota	opisthokonta	fungi	fungi incertae sedis	mucoromycota	mucoromycotina	endogonomycetes	endogonales	endogonaceae	jimgerdemannia	jimgerdemannia flammicorona
Jimfl_GMNB39_1	0	Jimgerdemannia flammicorona GMNB39	994334	root	cellular organisms	eukaryota	opisthokonta	fungi	fungi incertae sedis	mucoromycota	mucoromycotina	endogonomycetes	endogonales	endogonaceae	jimgerdemannia	jimgerdemannia flammicorona
Jimlac1	0	Jimgerdemannia lactiflua OSC166217	324621	root	cellular organisms	eukaryota	opisthokonta	fungi	fungi incertae sedis	mucoromycota	mucoromycotina	endogonomycetes	endogonales	endogonaceae	jimgerdemannia	jimgerdemannia lactiflua
Kalpfe1	0	Kalaharituber pfeilii F3	139406	root	cellular organisms	eukaryota	opisthokonta	fungi	dikarya	ascomycota	saccharomyceta	pezizomycotina	pezizomycetes	pezizales	pezizaceae	kalaharituber	kalaharituber pfeilii
Karrh1	0	Karstenula rhodostoma CBS 690.94	301204	root	cellular organisms	eukaryota	opisthokonta	fungi	dikarya	ascomycota	saccharomyceta	pezizomycotina	leotiomyceta	dothideomyceta	dothideomycetes	pleosporomycetidae	pleosporales	massarineae	didymosphaeriaceae	karstenula	karstenula rhodostoma
Kicala1	0	Kickxella alabastrina RSA 675	61397	root	cellular organisms	eukaryota	opisthokonta	fungi	fungi incertae sedis	zoopagomycota	kickxellomycotina	kickxellomycetes	kickxellales	kickxellaceae	kickxella	kickxella alabastrina
Kircor1	0	Mucor cordense RSA 1222	101140	root	cellular organisms	eukaryota	opisthokonta	fungi	fungi incertae sedis	mucoromycota	mucoromycotina	mucoromycetes	mucorales	mucorineae	mucoraceae	kirkomyces	kirkomyces cordense
Kocim1	0	Kockovaella imperatae NRRL Y-17943	4999	root	cellular organisms	eukaryota	opisthokonta	fungi	dikarya	basidiomycota	agaricomycotina	tremellomycetes	tremellales	cuniculitremaceae	kockovaella	kockovaella imperatae
Lacaka1	0	Lactarius akahatsu QP	416441	root	cellular organisms	eukaryota	opisthokonta	fungi	dikarya	basidiomycota	agaricomycotina	agaricomycetes	agaricomycetes incertae sedis	russulales	russulaceae	lactarius	lactarius akahatsu
Lacam2	0	Laccaria amethystina LaAM-08-1	89243	root	cellular organisms	eukaryota	opisthokonta	fungi	dikarya	basidiomycota	agaricomycotina	agaricomycetes	agaricomycetidae	agaricales	tricholomataceae	laccaria	laccaria amethystina
Lacbi2	0	Laccaria bicolor	29883	root	cellular organisms	eukaryota	opisthokonta	fungi	dikarya	basidiomycota	agaricomycotina	agaricomycetes	agaricomycetidae	agaricales	tricholomataceae	laccaria	laccaria bicolor
Lacdel1	0	Lactarius deliciosus 48	55514	root	cellular organisms	eukaryota	opisthokonta	fungi	dikarya	basidiomycota	agaricomycotina	agaricomycetes	agaricomycetes incertae sedis	russulales	russulaceae	lactarius	lactarius deliciosus
Lachat1	0	Lactarius hatsudake 109	416442	root	cellular organisms	eukaryota	opisthokonta	fungi	dikarya	basidiomycota	agaricomycotina	agaricomycetes	agaricomycetes incertae sedis	russulales	russulaceae	lactarius	lactarius hatsudake
Lachen1	0	Lactarius hengduanensis 84	1932122	root	cellular organisms	eukaryota	opisthokonta	fungi	dikarya	basidiomycota	agaricomycotina	agaricomycetes	agaricomycetes incertae sedis	russulales	russulaceae	lactarius	lactarius hengduanensis
Lacpsa1	0	Lactarius psammicola BPL869	1907521	root	cellular organisms	eukaryota	opisthokonta	fungi	dikarya	basidiomycota	agaricomycotina	agaricomycetes	agaricomycetes incertae sedis	russulales	russulaceae	lactarius	lactarius psammicola
Lacpse1	0	Lactarius pseudohatsudake 88	1932123	root	cellular organisms	eukaryota	opisthokonta	fungi	dikarya	basidiomycota	agaricomycotina	agaricomycetes	agaricomycetes incertae sedis	russulales	russulaceae	lactarius	lactarius pseudohatsudake
Lacqui1	0	Lactarius quietus S23C	111141	root	cellular organisms	eukaryota	opisthokonta	fungi	dikarya	basidiomycota	agaricomycotina	agaricomycetes	agaricomycetes incertae sedis	russulales	russulaceae	lactarius	lactarius quietus
Lacsan1	0	Lactarius sanguifluus B21	111137	root	cellular organisms	eukaryota	opisthokonta	fungi	dikarya	basidiomycota	agaricomycotina	agaricomycetes	agaricomycetes incertae sedis	russulales	russulaceae	lactarius	lactarius sanguifluus
Lacsub1	0	Lactifluus subvellereus BPL653	1837270	root	cellular organisms	eukaryota	opisthokonta	fungi	dikarya	basidiomycota	agaricomycotina	agaricomycetes	agaricomycetes incertae sedis	russulales	russulaceae	lactifluus	lactifluus subvellereus
Lacviv1	0	Lactarius vividus 141	1740625	root	cellular organisms	eukaryota	opisthokonta	fungi	dikarya	basidiomycota	agaricomycotina	agaricomycetes	agaricomycetes incertae sedis	russulales	russulaceae	lactarius	lactarius vividus
Lacvol1	0	Lactifluus volemus BPL652	71967	root	cellular organisms	eukaryota	opisthokonta	fungi	dikarya	basidiomycota	agaricomycotina	agaricomycetes	agaricomycetes incertae sedis	russulales	russulaceae	lactarius	lactarius volemus
Laesu1	0	Laetiporus sulphureus var. sulphureus	5630	root	cellular organisms	eukaryota	opisthokonta	fungi	dikarya	basidiomycota	agaricomycotina	agaricomycetes	agaricomycetes incertae sedis	polyporales	laetiporaceae	laetiporus	laetiporus sulphureus
Laxbic1	0	Laxitextum bicolor CBS 258.73	68771	root	cellular organisms	eukaryota	opisthokonta	fungi	dikarya	basidiomycota	agaricomycotina	agaricomycetes	agaricomycetes incertae sedis	russulales	gloeocystidiellaceae	laxitextum	laxitextum bicolor
Leisp1	0	Leiotrametes sp BRFM 1775	1513325	root	cellular organisms	eukaryota	opisthokonta	fungi	dikarya	basidiomycota	agaricomycotina	agaricomycetes	agaricomycetes incertae sedis	polyporales	polyporaceae	leiotrametes	leiotrametes sp. brfm 1775
Lenafn_TMI1502_1	0	Lentinula afn. lateritia sp 3 TMI1502	40482	root	cellular organisms	eukaryota	opisthokonta	fungi	dikarya	basidiomycota	agaricomycotina	agaricomycetes	agaricomycetidae	agaricales	omphalotaceae	lentinula	lentinula lateritia
Lenafn1	0	Lentinula afn. lateritia sp2 HRB7682 ss15	40482	root	cellular organisms	eukaryota	opisthokonta	fungi	dikarya	basidiomycota	agaricomycotina	agaricomycetes	agaricomycetidae	agaricales	omphalotaceae	lentinula	lentinula lateritia
Lened_B_1_1	0	Lentinula edodes B17	5353	root	cellular organisms	eukaryota	opisthokonta	fungi	dikarya	basidiomycota	agaricomycotina	agaricomycetes	agaricomycetidae	agaricales	omphalotaceae	lentinula	lentinula edodes
Lenedo1	0	Lentinula edodes Le(Bin) 0899 ss11	5353	root	cellular organisms	eukaryota	opisthokonta	fungi	dikarya	basidiomycota	agaricomycotina	agaricomycetes	agaricomycetidae	agaricales	omphalotaceae	lentinula	lentinula edodes
Lenfl1	0	Lentithecium fluviatile	690899	root	cellular organisms	eukaryota	opisthokonta	fungi	dikarya	ascomycota	saccharomyceta	pezizomycotina	leotiomyceta	dothideomyceta	dothideomycetes	pleosporomycetidae	pleosporales	massarineae	lentitheciaceae	lentithecium	lentithecium fluviatile
Lenlat1	0	Lentinula lateritia RHP3577 ss4	40482	root	cellular organisms	eukaryota	opisthokonta	fungi	dikarya	basidiomycota	agaricomycotina	agaricomycetes	agaricomycetidae	agaricales	omphalotaceae	lentinula	lentinula lateritia
Lennov1	0	Lentinula novae-zelandiae TMI-1172	42442	root	cellular organisms	eukaryota	opisthokonta	fungi	dikarya	basidiomycota	agaricomycotina	agaricomycetes	agaricomycetidae	agaricales	omphalotaceae	lentinula	lentinula novae-zelandiae
Lenra_T_1	0	Lentinula raphanica TFB8682	153919	root	cellular organisms	eukaryota	opisthokonta	fungi	dikarya	basidiomycota	agaricomycotina	agaricomycetes	agaricomycetidae	agaricales	omphalotaceae	lentinula	lentinula raphanica
Lenrap1	0	Lentinula raphanica INPA1701G ss19	153919	root	cellular organisms	eukaryota	opisthokonta	fungi	dikarya	basidiomycota	agaricomycotina	agaricomycetes	agaricomycetidae	agaricales	omphalotaceae	lentinula	lentinula raphanica
Lenrap1_155	0	Lentinula raphanica TFB9929 ss4	153919	root	cellular organisms	eukaryota	opisthokonta	fungi	dikarya	basidiomycota	agaricomycotina	agaricomycetes	agaricomycetidae	agaricales	omphalotaceae	lentinula	lentinula raphanica
Lenti6_1	0	Lentinus tigrinus ALCF2SS1-6	5365	root	cellular organisms	eukaryota	opisthokonta	fungi	dikarya	basidiomycota	agaricomycotina	agaricomycetes	agaricomycetes incertae sedis	polyporales	polyporaceae	lentinus	lentinus tigrinus
Lenti7_1	0	Lentinus tigrinus ALCF2SS1-7	5365	root	cellular organisms	eukaryota	opisthokonta	fungi	dikarya	basidiomycota	agaricomycotina	agaricomycetes	agaricomycetes incertae sedis	polyporales	polyporaceae	lentinus	lentinus tigrinus
Lentinedodes1	0	Lentinula edodes W1-26	5353	root	cellular organisms	eukaryota	opisthokonta	fungi	dikarya	basidiomycota	agaricomycotina	agaricomycetes	agaricomycetidae	agaricales	omphalotaceae	lentinula	lentinula edodes
Lenvul1	0	Lentinellus vulpinus AHS73672-sp	156609	root	cellular organisms	eukaryota	opisthokonta	fungi	dikarya	basidiomycota	agaricomycotina	agaricomycetes	agaricomycetes incertae sedis	russulales	auriscalpiaceae	lentinellus	lentinellus vulpinus
Lepnud1	0	Lepista nuda CBS 247.69	64659	root	cellular organisms	eukaryota	opisthokonta	fungi	dikarya	basidiomycota	agaricomycotina	agaricomycetes	agaricomycetidae	agaricales	tricholomataceae	lepista	lepista nuda
Leppa1	0	Lepidopterella palustris	741139	root	cellular organisms	eukaryota	opisthokonta	fungi	dikarya	ascomycota	saccharomyceta	pezizomycotina	leotiomyceta	dothideomyceta	dothideomycetes	pleosporomycetidae	mytilinidiales	argynnaceae	lepidopterella	lepidopterella palustris
Leucr1	0	Leucosporidiella creatinivora 62-1032	106004	root	cellular organisms	eukaryota	opisthokonta	fungi	dikarya	basidiomycota	pucciniomycotina	microbotryomycetes	leucosporidiales	leucosporidiaceae	leucosporidium	leucosporidium creatinivorum
Leugo1_1	0	Leucoagaricus gongylophorus Ac12	79220	root	cellular organisms	eukaryota	opisthokonta	fungi	dikarya	basidiomycota	agaricomycotina	agaricomycetes	agaricomycetidae	agaricales	agaricaceae	leucoagaricus	leucoagaricus gongylophorus
Leumo1	0	Leucogyrophana mollusca KUC20120723A-06	85980	root	cellular organisms	eukaryota	opisthokonta	fungi	dikarya	basidiomycota	agaricomycotina	agaricomycetes	agaricomycetidae	boletales	boletales incertae sedis	leucogyrophana	leucogyrophana mollusca
Liccor1	0	Lichtheimia corymbifera JMRC:FSU:9682	42458	root	cellular organisms	eukaryota	opisthokonta	fungi	fungi incertae sedis	mucoromycota	mucoromycotina	mucoromycetes	mucorales	lichtheimiaceae	lichtheimia	lichtheimia corymbifera
Lichy1	0	Lichtheimia hyalospora	420593	root	cellular organisms	eukaryota	opisthokonta	fungi	fungi incertae sedis	mucoromycota	mucoromycotina	mucoromycetes	mucorales	lichtheimiaceae	lichtheimia	lichtheimia hyalospora
Linin1	0	Lindgomyces ingoldianus ATCC 200398	673940	root	cellular organisms	eukaryota	opisthokonta	fungi	dikarya	ascomycota	saccharomyceta	pezizomycotina	leotiomyceta	dothideomyceta	dothideomycetes	pleosporomycetidae	pleosporales	lindgomycetaceae	lindgomyces	lindgomyces ingoldianus
Linpe1	0	Linderina pennispora ATCC 12442	61395	root	cellular organisms	eukaryota	opisthokonta	fungi	fungi incertae sedis	zoopagomycota	kickxellomycotina	kickxellomycetes	kickxellales	kickxellaceae	linderina	linderina pennispora
Linrh1	0	Lineolata rhizophorae ATCC 16933	578093	root	cellular organisms	eukaryota	opisthokonta	fungi	dikarya	ascomycota	saccharomyceta	pezizomycotina	leotiomyceta	dothideomyceta	dothideomycetes	dothideomycetidae	dothideales	dothideales incertae sedis	lineolata	lineolata rhizophorae
Lobpul1	0	Lobaria pulmonaria Scotland reference genome	86794	root	cellular organisms	eukaryota	opisthokonta	fungi	dikarya	ascomycota	saccharomyceta	pezizomycotina	leotiomyceta	lecanoromycetes	osleum clade	lecanoromycetidae	peltigerales	peltigerineae	lobariaceae	lobaria	lobaria pulmonaria
LobpulAf1	0	Lobaria pulmonaria Africa extracted metagenome	86794	root	cellular organisms	eukaryota	opisthokonta	fungi	dikarya	ascomycota	saccharomyceta	pezizomycotina	leotiomyceta	lecanoromycetes	osleum clade	lecanoromycetidae	peltigerales	peltigerineae	lobariaceae	lobaria	lobaria pulmonaria
LobpulSc1	0	Lobaria pulmonaria Scotland extracted metagenome	86794	root	cellular organisms	eukaryota	opisthokonta	fungi	dikarya	ascomycota	saccharomyceta	pezizomycotina	leotiomyceta	lecanoromycetes	osleum clade	lecanoromycetidae	peltigerales	peltigerineae	lobariaceae	lobaria	lobaria pulmonaria
LobpulSp1	0	Lobaria pulmonaria Spain extracted metagenome	86794	root	cellular organisms	eukaryota	opisthokonta	fungi	dikarya	ascomycota	saccharomyceta	pezizomycotina	leotiomyceta	lecanoromycetes	osleum clade	lecanoromycetidae	peltigerales	peltigerineae	lobariaceae	lobaria	lobaria pulmonaria
LobpulSw1	0	Lobaria pulmonaria Switzerland extracted metagenome	86794	root	cellular organisms	eukaryota	opisthokonta	fungi	dikarya	ascomycota	saccharomyceta	pezizomycotina	leotiomyceta	lecanoromycetes	osleum clade	lecanoromycetidae	peltigerales	peltigerineae	lobariaceae	lobaria	lobaria pulmonaria
Lobtra1	0	Lobosporangium transversale NRRL 3116	64571	root	cellular organisms	eukaryota	opisthokonta	fungi	fungi incertae sedis	mucoromycota	mortierellomycotina	mortierellomycetes	mortierellales	mortierellaceae	lobosporangium	lobosporangium transversale
Lopma1	0	Lophiostoma macrostomum	372055	root	cellular organisms	eukaryota	opisthokonta	fungi	dikarya	ascomycota	saccharomyceta	pezizomycotina	leotiomyceta	dothideomyceta	dothideomycetes	pleosporomycetidae	pleosporales	lophiostomataceae	lophiostoma	lophiostoma macrostomum
Lopmy1	0	Lophium mytilinum CBS 269.34	390894	root	cellular organisms	eukaryota	opisthokonta	fungi	dikarya	ascomycota	saccharomyceta	pezizomycotina	leotiomyceta	dothideomyceta	dothideomycetes	pleosporomycetidae	mytilinidiales	mytilinidiaceae	lophium	lophium mytilinum
Lopni1	0	Peniophora sp. CONTA	1756134	root	cellular organisms	eukaryota	opisthokonta	fungi	dikarya	basidiomycota	agaricomycotina	agaricomycetes	agaricomycetes incertae sedis	russulales	peniophoraceae	peniophora	peniophora sp.
LraINPA1820_1	0	Lentinula raphanica INPA1820	153919	root	cellular organisms	eukaryota	opisthokonta	fungi	dikarya	basidiomycota	agaricomycotina	agaricomycetes	agaricomycetidae	agaricales	omphalotaceae	lentinula	lentinula raphanica
Lycper1	0	Lycoperdon perlatum FP-102459-T	90686	root	cellular organisms	eukaryota	opisthokonta	fungi	dikarya	basidiomycota	agaricomycotina	agaricomycetes	agaricomycetidae	agaricales	lycoperdaceae	lycoperdon	lycoperdon perlatum
Lyoat1	0	Lyophyllum atratum DOB2229	117065	root	cellular organisms	eukaryota	opisthokonta	fungi	dikarya	basidiomycota	agaricomycotina	agaricomycetes	agaricomycetidae	agaricales	lyophyllaceae	lyophyllum	lyophyllum atratum
Macfu1	0	Macrolepiota fuliginosa MF-IS2	201230	root	cellular organisms	eukaryota	opisthokonta	fungi	dikarya	basidiomycota	agaricomycotina	agaricomycetes	agaricomycetidae	agaricales	agaricaceae	macrolepiota	macrolepiota fuliginosa
Macph1	0	Macrophomina phaseolina MS6	35725	root	cellular organisms	eukaryota	opisthokonta	fungi	dikarya	ascomycota	saccharomyceta	pezizomycotina	leotiomyceta	dothideomyceta	dothideomycetes	dothideomycetes incertae sedis	botryosphaeriales	botryosphaeriaceae	macrophomina	macrophomina phaseolina
Malassezia_globosa	0	Malassezia globosa	76773	root	cellular organisms	eukaryota	opisthokonta	fungi	dikarya	basidiomycota	ustilaginomycotina	malasseziomycetes	malasseziales	malasseziaceae	malassezia	malassezia globosa
Malsy1_1	0	Malassezia sympodialis ATCC 42132	76777	root	cellular organisms	eukaryota	opisthokonta	fungi	dikarya	basidiomycota	ustilaginomycotina	malasseziomycetes	malasseziales	malasseziaceae	malassezia	malassezia sympodialis
Marfi1	0	Marasmius fiardii PR-910	1328755	root	cellular organisms	eukaryota	opisthokonta	fungi	dikarya	basidiomycota	agaricomycotina	agaricomycetes	agaricomycetidae	agaricales	marasmiaceae	marasmius	marasmius fiardii
Marpt1	0	Martensiomyces pterosporus CBS 209.56	61414	root	cellular organisms	eukaryota	opisthokonta	fungi	fungi incertae sedis	zoopagomycota	kickxellomycotina	kickxellomycetes	kickxellales	kickxellaceae	martensiomyces	martensiomyces pterosporus
Maseb1	0	Massarina eburnea CBS 473.64	45293	root	cellular organisms	eukaryota	opisthokonta	fungi	dikarya	ascomycota	saccharomyceta	pezizomycotina	leotiomyceta	dothideomyceta	dothideomycetes	pleosporomycetidae	pleosporales	massarineae	massarinaceae	massarina	massarina eburnea
Masph1	0	Massariosphaeria phaeospora CBS 611.86	100035	root	cellular organisms	eukaryota	opisthokonta	fungi	dikarya	ascomycota	saccharomyceta	pezizomycotina	leotiomyceta	dothideomyceta	dothideomycetes	pleosporomycetidae	pleosporales	pleosporales incertae sedis	massariosphaeria	massariosphaeria phaeospora
Meimi1	0	Meira miltonrushii MCA 3882	1280837	root	cellular organisms	eukaryota	opisthokonta	fungi	dikarya	basidiomycota	ustilaginomycotina	exobasidiomycetes	exobasidiales	brachybasidiaceae	meira	meira miltonrushii
Melame1	0	Melampsora americana R15-033-03	2182807	root	cellular organisms	eukaryota	opisthokonta	fungi	dikarya	basidiomycota	pucciniomycotina	pucciniomycetes	pucciniales	melampsoraceae	melampsora	melampsora americana
Melap1finSC_191	0	Melampsora allii-populina 12AY07	242475	root	cellular organisms	eukaryota	opisthokonta	fungi	dikarya	basidiomycota	pucciniomycotina	pucciniomycetes	pucciniales	melampsoraceae	melampsora	melampsora allii-populina
Melbro1	0	Melanogaster broomeianus MBLB.BST	85974	root	cellular organisms	eukaryota	opisthokonta	fungi	dikarya	basidiomycota	agaricomycotina	agaricomycetes	agaricomycetidae	boletales	melanogastraceae	melanogaster	melanogaster broomeianus
Melen1	0	Melanotaenium endogenum CBS481.91	84746	root	cellular organisms	eukaryota	opisthokonta	fungi	dikarya	basidiomycota	ustilaginomycotina	ustilaginomycetes	urocystidales	melanotaeniaceae	melanotaenium	melanotaenium endogenum
Melli1	0	Melampsora lini CH5	5261	root	cellular organisms	eukaryota	opisthokonta	fungi	dikarya	basidiomycota	pucciniomycotina	pucciniomycetes	pucciniales	melampsoraceae	melampsora	melampsora lini
Mellp2_3	0	Melampsora larici-populina	203908	root	cellular organisms	eukaryota	opisthokonta	fungi	dikarya	basidiomycota	pucciniomycotina	pucciniomycetes	pucciniales	melampsoraceae	melampsora	melampsora larici-populina
Melme_tre1	0	Melampsora medusae f. sp. tremuloidae Mmt05Ida529	82101	root	cellular organisms	eukaryota	opisthokonta	fungi	dikarya	basidiomycota	pucciniomycotina	pucciniomycetes	pucciniales	melampsoraceae	melampsora	melampsora medusae
Melmed1	0	Melampsora medusae f. sp. Deltoidae Mmd05TRE539	82101	root	cellular organisms	eukaryota	opisthokonta	fungi	dikarya	basidiomycota	pucciniomycotina	pucciniomycetes	pucciniales	melampsoraceae	melampsora	melampsora medusae
Melti1	0	Melanospora tiffanyae F1KG0001	2038071	root	cellular organisms	eukaryota	opisthokonta	fungi	dikarya	ascomycota	saccharomyceta	pezizomycotina	leotiomyceta	sordariomyceta	sordariomycetes	hypocreomycetidae	melanosporales	ceratostomataceae	melanospora	melanospora tiffanyae
Meltu1	0	Melanops tulasnei CBS 116805	371115	root	cellular organisms	eukaryota	opisthokonta	fungi	dikarya	ascomycota	saccharomyceta	pezizomycotina	leotiomyceta	dothideomyceta	dothideomycetes	dothideomycetes incertae sedis	botryosphaeriales	melanopsaceae	melanops	melanops tulasnei
Mereb1	0	Meredithblackwellia eburnea MCA 4105	1323573	root	cellular organisms	eukaryota	opisthokonta	fungi	dikarya	basidiomycota	pucciniomycotina	microbotryomycetes	kriegeriales	kriegeriaceae	meredithblackwellia	meredithblackwellia eburnea
Mersum1	0	Meripilus sumstinei FP 105329	1940299	root	cellular organisms	eukaryota	opisthokonta	fungi	dikarya	basidiomycota	agaricomycotina	agaricomycetes	agaricomycetes incertae sedis	polyporales	meripilaceae	meripilus	meripilus sumstinei
Metac1	0	Metarhizium acridum CQMa 102	92637	root	cellular organisms	eukaryota	opisthokonta	fungi	dikarya	ascomycota	saccharomyceta	pezizomycotina	leotiomyceta	sordariomyceta	sordariomycetes	hypocreomycetidae	hypocreales	clavicipitaceae	metarhizium	metarhizium acridum
Metro1	0	Metarhizium robertsii ARSEF 23	568076	root	cellular organisms	eukaryota	opisthokonta	fungi	dikarya	ascomycota	saccharomyceta	pezizomycotina	leotiomyceta	sordariomyceta	sordariomycetes	hypocreomycetidae	hypocreales	clavicipitaceae	metarhizium	metarhizium robertsii
Micld1	0	Microbotryum lychnidis-dioicae p1A1 Lamole	288795	root	cellular organisms	eukaryota	opisthokonta	fungi	dikarya	basidiomycota	pucciniomycotina	microbotryomycetes	microbotryales	microbotryaceae	microbotryum	microbotryum lychnidis-dioicae
Micmi1	0	Microthyrium microscopicum CBS 115976	703497	root	cellular organisms	eukaryota	opisthokonta	fungi	dikarya	ascomycota	saccharomyceta	pezizomycotina	leotiomyceta	dothideomyceta	dothideomycetes	dothideomycetes incertae sedis	microthyriales	microthyriaceae	microthyrium	microthyrium microscopicum
Microd1	0	Microdiplodia sp. AK1800	1932321	root	cellular organisms	eukaryota	opisthokonta	fungi	dikarya	ascomycota	saccharomyceta	pezizomycotina	leotiomyceta	dothideomyceta	dothideomycetes	dothideomycetes incertae sedis	botryosphaeriales	botryosphaeriaceae	microdiplodia	microdiplodia sp.
Mixos1	0	Mixia osmundae IAM 14324	34349	root	cellular organisms	eukaryota	opisthokonta	fungi	dikarya	basidiomycota	pucciniomycotina	mixiomycetes	mixiales	mixiaceae	mixia	mixia osmundae
Moeaph1	0	Moesziomyces aphidis DSM 70725	84754	root	cellular organisms	eukaryota	opisthokonta	fungi	dikarya	basidiomycota	ustilaginomycotina	ustilaginomycetes	ustilaginales	ustilaginaceae	moesziomyces	moesziomyces aphidis
Monili2	0	Moniliella sp. MCA 3643	1882913	root	cellular organisms	eukaryota	opisthokonta	fungi	dikarya	basidiomycota	ustilaginomycotina	moniliellomycetes	moniliellales	moniliellaceae	moniliella	moniliella sp.
Monpe1_1	0	Moniliophthora perniciosa FA553	153609	root	cellular organisms	eukaryota	opisthokonta	fungi	dikarya	basidiomycota	agaricomycotina	agaricomycetes	agaricomycetidae	agaricales	marasmiaceae	moniliophthora	moniliophthora perniciosa
Monpu1	0	Monascus purpureus	5098	root	cellular organisms	eukaryota	opisthokonta	fungi	dikarya	ascomycota	saccharomyceta	pezizomycotina	leotiomyceta	eurotiomycetes	eurotiomycetidae	eurotiales	aspergillaceae	monascus	monascus purpureus
Monru1	0	Monascus ruber NRRL 1597	89489	root	cellular organisms	eukaryota	opisthokonta	fungi	dikarya	ascomycota	saccharomyceta	pezizomycotina	leotiomyceta	eurotiomycetes	eurotiomycetidae	eurotiales	aspergillaceae	monascus	monascus ruber
Morco1	0	Morchella importuna CCBAS932	1174673	root	cellular organisms	eukaryota	opisthokonta	fungi	dikarya	ascomycota	saccharomyceta	pezizomycotina	pezizomycetes	pezizales	morchellaceae	morchella	morchella elata clade	morchella importuna
Morel_U14_1	0	Mortierella elongata MPI-CAGE-AA-0104	310910	root	cellular organisms	eukaryota	opisthokonta	fungi	fungi incertae sedis	mucoromycota	mortierellomycotina	mortierellomycetes	mortierellales	mortierellaceae	mortierella	mortierella elongata
Morel2	0	Mortierella elongata AG-77	310910	root	cellular organisms	eukaryota	opisthokonta	fungi	fungi incertae sedis	mucoromycota	mortierellomycotina	mortierellomycetes	mortierellales	mortierellaceae	mortierella	mortierella elongata
MorGBAus27b_1	0	Mortierella sp. nov. GBAus27b - Mollicutes-related endobacteria (MRE) phylotype 2 Metagenome Co-culture	1715235	root	cellular organisms	eukaryota	opisthokonta	fungi	fungi incertae sedis	mucoromycota	mortierellomycotina	mortierellomycetes	mortierellales	mortierellaceae	mortierella	mortierella sp.
Morhum1	0	Mortierella humilis PMI_1414 - Glomeribacter phylotype 2 Fungal Standard Draft	64523	root	cellular organisms	eukaryota	opisthokonta	fungi	fungi incertae sedis	mucoromycota	mortierellomycotina	mortierellomycetes	mortierellales	mortierellaceae	mortierella	mortierella humilis
Morimp1	0	Morchella importuna SCYDJ1-A1	1174673	root	cellular organisms	eukaryota	opisthokonta	fungi	dikarya	ascomycota	saccharomyceta	pezizomycotina	pezizomycetes	pezizales	morchellaceae	morchella	morchella elata clade	morchella importuna
Mormin1_1	0	Mortierella minutissima AD051 Glomeribacter phylotype 3 Fungal Standard Draft	64525	root	cellular organisms	eukaryota	opisthokonta	fungi	fungi incertae sedis	mucoromycota	mortierellomycotina	mortierellomycetes	mortierellales	mortierellaceae	mortierella	mortierella minutissima
Mormul1	0	Mortierella multidivaricata RSA 2152 T	101098	root	cellular organisms	eukaryota	opisthokonta	fungi	fungi incertae sedis	mucoromycota	mortierellomycotina	mortierellomycetes	mortierellales	mortierellaceae	gamsiella	gamsiella multidivaricata
Morsny1	0	Morchella snyderi DOB2414	1174678	root	cellular organisms	eukaryota	opisthokonta	fungi	dikarya	ascomycota	saccharomyceta	pezizomycotina	pezizomycetes	pezizales	morchellaceae	morchella	morchella elata clade	morchella snyderi
Morve1	0	Mortierella verticillata NRRL 6337	78898	root	cellular organisms	eukaryota	opisthokonta	fungi	fungi incertae sedis	mucoromycota	mortierellomycotina	mortierellomycetes	mortierellales	mortierellaceae	mortierella	mortierella verticillata
Mrafri1	0	Mrakia frigida ATCC 22029	29902	root	cellular organisms	eukaryota	opisthokonta	fungi	dikarya	basidiomycota	agaricomycotina	tremellomycetes	cystofilobasidiales	mrakiaceae	mrakia	mrakia frigida
Muccir1_3	0	Mucor circinelloides MU402	36080	root	cellular organisms	eukaryota	opisthokonta	fungi	fungi incertae sedis	mucoromycota	mucoromycotina	mucoromycetes	mucorales	mucorineae	mucoraceae	mucor	mucor circinelloides
Mucmuc1	0	Mucor mucedo NRRL 3635	29922	root	cellular organisms	eukaryota	opisthokonta	fungi	fungi incertae sedis	mucoromycota	mucoromycotina	mucoromycetes	mucorales	mucorineae	mucoraceae	mucor	mucor mucedo
Mucor_circinelloides_v2	0	Mucor circinelloides CBS277.49	36080	root	cellular organisms	eukaryota	opisthokonta	fungi	fungi incertae sedis	mucoromycota	mucoromycotina	mucoromycetes	mucorales	mucorineae	mucoraceae	mucor	mucor circinelloides
Muloch1	0	Multifurca ochricompacta BPL690	376703	root	cellular organisms	eukaryota	opisthokonta	fungi	dikarya	basidiomycota	agaricomycotina	agaricomycetes	agaricomycetes incertae sedis	russulales	russulaceae	multifurca	multifurca ochricompacta
Mutel1	0	Mutinus elegans ME.BST	288524	root	cellular organisms	eukaryota	opisthokonta	fungi	dikarya	basidiomycota	agaricomycotina	agaricomycetes	phallomycetidae	phallales	phallaceae	mutinus	mutinus elegans
Mycafr1	0	Mycotypha africana NRRL 2978	64632	root	cellular organisms	eukaryota	opisthokonta	fungi	fungi incertae sedis	mucoromycota	mucoromycotina	mucoromycetes	mucorales	mucorineae	mycotyphaceae	mycotypha	mycotypha africana
Mycale1	0	Mycena alexandri CBHHK200	1745969	root	cellular organisms	eukaryota	opisthokonta	fungi	dikarya	basidiomycota	agaricomycotina	agaricomycetes	agaricomycetidae	agaricales	mycenaceae	mycena	mycena alexandri
Mycami1	0	Mycena amicta BAPX	380012	root	cellular organisms	eukaryota	opisthokonta	fungi	dikarya	basidiomycota	agaricomycotina	agaricomycetes	agaricomycetidae	agaricales	mycenaceae	mycena	mycena amicta
Mycflo1	0	Mycena floridula CBHHK072	1033242	root	cellular organisms	eukaryota	opisthokonta	fungi	dikarya	basidiomycota	agaricomycotina	agaricomycetes	agaricomycetidae	agaricales	mycenaceae	mycena	mycena floridula
Mycosphaerella_fijiensis_v2	0	Pseudocercospora (Mycosphaerella) fijiensis	1873960	root	cellular organisms	eukaryota	opisthokonta	fungi	dikarya	ascomycota	saccharomyceta	pezizomycotina	leotiomyceta	dothideomyceta	dothideomycetes	dothideomycetidae	capnodiales	mycosphaerellaceae	pseudocercospora	pseudocercospora fijiensis
Myrdu1	0	Myriangium duriaei CBS 260.36	147570	root	cellular organisms	eukaryota	opisthokonta	fungi	dikarya	ascomycota	saccharomyceta	pezizomycotina	leotiomyceta	dothideomyceta	dothideomycetes	dothideomycetidae	myriangiales	myriangiaceae	myriangium	myriangium duriaei
Myrian1	0	Myriangiaceae sp. NC1570	1955108	root	cellular organisms	eukaryota	opisthokonta	fungi	dikarya	ascomycota	saccharomyceta	pezizomycotina	leotiomyceta	dothideomyceta	dothideomycetes	dothideomycetidae	myriangiales	myriangiaceae	unclassified myriangiaceae	myriangiaceae sp.
Mytre1	0	Mytilinidion resinicola CBS 304.34	574789	root	cellular organisms	eukaryota	opisthokonta	fungi	dikarya	ascomycota	saccharomyceta	pezizomycotina	leotiomyceta	dothideomyceta	dothideomycetes	pleosporomycetidae	mytilinidiales	mytilinidiaceae	mytilinidion	mytilinidion resinicola
Naifl1	0	Naiadella fluitans ATCC 64713	203533	root	cellular organisms	eukaryota	opisthokonta	fungi	dikarya	basidiomycota	pucciniomycotina	classiculomycetes	classiculales	classiculaceae	classicula	classicula fluitans
Naose1	0	Naohidea sebacea CBS 8477 (P95)	112072	root	cellular organisms	eukaryota	opisthokonta	fungi	dikarya	basidiomycota	pucciniomycotina	cystobasidiomycetes	naohideales	naohideaceae	naohidea	naohidea sebacea
Necsp1	0	Nectriopsis sporangicola NRRL 22127	1155948	root	cellular organisms	eukaryota	opisthokonta	fungi	dikarya	ascomycota	saccharomyceta	pezizomycotina	leotiomyceta	sordariomyceta	sordariomycetes	hypocreomycetidae	hypocreales	bionectriaceae	nectriopsis	nectriopsis sporangiicola
Nempa1	0	Nematocida parisii ERTm1	586133	root	cellular organisms	eukaryota	opisthokonta	fungi	fungi incertae sedis	microsporidia	microsporidia incertae sedis	nematocida	nematocida parisii
Neofi1	0	Neosartorya fischeri NRRL 181	36630	root	cellular organisms	eukaryota	opisthokonta	fungi	dikarya	ascomycota	saccharomyceta	pezizomycotina	leotiomyceta	eurotiomycetes	eurotiomycetidae	eurotiales	aspergillaceae	aspergillus	aspergillus fischeri
Neoirr1	0	Neolecta irregularis DAH-1	48691	root	cellular organisms	eukaryota	opisthokonta	fungi	dikarya	ascomycota	taphrinomycotina	neolectomycetes	neolectales	neolectaceae	neolecta	neolecta irregularis
Neole1	0	Neolentinus lepideus	38799	root	cellular organisms	eukaryota	opisthokonta	fungi	dikarya	basidiomycota	agaricomycotina	agaricomycetes	agaricomycetes incertae sedis	gloeophyllales	gloeophyllaceae	neolentinus	neolentinus lepideus
Neopa1	0	Neofusicoccum parvum UCRNP2	310453	root	cellular organisms	eukaryota	opisthokonta	fungi	dikarya	ascomycota	saccharomyceta	pezizomycotina	leotiomyceta	dothideomyceta	dothideomycetes	dothideomycetes incertae sedis	botryosphaeriales	botryosphaeriaceae	neofusicoccum	neofusicoccum parvum
Neosp1	0	Neocallimastix californiae G1	1754190	root	cellular organisms	eukaryota	opisthokonta	fungi	fungi incertae sedis	chytridiomycota	neocallimastigomycetes	neocallimastigales	neocallimastigaceae	neocallimastix	neocallimastix californiae
Niavib1	0	Nia vibrissa CBS 119815	155003	root	cellular organisms	eukaryota	opisthokonta	fungi	dikarya	basidiomycota	agaricomycotina	agaricomycetes	agaricomycetidae	agaricales	niaceae	nia	nia vibrissa
Nosce1	0	Nosema ceranae BRL01	40302	root	cellular organisms	eukaryota	opisthokonta	fungi	fungi incertae sedis	microsporidia	apansporoblastina	nosematidae	nosema	nosema ceranae
Obbri1	0	Obba rivulosa 3A-2	1052685	root	cellular organisms	eukaryota	opisthokonta	fungi	dikarya	basidiomycota	agaricomycotina	agaricomycetes	agaricomycetes incertae sedis	polyporales	gelatoporiaceae	obba	obba rivulosa
Obemuc1	0	Obelidium mucronatum JEL802	110081	root	cellular organisms	eukaryota	opisthokonta	fungi	fungi incertae sedis	chytridiomycota	chytridiomycetes	chytridiales	chytriomycetaceae	obelidium	obelidium mucronatum
Ompol1	0	Omphalotus olearius	72120	root	cellular organisms	eukaryota	opisthokonta	fungi	dikarya	basidiomycota	agaricomycotina	agaricomycetes	agaricomycetidae	agaricales	omphalotaceae	omphalotus	omphalotus olearius
Onnsc1	0	Onnia scaura P-53A	1496296	root	cellular organisms	eukaryota	opisthokonta	fungi	dikarya	basidiomycota	agaricomycotina	agaricomycetes	agaricomycetes incertae sedis	hymenochaetales	hymenochaetaceae	onnia	onnia scaura
Orpsp1_1	0	Orpinomyces sp.	2002773	root	cellular organisms	eukaryota	opisthokonta	fungi	fungi incertae sedis	chytridiomycota	neocallimastigomycetes	neocallimastigales	neocallimastigaceae	orpinomyces	orpinomyces sp.
Oudmuc1	0	Oudemansiella mucida CBS 558.79	139077	root	cellular organisms	eukaryota	opisthokonta	fungi	dikarya	basidiomycota	agaricomycotina	agaricomycetes	agaricomycetidae	agaricales	physalacriaceae	mucidula	mucidula mucida
Paevar_HGY_1	0	Paecilomyces variotii CBS144490 HYG1	264951	root	cellular organisms	eukaryota	opisthokonta	fungi	dikarya	ascomycota	saccharomyceta	pezizomycotina	leotiomyceta	eurotiomycetes	eurotiomycetidae	eurotiales	thermoascaceae	byssochlamys	byssochlamys spectabilis
Paevar1	0	Paecilomyces variotii CBS 101075	264951	root	cellular organisms	eukaryota	opisthokonta	fungi	dikarya	ascomycota	saccharomyceta	pezizomycotina	leotiomyceta	eurotiomycetes	eurotiomycetidae	eurotiales	thermoascaceae	byssochlamys	byssochlamys spectabilis
Panpap1	0	Panaeolus papilionaceus CIRM-BRFM 715	330517	root	cellular organisms	eukaryota	opisthokonta	fungi	dikarya	basidiomycota	agaricomycotina	agaricomycetes	agaricomycetidae	agaricales	bolbitiaceae	panaeolus	panaeolus papilionaceus
Panru1	0	Panus rudis PR-1116 ss-1	48022	root	cellular organisms	eukaryota	opisthokonta	fungi	dikarya	basidiomycota	agaricomycotina	agaricomycetes	agaricomycetes incertae sedis	polyporales	panaceae	panus	panus rudis
Papla1	0	Papiliotrema laurentii 5307AH	5418	root	cellular organisms	eukaryota	opisthokonta	fungi	dikarya	basidiomycota	agaricomycotina	tremellomycetes	tremellales	rhynchogastremataceae	papiliotrema	papiliotrema laurentii
Parbr1	0	Paracoccidioides brasiliensis Pb03	121759	root	cellular organisms	eukaryota	opisthokonta	fungi	dikarya	ascomycota	saccharomyceta	pezizomycotina	leotiomyceta	eurotiomycetes	eurotiomycetidae	onygenales	onygenales incertae sedis	paracoccidioides	paracoccidioides brasiliensis
Parbra1	0	Paracoccidioides brasiliensis Pb18	121759	root	cellular organisms	eukaryota	opisthokonta	fungi	dikarya	ascomycota	saccharomyceta	pezizomycotina	leotiomyceta	eurotiomycetes	eurotiomycetidae	onygenales	onygenales incertae sedis	paracoccidioides	paracoccidioides brasiliensis
Parpar1	0	Parasitella parasitica	35722	root	cellular organisms	eukaryota	opisthokonta	fungi	fungi incertae sedis	mucoromycota	mucoromycotina	mucoromycetes	mucorales	mucorineae	mucoraceae	parasitella	parasitella parasitica
Parsed1	0	Paraphysoderma sedebokerense JEL821	1500003	root	cellular organisms	eukaryota	opisthokonta	fungi	fungi incertae sedis	blastocladiomycota	physodermatomycetes	physodermatales	physodermataceae	paraphysoderma	paraphysoderma sedebokerense
Patat1	0	Patellaria atrata	703506	root	cellular organisms	eukaryota	opisthokonta	fungi	dikarya	ascomycota	saccharomyceta	pezizomycotina	leotiomyceta	dothideomyceta	dothideomycetes	dothideomycetes incertae sedis	patellariales	patellariaceae	patellaria	patellaria atrata
Paxam1	0	Paxillus ammoniavirescens Pou09.2	1132860	root	cellular organisms	eukaryota	opisthokonta	fungi	dikarya	basidiomycota	agaricomycotina	agaricomycetes	agaricomycetidae	boletales	paxilineae	paxillaceae	paxillus	paxillus ammoniavirescens
Paxin1	0	Paxillus involutus ATCC 200175	71150	root	cellular organisms	eukaryota	opisthokonta	fungi	dikarya	basidiomycota	agaricomycotina	agaricomycetes	agaricomycetidae	boletales	paxilineae	paxillaceae	paxillus	paxillus involutus
Paxru2	0	Paxillus adelphus Ve08.2h10	1842050	root	cellular organisms	eukaryota	opisthokonta	fungi	dikarya	basidiomycota	agaricomycotina	agaricomycetes	agaricomycetidae	boletales	paxilineae	paxillaceae	paxillus	paxillus adelphus
Penac1	0	Talaromyces aculeatus ATCC 10409	36649	root	cellular organisms	eukaryota	opisthokonta	fungi	dikarya	ascomycota	saccharomyceta	pezizomycotina	leotiomyceta	eurotiomycetes	eurotiomycetidae	eurotiales	trichocomaceae	talaromyces	talaromyces aculeatus
Penatra1	0	Penicillium atramentosum RS17	36652	root	cellular organisms	eukaryota	opisthokonta	fungi	dikarya	ascomycota	saccharomyceta	pezizomycotina	leotiomyceta	eurotiomycetes	eurotiomycetidae	eurotiales	aspergillaceae	penicillium	penicillium atramentosum
Penbr2	0	Penicillium brevicompactum 1011305	5074	root	cellular organisms	eukaryota	opisthokonta	fungi	dikarya	ascomycota	saccharomyceta	pezizomycotina	leotiomyceta	eurotiomycetes	eurotiomycetidae	eurotiales	aspergillaceae	penicillium	penicillium brevicompactum
Pendec1	0	Penicillium decumbens IBT 11843	69771	root	cellular organisms	eukaryota	opisthokonta	fungi	dikarya	ascomycota	saccharomyceta	pezizomycotina	leotiomyceta	eurotiomycetes	eurotiomycetidae	eurotiales	aspergillaceae	penicillium	penicillium decumbens
Pendi1	0	Penicillium digitatum PHI26	36651	root	cellular organisms	eukaryota	opisthokonta	fungi	dikarya	ascomycota	saccharomyceta	pezizomycotina	leotiomyceta	eurotiomycetes	eurotiomycetidae	eurotiales	aspergillaceae	penicillium	penicillium digitatum
Pendig1	0	Penicillium digitatum Pd1	36651	root	cellular organisms	eukaryota	opisthokonta	fungi	dikarya	ascomycota	saccharomyceta	pezizomycotina	leotiomyceta	eurotiomycetes	eurotiomycetidae	eurotiales	aspergillaceae	penicillium	penicillium digitatum
Penexp1	0	Penicillium expansum d1	27334	root	cellular organisms	eukaryota	opisthokonta	fungi	dikarya	ascomycota	saccharomyceta	pezizomycotina	leotiomyceta	eurotiomycetes	eurotiomycetidae	eurotiales	aspergillaceae	penicillium	penicillium expansum
Penfe1	0	Penicillium fellutanum ATCC 48694	70095	root	cellular organisms	eukaryota	opisthokonta	fungi	dikarya	ascomycota	saccharomyceta	pezizomycotina	leotiomyceta	eurotiomycetes	eurotiomycetidae	eurotiales	aspergillaceae	penicillium	penicillium fellutanum
Pengri1	0	Penicillium griseofulvum PG3	5078	root	cellular organisms	eukaryota	opisthokonta	fungi	dikarya	ascomycota	saccharomyceta	pezizomycotina	leotiomyceta	eurotiomycetes	eurotiomycetidae	eurotiales	aspergillaceae	penicillium	penicillium griseofulvum
Penita1	0	Penicillium italicum PHI-1	40296	root	cellular organisms	eukaryota	opisthokonta	fungi	dikarya	ascomycota	saccharomyceta	pezizomycotina	leotiomyceta	eurotiomycetes	eurotiomycetidae	eurotiales	aspergillaceae	penicillium	penicillium italicum
Pennal1	0	Penicillium nalgiovense FM193	60175	root	cellular organisms	eukaryota	opisthokonta	fungi	dikarya	ascomycota	saccharomyceta	pezizomycotina	leotiomyceta	eurotiomycetes	eurotiomycetidae	eurotiales	aspergillaceae	penicillium	penicillium nalgiovense
Pennord1	0	Penicillium nordicum DAOMC 185683	229535	root	cellular organisms	eukaryota	opisthokonta	fungi	dikarya	ascomycota	saccharomyceta	pezizomycotina	leotiomyceta	eurotiomycetes	eurotiomycetidae	eurotiales	aspergillaceae	penicillium	penicillium nordicum
Penste1	0	Penicillium steckii IBT 24891	303698	root	cellular organisms	eukaryota	opisthokonta	fungi	dikarya	ascomycota	saccharomyceta	pezizomycotina	leotiomyceta	eurotiomycetes	eurotiomycetidae	eurotiales	aspergillaceae	penicillium	penicillium steckii
Penswi1	0	Penicillium swiecickii 182 6C1	1295096	root	cellular organisms	eukaryota	opisthokonta	fungi	dikarya	ascomycota	saccharomyceta	pezizomycotina	leotiomyceta	eurotiomycetes	eurotiomycetidae	eurotiales	aspergillaceae	penicillium	penicillium swiecickii
Penvul1	0	Penicillium vulpinum IBT 29486	29845	root	cellular organisms	eukaryota	opisthokonta	fungi	dikarya	ascomycota	saccharomyceta	pezizomycotina	leotiomyceta	eurotiomycetes	eurotiomycetidae	eurotiales	aspergillaceae	penicillium	penicillium vulpinum
Perma1	0	Periconia macrospinosa DSE2036	97972	root	cellular organisms	eukaryota	opisthokonta	fungi	dikarya	ascomycota	saccharomyceta	pezizomycotina	leotiomyceta	dothideomyceta	dothideomycetes	pleosporomycetidae	pleosporales	massarineae	periconiaceae	periconia	periconia macrospinosa
Pezech1	0	Peziza echinospora DOB1120	61495	root	cellular organisms	eukaryota	opisthokonta	fungi	dikarya	ascomycota	saccharomyceta	pezizomycotina	pezizomycetes	pezizales	pezizaceae	peziza	peziza echinospora
Pezsub1	0	Tricharina aff. praecox DOB1048	43433	root	cellular organisms	eukaryota	opisthokonta	fungi	dikarya	ascomycota	saccharomyceta	pezizomycotina	pezizomycetes	pezizales	pyronemataceae	tricharina	tricharina praecox
Phaart1	0	Phascolomyces articulosus	60185	root	cellular organisms	eukaryota	opisthokonta	fungi	fungi incertae sedis	mucoromycota	mucoromycotina	mucoromycetes	mucorales	lichtheimiaceae	phascolomyces	phascolomyces articulosus
Phach1	0	Phaeomoniella chlamydospora UCRPC4	158046	root	cellular organisms	eukaryota	opisthokonta	fungi	dikarya	ascomycota	saccharomyceta	pezizomycotina	leotiomyceta	eurotiomycetes	chaetothyriomycetidae	phaeomoniellales	phaeomoniellaceae	phaeomoniella	phaeomoniella chlamydospora
Phapla1	0	Phaeosolenia platensis CBS 268.64	269161	root	cellular organisms	eukaryota	opisthokonta	fungi	dikarya	basidiomycota	agaricomycotina	agaricomycetes	agaricomycetidae	agaricales	chromocyphellaceae	phaeosolenia	phaeosolenia platensis
Phcit1	0	Phyllosticta citribraziliensis CBS 100098	989973	root	cellular organisms	eukaryota	opisthokonta	fungi	dikarya	ascomycota	saccharomyceta	pezizomycotina	leotiomyceta	dothideomyceta	dothideomycetes	dothideomycetes incertae sedis	botryosphaeriales	phyllostictaceae	phyllosticta	phyllosticta citribraziliensis
Phcitr1	0	Phyllosticta citrichinaensis CBS 130529	1130410	root	cellular organisms	eukaryota	opisthokonta	fungi	dikarya	ascomycota	saccharomyceta	pezizomycotina	leotiomyceta	dothideomyceta	dothideomycetes	dothideomycetes incertae sedis	botryosphaeriales	phyllostictaceae	phyllosticta	phyllosticta citrichinaensis
Phefer1	0	Phellinus ferrugineofuscus SpK3Phefer14	167367	root	cellular organisms	eukaryota	opisthokonta	fungi	dikarya	basidiomycota	agaricomycotina	agaricomycetes	agaricomycetes incertae sedis	hymenochaetales	hymenochaetaceae	phellinidium	phellinidium ferrugineofuscum
Pheign1_1	0	Phellinus igniarius CCBS 575	40472	root	cellular organisms	eukaryota	opisthokonta	fungi	dikarya	basidiomycota	agaricomycotina	agaricomycetes	agaricomycetes incertae sedis	hymenochaetales	hymenochaetaceae	phellinus	phellinus igniarius
Pheni1	0	Phellopilus nigrolimitatus SigPhenig9	127956	root	cellular organisms	eukaryota	opisthokonta	fungi	dikarya	basidiomycota	agaricomycotina	agaricomycetes	agaricomycetes incertae sedis	hymenochaetales	hymenochaetaceae	phellopilus	phellopilus nigrolimitatus
Phlgi1	0	Phlebiopsis gigantea	82310	root	cellular organisms	eukaryota	opisthokonta	fungi	dikarya	basidiomycota	agaricomycotina	agaricomycetes	agaricomycetes incertae sedis	polyporales	phanerochaetaceae	phlebiopsis	phlebiopsis gigantea
Phoaln1	0	Pholiota alnicola AH 47727	109635	root	cellular organisms	eukaryota	opisthokonta	fungi	dikarya	basidiomycota	agaricomycotina	agaricomycetes	agaricomycetidae	agaricales	strophariaceae	flammula	flammula alnicola
Phocon1	0	Pholiota conissans CIRM-BRFM 674	109636	root	cellular organisms	eukaryota	opisthokonta	fungi	dikarya	basidiomycota	agaricomycotina	agaricomycetes	agaricomycetidae	agaricales	strophariaceae	pholiota	pholiota conissans
Phohig1	0	Pholiota highlandensis	181755	root	cellular organisms	eukaryota	opisthokonta	fungi	dikarya	basidiomycota	agaricomycotina	agaricomycetes	agaricomycetidae	agaricales	strophariaceae	pholiota	pholiota highlandensis
Phy27169	0	Phyllosticta paracitricarpa CBS 141357	2016321	root	cellular organisms	eukaryota	opisthokonta	fungi	dikarya	ascomycota	saccharomyceta	pezizomycotina	leotiomyceta	dothideomyceta	dothideomycetes	dothideomycetes incertae sedis	botryosphaeriales	phyllostictaceae	phyllosticta	phyllosticta paracitricarpa
Phybla1	0	Phycomyces blakesleeanus UBC1	4837	root	cellular organisms	eukaryota	opisthokonta	fungi	fungi incertae sedis	mucoromycota	mucoromycotina	mucoromycetes	mucorales	phycomycetaceae	phycomyces	phycomyces blakesleeanus
Phycap1	0	Phyllosticta capitalensis CBS 128856	121624	root	cellular organisms	eukaryota	opisthokonta	fungi	dikarya	ascomycota	saccharomyceta	pezizomycotina	leotiomyceta	dothideomyceta	dothideomycetes	dothideomycetes incertae sedis	botryosphaeriales	phyllostictaceae	phyllosticta	phyllosticta capitalensis
Phycit1	0	Phyllosticta citriasiana CBS 120486	595635	root	cellular organisms	eukaryota	opisthokonta	fungi	dikarya	ascomycota	saccharomyceta	pezizomycotina	leotiomyceta	dothideomyceta	dothideomycetes	dothideomycetes incertae sedis	botryosphaeriales	phyllostictaceae	phyllosticta	phyllosticta citriasiana
Phycitr1	0	Phyllosticta citricarpa CBS 127454	55181	root	cellular organisms	eukaryota	opisthokonta	fungi	dikarya	ascomycota	saccharomyceta	pezizomycotina	leotiomyceta	dothideomyceta	dothideomycetes	dothideomycetes incertae sedis	botryosphaeriales	phyllostictaceae	phyllosticta	phyllosticta citricarpa
Phycomyces_blakesleeanus_v2	0	Phycomyces blakesleeanus NRRL1555	4837	root	cellular organisms	eukaryota	opisthokonta	fungi	fungi incertae sedis	mucoromycota	mucoromycotina	mucoromycetes	mucorales	phycomycetaceae	phycomyces	phycomyces blakesleeanus
Phycpc1	0	Phyllosticta sp. CPC 27913	1886407	root	cellular organisms	eukaryota	opisthokonta	fungi	dikarya	ascomycota	saccharomyceta	pezizomycotina	leotiomyceta	dothideomyceta	dothideomycetes	dothideomycetes incertae sedis	botryosphaeriales	phyllostictaceae	phyllosticta	phyllosticta sp.
Pieho1_1	0	Piedraia hortae	147573	root	cellular organisms	eukaryota	opisthokonta	fungi	dikarya	ascomycota	saccharomyceta	pezizomycotina	leotiomyceta	dothideomyceta	dothideomycetes	dothideomycetidae	capnodiales	piedraiaceae	piedraia	piedraia hortae
Pilano1	0	Pilaira anomala RSA1997	64641	root	cellular organisms	eukaryota	opisthokonta	fungi	fungi incertae sedis	mucoromycota	mucoromycotina	mucoromycetes	mucorales	mucorineae	mucoraceae	pilaira	pilaira anomala
Pilcr1	0	Piloderma croceum F 1598	80663	root	cellular organisms	eukaryota	opisthokonta	fungi	dikarya	basidiomycota	agaricomycotina	agaricomycetes	agaricomycetidae	atheliales	atheliaceae	piloderma	piloderma croceum
Pilumb1	0	Pilobolus umbonatus NRRL 6349	101123	root	cellular organisms	eukaryota	opisthokonta	fungi	fungi incertae sedis	mucoromycota	mucoromycotina	mucoromycetes	mucorales	mucorineae	pilobolaceae	pilobolus	pilobolus umbonatus
Pipbet1_1	0	Fomitopsis betulina CIRM-BRFM 1772	40450	root	cellular organisms	eukaryota	opisthokonta	fungi	dikarya	basidiomycota	agaricomycotina	agaricomycetes	agaricomycetes incertae sedis	polyporales	fomitopsidaceae	piptoporus	piptoporus betulinus
Pipcy3_1	0	Piptocephalis cylindrospora RSA 2659 single-cell	1907219	root	cellular organisms	eukaryota	opisthokonta	fungi	fungi incertae sedis	zoopagomycota	zoopagomycotina	zoopagomycetes	zoopagales	piptocephalidaceae	piptocephalis	piptocephalis cylindrospora
Piptie1	0	Umbelopsis sp. nov. AD052 - Piptocephalis tieghemiana RSA 1565 Co-culture	1891170	root	cellular organisms	eukaryota	opisthokonta	fungi	fungi incertae sedis	mucoromycota	mucoromycotina	umbelopsidomycetes	umbelopsidales	umbelopsidaceae	umbelopsis	umbelopsis sp.
PirE2_1	0	Piromyces sp. E2	45796	root	cellular organisms	eukaryota	opisthokonta	fungi	fungi incertae sedis	chytridiomycota	neocallimastigomycetes	neocallimastigales	neocallimastigaceae	piromyces	piromyces sp.
Pirfi3	0	Piromyces finnis	1754191	root	cellular organisms	eukaryota	opisthokonta	fungi	fungi incertae sedis	chytridiomycota	neocallimastigomycetes	neocallimastigales	neocallimastigaceae	piromyces	piromyces finnis
Pirin1	0	Piriformospora indica DSM 11827 from MPI	65672	root	cellular organisms	eukaryota	opisthokonta	fungi	dikarya	basidiomycota	agaricomycotina	agaricomycetes	agaricomycetes incertae sedis	sebacinales	serendipitaceae	serendipita	serendipita indica
Pisalb1	0	Pisolithus albus SI12	178870	root	cellular organisms	eukaryota	opisthokonta	fungi	dikarya	basidiomycota	agaricomycotina	agaricomycetes	agaricomycetidae	boletales	sclerodermatineae	pisolithaceae	pisolithus	pisolithus albus
Piscro1	0	Pisolithus croceorrhizus subspA 74A	2060934	root	cellular organisms	eukaryota	opisthokonta	fungi	dikarya	basidiomycota	agaricomycotina	agaricomycetes	agaricomycetidae	boletales	sclerodermatineae	pisolithaceae	pisolithus	pisolithus croceorrhizus
Pismar1	0	Pisolithus marmoratus ssp. 2 16A	178871	root	cellular organisms	eukaryota	opisthokonta	fungi	dikarya	basidiomycota	agaricomycotina	agaricomycetes	agaricomycetidae	boletales	sclerodermatineae	pisolithaceae	pisolithus	pisolithus marmoratus
Pismi1	0	Pisolithus microcarpus 441	178872	root	cellular organisms	eukaryota	opisthokonta	fungi	dikarya	basidiomycota	agaricomycotina	agaricomycetes	agaricomycetidae	boletales	sclerodermatineae	pisolithaceae	pisolithus	pisolithus microcarpus
Pisthe1	0	Pisolithus thermaeus 11	2136032	root	cellular organisms	eukaryota	opisthokonta	fungi	dikarya	basidiomycota	agaricomycotina	agaricomycetes	agaricomycetidae	boletales	sclerodermatineae	pisolithaceae	pisolithus	pisolithus sp. jgi-2018a
Pisthe227_1	0	Pisolithus croceorrhizus ssp. 2 72	2060934	root	cellular organisms	eukaryota	opisthokonta	fungi	dikarya	basidiomycota	agaricomycotina	agaricomycetes	agaricomycetidae	boletales	sclerodermatineae	pisolithaceae	pisolithus	pisolithus croceorrhizus
Pisti1	0	Pisolithus tinctorius Marx 270	37468	root	cellular organisms	eukaryota	opisthokonta	fungi	dikarya	basidiomycota	agaricomycotina	agaricomycetes	agaricomycetidae	boletales	sclerodermatineae	pisolithaceae	pisolithus	pisolithus tinctorius
Pleav1	0	Pleospora avicennia ATCC 66911	193131	root	cellular organisms	eukaryota	opisthokonta	fungi	dikarya	ascomycota	saccharomyceta	pezizomycotina	leotiomyceta	dothideomyceta	dothideomycetes	pleosporomycetidae	pleosporomycetidae incertae sedis	halojulellaceae	halojulella	halojulella avicenniae
Pleery1	0	Pleurotus eryngii ATCC 90797	5323	root	cellular organisms	eukaryota	opisthokonta	fungi	dikarya	basidiomycota	agaricomycotina	agaricomycetes	agaricomycetidae	agaricales	pleurotaceae	pleurotus	pleurotus eryngii
Plemel1	0	Plectania melastoma CBS 918.72	1280572	root	cellular organisms	eukaryota	opisthokonta	fungi	dikarya	ascomycota	saccharomyceta	pezizomycotina	pezizomycetes	pezizales	sarcosomataceae	plectania	plectania melastoma
PleosPC15_2	0	Pleurotus ostreatus PC15	5322	root	cellular organisms	eukaryota	opisthokonta	fungi	dikarya	basidiomycota	agaricomycotina	agaricomycetes	agaricomycetidae	agaricales	pleurotaceae	pleurotus	pleurotus ostreatus
PleosPC9_1	0	Pleurotus ostreatus PC9	5322	root	cellular organisms	eukaryota	opisthokonta	fungi	dikarya	basidiomycota	agaricomycotina	agaricomycetes	agaricomycetidae	agaricales	pleurotaceae	pleurotus	pleurotus ostreatus
Plesi1	0	Pleomassaria siparia	100044	root	cellular organisms	eukaryota	opisthokonta	fungi	dikarya	ascomycota	saccharomyceta	pezizomycotina	leotiomyceta	dothideomyceta	dothideomycetes	pleosporomycetidae	pleosporales	pleomassariaceae	pleomassaria	pleomassaria siparia
Plicr1	0	Plicaturopsis crispa	139390	root	cellular organisms	eukaryota	opisthokonta	fungi	dikarya	basidiomycota	agaricomycotina	agaricomycetes	agaricomycetidae	amylocorticiales	amylocorticiaceae	plicaturopsis	plicaturopsis crispa
Plucer1	0	Pluteus cervinus NL-1719	181527	root	cellular organisms	eukaryota	opisthokonta	fungi	dikarya	basidiomycota	agaricomycotina	agaricomycetes	agaricomycetidae	agaricales	pluteaceae	pluteus	pluteus cervinus
Pneji1	0	Pneumocystis jirovecii	42068	root	cellular organisms	eukaryota	opisthokonta	fungi	dikarya	ascomycota	taphrinomycotina	pneumocystidomycetes	pneumocystidales	pneumocystidaceae	pneumocystis	pneumocystis jirovecii
PnitS607_1	0	Phycomyces nitens S607	269771	root	cellular organisms	eukaryota	opisthokonta	fungi	fungi incertae sedis	mucoromycota	mucoromycotina	mucoromycetes	mucorales	phycomycetaceae	phycomyces	phycomyces nitens
PnitS608_1	0	Phycomyces nitens S608	269771	root	cellular organisms	eukaryota	opisthokonta	fungi	fungi incertae sedis	mucoromycota	mucoromycotina	mucoromycetes	mucorales	phycomycetaceae	phycomyces	phycomyces nitens
PnitS609_1	0	Phycomyces nitens S609	269771	root	cellular organisms	eukaryota	opisthokonta	fungi	fungi incertae sedis	mucoromycota	mucoromycotina	mucoromycetes	mucorales	phycomycetaceae	phycomyces	phycomyces nitens
Pocchl1	0	Pochonia chlamydosporia 170	280754	root	cellular organisms	eukaryota	opisthokonta	fungi	dikarya	ascomycota	saccharomyceta	pezizomycotina	leotiomyceta	sordariomyceta	sordariomycetes	hypocreomycetidae	hypocreales	clavicipitaceae	pochonia	pochonia chlamydosporia
Polar1	0	Polyporus arcularius	5639	root	cellular organisms	eukaryota	opisthokonta	fungi	dikarya	basidiomycota	agaricomycotina	agaricomycetes	agaricomycetes incertae sedis	polyporales	polyporaceae	polyporus	polyporus arcularius
Polbr1	0	Polyporus brumalis BRFM 1820	139420	root	cellular organisms	eukaryota	opisthokonta	fungi	dikarya	basidiomycota	agaricomycotina	agaricomycetes	agaricomycetes incertae sedis	polyporales	polyporaceae	polyporus	polyporus brumalis
Polci1	0	Polychaeton citri	705562	root	cellular organisms	eukaryota	opisthokonta	fungi	dikarya	ascomycota	saccharomyceta	pezizomycotina	leotiomyceta	dothideomyceta	dothideomycetes	dothideomycetidae	capnodiales	capnodiaceae	polychaeton	polychaeton citri
Polsqu1	0	Polyporus squamosus CCBS 676	5640	root	cellular organisms	eukaryota	opisthokonta	fungi	dikarya	basidiomycota	agaricomycotina	agaricomycetes	agaricomycetes incertae sedis	polyporales	polyporaceae	polyporus	polyporus squamosus
Porchr1	0	Porodaedalea chrysoloma FP-135951	74615	root	cellular organisms	eukaryota	opisthokonta	fungi	dikarya	basidiomycota	agaricomycotina	agaricomycetes	agaricomycetes incertae sedis	hymenochaetales	hymenochaetaceae	porodaedalea	porodaedalea chrysoloma
Pormuc1	0	Porpomyces mucidus OMC1666	156595	root	cellular organisms	eukaryota	opisthokonta	fungi	dikarya	basidiomycota	agaricomycotina	agaricomycetes	agaricomycetes incertae sedis	trechisporales	hydnodontaceae	porpomyces	porpomyces mucidus
Pornie1_2	0	Porodaedalea niemelaei PN71-100-IP13	175858	root	cellular organisms	eukaryota	opisthokonta	fungi	dikarya	basidiomycota	agaricomycotina	agaricomycetes	agaricomycetes incertae sedis	hymenochaetales	hymenochaetaceae	porodaedalea	porodaedalea niemelaei
Pospl1	0	Postia placenta MAD 698-R	104341	root	cellular organisms	eukaryota	opisthokonta	fungi	dikarya	basidiomycota	agaricomycotina	agaricomycetes	agaricomycetes incertae sedis	polyporales	dacryobolaceae	postia	postia placenta
PosplRSB12_1	0	Postia placenta MAD-698-R-SB12	104341	root	cellular organisms	eukaryota	opisthokonta	fungi	dikarya	basidiomycota	agaricomycotina	agaricomycetes	agaricomycetes incertae sedis	polyporales	dacryobolaceae	postia	postia placenta
Possti1	0	Postia stiptica OMC1664	544579	root	cellular organisms	eukaryota	opisthokonta	fungi	dikarya	basidiomycota	agaricomycotina	agaricomycetes	agaricomycetes incertae sedis	polyporales	dacryobolaceae	postia	postia stiptica
Powhir1	0	Powellomyces hirtus BR81	109895	root	cellular organisms	eukaryota	opisthokonta	fungi	fungi incertae sedis	chytridiomycota	chytridiomycetes	spizellomycetales	powellomycetaceae	powellomyces	powellomyces hirtus
Proin1	0	Protomyces inouyei	27332	root	cellular organisms	eukaryota	opisthokonta	fungi	dikarya	ascomycota	taphrinomycotina	taphrinomycetes	taphrinales	protomycetaceae	protomyces	protomyces inouyei
Prola1	0	Protomyces lactucaedebilis 12-1054	56484	root	cellular organisms	eukaryota	opisthokonta	fungi	dikarya	ascomycota	taphrinomycotina	taphrinomycetes	taphrinales	protomycetaceae	protomyces	protomyces lactucaedebilis
Psean1_1	0	Pseudozyma antarctica T-34	84753	root	cellular organisms	eukaryota	opisthokonta	fungi	dikarya	basidiomycota	ustilaginomycotina	ustilaginomycetes	ustilaginales	ustilaginaceae	moesziomyces	moesziomyces antarcticus
Psehu1	0	Pseudozyma hubeiensis SY62	327079	root	cellular organisms	eukaryota	opisthokonta	fungi	dikarya	basidiomycota	ustilaginomycotina	ustilaginomycetes	ustilaginales	ustilaginaceae	pseudozyma	pseudozyma hubeiensis
Psehy1	0	Pseudovirgaria hyperparasitica CBS 121739	470096	root	cellular organisms	eukaryota	opisthokonta	fungi	dikarya	ascomycota	saccharomyceta	pezizomycotina	leotiomyceta	dothideomyceta	dothideomycetes	dothideomycetes incertae sedis	acrospermales	acrospermaceae	pseudovirgaria	pseudovirgaria hyperparasitica
Pseudest1	0	Pseudogymnoascus destructans 20631-21	655981	root	cellular organisms	eukaryota	opisthokonta	fungi	dikarya	ascomycota	saccharomyceta	pezizomycotina	leotiomyceta	sordariomyceta	leotiomycetes	leotiomycetes incertae sedis	pseudeurotiaceae	pseudogymnoascus	pseudogymnoascus destructans
Psicub1_1	0	Psilocybe cubensis	181762	root	cellular organisms	eukaryota	opisthokonta	fungi	dikarya	basidiomycota	agaricomycotina	agaricomycetes	agaricomycetidae	agaricales	strophariaceae	psilocybe	psilocybe cubensis
Psiser1	0	Psilocybe serbica	797126	root	cellular organisms	eukaryota	opisthokonta	fungi	dikarya	basidiomycota	agaricomycotina	agaricomycetes	agaricomycetidae	agaricales	strophariaceae	psilocybe	psilocybe serbica
Ptegra1	0	Pterula gracilis CBS309.79	1884261	root	cellular organisms	eukaryota	opisthokonta	fungi	dikarya	basidiomycota	agaricomycotina	agaricomycetes	agaricomycetidae	agaricales	agaricales incertae sedis	pterulaceae	pterula	pterula gracilis
PuccoNC29_1	0	Puccinia coronata avenae 12NC29	27344	root	cellular organisms	eukaryota	opisthokonta	fungi	dikarya	basidiomycota	pucciniomycotina	pucciniomycetes	pucciniales	pucciniaceae	puccinia	puccinia coronata
PuccoSD80_1	0	Puccinia coronata avenae 12SD80	27344	root	cellular organisms	eukaryota	opisthokonta	fungi	dikarya	basidiomycota	pucciniomycotina	pucciniomycetes	pucciniales	pucciniaceae	puccinia	puccinia coronata
Pucgr2	0	Puccinia graminis f. sp. tritici	5297	root	cellular organisms	eukaryota	opisthokonta	fungi	dikarya	basidiomycota	pucciniomycotina	pucciniomycetes	pucciniales	pucciniaceae	puccinia	puccinia graminis
Pucst_PST78_1	0	Puccinia striiformis f. sp. tritici PST-78	27350	root	cellular organisms	eukaryota	opisthokonta	fungi	dikarya	basidiomycota	pucciniomycotina	pucciniomycetes	pucciniales	pucciniaceae	puccinia	puccinia striiformis
Pucst1	0	Puccinia striiformis f. sp. tritici PST-130	27350	root	cellular organisms	eukaryota	opisthokonta	fungi	dikarya	basidiomycota	pucciniomycotina	pucciniomycetes	pucciniales	pucciniaceae	puccinia	puccinia striiformis
Pucstr1	0	Puccinia striiformis f. sp. tritici 104 E137 A-	27350	root	cellular organisms	eukaryota	opisthokonta	fungi	dikarya	basidiomycota	pucciniomycotina	pucciniomycetes	pucciniales	pucciniaceae	puccinia	puccinia striiformis
Puctr1	0	Puccinia triticina 1-1 BBBD Race 1	208348	root	cellular organisms	eukaryota	opisthokonta	fungi	dikarya	basidiomycota	pucciniomycotina	pucciniomycetes	pucciniales	pucciniaceae	puccinia	puccinia triticina
Punst1	0	Punctularia strigosozonata	202698	root	cellular organisms	eukaryota	opisthokonta	fungi	dikarya	basidiomycota	agaricomycotina	agaricomycetes	agaricomycetes incertae sedis	corticiales	punctulariaceae	punctularia	punctularia strigosozonata
Pycci1	0	Pycnoporus cinnabarinus BRFM 137	5643	root	cellular organisms	eukaryota	opisthokonta	fungi	dikarya	basidiomycota	agaricomycotina	agaricomycetes	agaricomycetes incertae sedis	polyporales	polyporaceae	trametes	trametes cinnabarina
Pyccin1	0	Pycnoporus cinnabarinus CIRM-BRFM 50	5643	root	cellular organisms	eukaryota	opisthokonta	fungi	dikarya	basidiomycota	agaricomycotina	agaricomycetes	agaricomycetes incertae sedis	polyporales	polyporaceae	trametes	trametes cinnabarina
Pycco1	0	Pycnoporus coccineus BRFM 310	158605	root	cellular organisms	eukaryota	opisthokonta	fungi	dikarya	basidiomycota	agaricomycotina	agaricomycetes	agaricomycetes incertae sedis	polyporales	polyporaceae	trametes	trametes coccinea
Pycco1662_1	0	Pycnoporus coccineus CIRM1662	158605	root	cellular organisms	eukaryota	opisthokonta	fungi	dikarya	basidiomycota	agaricomycotina	agaricomycetes	agaricomycetes incertae sedis	polyporales	polyporaceae	trametes	trametes coccinea
Pycpun1	0	Pycnoporus puniceus CIRM-BRFM 1868	571087	root	cellular organisms	eukaryota	opisthokonta	fungi	dikarya	basidiomycota	agaricomycotina	agaricomycetes	agaricomycetes incertae sedis	polyporales	polyporaceae	trametes	trametes punicea
Pycsa1	0	Pycnoporus sanguineus BRFM 1264	158606	root	cellular organisms	eukaryota	opisthokonta	fungi	dikarya	basidiomycota	agaricomycotina	agaricomycetes	agaricomycetes incertae sedis	polyporales	polyporaceae	trametes	trametes sanguinea
Pyrco1	0	Pyronema confluens CBS100304	337075	root	cellular organisms	eukaryota	opisthokonta	fungi	dikarya	ascomycota	saccharomyceta	pezizomycotina	pezizomycetes	pezizales	pyronemataceae	pyronema	pyronema omphalodes
Pyrdom1	0	Pyronema domesticum DOB7353	47205	root	cellular organisms	eukaryota	opisthokonta	fungi	dikarya	ascomycota	saccharomyceta	pezizomycotina	pezizomycetes	pezizales	pyronemataceae	pyronema	pyronema domesticum
Pyrom1	0	Pyronema omphalodes DOB1672	337075	root	cellular organisms	eukaryota	opisthokonta	fungi	dikarya	ascomycota	saccharomyceta	pezizomycotina	pezizomycetes	pezizales	pyronemataceae	pyronema	pyronema omphalodes
Pyrsp1	0	Pyrenochaeta sp. DS3sAY3a	1755437	root	cellular organisms	eukaryota	opisthokonta	fungi	dikarya	ascomycota	saccharomyceta	pezizomycotina	leotiomyceta	dothideomyceta	dothideomycetes	pleosporomycetidae	pleosporales	pleosporineae	cucurbitariaceae	pyrenochaeta	pyrenochaeta sp.
Radcon1	0	Radulomyces confluens OMC1631	264109	root	cellular organisms	eukaryota	opisthokonta	fungi	dikarya	basidiomycota	agaricomycotina	agaricomycetes	agaricomycetidae	agaricales	agaricales incertae sedis	pterulaceae	radulomyces	radulomyces confluens
Radspe1	0	Radiomyces spectabilis NRRL 2753	64574	root	cellular organisms	eukaryota	opisthokonta	fungi	fungi incertae sedis	mucoromycota	mucoromycotina	mucoromycetes	mucorales	radiomycetaceae	radiomyces	radiomyces spectabilis
Ramac1	0	Ramaria rubella (R. acris) UT-36052-T	113071	root	cellular organisms	eukaryota	opisthokonta	fungi	dikarya	basidiomycota	agaricomycotina	agaricomycetes	phallomycetidae	gomphales	gomphaceae	ramaria	ramaria rubella
Rambr1	0	Ramicandelaber brevisporus CBS 109374	304332	root	cellular organisms	eukaryota	opisthokonta	fungi	fungi incertae sedis	zoopagomycota	kickxellomycotina	kickxellomycotina incertae sedis	ramicandelaberales	ramicandelaberaceae	ramicandelaber	ramicandelaber brevisporus
Rhanym2_1	0	Rhamphospora nymphaeae CBS 172.38	62645	root	cellular organisms	eukaryota	opisthokonta	fungi	dikarya	basidiomycota	ustilaginomycotina	exobasidiomycetes	doassansiales	rhamphosporaceae	rhamphospora	rhamphospora nymphaeae
Rhice1_1	0	Rhizophagus cerebriforme DAOM 227022	658196	root	cellular organisms	eukaryota	opisthokonta	fungi	fungi incertae sedis	mucoromycota	glomeromycotina	glomeromycetes	glomerales	glomeraceae	glomus	glomus cerebriforme
Rhich1	0	Rhizopus microsporus var. chinensis CCTCC M201021	58291	root	cellular organisms	eukaryota	opisthokonta	fungi	fungi incertae sedis	mucoromycota	mucoromycotina	mucoromycetes	mucorales	mucorineae	rhizopodaceae	rhizopus	rhizopus microsporus
Rhidi1	0	Rhizophagus diaphanus	118614	root	cellular organisms	eukaryota	opisthokonta	fungi	fungi incertae sedis	mucoromycota	glomeromycotina	glomeromycetes	glomerales	glomeraceae	oehlia	oehlia diaphana
Rhihy1	0	Rhizoclosmatium globosum JEL800	329046	root	cellular organisms	eukaryota	opisthokonta	fungi	fungi incertae sedis	chytridiomycota	chytridiomycetes	chytridiales	chytriomycetaceae	rhizoclosmatium	rhizoclosmatium globosum
Rhiir2_1	0	Rhizophagus irregularis DAOM 197198	588596	root	cellular organisms	eukaryota	opisthokonta	fungi	fungi incertae sedis	mucoromycota	glomeromycotina	glomeromycetes	glomerales	glomeraceae	rhizophagus	rhizophagus irregularis
RhiirA1_1	0	Rhizophagus irregularis A1	588596	root	cellular organisms	eukaryota	opisthokonta	fungi	fungi incertae sedis	mucoromycota	glomeromycotina	glomeromycetes	glomerales	glomeraceae	rhizophagus	rhizophagus irregularis
RhiirA4	0	Rhizophagus irregularis A4	588596	root	cellular organisms	eukaryota	opisthokonta	fungi	fungi incertae sedis	mucoromycota	glomeromycotina	glomeromycetes	glomerales	glomeraceae	rhizophagus	rhizophagus irregularis
RhiirA5	0	Rhizophagus irregularis A5	588596	root	cellular organisms	eukaryota	opisthokonta	fungi	fungi incertae sedis	mucoromycota	glomeromycotina	glomeromycetes	glomerales	glomeraceae	rhizophagus	rhizophagus irregularis
RhiirB3	0	Rhizophagus irregularis B3	588596	root	cellular organisms	eukaryota	opisthokonta	fungi	fungi incertae sedis	mucoromycota	glomeromycotina	glomeromycetes	glomerales	glomeraceae	rhizophagus	rhizophagus irregularis
RhiirC2	0	Rhizophagus irregularis C2	588596	root	cellular organisms	eukaryota	opisthokonta	fungi	fungi incertae sedis	mucoromycota	glomeromycotina	glomeromycetes	glomerales	glomeraceae	rhizophagus	rhizophagus irregularis
Rhili1	0	Rhizodiscina lignyota CBS 133067	1504668	root	cellular organisms	eukaryota	opisthokonta	fungi	dikarya	ascomycota	saccharomyceta	pezizomycotina	leotiomyceta	dothideomyceta	dothideomycetes	dothideomycetes incertae sedis	patellariales	patellariaceae	rhizodiscina	rhizodiscina lignyota
Rhimi_ATCC11559_1	0	Rhizopus microsporus ATCC11559	58291	root	cellular organisms	eukaryota	opisthokonta	fungi	fungi incertae sedis	mucoromycota	mucoromycotina	mucoromycetes	mucorales	mucorineae	rhizopodaceae	rhizopus	rhizopus microsporus
Rhimi_ATCC52814_1	0	Rhizopus microsporus var. microsporus ATCC52814	58291	root	cellular organisms	eukaryota	opisthokonta	fungi	fungi incertae sedis	mucoromycota	mucoromycotina	mucoromycetes	mucorales	mucorineae	rhizopodaceae	rhizopus	rhizopus microsporus
Rhimi1_1	0	Rhizopus microsporus var. microsporus ATCC52813	58291	root	cellular organisms	eukaryota	opisthokonta	fungi	fungi incertae sedis	mucoromycota	mucoromycotina	mucoromycetes	mucorales	mucorineae	rhizopodaceae	rhizopus	rhizopus microsporus
Rhior3	0	Rhizopus delemar 99-880 from Broad	936053	root	cellular organisms	eukaryota	opisthokonta	fungi	fungi incertae sedis	mucoromycota	mucoromycotina	mucoromycetes	mucorales	mucorineae	rhizopodaceae	rhizopus	rhizopus delemar
Rhisa1	0	Rhizopogon salebrosus TDB-379	176626	root	cellular organisms	eukaryota	opisthokonta	fungi	dikarya	basidiomycota	agaricomycotina	agaricomycetes	agaricomycetidae	boletales	suillineae	rhizopogonaceae	rhizopogon	rhizopogon salebrosus
Rhiso1	0	Rhizoctonia solani AG-1 IB	456999	root	cellular organisms	eukaryota	opisthokonta	fungi	dikarya	basidiomycota	agaricomycotina	agaricomycetes	agaricomycetes incertae sedis	cantharellales	ceratobasidiaceae	rhizoctonia	rhizoctonia solani
Rhitru1	0	Rhizopogon truncatus FC74	98235	root	cellular organisms	eukaryota	opisthokonta	fungi	dikarya	basidiomycota	agaricomycotina	agaricomycetes	agaricomycetidae	boletales	suillineae	rhizopogonaceae	rhizopogon	rhizopogon truncatus
Rhives1	0	Rhizopogon vesiculosus Smith	180088	root	cellular organisms	eukaryota	opisthokonta	fungi	dikarya	basidiomycota	agaricomycotina	agaricomycetes	agaricomycetidae	boletales	suillineae	rhizopogonaceae	rhizopogon	rhizopogon vesiculosus
Rhivi1	0	Rhizopogon vinicolor AM-OR11-026	80600	root	cellular organisms	eukaryota	opisthokonta	fungi	dikarya	basidiomycota	agaricomycotina	agaricomycetes	agaricomycetidae	boletales	suillineae	rhizopogonaceae	rhizopogon	rhizopogon vinicolor
Rhivul1	0	Rhizopogon vulgaris FC72	36057	root	cellular organisms	eukaryota	opisthokonta	fungi	dikarya	basidiomycota	agaricomycotina	agaricomycetes	agaricomycetidae	boletales	suillineae	rhizopogonaceae	rhizopogon	rhizopogon vulgaris
Rhoba1_1	0	Rhodotorula graminis strain WP1	29898	root	cellular organisms	eukaryota	opisthokonta	fungi	dikarya	basidiomycota	pucciniomycotina	microbotryomycetes	sporidiobolales	sporidiobolaceae	rhodotorula	rhodotorula graminis
Rhobu1	0	Rhodocollybia butyracea CCBAS 279	206335	root	cellular organisms	eukaryota	opisthokonta	fungi	dikarya	basidiomycota	agaricomycotina	agaricomycetes	agaricomycetidae	agaricales	omphalotaceae	rhodocollybia	rhodocollybia butyracea
Rhobut1_1	0	Rhodocollybia butyracea AH 40177	206335	root	cellular organisms	eukaryota	opisthokonta	fungi	dikarya	basidiomycota	agaricomycotina	agaricomycetes	agaricomycetidae	agaricales	omphalotaceae	rhodocollybia	rhodocollybia butyracea
Rhodia1_1	0	Rhodosporidium diobovatum 08-225	5288	root	cellular organisms	eukaryota	opisthokonta	fungi	dikarya	basidiomycota	pucciniomycotina	microbotryomycetes	sporidiobolales	sporidiobolaceae	rhodotorula	rhodotorula diobovata
RhodotJ31_1	0	Rhodotorula sp. J31	1853554	root	cellular organisms	eukaryota	opisthokonta	fungi	dikarya	basidiomycota	pucciniomycotina	microbotryomycetes	sporidiobolales	sporidiobolaceae	rhodotorula	rhodotorula sp.
Rhodsp1	0	Pseudomicrostroma glucosiphilum gen et sp. nov. MCA 4718	1684307	root	cellular organisms	eukaryota	opisthokonta	fungi	dikarya	basidiomycota	ustilaginomycotina	exobasidiomycetes	microstromatales	microstromatales incertae sedis	pseudomicrostroma	pseudomicrostroma glucosiphilum
Rhoglu1	0	Rhodotorula glutinis	5535	root	cellular organisms	eukaryota	opisthokonta	fungi	dikarya	basidiomycota	pucciniomycotina	microbotryomycetes	sporidiobolales	sporidiobolaceae	rhodotorula	rhodotorula glutinis
Rhomi1	0	Cystobasidium minutum MCA 4210	29899	root	cellular organisms	eukaryota	opisthokonta	fungi	dikarya	basidiomycota	pucciniomycotina	cystobasidiomycetes	cystobasidiales	cystobasidiaceae	cystobasidium	cystobasidium minutum
Rhomuc1	0	Rhodotorula mucilaginosa ATCC58901	5537	root	cellular organisms	eukaryota	opisthokonta	fungi	dikarya	basidiomycota	pucciniomycotina	microbotryomycetes	sporidiobolales	sporidiobolaceae	rhodotorula	rhodotorula mucilaginosa
Rhosp1	0	Rhodotorula sp. JG-1b	1853554	root	cellular organisms	eukaryota	opisthokonta	fungi	dikarya	basidiomycota	pucciniomycotina	microbotryomycetes	sporidiobolales	sporidiobolaceae	rhodotorula	rhodotorula sp.
Rhoto_ATCC26217_1	0	Rhodosporidium toruloides ATCC26217	5286	root	cellular organisms	eukaryota	opisthokonta	fungi	dikarya	basidiomycota	pucciniomycotina	microbotryomycetes	sporidiobolales	sporidiobolaceae	rhodotorula	rhodotorula toruloides
Rhoto_IFO0559_1	0	Rhodosporidium toruloides IFO0559_1	5286	root	cellular organisms	eukaryota	opisthokonta	fungi	dikarya	basidiomycota	pucciniomycotina	microbotryomycetes	sporidiobolales	sporidiobolaceae	rhodotorula	rhodotorula toruloides
Rhoto_IFO0880_4	0	Rhodosporidium toruloides IFO0880	5286	root	cellular organisms	eukaryota	opisthokonta	fungi	dikarya	basidiomycota	pucciniomycotina	microbotryomycetes	sporidiobolales	sporidiobolaceae	rhodotorula	rhodotorula toruloides
Rhoto_IFO1236_1	0	Rhodosporidium toruloides IFO1236_1	5286	root	cellular organisms	eukaryota	opisthokonta	fungi	dikarya	basidiomycota	pucciniomycotina	microbotryomycetes	sporidiobolales	sporidiobolaceae	rhodotorula	rhodotorula toruloides
Rhoto1	0	Rhodosporidium toruloides NP11	5286	root	cellular organisms	eukaryota	opisthokonta	fungi	dikarya	basidiomycota	pucciniomycotina	microbotryomycetes	sporidiobolales	sporidiobolaceae	rhodotorula	rhodotorula toruloides
Rhyru1_1	0	Rhytidhysteron rufulum	37885	root	cellular organisms	eukaryota	opisthokonta	fungi	dikarya	ascomycota	saccharomyceta	pezizomycotina	leotiomyceta	dothideomyceta	dothideomycetes	pleosporomycetidae	hysteriales	hysteriaceae	rhytidhysteron	rhytidhysteron rufulum
Ricfib1	0	Rickenella fibula HBK330-10	264144	root	cellular organisms	eukaryota	opisthokonta	fungi	dikarya	basidiomycota	agaricomycotina	agaricomycetes	agaricomycetes incertae sedis	hymenochaetales	hymenochaetales incertae sedis	rickenella	rickenella fibula
Ricme1	0	Peniophora sp.	1756134	root	cellular organisms	eukaryota	opisthokonta	fungi	dikarya	basidiomycota	agaricomycotina	agaricomycetes	agaricomycetes incertae sedis	russulales	peniophoraceae	peniophora	peniophora sp.
Ricmel1	0	Rickenella mellea v1.0 (SZMC22713)	50990	root	cellular organisms	eukaryota	opisthokonta	fungi	dikarya	basidiomycota	agaricomycotina	agaricomycetes	agaricomycetes incertae sedis	hymenochaetales	hymenochaetales incertae sedis	rickenella	rickenella mellea
Rigmic1	0	Rigidoporus microporus ED310	219653	root	cellular organisms	eukaryota	opisthokonta	fungi	dikarya	basidiomycota	agaricomycotina	agaricomycetes	agaricomycetes incertae sedis	polyporales	meripilaceae	rigidoporus	rigidoporus microporus
Rozal_SC1	0	Rozella allomycis CSF55 single-cell	281847	root	cellular organisms	eukaryota	opisthokonta	fungi	fungi incertae sedis	cryptomycota	rozella	rozella allomycis
Rozal1_1	0	Rozella allomycis CSF55	281847	root	cellular organisms	eukaryota	opisthokonta	fungi	fungi incertae sedis	cryptomycota	rozella	rozella allomycis
Rusbre1	0	Russula brevipes BPL707	98861	root	cellular organisms	eukaryota	opisthokonta	fungi	dikarya	basidiomycota	agaricomycotina	agaricomycetes	agaricomycetes incertae sedis	russulales	russulaceae	russula	russula brevipes
Ruscom1	0	Russula compacta BPL669	40490	root	cellular organisms	eukaryota	opisthokonta	fungi	dikarya	basidiomycota	agaricomycotina	agaricomycetes	agaricomycetes incertae sedis	russulales	russulaceae	russula	russula compacta
Rusdis1	0	Russula dissimulans BPL704	258981	root	cellular organisms	eukaryota	opisthokonta	fungi	dikarya	basidiomycota	agaricomycotina	agaricomycetes	agaricomycetes incertae sedis	russulales	russulaceae	russula	russula dissimulans
Rusoch1	0	Russula ochroleuca Prilba	152965	root	cellular organisms	eukaryota	opisthokonta	fungi	dikarya	basidiomycota	agaricomycotina	agaricomycetes	agaricomycetes incertae sedis	russulales	russulaceae	russula	russula ochroleuca
Rusrug1	0	Russula rugulosa BPL654	1935383	root	cellular organisms	eukaryota	opisthokonta	fungi	dikarya	basidiomycota	agaricomycotina	agaricomycetes	agaricomycetes incertae sedis	russulales	russulaceae	russula	russula rugulosa
Russem1	0	Russula seminuda PSC4341-TAS1	2516854	root	cellular organisms	eukaryota	opisthokonta	fungi	dikarya	basidiomycota	agaricomycotina	agaricomycetes	agaricomycetes incertae sedis	russulales	russulaceae	russula	russula seminuda
Rusvin1	0	Russula vinacea BPL710	517384	root	cellular organisms	eukaryota	opisthokonta	fungi	dikarya	basidiomycota	agaricomycotina	agaricomycetes	agaricomycetes incertae sedis	russulales	russulaceae	russula	russula vinacea
Sacpr1	0	Saccharata proteae CBS 121410	131308	root	cellular organisms	eukaryota	opisthokonta	fungi	dikarya	ascomycota	saccharomyceta	pezizomycotina	leotiomyceta	dothideomyceta	dothideomycetes	dothideomycetes incertae sedis	botryosphaeriales	saccharataceae	saccharata	saccharata proteae
Saico1	0	Saitoella complicata NRRL Y-17804	5606	root	cellular organisms	eukaryota	opisthokonta	fungi	dikarya	ascomycota	taphrinomycotina	taphrinomycotina incertae sedis	saitoella	saitoella complicata
Sakvas1	0	Saksenaea vasiformis B4078	90258	root	cellular organisms	eukaryota	opisthokonta	fungi	fungi incertae sedis	mucoromycota	mucoromycotina	mucoromycetes	mucorales	saksenaeaceae	saksenaea	saksenaea vasiformis
Sarco1	0	Sarcoscypha coccinea ATCC 58028	51139	root	cellular organisms	eukaryota	opisthokonta	fungi	dikarya	ascomycota	saccharomyceta	pezizomycotina	pezizomycetes	pezizales	sarcoscyphaceae	sarcoscypha	sarcoscypha coccinea
Schco_LoeD_1	0	Schizophyllum commune Loenen D	5334	root	cellular organisms	eukaryota	opisthokonta	fungi	dikarya	basidiomycota	agaricomycotina	agaricomycetes	agaricomycetidae	agaricales	schizophyllaceae	schizophyllum	schizophyllum commune
Schco_TatD_1	0	Schizophyllum commune Tattone D	5334	root	cellular organisms	eukaryota	opisthokonta	fungi	dikarya	basidiomycota	agaricomycotina	agaricomycetes	agaricomycetidae	agaricales	schizophyllaceae	schizophyllum	schizophyllum commune
Schco2071_1	0	Schizophyllum commune 207.1	5334	root	cellular organisms	eukaryota	opisthokonta	fungi	dikarya	basidiomycota	agaricomycotina	agaricomycetes	agaricomycetidae	agaricales	schizophyllaceae	schizophyllum	schizophyllum commune
Schco2231_1	0	Schizophyllum commune 223.1	5334	root	cellular organisms	eukaryota	opisthokonta	fungi	dikarya	basidiomycota	agaricomycotina	agaricomycetes	agaricomycetidae	agaricales	schizophyllaceae	schizophyllum	schizophyllum commune
Schco2251_1	0	Schizophyllum commune 225.1	5334	root	cellular organisms	eukaryota	opisthokonta	fungi	dikarya	basidiomycota	agaricomycotina	agaricomycetes	agaricomycetidae	agaricales	schizophyllaceae	schizophyllum	schizophyllum commune
Schco2271_1	0	Schizophyllum commune 227.1	5334	root	cellular organisms	eukaryota	opisthokonta	fungi	dikarya	basidiomycota	agaricomycotina	agaricomycetes	agaricomycetidae	agaricales	schizophyllaceae	schizophyllum	schizophyllum commune
Schco2272_1	0	Schizophyllum commune 227.2	5334	root	cellular organisms	eukaryota	opisthokonta	fungi	dikarya	basidiomycota	agaricomycotina	agaricomycetes	agaricomycetidae	agaricales	schizophyllaceae	schizophyllum	schizophyllum commune
Schco3	0	Schizophyllum commune H4-8	5334	root	cellular organisms	eukaryota	opisthokonta	fungi	dikarya	basidiomycota	agaricomycotina	agaricomycetes	agaricomycetidae	agaricales	schizophyllaceae	schizophyllum	schizophyllum commune
Schcy1	0	Schizosaccharomyces cryophilus OY26	866546	root	cellular organisms	eukaryota	opisthokonta	fungi	dikarya	ascomycota	taphrinomycotina	schizosaccharomycetes	schizosaccharomycetales	schizosaccharomycetaceae	schizosaccharomyces	schizosaccharomyces cryophilus
Schja1	0	Schizosaccharomyces japonicus yFS275	4897	root	cellular organisms	eukaryota	opisthokonta	fungi	dikarya	ascomycota	taphrinomycotina	schizosaccharomycetes	schizosaccharomycetales	schizosaccharomycetaceae	schizosaccharomyces	schizosaccharomyces japonicus
Schoc1	0	Schizosaccharomyces octosporus yFS286	4899	root	cellular organisms	eukaryota	opisthokonta	fungi	dikarya	ascomycota	taphrinomycotina	schizosaccharomycetes	schizosaccharomycetales	schizosaccharomycetaceae	schizosaccharomyces	schizosaccharomyces octosporus
Schpa1	0	Schizopora paradoxa KUC8140	27342	root	cellular organisms	eukaryota	opisthokonta	fungi	dikarya	basidiomycota	agaricomycotina	agaricomycetes	agaricomycetes incertae sedis	hymenochaetales	schizoporaceae	schizopora	schizopora paradoxa
Schpo1	0	Schizosaccharomyces pombe	4896	root	cellular organisms	eukaryota	opisthokonta	fungi	dikarya	ascomycota	taphrinomycotina	schizosaccharomycetes	schizosaccharomycetales	schizosaccharomycetaceae	schizosaccharomyces	schizosaccharomyces pombe
Sclci1	0	Scleroderma citrinum Foug A	68788	root	cellular organisms	eukaryota	opisthokonta	fungi	dikarya	basidiomycota	agaricomycotina	agaricomycetes	agaricomycetidae	boletales	sclerodermatineae	sclerodermataceae	scleroderma	scleroderma citrinum
Sclhys1_1	0	Sclerogaster hysterangioides SCL2.BST	1529657	root	cellular organisms	eukaryota	opisthokonta	fungi	dikarya	basidiomycota	agaricomycotina	agaricomycetes	phallomycetidae	phallomycetidae incertae sedis	sclerogaster	sclerogaster hysterangioides
Scysp1_1	0	Scytinostroma sp. KUC9335	2024391	root	cellular organisms	eukaryota	opisthokonta	fungi	dikarya	basidiomycota	agaricomycotina	agaricomycetes	agaricomycetes incertae sedis	russulales	lachnocladiaceae	scytinostroma	scytinostroma sp.
Sebve1	0	Sebacina vermifera MAFF 305830	109899	root	cellular organisms	eukaryota	opisthokonta	fungi	dikarya	basidiomycota	agaricomycotina	agaricomycetes	agaricomycetes incertae sedis	sebacinales	serendipitaceae	serendipita	serendipita vermifera
Sebvebe1	0	Serendipita vermifera ssp. bescii NFPB0129	109899	root	cellular organisms	eukaryota	opisthokonta	fungi	dikarya	basidiomycota	agaricomycotina	agaricomycetes	agaricomycetes incertae sedis	sebacinales	serendipitaceae	serendipita	serendipita vermifera
Sepmu1	0	Septoria musiva SO2202	85929	root	cellular organisms	eukaryota	opisthokonta	fungi	dikarya	ascomycota	saccharomyceta	pezizomycotina	leotiomyceta	dothideomyceta	dothideomycetes	dothideomycetidae	capnodiales	mycosphaerellaceae	sphaerulina	sphaerulina musiva
Seppo1	0	Septoria populicola	215467	root	cellular organisms	eukaryota	opisthokonta	fungi	dikarya	ascomycota	saccharomyceta	pezizomycotina	leotiomyceta	dothideomyceta	dothideomycetes	dothideomycetidae	capnodiales	mycosphaerellaceae	sphaerulina	sphaerulina populicola
Sepsp1	0	Septobasidium sp. PNB30-8B	1935364	root	cellular organisms	eukaryota	opisthokonta	fungi	dikarya	basidiomycota	pucciniomycotina	pucciniomycetes	septobasidiales	septobasidiaceae	septobasidium	septobasidium sp.
Serend1	0	Serendipita sp. 407	1965286	root	cellular organisms	eukaryota	opisthokonta	fungi	dikarya	basidiomycota	agaricomycotina	agaricomycetes	agaricomycetes incertae sedis	sebacinales	serendipitaceae	serendipita	serendipita sp.
Serla_varsha1	0	Serpula himantioides (S.lacrymans var shastensis) MUCL38935	80602	root	cellular organisms	eukaryota	opisthokonta	fungi	dikarya	basidiomycota	agaricomycotina	agaricomycetes	agaricomycetidae	boletales	coniophorineae	serpulaceae	serpula	serpula himantioides
SerlaS7_9_2	0	Serpula lacrymans S7.9	85982	root	cellular organisms	eukaryota	opisthokonta	fungi	dikarya	basidiomycota	agaricomycotina	agaricomycetes	agaricomycetidae	boletales	coniophorineae	serpulaceae	serpula	serpula lacrymans
Serpula_lacrymans_S7_3_v2	0	Serpula lacrymans S7.3	85982	root	cellular organisms	eukaryota	opisthokonta	fungi	dikarya	basidiomycota	agaricomycotina	agaricomycetes	agaricomycetidae	boletales	coniophorineae	serpulaceae	serpula	serpula lacrymans
Sirint1	0	Sirobasidium intermedium CBS7805	89935	root	cellular organisms	eukaryota	opisthokonta	fungi	dikarya	basidiomycota	agaricomycotina	tremellomycetes	tremellales	sirobasidiaceae	sirobasidium	sirobasidium intermedium
Sisbr1	0	Lentinus tigrinus	5365	root	cellular organisms	eukaryota	opisthokonta	fungi	dikarya	basidiomycota	agaricomycotina	agaricomycetes	agaricomycetes incertae sedis	polyporales	polyporaceae	lentinus	lentinus tigrinus
Sisni1	0	Sistotremastrum niveocremeum HHB9708 ss-1 1.0	139134	root	cellular organisms	eukaryota	opisthokonta	fungi	dikarya	basidiomycota	agaricomycotina	agaricomycetes	agaricomycetes incertae sedis	trechisporales	hydnodontaceae	sistotremastrum	sistotremastrum niveocremeum
Sisrad1	0	Sistotrema raduloides OMC1660	283657	root	cellular organisms	eukaryota	opisthokonta	fungi	dikarya	basidiomycota	agaricomycotina	agaricomycetes	agaricomycetes incertae sedis	corticiales	corticiaceae	sistotrema	sistotrema raduloides
Sissu1	0	Sistotremastrum suecicum	467971	root	cellular organisms	eukaryota	opisthokonta	fungi	dikarya	basidiomycota	agaricomycotina	agaricomycetes	agaricomycetes incertae sedis	trechisporales	hydnodontaceae	sistotremastrum	sistotremastrum suecicum
Slopil1	0	Slooffia pilatii Y-17178	106016	root	cellular organisms	eukaryota	opisthokonta	fungi	dikarya	basidiomycota	pucciniomycotina	microbotryomycetes	microbotryomycetes incertae sedis	chrysozymaceae	slooffia	slooffia pilati
SmiculW2_1	0	Smittium culicis ID-206-W2	133412	root	cellular organisms	eukaryota	opisthokonta	fungi	fungi incertae sedis	zoopagomycota	kickxellomycotina	harpellomycetes	harpellales	legeriomycetaceae	smittium	smittium culicis
SmicuMNP_2	0	Smittium culicis GSMNP	133412	root	cellular organisms	eukaryota	opisthokonta	fungi	fungi incertae sedis	zoopagomycota	kickxellomycotina	harpellomycetes	harpellales	legeriomycetaceae	smittium	smittium culicis
Smimuc2	0	Smittium mucronatum ALG-7-W6	133383	root	cellular organisms	eukaryota	opisthokonta	fungi	fungi incertae sedis	zoopagomycota	kickxellomycotina	harpellomycetes	harpellales	legeriomycetaceae	smittium	smittium mucronatum
Spalat1	0	Sparassis latifolia CCMJ1100	1202976	root	cellular organisms	eukaryota	opisthokonta	fungi	dikarya	basidiomycota	agaricomycotina	agaricomycetes	agaricomycetes incertae sedis	polyporales	sparassidaceae	sparassis	sparassis latifolia
Sphst1	0	Sphaerobolus stellatus	68786	root	cellular organisms	eukaryota	opisthokonta	fungi	dikarya	basidiomycota	agaricomycotina	agaricomycetes	phallomycetidae	geastrales	sphaerobolaceae	sphaerobolus	sphaerobolus stellatus
Spifus1	0	Spinellus fusiger NRRL 22323	101115	root	cellular organisms	eukaryota	opisthokonta	fungi	fungi incertae sedis	mucoromycota	mucoromycotina	mucoromycetes	mucorales	phycomycetaceae	spinellus	spinellus fusiger
Spipu1	0	Spizellomyces punctatus DAOM BR117	109760	root	cellular organisms	eukaryota	opisthokonta	fungi	fungi incertae sedis	chytridiomycota	chytridiomycetes	spizellomycetales	spizellomycetaceae	spizellomyces	spizellomyces punctatus
Spofi1	0	Sporormia fimetaria	718229	root	cellular organisms	eukaryota	opisthokonta	fungi	dikarya	ascomycota	saccharomyceta	pezizomycotina	leotiomyceta	dothideomyceta	dothideomycetes	pleosporomycetidae	pleosporales	sporormiaceae	sporormia	sporormia fimetaria
Spogra1_1	0	Sporobolomyces gracilis NRRL Y-5504	5435	root	cellular organisms	eukaryota	opisthokonta	fungi	dikarya	basidiomycota	pucciniomycotina	cystobasidiomycetes	cystobasidiomycetes incertae sedis	symmetrosporaceae	symmetrospora	symmetrospora gracilis
Spoli1	0	Sporobolomyces linderae CBS 7893	69979	root	cellular organisms	eukaryota	opisthokonta	fungi	dikarya	basidiomycota	pucciniomycotina	spiculogloeomycetes	spiculogloeales	spiculogloeaceae	phyllozyma	phyllozyma linderae
Spopa1	0	Sporidiobolus pararoseus Phaff 68-350	5003	root	cellular organisms	eukaryota	opisthokonta	fungi	dikarya	basidiomycota	pucciniomycotina	microbotryomycetes	sporidiobolales	sporidiobolaceae	sporidiobolus	sporidiobolus pararoseus
Spore1	0	Sporisorium reilianum SRZ2	72558	root	cellular organisms	eukaryota	opisthokonta	fungi	dikarya	basidiomycota	ustilaginomycotina	ustilaginomycetes	ustilaginales	ustilaginaceae	sporisorium	sporisorium reilianum
Sporo1	0	Sporobolomyces roseus	40563	root	cellular organisms	eukaryota	opisthokonta	fungi	dikarya	basidiomycota	pucciniomycotina	microbotryomycetes	sporidiobolales	sporidiobolaceae	sporobolomyces	sporobolomyces roseus
Spoumb1	0	Sporodiniella umbellata MES 1446	101117	root	cellular organisms	eukaryota	opisthokonta	fungi	fungi incertae sedis	mucoromycota	mucoromycotina	mucoromycetes	mucorales	mucorineae	rhizopodaceae	sporodiniella	sporodiniella umbellata
Stehi1	0	Stereum hirsutum FP-91666 SS1	40492	root	cellular organisms	eukaryota	opisthokonta	fungi	dikarya	basidiomycota	agaricomycotina	agaricomycetes	agaricomycetes incertae sedis	russulales	stereaceae	stereum	stereum hirsutum
Stobe1	0	Stomiopeltis betulae CBS114420	706121	root	cellular organisms	eukaryota	opisthokonta	fungi	dikarya	ascomycota	saccharomyceta	pezizomycotina	leotiomyceta	dothideomyceta	dothideomycetes	dothideomycetes incertae sedis	micropeltidaceae	stomiopeltis	stomiopeltis betulae
Suiame1	0	Suillus americanus EM31	48561	root	cellular organisms	eukaryota	opisthokonta	fungi	dikarya	basidiomycota	agaricomycotina	agaricomycetes	agaricomycetidae	boletales	suillineae	suillaceae	suillus	suillus americanus
Suiamp1	0	Suillus ampliporus FC55	1912932	root	cellular organisms	eukaryota	opisthokonta	fungi	dikarya	basidiomycota	agaricomycotina	agaricomycetes	agaricomycetidae	boletales	suillineae	suillaceae	suillus	suillus ampliporus
Suibov1	0	Suillus bovinus UH-Sbo-P2	48563	root	cellular organisms	eukaryota	opisthokonta	fungi	dikarya	basidiomycota	agaricomycotina	agaricomycetes	agaricomycetidae	boletales	suillineae	suillaceae	suillus	suillus bovinus
Suibr2	0	Suillus brevipes Sb2	48565	root	cellular organisms	eukaryota	opisthokonta	fungi	dikarya	basidiomycota	agaricomycotina	agaricomycetes	agaricomycetidae	boletales	suillineae	suillaceae	suillus	suillus brevipes
Suicli1	0	Suillus clintonianus FC179	1904413	root	cellular organisms	eukaryota	opisthokonta	fungi	dikarya	basidiomycota	agaricomycotina	agaricomycetes	agaricomycetidae	boletales	suillineae	suillaceae	suillus	suillus clintonianus
Suicot1	0	Suillus cothurnatus VC 1858	48568	root	cellular organisms	eukaryota	opisthokonta	fungi	dikarya	basidiomycota	agaricomycotina	agaricomycetes	agaricomycetidae	boletales	suillineae	suillaceae	suillus	suillus cothurnatus
Suidec1	0	Suillus decipiens EM49	48569	root	cellular organisms	eukaryota	opisthokonta	fungi	dikarya	basidiomycota	agaricomycotina	agaricomycetes	agaricomycetidae	boletales	suillineae	suillaceae	suillus	suillus decipiens
Suigr1	0	Suillus granulatus EM37	48571	root	cellular organisms	eukaryota	opisthokonta	fungi	dikarya	basidiomycota	agaricomycotina	agaricomycetes	agaricomycetidae	boletales	suillineae	suillaceae	suillus	suillus granulatus
Suihi1	0	Suillus hirtellus EM16	279518	root	cellular organisms	eukaryota	opisthokonta	fungi	dikarya	basidiomycota	agaricomycotina	agaricomycetes	agaricomycetidae	boletales	suillineae	suillaceae	suillus	suillus hirtellus
Suilak1	0	Suillus lakei FC43	48574	root	cellular organisms	eukaryota	opisthokonta	fungi	dikarya	basidiomycota	agaricomycotina	agaricomycetes	agaricomycetidae	boletales	suillineae	suillaceae	suillus	suillus lakei
Suilu4	0	Suillus luteus UH-Slu-Lm8-n1	5384	root	cellular organisms	eukaryota	opisthokonta	fungi	dikarya	basidiomycota	agaricomycotina	agaricomycetes	agaricomycetidae	boletales	suillineae	suillaceae	suillus	suillus luteus
Suiocc1	0	Suillus occidentalis FC124	756607	root	cellular organisms	eukaryota	opisthokonta	fungi	dikarya	basidiomycota	agaricomycotina	agaricomycetes	agaricomycetidae	boletales	suillineae	suillaceae	suillus	suillus occidentalis
Suipal1	0	Suillus paluster FC165	48578	root	cellular organisms	eukaryota	opisthokonta	fungi	dikarya	basidiomycota	agaricomycotina	agaricomycetes	agaricomycetidae	boletales	suillineae	suillaceae	suillus	suillus paluster
Suipic1	0	Suillus pictus EM44	222705	root	cellular organisms	eukaryota	opisthokonta	fungi	dikarya	basidiomycota	agaricomycotina	agaricomycetes	agaricomycetidae	boletales	suillineae	suillaceae	suillus	suillus pictus
Suipla1	0	Suillus placidus DOB743	48579	root	cellular organisms	eukaryota	opisthokonta	fungi	dikarya	basidiomycota	agaricomycotina	agaricomycetes	agaricomycetidae	boletales	suillineae	suillaceae	suillus	suillus placidus
Suisu1	0	Suillus subalutaceus FC151	48586	root	cellular organisms	eukaryota	opisthokonta	fungi	dikarya	basidiomycota	agaricomycotina	agaricomycetes	agaricomycetidae	boletales	suillineae	suillaceae	suillus	suillus subalutaceus
Suisub1	0	Suillus subaureus MN1	48587	root	cellular organisms	eukaryota	opisthokonta	fungi	dikarya	basidiomycota	agaricomycotina	agaricomycetes	agaricomycetidae	boletales	suillineae	suillaceae	suillus	suillus subaureus
Suitom1	0	Suillus tomentosus FC115	48589	root	cellular organisms	eukaryota	opisthokonta	fungi	dikarya	basidiomycota	agaricomycotina	agaricomycetes	agaricomycetidae	boletales	suillineae	suillaceae	suillus	suillus tomentosus
Suivar1	0	Suillus variegatus UH-Sva-Z1	48592	root	cellular organisms	eukaryota	opisthokonta	fungi	dikarya	basidiomycota	agaricomycotina	agaricomycetes	agaricomycetidae	boletales	suillineae	suillaceae	suillus	suillus variegatus
Synfus1	0	Syncephalis fuscata S228	1851187	root	cellular organisms	eukaryota	opisthokonta	fungi	fungi incertae sedis	zoopagomycota	zoopagomycotina	zoopagomycetes	zoopagales	piptocephalidaceae	syncephalis	syncephalis fuscata
Synplu1	0	Syncephalis plumigaleata NRRL S24	1851185	root	cellular organisms	eukaryota	opisthokonta	fungi	fungi incertae sedis	zoopagomycota	zoopagomycotina	zoopagomycetes	zoopagales	piptocephalidaceae	syncephalis	syncephalis plumigaleata
Synps1	0	Syncephalis pseudoplumigaleata Benny S71-1 single-cell	1712513	root	cellular organisms	eukaryota	opisthokonta	fungi	fungi incertae sedis	zoopagomycota	zoopagomycotina	zoopagomycetes	zoopagales	piptocephalidaceae	syncephalis	syncephalis pseudoplumigaleata
Synrac1	0	Syncephalastrum racemosum NRRL 2496	13706	root	cellular organisms	eukaryota	opisthokonta	fungi	fungi incertae sedis	mucoromycota	mucoromycotina	mucoromycetes	mucorales	syncephalastraceae	syncephalastrum	syncephalastrum racemosum
Talma1_2	0	Talaromyces marneffei ATCC 18224	37727	root	cellular organisms	eukaryota	opisthokonta	fungi	dikarya	ascomycota	saccharomyceta	pezizomycotina	leotiomyceta	eurotiomycetes	eurotiomycetidae	eurotiales	trichocomaceae	talaromyces	talaromyces marneffei
Talpro1	0	Talaromyces proteolyticus PMI_201	1131652	root	cellular organisms	eukaryota	opisthokonta	fungi	dikarya	ascomycota	saccharomyceta	pezizomycotina	leotiomyceta	eurotiomycetes	eurotiomycetidae	eurotiales	trichocomaceae	talaromyces	talaromyces proteolyticus
Talst1_2	0	Talaromyces stipitatus ATCC 10500	28564	root	cellular organisms	eukaryota	opisthokonta	fungi	dikarya	ascomycota	saccharomyceta	pezizomycotina	leotiomyceta	eurotiomycetes	eurotiomycetidae	eurotiales	trichocomaceae	talaromyces	talaromyces stipitatus
Tapde1_1	0	Taphrina deformans	5011	root	cellular organisms	eukaryota	opisthokonta	fungi	dikarya	ascomycota	taphrinomycotina	taphrinomycetes	taphrinales	taphrinaceae	taphrina	taphrina deformans
Tappo1	0	Taphrina populi-salicis CBS419.54	203085	root	cellular organisms	eukaryota	opisthokonta	fungi	dikarya	ascomycota	taphrinomycotina	taphrinomycetes	taphrinales	taphrinaceae	taphrina	taphrina populi-salicis
Terbo2	0	Terfezia boudieri ATCC MYA-4762	82571	root	cellular organisms	eukaryota	opisthokonta	fungi	dikarya	ascomycota	saccharomyceta	pezizomycotina	pezizomycetes	pezizales	pezizaceae	terfezia	terfezia boudieri
Tercla1	0	Terfezia claveryi T7	139407	root	cellular organisms	eukaryota	opisthokonta	fungi	dikarya	ascomycota	saccharomyceta	pezizomycotina	pezizomycetes	pezizales	pezizaceae	terfezia	terfezia claveryi
Ternu1	0	Teratosphaeria nubilosa CBS 116005	161662	root	cellular organisms	eukaryota	opisthokonta	fungi	dikarya	ascomycota	saccharomyceta	pezizomycotina	leotiomyceta	dothideomyceta	dothideomycetes	dothideomycetidae	capnodiales	teratosphaeriaceae	teratosphaeria	teratosphaeria nubilosa
Tescy1	0	Testicularia cyperi MCA 3645	1882483	root	cellular organisms	eukaryota	opisthokonta	fungi	dikarya	basidiomycota	ustilaginomycotina	ustilaginomycetes	ustilaginales	anthracoideaceae	testicularia	testicularia cyperi
Thacu1	0	Thanatephorus cucumeris MPI-SDFR-AT-0096	107832	root	cellular organisms	eukaryota	opisthokonta	fungi	dikarya	basidiomycota	agaricomycotina	agaricomycetes	agaricomycetes incertae sedis	cantharellales	ceratobasidiaceae	thanatephorus	thanatephorus cucumeris
Thaele1	0	Thamnidium elegans	101142	root	cellular organisms	eukaryota	opisthokonta	fungi	fungi incertae sedis	mucoromycota	mucoromycotina	mucoromycetes	mucorales	mucorineae	mucoraceae	thamnidium	thamnidium elegans
Thasp1	0	Thamnocephalis sphaerospora RSA 1356 single-cell	78915	root	cellular organisms	eukaryota	opisthokonta	fungi	fungi incertae sedis	zoopagomycota	zoopagomycotina	zoopagomycetes	zoopagales	sigmoideomycetaceae	thamnocephalis	thamnocephalis sphaerospora
Thega1	0	Thelephora ganbajun P2	370292	root	cellular organisms	eukaryota	opisthokonta	fungi	dikarya	basidiomycota	agaricomycotina	agaricomycetes	agaricomycetes incertae sedis	thelephorales	thelephoraceae	thelephora	thelephora ganbajun
Thelan1	0	Thermomyces lanuginosus SSBP	5541	root	cellular organisms	eukaryota	opisthokonta	fungi	dikarya	ascomycota	saccharomyceta	pezizomycotina	leotiomyceta	eurotiomycetes	eurotiomycetidae	eurotiales	trichocomaceae	thermomyces	thermomyces lanuginosus
Theter1	0	Thelephora terrestris UH-Tt-Lm1	56493	root	cellular organisms	eukaryota	opisthokonta	fungi	dikarya	basidiomycota	agaricomycotina	agaricomycetes	agaricomycetes incertae sedis	thelephorales	thelephoraceae	thelephora	thelephora terrestris
ThyNC0857_1	0	Penicillium sp. NC0857	5081	root	cellular organisms	eukaryota	opisthokonta	fungi	dikarya	ascomycota	saccharomyceta	pezizomycotina	leotiomyceta	eurotiomycetes	eurotiomycetidae	eurotiales	aspergillaceae	penicillium	penicillium sp.
Tilalb1	0	Tilletiopsis albescens	58915	root	cellular organisms	eukaryota	opisthokonta	fungi	dikarya	basidiomycota	ustilaginomycotina	exobasidiomycetes	robbauerales	robbaueraceae	robbauera	robbauera albescens
Tilan2	0	Tilletiaria anomala UBC 951	5281	root	cellular organisms	eukaryota	opisthokonta	fungi	dikarya	basidiomycota	ustilaginomycotina	exobasidiomycetes	georgefischeriales	tilletiariaceae	tilletiaria	tilletiaria anomala
Tillet1	0	Tilletiopsis sp. TKC30	1891169	root	cellular organisms	eukaryota	opisthokonta	fungi	dikarya	basidiomycota	ustilaginomycotina	exobasidiomycetes	entylomatales	entylomatales incertae sedis	tilletiopsis	tilletiopsis sp.
Tilwa1	0	Tilletiopsis washingtonensis MCA 4186	58919	root	cellular organisms	eukaryota	opisthokonta	fungi	dikarya	basidiomycota	ustilaginomycotina	exobasidiomycetes	entylomatales	entylomatales incertae sedis	tilletiopsis	tilletiopsis washingtonensis
Tirniv1	0	Tirmania nivea G3	160517	root	cellular organisms	eukaryota	opisthokonta	fungi	dikarya	ascomycota	saccharomyceta	pezizomycotina	pezizomycetes	pezizales	pezizaceae	tirmania	tirmania nivea
Tolinf1	0	Tolypocladium inflatum NRRL 8044	29910	root	cellular organisms	eukaryota	opisthokonta	fungi	dikarya	ascomycota	saccharomyceta	pezizomycotina	leotiomyceta	sordariomyceta	sordariomycetes	hypocreomycetidae	hypocreales	ophiocordycipitaceae	tolypocladium	tolypocladium inflatum
Totfu1	0	Tothia fuscella CBS 130266	1048955	root	cellular organisms	eukaryota	opisthokonta	fungi	dikarya	ascomycota	saccharomyceta	pezizomycotina	leotiomyceta	dothideomyceta	dothideomycetes	dothideomycetes incertae sedis	venturiales	venturiaceae	tothia	tothia fuscella
Trabet1	0	Trametes betulina CIRM-BRFM 1801	5632	root	cellular organisms	eukaryota	opisthokonta	fungi	dikarya	basidiomycota	agaricomycotina	agaricomycetes	agaricomycetes incertae sedis	polyporales	polyporaceae	lenzites	lenzites betulinus
Traci1	0	Trametes cingulata BRFM 1805	575983	root	cellular organisms	eukaryota	opisthokonta	fungi	dikarya	basidiomycota	agaricomycotina	agaricomycetes	agaricomycetes incertae sedis	polyporales	polyporaceae	trametes	trametes cingulata
Tragib1	0	Trametes gibbosa CIRM-BRFM 1770	160864	root	cellular organisms	eukaryota	opisthokonta	fungi	dikarya	basidiomycota	agaricomycotina	agaricomycetes	agaricomycetes incertae sedis	polyporales	polyporaceae	trametes	trametes gibbosa
Tralac1	0	Leiotrametes lactinea CIRM-BRFM 1664	1391043	root	cellular organisms	eukaryota	opisthokonta	fungi	dikarya	basidiomycota	agaricomycotina	agaricomycetes	agaricomycetes incertae sedis	polyporales	polyporaceae	leiotrametes	leiotrametes lactinea
Tralj1	0	Trametes ljubarskyi CIRM1659	1140396	root	cellular organisms	eukaryota	opisthokonta	fungi	dikarya	basidiomycota	agaricomycotina	agaricomycetes	agaricomycetes incertae sedis	polyporales	polyporaceae	trametes	trametes ljubarskyi
Tramax1	0	Trametes maxima CIRM-BRFM 1813	259368	root	cellular organisms	eukaryota	opisthokonta	fungi	dikarya	basidiomycota	agaricomycotina	agaricomycetes	agaricomycetes incertae sedis	polyporales	polyporaceae	trametes	trametes maxima
Tramen1	0	Leiotrametes menziesii CIRM-BRFM 1781	2136021	root	cellular organisms	eukaryota	opisthokonta	fungi	dikarya	basidiomycota	agaricomycotina	agaricomycetes	agaricomycetes incertae sedis	polyporales	polyporaceae	leiotrametes	leiotrametes menziesii
Tramey1	0	Trametes meyenii CIRM-BRFM 1810	526243	root	cellular organisms	eukaryota	opisthokonta	fungi	dikarya	basidiomycota	agaricomycotina	agaricomycetes	agaricomycetes incertae sedis	polyporales	polyporaceae	trametes	trametes meyenii
Trapol1	0	Trametes polyzona CIRM-BRFM 1798	239206	root	cellular organisms	eukaryota	opisthokonta	fungi	dikarya	basidiomycota	agaricomycotina	agaricomycetes	agaricomycetes incertae sedis	polyporales	polyporaceae	trametes	trametes polyzona
Trapub1	0	Trametes pubescens FBCC735	154538	root	cellular organisms	eukaryota	opisthokonta	fungi	dikarya	basidiomycota	agaricomycotina	agaricomycetes	agaricomycetes incertae sedis	polyporales	polyporaceae	trametes	trametes pubescens
Trave1	0	Trametes versicolor	5325	root	cellular organisms	eukaryota	opisthokonta	fungi	dikarya	basidiomycota	agaricomycotina	agaricomycetes	agaricomycetes incertae sedis	polyporales	polyporaceae	trametes	trametes versicolor
Treen1	0	Naematella encephela UCDFST 68-887.2	71784	root	cellular organisms	eukaryota	opisthokonta	fungi	dikarya	basidiomycota	agaricomycotina	tremellomycetes	tremellales	naemateliaceae	naematelia	naematelia encephala
Treme1	0	Tremella mesenterica Fries	5217	root	cellular organisms	eukaryota	opisthokonta	fungi	dikarya	basidiomycota	agaricomycotina	tremellomycetes	tremellales	tremellaceae	tremella	tremella mesenterica
Triab1_1	0	Trichaptum abietinum	40452	root	cellular organisms	eukaryota	opisthokonta	fungi	dikarya	basidiomycota	agaricomycotina	agaricomycetes	agaricomycetes incertae sedis	hymenochaetales	hymenochaetales incertae sedis	trichaptum	trichaptum abietinum
Triarc1	0	Triparticalcar arcticum BR59	1117335	root	cellular organisms	eukaryota	opisthokonta	fungi	fungi incertae sedis	chytridiomycota	chytridiomycetes	chytridiales	chytridiaceae	phlyctochytrium	phlyctochytrium arcticum
Triaru1	0	Trichoderma arundinaceum IBT 40837	490622	root	cellular organisms	eukaryota	opisthokonta	fungi	dikarya	ascomycota	saccharomyceta	pezizomycotina	leotiomyceta	sordariomyceta	sordariomycetes	hypocreomycetidae	hypocreales	hypocreaceae	trichoderma	trichoderma arundinaceum
Trias1	0	Trichoderma asperellum CBS 433.97	101201	root	cellular organisms	eukaryota	opisthokonta	fungi	dikarya	ascomycota	saccharomyceta	pezizomycotina	leotiomyceta	sordariomyceta	sordariomycetes	hypocreomycetidae	hypocreales	hypocreaceae	trichoderma	trichoderma asperellum
Trias2479	0	Trichosporon asahii var. asahii CBS 2479	82508	root	cellular organisms	eukaryota	opisthokonta	fungi	dikarya	basidiomycota	agaricomycotina	tremellomycetes	trichosporonales	trichosporonaceae	trichosporon	trichosporon asahii
Trias8904	0	Trichosporon asahii var. asahii CBS 8904	82508	root	cellular organisms	eukaryota	opisthokonta	fungi	dikarya	basidiomycota	agaricomycotina	tremellomycetes	trichosporonales	trichosporonaceae	trichosporon	trichosporon asahii
Triasp1	0	Trichoderma asperellum TR356	101201	root	cellular organisms	eukaryota	opisthokonta	fungi	dikarya	ascomycota	saccharomyceta	pezizomycotina	leotiomyceta	sordariomyceta	sordariomycetes	hypocreomycetidae	hypocreales	hypocreaceae	trichoderma	trichoderma asperellum
Triatr1	0	Trichoderma atroviride B10	63577	root	cellular organisms	eukaryota	opisthokonta	fungi	dikarya	ascomycota	saccharomyceta	pezizomycotina	leotiomyceta	sordariomyceta	sordariomycetes	hypocreomycetidae	hypocreales	hypocreaceae	trichoderma	trichoderma atroviride
Triatro1	0	Trichoderma atroviride F7	63577	root	cellular organisms	eukaryota	opisthokonta	fungi	dikarya	ascomycota	saccharomyceta	pezizomycotina	leotiomyceta	sordariomyceta	sordariomycetes	hypocreomycetidae	hypocreales	hypocreaceae	trichoderma	trichoderma atroviride
Triatrob1	0	Trichoderma atrobrunneum ITEM 908	1491457	root	cellular organisms	eukaryota	opisthokonta	fungi	dikarya	ascomycota	saccharomyceta	pezizomycotina	leotiomyceta	sordariomyceta	sordariomycetes	hypocreomycetidae	hypocreales	hypocreaceae	trichoderma	trichoderma atrobrunneum
Triatrov1	0	Trichoderma atroviride P1	63577	root	cellular organisms	eukaryota	opisthokonta	fungi	dikarya	ascomycota	saccharomyceta	pezizomycotina	leotiomyceta	sordariomyceta	sordariomycetes	hypocreomycetidae	hypocreales	hypocreaceae	trichoderma	trichoderma atroviride
Tribi1	0	Trichodelitschia bisporula CBS 262.69	703511	root	cellular organisms	eukaryota	opisthokonta	fungi	dikarya	ascomycota	saccharomyceta	pezizomycotina	leotiomyceta	dothideomyceta	dothideomycetes	dothideomycetes incertae sedis	phaeotrichales	phaeotrichaceae	trichodelitschia	trichodelitschia bisporula
Trich1	0	Trichosporon chiarellii MYA-4694	457529	root	cellular organisms	eukaryota	opisthokonta	fungi	dikarya	basidiomycota	agaricomycotina	tremellomycetes	trichosporonales	trichosporonaceae	haglerozyma	haglerozyma chiarellii
Trichoderma_atroviride_v2	0	Trichoderma atroviride	63577	root	cellular organisms	eukaryota	opisthokonta	fungi	dikarya	ascomycota	saccharomyceta	pezizomycotina	leotiomyceta	sordariomyceta	sordariomycetes	hypocreomycetidae	hypocreales	hypocreaceae	trichoderma	trichoderma atroviride
Trichoderma_reeseiV2	0	Trichoderma reesei	51453	root	cellular organisms	eukaryota	opisthokonta	fungi	dikarya	ascomycota	saccharomyceta	pezizomycotina	leotiomyceta	sordariomyceta	sordariomycetes	hypocreomycetidae	hypocreales	hypocreaceae	trichoderma	trichoderma reesei
Trichoderma_virens_v2	0	Trichoderma virens Gv29-8	29875	root	cellular organisms	eukaryota	opisthokonta	fungi	dikarya	ascomycota	saccharomyceta	pezizomycotina	leotiomyceta	sordariomyceta	sordariomycetes	hypocreomycetidae	hypocreales	hypocreaceae	trichoderma	trichoderma virens
Trici4	0	Trichoderma citrinoviride TUCIM 6016	58853	root	cellular organisms	eukaryota	opisthokonta	fungi	dikarya	ascomycota	saccharomyceta	pezizomycotina	leotiomyceta	sordariomyceta	sordariomycetes	hypocreomycetidae	hypocreales	hypocreaceae	trichoderma	trichoderma citrinoviride
Trigam1	0	Trichoderma gamsii T6085	398673	root	cellular organisms	eukaryota	opisthokonta	fungi	dikarya	ascomycota	saccharomyceta	pezizomycotina	leotiomyceta	sordariomyceta	sordariomycetes	hypocreomycetidae	hypocreales	hypocreaceae	trichoderma	trichoderma gamsii
Trigu1	0	Trinosporium guianense CBS132537	1196434	root	cellular organisms	eukaryota	opisthokonta	fungi	dikarya	ascomycota	saccharomyceta	pezizomycotina	leotiomyceta	xylonomycetes	xylonales	xylonaceae	trinosporium	trinosporium guianense
Trigue1	0	Trichosporon guehoae	105714	root	cellular organisms	eukaryota	opisthokonta	fungi	dikarya	basidiomycota	agaricomycotina	tremellomycetes	trichosporonales	trichosporonaceae	cutaneotrichosporon	cutaneotrichosporon guehoae
Trigui1	0	Trichoderma guizhouense NJAU 4742	1491466	root	cellular organisms	eukaryota	opisthokonta	fungi	dikarya	ascomycota	saccharomyceta	pezizomycotina	leotiomyceta	sordariomyceta	sordariomycetes	hypocreomycetidae	hypocreales	hypocreaceae	trichoderma	trichoderma guizhouense
Triha1	0	Trichoderma harzianum CBS 226.95	5544	root	cellular organisms	eukaryota	opisthokonta	fungi	dikarya	ascomycota	saccharomyceta	pezizomycotina	leotiomyceta	sordariomyceta	sordariomycetes	hypocreomycetidae	hypocreales	hypocreaceae	trichoderma	trichoderma harzianum
Triham1	0	Trichoderma hamatum GD12	49224	root	cellular organisms	eukaryota	opisthokonta	fungi	dikarya	ascomycota	saccharomyceta	pezizomycotina	leotiomyceta	sordariomyceta	sordariomycetes	hypocreomycetidae	hypocreales	hypocreaceae	trichoderma	trichoderma hamatum
Trihar1	0	Trichoderma harzianum TR274	5544	root	cellular organisms	eukaryota	opisthokonta	fungi	dikarya	ascomycota	saccharomyceta	pezizomycotina	leotiomyceta	sordariomyceta	sordariomycetes	hypocreomycetidae	hypocreales	hypocreaceae	trichoderma	trichoderma harzianum
TriharM10_1	0	Trichoderma harzianum M10	5544	root	cellular organisms	eukaryota	opisthokonta	fungi	dikarya	ascomycota	saccharomyceta	pezizomycotina	leotiomyceta	sordariomyceta	sordariomycetes	hypocreomycetidae	hypocreales	hypocreaceae	trichoderma	trichoderma harzianum
TriharT22_1	0	Trichoderma harzianum T22	5544	root	cellular organisms	eukaryota	opisthokonta	fungi	dikarya	ascomycota	saccharomyceta	pezizomycotina	leotiomyceta	sordariomyceta	sordariomycetes	hypocreomycetidae	hypocreales	hypocreaceae	trichoderma	trichoderma harzianum
Trihyb1	0	Trichophaea hybrida UTF0779	47213	root	cellular organisms	eukaryota	opisthokonta	fungi	dikarya	ascomycota	saccharomyceta	pezizomycotina	pezizomycetes	pezizales	pyronemataceae	trichophaea	trichophaea hybrida
Trilo3	0	Trichoderma longibrachiatum ATCC 18648	5548	root	cellular organisms	eukaryota	opisthokonta	fungi	dikarya	ascomycota	saccharomyceta	pezizomycotina	leotiomyceta	sordariomyceta	sordariomycetes	hypocreomycetidae	hypocreales	hypocreaceae	trichoderma	trichoderma longibrachiatum
Trilon1	0	Trichoderma longibrachiatum MK1	5548	root	cellular organisms	eukaryota	opisthokonta	fungi	dikarya	ascomycota	saccharomyceta	pezizomycotina	leotiomyceta	sordariomyceta	sordariomycetes	hypocreomycetidae	hypocreales	hypocreaceae	trichoderma	trichoderma longibrachiatum
Trima3	0	Tricholoma matsutake 945	40145	root	cellular organisms	eukaryota	opisthokonta	fungi	dikarya	basidiomycota	agaricomycotina	agaricomycetes	agaricomycetidae	agaricales	tricholomataceae	tricholoma	tricholoma matsutake
Triol1	0	Trichosporon oleaginosus IBC0246	879819	root	cellular organisms	eukaryota	opisthokonta	fungi	dikarya	basidiomycota	agaricomycotina	tremellomycetes	trichosporonales	trichosporonaceae	cutaneotrichosporon	cutaneotrichosporon oleaginosum
Tripar1	0	Trichoderma parareesei CBS 125925	858221	root	cellular organisms	eukaryota	opisthokonta	fungi	dikarya	ascomycota	saccharomyceta	pezizomycotina	leotiomyceta	sordariomyceta	sordariomycetes	hypocreomycetidae	hypocreales	hypocreaceae	trichoderma	trichoderma parareesei
Triple1	0	Trichoderma pleuroti TPhu1	500994	root	cellular organisms	eukaryota	opisthokonta	fungi	dikarya	ascomycota	saccharomyceta	pezizomycotina	leotiomyceta	sordariomyceta	sordariomycetes	hypocreomycetidae	hypocreales	hypocreaceae	trichoderma	trichoderma pleuroti
Tripra1	0	Tricharina praecox DOB2270	43433	root	cellular organisms	eukaryota	opisthokonta	fungi	dikarya	ascomycota	saccharomyceta	pezizomycotina	pezizomycetes	pezizales	pyronemataceae	tricharina	tricharina praecox
TrireRUTC30_1	0	Trichoderma reesei RUT C-30	51453	root	cellular organisms	eukaryota	opisthokonta	fungi	dikarya	ascomycota	saccharomyceta	pezizomycotina	leotiomyceta	sordariomyceta	sordariomycetes	hypocreomycetidae	hypocreales	hypocreaceae	trichoderma	trichoderma reesei
Trisp1	0	Tritirachium sp. CBS 265.96	1926971	root	cellular organisms	eukaryota	opisthokonta	fungi	dikarya	ascomycota	saccharomyceta	pezizomycotina	leotiomyceta	sordariomyceta	sordariomycetes	hypocreomycetidae	hypocreales	unclassified hypocreales	[tritirachium] sp. (in: ascomycota)
Tubae1	0	Tuber aestivum var. urcinatum	59557	root	cellular organisms	eukaryota	opisthokonta	fungi	dikarya	ascomycota	saccharomyceta	pezizomycotina	pezizomycetes	pezizales	tuberaceae	tuber	tuber aestivum
Tubbor1	0	Tuber borchii Tbo3840	42251	root	cellular organisms	eukaryota	opisthokonta	fungi	dikarya	ascomycota	saccharomyceta	pezizomycotina	pezizomycetes	pezizales	tuberaceae	tuber	tuber borchii
Tubma1	0	Tuber magnatum	42249	root	cellular organisms	eukaryota	opisthokonta	fungi	dikarya	ascomycota	saccharomyceta	pezizomycotina	pezizomycetes	pezizales	tuberaceae	tuber	tuber magnatum
Tubme1v2	0	Tuber melanosporum Mel28	39416	root	cellular organisms	eukaryota	opisthokonta	fungi	dikarya	ascomycota	saccharomyceta	pezizomycotina	pezizomycetes	pezizales	tuberaceae	tuber	tuber melanosporum
Tulca1	0	Tulasnella calospora AL13/4D	156515	root	cellular organisms	eukaryota	opisthokonta	fungi	dikarya	basidiomycota	agaricomycotina	agaricomycetes	agaricomycetes incertae sedis	cantharellales	tulasnellaceae	tulasnella	tulasnella calospora
Tulcal1	0	Tulasnella calospora UAMH 9824	156515	root	cellular organisms	eukaryota	opisthokonta	fungi	dikarya	basidiomycota	agaricomycotina	agaricomycetes	agaricomycetes incertae sedis	cantharellales	tulasnellaceae	tulasnella	tulasnella calospora
Umbisa1	0	Umbelopsis isabellina AD026	91625	root	cellular organisms	eukaryota	opisthokonta	fungi	fungi incertae sedis	mucoromycota	mucoromycotina	umbelopsidomycetes	umbelopsidales	umbelopsidaceae	umbelopsis	umbelopsis isabellina
Umbra1	0	Umbelopsis ramanniana AG #	41833	root	cellular organisms	eukaryota	opisthokonta	fungi	fungi incertae sedis	mucoromycota	mucoromycotina	umbelopsidomycetes	umbelopsidales	umbelopsidaceae	umbelopsis	umbelopsis ramanniana
Umbsp_AD052_1	0	Umbelopsis sp. nov. AD052	1891170	root	cellular organisms	eukaryota	opisthokonta	fungi	fungi incertae sedis	mucoromycota	mucoromycotina	umbelopsidomycetes	umbelopsidales	umbelopsidaceae	umbelopsis	umbelopsis sp.
Uroocc1	0	Urocystis occulta CBS 102.71	1983702	root	cellular organisms	eukaryota	opisthokonta	fungi	dikarya	basidiomycota	ustilaginomycotina	ustilaginomycetes	urocystidales	urocystidaceae	urocystis	urocystis occulta
Uropr1	0	Urocystis primulicola RUB 030670	2183100	root	cellular organisms	eukaryota	opisthokonta	fungi	dikarya	basidiomycota	ustilaginomycotina	ustilaginomycetes	urocystidales	urocystidaceae	urocystis	urocystis primulicola
Usthor1	0	Ustilago hordei Uh4857_4	120017	root	cellular organisms	eukaryota	opisthokonta	fungi	dikarya	basidiomycota	ustilaginomycotina	ustilaginomycetes	ustilaginales	ustilaginaceae	ustilago	ustilago hordei
Ustma2_2	0	Ustilago maydis 521	5270	root	cellular organisms	eukaryota	opisthokonta	fungi	dikarya	basidiomycota	ustilaginomycotina	ustilaginomycetes	ustilaginales	ustilaginaceae	ustilago	ustilago maydis
Ustsp1	0	Violaceomyces palustris SA 807	1673888	root	cellular organisms	eukaryota	opisthokonta	fungi	dikarya	basidiomycota	ustilaginomycotina	ustilaginomycetes	violaceomycetales	violaceomycetaceae	violaceomyces	violaceomyces palustris
Ustvir1	0	Ustilaginoidea virens	1159556	root	cellular organisms	eukaryota	opisthokonta	fungi	dikarya	ascomycota	saccharomyceta	pezizomycotina	leotiomyceta	sordariomyceta	sordariomycetes	hypocreomycetidae	hypocreales	hypocreales incertae sedis	ustilaginoidea	ustilaginoidea virens
Valla1	0	Valetoniellopsis laxa CBS 191.97	152775	root	cellular organisms	eukaryota	opisthokonta	fungi	dikarya	ascomycota	saccharomyceta	pezizomycotina	leotiomyceta	sordariomyceta	sordariomycetes	hypocreomycetidae	hypocreales	niessliaceae	valetoniellopsis	valetoniellopsis laxa
Varmin1	0	Vararia minispora EC-137	1314805	root	cellular organisms	eukaryota	opisthokonta	fungi	dikarya	basidiomycota	agaricomycotina	agaricomycetes	agaricomycetes incertae sedis	russulales	lachnocladiaceae	vararia	vararia minispora
Velabi1	0	Veluticeps abietina OMC1657	941530	root	cellular organisms	eukaryota	opisthokonta	fungi	dikarya	basidiomycota	agaricomycotina	agaricomycetes	agaricomycetes incertae sedis	gloeophyllales	gloeophyllaceae	veluticeps	veluticeps abietina
Venin1	0	Venturia inaequalis	5025	root	cellular organisms	eukaryota	opisthokonta	fungi	dikarya	ascomycota	saccharomyceta	pezizomycotina	leotiomyceta	dothideomyceta	dothideomycetes	dothideomycetes incertae sedis	venturiales	venturiaceae	venturia	venturia inaequalis
Venpi1	0	Venturia pirina	415593	root	cellular organisms	eukaryota	opisthokonta	fungi	dikarya	ascomycota	saccharomyceta	pezizomycotina	leotiomyceta	dothideomyceta	dothideomycetes	dothideomycetes incertae sedis	venturiales	venturiaceae	venturia	venturia pyrina
Veral1	0	Verticillium alfalfae VaMs.102	1051613	root	cellular organisms	eukaryota	opisthokonta	fungi	dikarya	ascomycota	saccharomyceta	pezizomycotina	leotiomyceta	sordariomyceta	sordariomycetes	hypocreomycetidae	glomerellales	plectosphaerellaceae	verticillium	verticillium alfalfae
Verga1	0	Verruconis gallopava	253628	root	cellular organisms	eukaryota	opisthokonta	fungi	dikarya	ascomycota	saccharomyceta	pezizomycotina	leotiomyceta	dothideomyceta	dothideomycetes	dothideomycetes incertae sedis	venturiales	sympoventuriaceae	verruconis	verruconis gallopava
Volvo1	0	Volvariella volvacea	36659	root	cellular organisms	eukaryota	opisthokonta	fungi	dikarya	basidiomycota	agaricomycotina	agaricomycetes	agaricomycetidae	agaricales	pluteaceae	volvariella	volvariella volvacea
Vuico1	0	Vuilleminia comedens VcCUCC2015_SSI3	47058	root	cellular organisms	eukaryota	opisthokonta	fungi	dikarya	basidiomycota	agaricomycotina	agaricomycetes	agaricomycetes incertae sedis	corticiales	vuilleminiaceae	vuilleminia	vuilleminia comedens
Vuicom1	0	Vuilleminia comedens VcCUCC2015_SSI6	47058	root	cellular organisms	eukaryota	opisthokonta	fungi	dikarya	basidiomycota	agaricomycotina	agaricomycetes	agaricomycetes incertae sedis	corticiales	vuilleminiaceae	vuilleminia	vuilleminia comedens
Walic1	0	Wallemia ichthyophaga EXF-994	245174	root	cellular organisms	eukaryota	opisthokonta	fungi	dikarya	basidiomycota	wallemiomycotina	wallemiomycetes	wallemiales	wallemiaceae	wallemia	wallemia ichthyophaga
Walse1	0	Wallemia mellicola	1708541	root	cellular organisms	eukaryota	opisthokonta	fungi	dikarya	basidiomycota	wallemiomycotina	wallemiomycetes	wallemiales	wallemiaceae	wallemia	wallemia mellicola
Wesor1	0	Westerdykella ornata CBS 379.55	318751	root	cellular organisms	eukaryota	opisthokonta	fungi	dikarya	ascomycota	saccharomyceta	pezizomycotina	leotiomyceta	dothideomyceta	dothideomycetes	pleosporomycetidae	pleosporales	sporormiaceae	westerdykella	westerdykella ornata
Wilmi1	0	Wilcoxina mikolae CBS 423.85	43439	root	cellular organisms	eukaryota	opisthokonta	fungi	dikarya	ascomycota	saccharomyceta	pezizomycotina	pezizomycetes	pezizales	pyronemataceae	wilcoxina	wilcoxina mikolae
Wolco1	0	Wolfiporia cocos MD-104 SS10	81056	root	cellular organisms	eukaryota	opisthokonta	fungi	dikarya	basidiomycota	agaricomycotina	agaricomycetes	agaricomycetes incertae sedis	polyporales	laetiporaceae	wolfiporia	wolfiporia cocos
Xenvag1	0	Xenasmatella vaga CBS212.54	301416	root	cellular organisms	eukaryota	opisthokonta	fungi	dikarya	basidiomycota	agaricomycotina	agaricomycetes	agaricomycetes incertae sedis	xenasmataceae	xenasmatella	xenasmatella vaga
Xerba1	0	Xerocomus badius 84.06	36058	root	cellular organisms	eukaryota	opisthokonta	fungi	dikarya	basidiomycota	agaricomycotina	agaricomycetes	agaricomycetidae	boletales	boletineae	boletaceae	xerocomoideae	xerocomus	xerocomus badius
Xylhe1	0	Xylona heveae TC161	1217826	root	cellular organisms	eukaryota	opisthokonta	fungi	dikarya	ascomycota	saccharomyceta	pezizomycotina	leotiomyceta	xylonomycetes	xylonales	xylonaceae	xylona	xylona heveae
Zancul2	0	Zancudomyces culisetae COL-18-3	1213189	root	cellular organisms	eukaryota	opisthokonta	fungi	fungi incertae sedis	zoopagomycota	kickxellomycotina	harpellomycetes	harpellales	legeriomycetaceae	zancudomyces	zancudomyces culisetae
Zoorad1	0	Zoophthora radicans ATCC 208865	42210	root	cellular organisms	eukaryota	opisthokonta	fungi	fungi incertae sedis	zoopagomycota	entomophthoromycotina	entomophthoromycetes	entomophthorales	entomophthoraceae	zoophthora	zoophthora radicans
Zoprh1	0	Zopfia rhizophila	160035	root	cellular organisms	eukaryota	opisthokonta	fungi	dikarya	ascomycota	saccharomyceta	pezizomycotina	leotiomyceta	dothideomyceta	dothideomycetes	dothideomycetes incertae sedis	zopfiaceae	zopfia	zopfia rhizophila
Zycmex1	0	Zychaea mexicana RSA 1403	64656	root	cellular organisms	eukaryota	opisthokonta	fungi	fungi incertae sedis	mucoromycota	mucoromycotina	mucoromycetes	mucorales	lichtheimiaceae	zychaea	zychaea mexicana
Zyghet1	0	Mucor heterogamus NRRL 1489	101122	root	cellular organisms	eukaryota	opisthokonta	fungi	fungi incertae sedis	mucoromycota	mucoromycotina	mucoromycetes	mucorales	mucorineae	mucoraceae	mucor	mucor heterogamus
Zymar1	0	Zymoseptoria ardabiliae STIR04_1.1.1	1173716	root	cellular organisms	eukaryota	opisthokonta	fungi	dikarya	ascomycota	saccharomyceta	pezizomycotina	leotiomyceta	dothideomyceta	dothideomycetes	dothideomycetidae	capnodiales	mycosphaerellaceae	zymoseptoria	zymoseptoria ardabiliae
Zymbr1	0	Zymoseptoria brevis Zb18110	1047168	root	cellular organisms	eukaryota	opisthokonta	fungi	dikarya	ascomycota	saccharomyceta	pezizomycotina	leotiomyceta	dothideomyceta	dothideomycetes	dothideomycetidae	capnodiales	mycosphaerellaceae	zymoseptoria	zymoseptoria brevis
Zymps1	0	Zymoseptoria pseudotritici STIR04_2.2.1	1173715	root	cellular organisms	eukaryota	opisthokonta	fungi	dikarya	ascomycota	saccharomyceta	pezizomycotina	leotiomyceta	dothideomyceta	dothideomycetes	dothideomycetidae	capnodiales	mycosphaerellaceae	zymoseptoria	zymoseptoria pseudotritici

## Sheet: Tables S2-S3 t3PKS distribution
Table S2. Distribution of type III PKSs in fungal genomes at the phylum level.
Phylum	#Genomes without	#Genomes with type III PKS	#Total	%
Ascomycota	256	360	616	58.4416
Basidomycota	399	40	439	9.11162
Blastocladiomycota	4	0	4	0
Chytridiomycota	27	1	28	3.57143
Cryptomycota	2	0	2	0
Microsporidia	8	0	8	0
Mucoromycota	75	0	75	0
Zoopagomycota	21	0	21	0
#Total	792	401	1193	33.6127
Table S3. Distribution of type III PKSs in fungal genomes at the class level.
Phylum	Class	#Genomes without	#Genomes with type III PKS	#Total	%
Ascomycota	Neolectomycetes	1	0	1	0
Ascomycota	Pneumocystidomycetes	1	0	1	0
Ascomycota	Schizosaccharomycetes	4	0	4	0
Ascomycota	Taphrinomycetes	4	0	4	0
Ascomycota	Orbiliomycetes	0	2	2	100
Ascomycota	Pezizomycetes	26	1	27	3.7037
Ascomycota	Coniocybomycetes	0	1	1	100
Ascomycota	Eurotiomycetes	87	95	182	52.1978
Ascomycota	Lecanoromycetes	5	3	8	37.5
Ascomycota	Xylonomycetes	2	1	3	33.3333
Ascomycota	Dothideomycetes	86	55	141	39.0071
Ascomycota	Leotiomycetes	1	39	40	97.5
Ascomycota	Sordariomycetes	39	163	202	80.6931
Basidomycota	Agaricomycetes	306	32	338	9.46746
Basidomycota	Agaricostilbomycetes	2	1	3	33.3333
Basidomycota	Atractiellomycetes	1	0	1	0
Basidomycota	Classiculomycetes	1	0	1	0
Basidomycota	Cystobasidiomycetes	4	0	4	0
Basidomycota	Dacrymycetes	1	5	6	83.3333
Basidomycota	Exobasidiomycetes	13	0	13	0
Basidomycota	Geminibasidiomycetes	1	0	1	0
Basidomycota	Malasseziomycetes	2	0	2	0
Basidomycota	Microbotryomycetes	19	0	19	0
Basidomycota	Mixiomycetes	1	0	1	0
Basidomycota	Moniliellomycetes	1	0	1	0
Basidomycota	Pucciniomycetes	15	0	15	0
Basidomycota	Spiculogloeomycetes	1	0	1	0
Basidomycota	Tremellomycetes	18	2	20	10
Basidomycota	Ustilaginomycetes	11	0	11	0
Basidomycota	Wallemiomycetes	2	0	2	0
Blastocladiomycota	Blastocladiomycetes	3	0	3	0
Blastocladiomycota	Physodermatomycetes	1	0	1	0
Chytridiomycota	Chytridiomycetes	19	1	20	5
Chytridiomycota	Monoblepharidomycetes	2	0	2	0
Chytridiomycota	Neocallimastigomycetes	6	0	6	0
Cryptomycota	Cryptomycota	2	0	2	0
Microsporidia	Microsporidia	8	0	8	0
Mucoromycota	Endogonomycetes	4	0	4	0
Mucoromycota	Glomeromycetes	10	0	10	0
Mucoromycota	Mortierellomycetes	9	0	9	0
Mucoromycota	Mucoromycetes	48	0	48	0
Mucoromycota	Umbelopsidomycetes	4	0	4	0
Zoopagomycota	Basidiobolomycetes	1	0	1	0
Zoopagomycota	Dimargaritomycetes	1	0	1	0
Zoopagomycota	Entomophthoromycetes	3	0	3	0
Zoopagomycota	Harpellomycetes	4	0	4	0
Zoopagomycota	Kickxellomycetes	6	0	6	0
Zoopagomycota	Incertae sedis	1	0	1	0
Zoopagomycota	Zoopagomycetes	5	0	5	0

## Sheet: Tables S4-S13 BlastP results
Table S4. Best sequence similarity of proteins encoded at the locus of the type III PKS in Ascobolus immersus.						Table S9. Best sequence similarity of proteins encoded at the locus of the type III PKS in Aspergillus brevijanus.
Protein ID	Best blastp hit	Accession number	e-value	Identity		Protein ID	Best blastp hit	Accession number	e-value	Identity
416222	histidyl-tRNA synthetase Morchella conica CCBAS932	RPB09214.1	0.0	0.76		246265	no hit	na	na	na
416223	WD40 repeat-like protein Terfezia boudieri ATCC MYA-4762	RPB22839.1	0.0	0.6		281932	conserved hypothetical protein Aspergillus terreus NIH2624	XP_001214189.1	0.0	0.78
416224	no significant hit	na	na	na		246267	MFS general substrate transporter Aspergillus ruber CBS 135680	EYE91988.1	0.0	0.9
416225	type III polyketide synthase Nocardioides lianchengensis	WP_090860924.1	8e-174	0.72		281936	type III polyketide synthase Nocardia sp. SYSU K10002	WP_109525636.1	2e-147	0.59
150231	no hit	na	na	na		261200	hypothetical protein SAPIO_CDS10503 Scedosporium apiospermum	XP_016638912.1	4e-143	0.53
328745	no significant hit	na	na	na		246273	C6 transcription factor Aspergillus nomius NRRL 13137	XP_015405972.1	0.0	0.69
						246275	lipase 5 Aspergillus udagawae	GAO81285.1	0.0	0.77
Table S5. Best sequence similarity of proteins encoded at the locus of the type III PKS in Dactylonectria estremocensis.
Protein ID	Best blastp hit	Accession number	e-value	Identity		Table S10. Best sequence similarity of proteins encoded at the locus of the type III PKS in Bombardia bombarda.
459072	hypothetical protein DL770_010675 Monosporascus sp. CRB-9-2	RYP57435.1	0.0	0.62		Protein ID	Best blastp hit	Accession number	e-value	Identity
204172	Phosphomethylethanolamine N-methyltransferase-like protein Acremonium chrysogenum ATCC 11550	KFH47501.1	0.0	0.73		240959	no hit	na	na	na
514248	hypothetical protein SAPIO_CDS10503 Scedosporium apiospermum	XP_016638912.1	1e-153	0.52		491200	Putative protein of unknown function Podospora comata	VBB86032.1	0.0	0.66
533080	polyketide synthase Mycobacterium gastri	WP_036411827.1	2e-141	0.56		487134	hypothetical protein GGTG_13889 Gaeumannomyces tritici R3-111a-1	XP_009230077.1	3e-22	0.48
514252	hypothetical protein BHE90_000750 Fusarium euwallaceae	RTE84705.1	0.0	0.84		507539	type III polyketide synthase Nocardia jiangxiensis	WP_085997644.1	2e-131	0.61
459093	hypothetical protein BFJ68_g18616, partial Fusarium oxysporum	RKK65995.1	2e-16	0.6		530212	uncharacterized protein LOC110249705 Exaiptasia pallida	XP_028518105.1	5e-16	0.25
408231	hypothetical protein VDAG_04791 Verticillium dahliae VdLs.17	XP_009652690.1	3e-26	0.54		530213	no significant hit	na	na	na
						241162	hypothetical protein DL546_004818 Coniochaeta pulveracea	RKU48779.1	5e-25	0.26
Table S6. Best sequence similarity of proteins encoded at the locus of the type III PKS in Neonectria radicicola.
Protein ID	Best blastp hit	Accession number	e-value	Identity		Table S11. Best sequence similarity of proteins encoded at the locus of the type III PKS in Lasiosphaeriaceae sp. AZ0830.
658595	putative pectin lyase C Colletotrichum spinosum	TDZ38748.1	0.0	0.63		Protein ID	Best blastp hit	Accession number	e-value	Identity
308519	hypothetical protein S40285_07232 Stachybotrys chlorohalonata IBT 40285	KFA68609.1	0.0	0.67		497064	fungal specific transcription factor Pochonia chlamydosporia 170	XP_018150033.2	1e-102	0.37
627094	hypothetical protein jhhlp_008794 Lomentospora prolificans	PKS05418.1	1e-156	0.53		80397	putative short-chain dehydrogenase Metarhizium anisopliae	KFG84123.1	2e-134	0.59
900087	type III polyketide synthase Mycobacterium szulgai	WP_085671214.1	3e-140	0.58		545500	Uncharacterized protein RSN1 Madurella mycetomatis	KXX73846.1	0.0	0.7
829777	hypothetical protein CEP53_004421 Fusarium sp. AF-6	RSL63372.1	0.0	0.84		591841	type III polyketide synthase Nocardia yamanashiensis	WP_084535445.1	4e-150	0.54
594577	hypothetical protein CGLO_08862 Colletotrichum gloeosporioides Cg-14	EQB51588.1	0.0	0.57		478267	no hit	na	na	na
627096	hypothetical protein VD0004_g6122 Verticillium dahliae	PNH40907.1	0.0	0.48		435083	uncharacterized protein PODANS_7_4990 Podospora anserina S mat+	XP_001907506.1	0.0	0.66
						497099	Putative protein of unknown function Podospora comata	VBB84576.1	0.0	0.64
Table S7. Best sequence similarity of proteins encoded at the locus of the type III PKS in Ilyonectria robusta.
Protein ID	Best blastp hit	Accession number	e-value	Identity		Table S12. Best sequence similarity of proteins encoded at the locus of the type III PKS in Oliveonia pauxilla.
151657	hypothetical protein AK830_g6966 Neonectria ditissima	KPM39616.1	3e-56	0.73		Protein ID	Best blastp hit	Accession number	e-value	Identity
539818	Phosphomethylethanolamine N-methyltransferase-like protein Acremonium chrysogenum ATCC 11550	KFH47501.1	5e-133	0.77		833446	no significant hit	na	na	na
369436	hypothetical protein SAPIO_CDS10503 Scedosporium apiospermum	XP_016638912.1	6e-157	0.54		717244	no hit	na	na	na
539821	type III polyketide synthase Mycobacterium szulgai	WP_085671214.1	2e-144	0.6		833448	no significant hit	na	na	na
432932	hypothetical protein CEP54_011609 Fusarium sp. AF-8	RSL51081.1	0.0	0.88		744902	hypothetical protein AK830_g3657 Neonectria ditissima	KPM42895.1	0.0	0.67
564130	Protein phosphatase 2A, regulatory B subunit, B56 Metarhizium rileyi RCEF 4871	OAA41657.1	0.0	0.7		455910	hypothetical protein AURDEDRAFT_176075 Auricularia subglabra TFB-10046 SS5	EJD34865.1	0.0	0.68
499608	hypothetical protein FLAG1_09723 Fusarium langsethiae	KPA37466.1	3e-140	0.81		818293	hypothetical protein EXIGLDRAFT_684069, partial Exidia glandulosa HHB12029	KZV83242.1	8e-70	0.45
						717274	hypothetical protein BD626DRAFT_488898 Auriculariopsis ampla	TRM65478.1	1e-50	0.39
Table S8. Best sequence similarity of proteins encoded at the locus of the type III PKS in Dactylonectria macrodidyma.
Protein ID	Best blastp hit	Accession number	e-value	Identity		Table S13. Best sequence similarity of proteins encoded at the locus of the type III PKS in Zasmidium cellare.
691196	hypothetical protein CDV31_014390 Fusarium ambrosium	RSL94260.1	0.0	0.66		Protein ID	Best blastp hit	Accession number	e-value	Identity
884785	Phosphomethylethanolamine N-methyltransferase-like protein Acremonium chrysogenum ATCC 11550	KFH47501.1	0.0	0.76		25001	hypothetical protein DOTSEDRAFT_43534 Dothistroma septosporum NZE10	EME45138.1	6e-169	0.66
797547	hypothetical protein jhhlp_008794 Lomentospora prolificans	PKS05418.1	2e-156	0.53		56436	cytochrome P450 Phialocephala scopiformis	XP_018066644.1	3e-115	0.42
857528	type III polyketide synthase Mycobacterium szulgai	WP_085671214.1	1e-142	0.58		67744	hypothetical protein LY89DRAFT_652697 Phialocephala scopiformis	XP_018066643.1	2e-87	0.45
53193	hypothetical protein CEP54_011609 Fusarium sp. AF-8	RSL51081.1	0.0	0.85		25004	chalcone synthase Umbilicaria pustulata	SLM39362.1	6e-120	0.49
857530	hypothetical protein CEP51_013403 Fusarium sp. AF-3	RSL62799.1	9e-29	0.33		25005	hypothetical protein D0864_10369 Hortaea werneckii	RMY72715.1	2e-180	0.42
898956	carboxymethylenebutenolidase Fusarium verticillioides 7600	XP_018751003.1	0.0	0.65		37054	hypothetical protein D0863_04104 Hortaea werneckii	RMY73062.1	0.0	0.7
						25007	no significant hit	na	na	na

## Sheet: Table S14 Core gene t3PKS loci
Table S14. Number of core secondary metabolism genes at type III PKS loci.
Protein ID	Type III PKS	rPKS	NPS	NPS-like	Other
Acema1_723373	1	0	0	0	0
Achstr1_401522	1	0	0	0	0
Aciaci1_1384789	1	0	0	0	0
Acral2_1059998	1	0	0	0	0
Acral2_2111345	1	0	0	0	0
Acrst1_690044	1	0	0	0	0
Altal1_1030286	1	0	0	0	0
Altalt1_456778	1	0	0	0	0
Altbr1_3050	1	0	0	0	0
Altro1_409136	1	0	0	0	0
Amore1_137121	1	0	0	0	0
Ampqui1_554094	1	0	0	0	0
Antav1_350995	1	0	0	0	0
Antav1_406099	1	0	0	0	0
Apibac1_299451	1	0	0	0	0
Apimo1_111700	1	0	1	0	0
Apimo1_171751	1	0	0	0	0
Apope1_293210	1	0	0	0	0
Artbe1_7737	1	0	0	0	0
Artol1_2125	1	0	0	0	0
Ascra1_209	1	0	0	0	0
Ascsa1_9669	1	0	0	0	0
Aspac1_1891372	1	0	0	0	0
Aspacu1_376762	1	0	0	0	0
Aspbom1_2119	1	0	0	0	0
Aspbom1_2583	1	0	0	0	0
Aspbom1_6366	1	0	0	0	0
Aspbom1_9624	1	0	0	0	0
Aspbr1_205386	1	0	0	0	0
Aspbrev1_267975	1	0	0	0	0
Aspbru1_492270	1	0	0	0	0
Aspcal1_767631	1	0	0	0	0
Aspcar1_307148	1	0	0	0	0
Aspcos1_217105	1	0	0	0	0
Aspeuc1_455342	1	0	0	0	0
Aspfij1_524700	1	0	0	0	0
Aspfl1_27431	1	0	0	0	0
Aspfo1_85387	1	0	0	0	0
Asphom1_470697	1	0	0	0	0
Aspind1_359895	1	0	0	0	0
Aspjap1_427590	1	0	0	0	0
Aspka1_1_17660	1	0	0	0	0
Asplac1_484852	1	0	0	0	0
Aspmin1_245938	1	0	0	0	0
Aspneo1_443366	1	0	0	0	0
Aspneoa1_166658	1	0	0	0	0
Aspni_bvT_1_342453	1	0	0	0	0
Aspni_DSM_1_160016	1	0	0	0	0
Aspni_NRRL3_1_11726	1	0	0	0	0
Aspni7_1169209	1	0	0	0	0
Aspnom1_141090	1	1	0	0	0
Aspnom1_152372	1	0	0	0	0
Aspnom1_156863	1	0	0	0	0
Aspnom1_159204	1	0	0	0	0
Aspnom1_51735	1	0	0	0	0
Aspnom13137_1_11654	1	0	0	0	0
Aspnom13137_1_525	1	1	1	0	0
Aspnom13137_1_961	1	0	0	0	0
Aspnom13137_1_9704	1	0	0	0	0
Aspnovo1_193470	1	0	0	0	0
Aspnovo1_201824	1	0	0	0	0
Aspnovo1_229608	1	0	0	0	0
Aspnovo1_230376	1	0	0	0	0
Aspor1_7499	1	0	0	0	0
Aspor1_8044	1	0	0	0	0
Asppar1_234908	1	0	0	0	0
Asppar1_235544	1	0	0	0	0
Aspph1_241217	1	0	0	0	0
Asppip1_508381	1	0	0	0	0
Asprobu1_158070	1	0	0	0	0
Aspros1_197769	1	0	0	0	0
Aspste1_508980	1	0	0	0	0
Asptu1_73108	1	0	0	0	0
Aspuva1_434095	1	0	1	0	0
Aspvad1_336926	1	0	0	0	0
Aspvio1_455279	1	0	0	0	0
Aspwel1_161008	1	0	0	0	0
Aurpu_var_mel1_79469	1	0	1	0	0
Aurpu_var_nam1_75968	1	0	0	0	0
Beaba1_4373	1	1	0	0	0
Bisnum1_636518	1	0	0	0	0
Bissp1_608807	1	0	0	0	0
Bissp1_690260	1	0	0	0	0
Bjead1_1_142184	1	0	0	0	0
Blugr2_2192	1	0	0	0	0
Blugra1_376	1	0	0	0	0
BlugrR1_1_78750	1	0	0	0	0
Boeex1_430645	1	0	0	0	0
Bombar1_448971	1	0	0	0	0
Bombom1_488597	1	0	0	0	0
Botci1_8483	1	0	0	0	0
Botdo1_1_296760	1	0	0	0	0
Bulin1_228355	1	0	0	0	0
Bysni1_75188	1	1	0	0	0
Cadsp1_525675	1	0	0	0	0
Calco1_430574	1	1	0	0	0
Calor1_3750	1	0	0	0	0
Calpu1_423	1	0	0	0	0
Calvi1_598521	1	0	0	0	0
Capcor1_5625	1	0	0	0	0
Capep1_4943	1	0	0	0	0
Capse1_365777	1	0	0	0	0
Cercau1_498153	1	2	0	0	0
Cercau1_548618	1	0	0	0	0
Cercer1_734948	1	0	0	0	0
Cernew1_333845	1	0	0	0	0
Cersc1_448389	1	1	0	0	0
Cersc1_491118	1	0	0	0	0
Cervir1_1842948	2	0	0	0	0
Cervir1_2013684	1	0	0	0	0
Cervir1_2013686	1	0	0	0	0
Cervir1_2022348	2	0	0	0	0
Chafi1_467716	1	0	0	0	0
Chafu1_371130	1	0	0	0	0
Chagl_1_18758	1	0	0	0	0
Chain1_8792	1	0	0	0	0
Chalo1_432867	1	0	0	0	0
Chame1_204244	1	0	0	0	0
Chicu1_829035	1	0	0	0	0
Claba1_132678	1	1	0	0	0
Clabul1_888732	1	0	0	0	0
Claca1_104690	1	0	0	0	0
Clael1_446458	1	1	0	0	0
Clagr3_2366	1	0	0	0	0
Clagr3_3665	1	1	1	0	0
Clagr3_8243	1	0	0	0	0
Claim1_150955	1	0	0	0	0
Claim1_153431	1	0	0	0	0
Claps1_4034	1	0	0	0	0
Claye1_7335	1	0	0	0	0
Cloaq1_540137	1	0	0	0	0
Cloro1_571853	1	0	0	0	0
Cloro1_577592	1	0	0	0	0
Cocba1_648717	1	0	0	0	0
Cocca1_37772	1	0	0	0	0
CocheC4_1_141265	1	0	0	0	0
CocheC5_3_1034143	1	0	0	0	0
Cocim1_1156	1	0	0	0	0
Coclu2_24710	1	0	0	0	0
Cocmi1_35684	1	1	0	0	0
Cocsa1_152065	1	0	0	0	0
Cocst1_627647	1	0	0	0	0
Cocst1_700823	1	0	0	0	0
Cocvi1_36309	1	0	0	0	0
CodFL1790_1_706997	1	1	0	0	0
Colab1_5294	1	0	0	0	0
Colac2_751886	1	0	0	0	0
Colca1_64626	1	0	0	0	0
Colce1_607797	1	0	0	0	0
Colce1_789433	1	0	0	0	0
Colch1_2107	1	0	0	0	0
Colco1_16950	1	0	0	0	0
Colcu1_11505	1	0	0	0	0
Coler1_529499	1	0	0	0	0
Colfa1_326718	1	1	0	1	0
Colfi1_285174	1	0	0	0	0
Colgo1_693848	1	0	0	0	0
Colgr1_9977	1	0	0	0	0
Colhig2_7632	1	0	0	0	0
Colin1_5266	1	0	0	0	0
Collu1_555052	1	0	0	0	0
Collup1_17694	1	0	0	0	0
Colme1_14421	1	0	0	0	0
Colna1_521909	1	1	0	0	0
Color1_1488	1	0	0	0	0
Colorb1_142422	1	0	0	0	0
Colpa1_62	1	0	0	0	0
Colph1_158039	1	0	0	0	0
Colsa1_938298	1	2	0	0	0
Colsi1_975010	1	0	0	0	0
Colso1_94414	1	0	0	0	0
Colsp1_11875	1	0	0	0	0
Colsu1_438547	1	0	0	0	0
Colta1_14029	1	0	0	0	0
Colto1_2793	1	0	0	0	0
Colto1_4997	1	0	0	0	0
Colto1_7340	1	0	0	0	0
Coltof1_155670	1	0	0	0	0
Coltof1_158351	1	0	0	0	0
Coltof1_159857	1	0	0	0	0
Colzo1_651543	1	0	0	0	0
Conioc1_1284206	1	0	0	0	0
Conioc1_289697	1	0	0	0	0
Conli1_2212	1	1	0	0	0
Conli1_6509	1	0	0	0	0
Conlig1_4301	1	0	0	0	0
Conlig1_650466	1	0	0	0	0
ConPMI546_2971	1	0	0	0	0
Corca1_608903	1	0	0	0	0
Corma2_231922	1	0	0	0	0
Corma2_701021	1	0	0	0	0
Cornip1_377243	1	0	0	0	0
Corsim1_32405	1	0	0	0	0
Corsim1_34417	1	0	0	0	0
Cryphonectria_parasiticav2_229956	1	1	0	0	0
Crypo1_440547	1	0	0	0	0
Crypo1_476505	1	0	0	0	0
Crypto1_51024	1	0	0	0	0
Cryvi1_302877	1	1	0	0	0
Crywi1_578722	1	0	0	0	0
Cylol1_250281	1	0	0	0	0
Cypeu1_121914	1	0	0	0	0
Cytch1_515260	1	0	0	0	0
Cytmel1_1282012	1	0	0	0	0
Cytmel1_1424582	1	0	0	0	0
Daces1_175642	1	0	0	0	0
Dacma1_15748	1	1	0	0	0
Dacruf1_2279974	1	0	1	0	0
Dactor1_675355	1	0	0	0	0
DalEC12_1_334746	1	0	0	0	0
Delco1_424334	1	0	0	0	0
DelFL0756_1_542840	1	0	0	0	0
Didex1_52831	1	0	0	0	0
Didma1_16052	1	0	0	0	0
Elsamp1_319167	1	0	0	0	0
Elyde1_716616	1	1	0	0	0
EndpusZ1_8056	1	0	0	0	0
Entma1_356607	1	1	0	0	0
Entma1_369862	1	0	0	0	0
Erynec1_378	1	0	0	0	1
EurotioJF033F_1_243430	1	0	0	0	0
EurotioJF034F_1_14745	1	0	0	0	0
Eutla1_9895	1	0	0	0	0
Exigl1_829394	1	0	0	0	0
Exoalc1_529911	1	0	0	0	0
Exoalc1_J33_514045	1	0	0	0	0
Exode1_7633	1	0	0	0	0
Exome1_111436	1	0	0	0	0
Exool1_133300	1	0	0	0	0
Exosi1_112633	1	1	0	0	0
Exosi1_115876	1	1	0	0	0
Exosp1_906	1	0	0	0	0
Exoxe1_137180	1	0	0	0	0
Flafl1_1311017	2	0	0	0	0
Flafl1_864580	2	0	0	0	0
Fonmo1_5161	1	0	0	0	0
Fonmu1_232	1	0	0	0	0
Fonnu1_4746	1	0	0	0	0
Fusco1_501147	1	0	0	0	0
Fuseq1_142950	1	0	0	0	0
Fuseq1_389072	1	0	0	0	0
Fusfu1_8547	1	0	0	0	0
Fusgr1_9890	1	0	0	0	0
Fusox2_17626	1	0	0	0	0
FusoxT415_241579	1	0	0	0	0
Fusoxy1_142453	1	0	0	0	0
Fusoxys1_872892	1	0	0	0	0
Fusps1_4303	1	0	0	0	0
Fusre1_502092	1	0	0	0	0
Fusso1_389694	1	0	0	0	0
FusspF10_1_402658	1	0	0	0	0
FusspF11_1_303135	1	0	0	0	0
FusspF11_1_802298	1	0	0	0	0
FusspF23_1_113888	1	0	0	0	0
FusspF23_1_278805	1	0	0	0	0
Fustr1_404750	1	0	0	0	0
Fustri1_569028	1	0	0	0	0
Fusve2_10278	1	0	0	0	0
Fusven1_523210	1	0	0	0	0
Gaegr1_1207	1	0	0	0	0
Galinc1_344920	1	0	0	0	0
Gelte1_220784	1	0	0	0	0
Gervar1_416586	1	0	0	1	0
Glalo1_11078	1	0	0	0	0
Gloac1_1322900	1	0	0	0	0
Gloci1_1753444	1	0	1	0	0
Gloci1_1843353	1	1	0	0	0
Golci1_1250902	1	0	0	0	0
Golci1_1765570	1	0	0	0	0
Greab1_404594	1	0	0	0	0
Grocl1_2652	1	0	0	0	0
Herpot1_1_501768	1	0	0	0	0
Hymvar1_397061	1	0	0	0	0
HypCI4A_1_321616	1	0	0	0	0
HypCO275_1_21730	1	1	0	0	0
HypEC38_3_433962	1	0	1	0	0
Hyspu1_1_115384	1	0	0	0	0
Ilyeu1_621972	1	0	0	0	0
Ilyeu1_672826	1	0	0	0	0
Ilyrob1_346406	1	0	0	0	0
Ilyrob1_540500	1	0	0	0	0
Ilysp1_1486137	1	0	0	0	0
Ilysp1_1748286	1	0	0	0	0
Irplac1_1214919	2	0	0	0	0
Irplac1_1215172	2	0	0	0	0
Jahaq1_414591	1	0	0	0	0
Khuory1_374754	1	0	0	0	0
Lacsu1_8841	1	0	1	0	0
Lashi1_624319	1	1	0	0	0
Lashir1_496080	1	0	0	0	0
Lasmin1_742922	1	0	0	0	0
Lasov1_646271	1	0	0	0	0
LecAK0013_1_428205	1	0	0	0	0
Lepmol1_2316055	2	0	0	0	0
Lepmol1_959691	2	0	0	0	0
Lepmu1_8133	1	0	0	0	0
Lepor2_606752	1	0	0	0	0
Lepor2_720195	1	0	0	0	0
Leptod1_300957	1	0	0	0	0
Linth1_309128	1	0	0	0	0
Lizem1_167966	1	1	1	0	0
Lolmi1_13213	1	0	3	0	1
Lophiu1_208553	1	0	0	0	0
Lopnit1_1_206560	1	0	0	0	0
Lopnu1_453651	1	0	0	0	0
Lopnu1_688781	1	0	0	1	0
Lorju1_423909	1	0	0	0	0
Lorma1_414259	1	0	0	0	0
Macan1_86078	1	0	0	0	0
Macpha1_697164	1	0	0	0	0
Maggr1_111814	1	0	0	0	1
Maggr1_118892	1	0	0	0	0
Magpo1_11101	1	0	0	0	0
Marbr1_2823	1	0	0	0	0
MarPMI226_412285	1	0	0	0	0
Melbi2_607994	1	0	0	0	0
Melbi2_612283	1	1	0	0	0
Melpu1_252460	1	1	0	0	0
Melsp1_177209	1	0	0	0	0
Melsp1_91685	1	0	0	0	0
Melva1_436004	1	1	0	0	0
Micbo1_123883	1	0	0	0	1
Micbo1_187226	1	0	0	0	0
Micca1_7920	1	0	0	0	0
Mictr1_101764	1	0	1	0	0
Mictr1_651489	1	1	0	0	0
Mictri1_245740	1	0	1	0	0
Mictri1_358107	1	0	0	0	0
Monha1_2358	1	0	0	0	0
Myc59_1_1958176	2	0	0	0	0
Myc59_1_2167317	2	0	0	0	0
Mycalb1_834175	1	0	0	0	0
Mycbel1_803600	1	1	0	0	0
Mycbel1_949230	1	0	0	0	0
Myccro1_904958	1	0	0	0	0
Myccro1_920884	1	0	0	0	0
Mycepi1_836507	1	0	0	0	0
Mycepi1_844837	1	0	0	0	0
Mycepi1_915635	1	0	0	0	0
Mycfil1_1177376	2	0	0	0	0
Mycfil1_1221806	2	0	0	0	0
Mycgal1_1740611	4	0	0	0	0
Mycgal1_1912175	4	0	0	0	0
Mycgal1_1993470	1	0	1	0	0
Mycgal1_1999990	4	0	0	0	0
Mycgr3_31911	1	0	0	0	0
Mychae1_1030879	1	0	0	1	0
Myche1_742610	1	0	0	0	0
Mychet1_279622	1	0	1	0	0
Myclat1_1041585	2	0	0	0	0
Myclat1_1093857	2	0	0	0	0
Myclat1_1121858	2	0	0	0	0
Mycreb1_1142006	3	0	0	0	0
Mycreb1_1175656	1	0	0	0	0
Mycreb1_1365800	3	0	0	0	0
Mycreb1_1365803	3	0	0	0	0
Mycros1_1161140	1	0	0	0	0
Mycrub1_1219374	1	0	0	0	0
Mycrub1_388412	2	0	0	0	0
Mycrub1_926698	2	0	0	0	0
Mycsan1_1022340	1	0	0	0	0
Mycsan1_848303	3	0	0	0	0
Mycsan1_89409	3	0	0	0	0
Mycsan1_89542	3	0	0	0	0
Mycsan1_946141	1	0	0	0	0
Mycvit1_1188581	1	0	0	0	0
Myrin1_466014	1	0	0	0	0
Myrin1_537294	1	0	0	0	0
Necha2_123115	1	0	1	0	0
Necha2_37360	1	0	0	0	0
Neodi1_8724	1	0	0	0	0
Neora1_197176	1	0	0	0	0
Neucr_trp3_1_8781	1	0	0	0	0
Neucr2_8781	1	0	0	0	0
Neucr4830_1_459186	1	0	0	0	0
Neuhi1_150908	1	0	0	0	0
Neurospora_discreta_126414	1	0	0	0	0
Neurospora_tetrasperma_mata_152889	1	0	0	0	0
Nieex1_855997	1	0	1	0	0
Oidma1_43477	1	0	1	0	0
Olipa1_744902	1	0	0	0	0
Ophdi1_393847	1	0	0	0	0
Ophnu1_1986485	1	1	0	0	0
Ophpi1_6649	1	0	0	0	0
Ophpic1_6032	1	0	0	0	0
Panst_KUC8834_1_1_732737	1	0	0	0	0
Panst_LUM_1_1_3189165	1	0	0	0	0
Parch1_447473	1	0	0	0	0
Parchr1_457737	1	1	0	0	0
Parsp1_1186637	1	0	0	0	0
Penant1_2826	1	0	0	0	0
Penbi1_381114	1	0	0	0	0
PenbrAgRF18_1_218923	1	0	0	0	0
Penca1_394485	1	0	0	0	0
Pench1_27929	1	0	0	0	0
PenchWisc1_1_148158	1	0	0	0	0
Penex1_396598	1	0	0	0	0
Penfla1_6890	1	0	0	0	0
Pengl1_434780	1	1	0	0	0
Penja1_440530	1	0	0	0	0
Penla1_393835	1	0	0	0	0
Penla1_418316	1	0	0	0	0
Penox1_2098	1	0	0	0	0
Penpol1_568	1	0	0	0	0
Penra1_347807	1	0	0	0	0
Pensol1_1013	1	0	0	0	0
Pensoli1_292715	1	0	0	0	0
Pensub1_2637	1	0	0	0	0
Pensub1_5678	1	0	0	0	0
Penth1_165339	1	0	0	0	0
Pestal1_148148	1	0	0	0	0
Phaal1_887	1	0	0	0	0
Phaca1_249916	2	0	0	0	0
Phaca1_249918	2	0	0	0	0
PhaeoFL0889_1_248451	1	0	0	0	0
PhaeoFL0889_1_539961	1	0	0	0	0
PhaPMI808_767086	1	0	0	0	0
Phapo1_578091	1	1	0	0	0
Phapo1_731002	1	0	0	0	0
Phchr2_2678047	1	0	0	0	0
Phchr2_2897723	2	0	0	0	0
Phchr2_2898034	2	0	0	0	0
Phiatt1_4129	1	0	0	0	0
Phimu1_365123	1	0	0	0	0
Phisc1_652694	1	0	0	0	0
Phlbr1_108039	2	0	0	0	0
Phlbr1_136883	2	0	0	0	0
Phlcen1_7834	2	0	0	0	0
Phlcen1_7835	2	0	0	0	0
Phlrad1_141829	2	0	0	0	0
Phlrad1_141831	2	0	0	0	0
Phomu1_415768	1	0	0	0	0
Photr1_110429	1	0	0	1	0
Pilidi1_359034	1	0	0	0	0
Plecto1_283587	1	0	0	0	0
Plecu1_361058	1	0	0	0	0
Plecuc1_7973	1	0	0	0	0
Podan3_207184	1	0	0	0	0
Podan3_210066	1	0	0	0	0
Podans1_303270	1	0	0	0	0
Podans1_336218	1	0	0	0	0
Podap1_10197	1	0	0	0	0
Podap1_287796	1	0	0	0	0
Podcur1_432032	1	0	0	0	0
Podcur1_467939	1	0	0	0	0
Poddi1_397199	1	1	0	0	0
Polfu1_538258	1	0	0	0	0
Pseel1_2333	1	0	0	0	0
Pseve2_347475	1	0	0	0	0
Pursp1_307317	1	0	0	0	0
Pyrly1_567234	1	1	1	1	0
Pyrly1_602631	1	0	0	0	0
Pyrtr1_150286	1	0	0	0	0
Pyrtt1_2225	1	0	0	0	0
Rhesp1_276887	1	0	0	0	0
Rhier1_221636	1	0	0	0	0
Rorror1_784507	1	0	0	0	0
Rutfi1_637649	1	0	0	0	0
Rutfi1_712582	1	0	0	0	0
Schves1_329121	1	0	0	0	0
Sclsan1_240076	1	0	0	0	0
Sclsc1_8923	1	0	0	0	0
Setho1_82942	1	0	0	0	0
Settu3_170296	1	1	0	0	0
Settur3_174529	1	0	0	0	0
Sodal1_354672	1	0	0	0	0
Sorbr1_133926	1	0	0	0	0
Spafl1_4813	1	0	0	0	0
Spoth2_2306947	1	0	0	0	0
Stael1_395439	1	0	0	0	0
Stael1_450797	1	0	0	0	0
Stagr1_393416	1	1	0	0	0
Stano2_4172	1	1	0	0	0
Stasp1_217069	1	0	0	0	0
Stasp1_98209	1	0	0	0	0
Stely1_942	1	0	0	0	0
Symko1_849293	1	0	0	0	0
Talabor1_2751	1	0	0	0	0
Theau1_60110	1	0	0	0	0
Themi1_600997	1	0	0	0	0
Thest1_4822	1	0	0	0	0
Thian1_436614	1	0	0	0	1
Thiap1_661211	1	0	0	0	0
Thiar1_770766	1	0	0	0	0
Thihy1_497264	1	0	0	0	0
Thihy1_516824	1	0	0	0	0
Thite2_2110340	1	0	0	0	0
ThoPMI491_1_661517	1	0	0	0	0
Torra1_435626	1	0	0	0	0
Trace1_1348192	1	0	0	0	0
Trace1_965590	1	0	0	0	0
Trepe1_532110	1	0	0	0	0
Triru1_3591	1	0	0	0	0
Triver1_840	1	0	0	0	0
Truan1_523326	1	1	0	0	0
Tryvi1_523642	1	0	0	0	0
Uncre1_5312	1	0	0	0	0
Usnflo1_571140	1	0	0	0	0
Usnflo1_812441	1	0	0	0	0
Verda1_2946	1	0	0	0	0
Verdah1_233045	1	0	0	0	0
Veren1_553143	1	0	0	0	0
Xanpa2_1648256	1	0	0	0	0
Xylcub1_342290	1	0	0	0	0
Xylcub1_449650	1	0	0	0	0
Xylhyp1_493129	1	1	0	0	0
Xylhyp1_576967	1	0	0	0	0
XylPMI506_481067	1	1	0	0	0
Zalva1_289536	1	0	0	0	0
Zasce1_25004	1	0	0	0	0

## Sheet: Table S15 Domain occurrence
Table S15. Normalized occurrence of protein conserved domains in predicted type III PKS gene clusters.
PFAM ID	Description	Normalized occurrence	Number of clades	Secondary metabolism gene
PF07690.16	Major Facilitator Superfamily	38.3079	8	1
PF00067.22	Cytochrome P450	29.1013	7	1
PF01494.19	FAD binding domain	14.3621	7	1
PF12937.7	F-box-like	13.9598	7	0
PF00069.25	Protein kinase domain	13.2294	7	0
PF08240.12	Alcohol dehydrogenase GroES-like domain	7.89015	7	1
PF00172.18	Fungal Zn(2)-Cys(6) binuclear cluster domain	37.2028	6	1
PF04082.18	Fungal specific transcription factor domain	19.4187	6	1
PF00106.25	short chain dehydrogenase	14.0129	6	1
PF11951.8	Fungal specific transcription factor domain	12.1008	6	1
PF00005.27	ABC transporter	10.1595	6	1
PF00107.26	Zinc-binding dehydrogenase	8.30303	6	1
PF13489.6	Methyltransferase domain	5.81261	6	1
PF00083.24	Sugar (and other) transporter	19.6728	5	0
PF06985.11	Heterokaryon incompatibility protein (HET)	17.5095	5	0
PF12796.7	Ankyrin repeats (3 copies)	12.3447	5	0
PF13561.6	Enoyl-(Acyl carrier protein) reductase	11.6001	5	1
PF00400.32	WD domain, G-beta repeat	8.23399	5	0
PF07859.13	alpha/beta hydrolase fold	8.22084	5	1
PF05368.13	NmrA-like family	7.55531	5	1
PF01565.23	FAD binding domain	6.3951	5	1
PF12697.7	Alpha/beta hydrolase family	6.28454	5	1
PF00004.29	ATPase family associated with various cellular activities (AAA)	5.701	5	0
PF12311.8	Protein of unknown function (DUF3632)	5.125	5	0
PF00153.27	Mitochondrial carrier protein	5.02627	5	0
PF00248.21	Aldo/keto reductase family	4.9314	5	1
PF01048.20	Phosphorylase superfamily	4.35795	5	0
PF00175.21	Oxidoreductase NAD-binding domain	3.63978	5	1
PF00743.19	Flavin-binding monooxygenase-like	3.60909	5	1
PF13637.6	Ankyrin repeats (many copies)	3.59206	5	0
PF13424.6	Tetratricopeptide repeat	2.77083	5	0
PF13374.6	Tetratricopeptide repeat	2.17538	5	0
PF00271.31	Helicase conserved C-terminal domain	1.22097	5	0
PF00891.18	O-methyltransferase domain	9.98712	4	1
PF00867.18	XPG I-region	6.33333	4	0
PF00076.22	RNA recognition motif. (a.k.a. RRM, RBD, or RNP domain)	6.29967	4	0
PF17389.2	Bacterial alpha-L-rhamnosidase 6 hairpin glycosidase domain	6.17159	4	0
PF01794.19	Ferric reductase like transmembrane component	6.00493	4	1
PF08022.12	FAD-binding domain	6.00493	4	1
PF00171.22	Aldehyde dehydrogenase family	5.5	4	1
PF01636.23	Phosphotransferase enzyme family	5.38978	4	0
PF00561.20	alpha/beta hydrolase fold	5.27463	4	1
PF01425.21	Amidase	5.13243	4	0
PF01544.18	CorA-like Mg2+ transporter protein	5.09584	4	0
PF13639.6	Ring finger domain	5.05038	4	0
PF02668.16	Taurine catabolism dioxygenase TauD, TfdA family	5.02993	4	0
PF08030.12	Ferric reductase NAD binding domain	5.00493	4	1
PF00071.22	Ras family	5	4	0
PF17390.2	Bacterial alpha-L-rhamnosidase C-terminal domain	4.83333	4	0
PF00722.21	Glycosyl hydrolases family 16	4.64354	4	0
PF01753.18	MYND finger	4.39286	4	0
PF11807.8	Domain of unknown function (DUF3328)	4.13485	4	0
PF17784.1	Sulfotransferase domain	4.04545	4	1
PF00443.29	Ubiquitin carboxyl-terminal hydrolase	4.00493	4	0
PF00752.17	XPG N-terminal domain	4	4	0
PF01179.20	Copper amine oxidase, enzyme domain	4	4	0
PF04828.14	Glutathione-dependent formaldehyde-activating enzyme	3.67045	4	0
PF00135.28	Carboxylesterase family	3.59091	4	1
PF00583.25	Acetyltransferase (GNAT) family	3.49435	4	1
PF00293.28	NUDIX domain	3.39216	4	0
PF02775.21	Thiamine pyrophosphate enzyme, C-terminal TPP binding domain	3.08333	4	0
PF01370.21	NAD dependent epimerase/dehydratase family	3.06375	4	1
PF08659.10	KR domain	3.04545	4	1
PF13460.6	NAD(P)H-binding	3.04167	4	1
PF13450.6	NAD(P)-binding Rossmann-like domain	2.67045	4	1
PF00176.23	SNF2 family N-terminal domain	2.05531	4	0
PF00970.24	Oxidoreductase FAD-binding domain	1.875	4	1
PF00026.23	Eukaryotic aspartyl protease	1.81288	4	0
PF05729.12	NACHT domain	1.31375	4	0
PF04616.14	Glycosyl hydrolases family 43	0.884804	4	0
PF00144.24	Beta-lactamase	6.05882	3	1
PF00734.18	Fungal cellulose binding domain	6.02956	3	0
PF00664.23	ABC transporter transmembrane region	6	3	1
PF05199.13	GMC oxidoreductase	5.5	3	1
PF00732.19	GMC oxidoreductase	5.25	3	1
PF00149.28	Calcineurin-like phosphoesterase	5	3	0
PF03171.20	2OG-Fe(II) oxygenase superfamily	5	3	1
PF14226.6	non-haem dioxygenase in morphine synthesis N-terminal	5	3	1
PF00465.19	Iron-containing alcohol dehydrogenase	4.81445	3	1
PF03443.14	Glycosyl hydrolase family 61	4.41215	3	0
PF05739.19	SNARE domain	4.29904	3	0
PF00651.31	BTB/POZ domain	4.26478	3	0
PF07992.14	Pyridine nucleotide-disulphide oxidoreductase	4.10345	3	1
PF00394.22	Multicopper oxidase	4	3	1
PF02982.14	Scytalone dehydratase	4	3	1
PF07731.14	Multicopper oxidase	4	3	1
PF07732.15	Multicopper oxidase	4	3	1
PF00072.24	Response regulator receiver domain	3.57235	3	0
PF00150.18	Cellulase (glycosyl hydrolase family 5)	3.44243	3	0
PF13520.6	Amino acid permease	3.1875	3	0
PF01284.23	Membrane-associating domain	3.08826	3	0
PF00202.21	Aminotransferase class-III	3.04545	3	0
PF08031.12	Berberine and berberine like	3.03448	3	0
PF00230.20	Major intrinsic protein	3	3	0
PF00596.21	Class II Aldolase and Adducin N-terminal domain	3	3	1
PF01061.24	ABC-2 type transporter	3	3	1
PF01412.18	Putative GTPase activating protein for Arf	3	3	0
PF01423.22	LSM domain	3	3	0
PF01828.17	Peptidase A4 family	3	3	0
PF13695.6	Zinc-binding domain	3	3	0
PF07647.17	SAM domain (Sterile alpha motif)	2.72549	3	0
PF14420.6	Clr5 domain	2.54659	3	0
PF00025.21	ADP-ribosylation factor family	2.33333	3	0
PF03547.18	Membrane transport protein	2.33333	3	0
PF02133.15	Permease for cytosine/purines, uracil, thiamine, allantoin	2.29545	3	0
PF17109.5	fungal STAND N-terminal Goodbye domain	2.17426	3	0
PF01073.19	3-beta hydroxysteroid dehydrogenase/isomerase family	2.17045	3	1
PF10503.9	Esterase PHB depolymerase	2.16256	3	1
PF00704.28	Glycosyl hydrolases family 18	2.10076	3	0
PF00132.24	Bacterial transferase hexapeptide (six repeats)	2.09472	3	0
PF08242.12	Methyltransferase domain	2.08712	3	1
PF00155.21	Aminotransferase class I and II	2.05038	3	0
PF00933.21	Glycosyl hydrolase family 3 N terminal domain	2.04545	3	0
PF01915.22	Glycosyl hydrolase family 3 C-terminal domain	2.04545	3	0
PF07969.11	Amidohydrolase family	2.04545	3	0
PF14310.6	Fibronectin type III-like domain	2.04545	3	0
PF00790.19	VHS domain	2.02463	3	0
PF17111.5	Fungal N-terminal domain of STAND proteins	2.00493	3	0
PF02779.24	Transketolase, pyrimidine binding domain	1.94243	3	1
PF00296.20	Luciferase-like monooxygenase	1.84811	3	1
PF13246.6	Cation transport ATPase (P-type)	1.79545	3	0
PF00931.22	NB-ARC domain	1.5625	3	0
PF00118.24	TCP-1/cpn60 chaperonin family	1.55038	3	0
PF00082.22	Subtilase family	1.51478	3	0
PF13738.6	Pyridine nucleotide-disulphide oxidoreductase	1.37993	3	1
PF01263.20	Aldose 1-epimerase	1.29167	3	1
PF00753.27	Metallo-beta-lactamase superfamily	1.12993	3	1
PF01585.23	G-patch domain	1.10417	3	0
PF00483.23	Nucleotidyl transferase	1.06516	3	0
PF08241.12	Methyltransferase domain	1.06375	3	1
PF00264.20	Common central domain of tyrosinase	1.06023	3	0
PF13602.6	Zinc-binding dehydrogenase	1.05038	3	1
PF13857.6	Ankyrin repeats (many copies)	1.04659	3	0
PF13410.6	Glutathione S-transferase, C-terminal domain	0.979167	3	1
PF00295.17	Glycosyl hydrolases family 28	0.5076	3	0
PF00226.31	DnaJ domain	3.86782	2	0
PF05592.11	Bacterial alpha-L-rhamnosidase concanavalin-like domain	3.66667	2	0
PF00173.28	Cytochrome b5-like Heme/Steroid binding domain	3.5	2	0
PF16862.5	Glycosyl hydrolase family 79 C-terminal beta domain	3.5	2	0
PF01408.22	Oxidoreductase family, NAD-binding Rossmann fold	3.40394	2	1
PF00840.20	Glycosyl hydrolase family 7	3.11442	2	0
PF01237.18	Oxysterol-binding protein	3.01478	2	0
PF03992.16	Antibiotic biosynthesis monooxygenase	3	2	1
PF05183.12	RNA dependent RNA polymerase	3	2	0
PF13181.6	Tetratricopeptide repeat	3	2	0
PF06441.12	Epoxide hydrolase N terminus	2.80882	2	1
PF00646.33	F-box domain	2.59319	2	0
PF00096.26	Zinc finger, C2H2 type	2.5	2	1
PF01266.24	FAD dependent oxidoreductase	2.5	2	1
PF12511.8	Protein of unknown function (DUF3716)	2.5	2	0
PF00209.18	Sodium:neurotransmitter symporter family	2.33333	2	0
PF08531.10	Alpha-L-rhamnosidase N-terminal domain	2.33333	2	0
PF02353.20	Mycolic acid cyclopropane synthetase	2.25	2	1
PF04446.12	tRNAHis guanylyltransferase	2.25	2	0
PF14413.6	Thg1 C terminal domain	2.25	2	0
PF01217.20	Clathrin adaptor complex small chain	2.04545	2	0
PF00447.17	HSF-type DNA-binding	2.04167	2	0
PF01979.20	Amidohydrolase family	2.04167	2	0
PF07971.12	Glycosyl hydrolase family 92	2.03941	2	0
PF17678.1	Glycosyl hydrolase family 92 N-terminal domain	2.03941	2	0
PF03372.23	Endonuclease/Exonuclease/phosphatase family	2.00493	2	0
PF00128.24	Alpha amylase, catalytic domain	2	2	0
PF00170.21	bZIP transcription factor	2	2	1
PF00441.24	Acyl-CoA dehydrogenase, C-terminal domain	2	2	1
PF00450.22	Serine carboxypeptidase	2	2	0
PF00457.17	Glycosyl hydrolases family 11	2	2	0
PF00657.22	GDSL-like Lipase/Acylhydrolase	2	2	0
PF00701.22	Dihydrodipicolinate synthetase family	2	2	0
PF00838.17	Translationally controlled tumour protein	2	2	0
PF01026.21	TatD related DNase	2	2	0
PF01120.17	Alpha-L-fucosidase	2	2	0
PF01144.23	Coenzyme A transferase	2	2	1
PF01583.20	Adenylylsulphate kinase	2	2	0
PF01663.22	Type I phosphodiesterase / nucleotide pyrophosphatase	2	2	1
PF02515.17	CoA-transferase family III	2	2	1
PF02727.16	Copper amine oxidase, N2 domain	2	2	0
PF02770.19	Acyl-CoA dehydrogenase, middle domain	2	2	1
PF02771.16	Acyl-CoA dehydrogenase, N-terminal domain	2	2	1
PF02826.19	D-isomer specific 2-hydroxyacid dehydrogenase, NAD binding domain	2	2	1
PF02913.19	FAD linked oxidases, C-terminal domain	2	2	1
PF03105.19	SPX domain	2	2	0
PF03328.14	HpcH/HpaI aldolase/citrate lyase family	2	2	1
PF03357.21	Snf7	2	2	0
PF03663.14	Glycosyl hydrolase family 76	2	2	0
PF03959.13	Serine hydrolase (FSH1)	2	2	1
PF04248.12	Domain of unknown function (DUF427)	2	2	0
PF05270.13	Alpha-L-arabinofuranosidase B (ABFB) domain	2	2	0
PF05870.11	Phenolic acid decarboxylase (PAD)	2	2	1
PF06422.12	CDR ABC transporter	2	2	1
PF07171.12	MlrC C-terminus	2	2	0
PF07364.12	Metallopeptidase family M81	2	2	0
PF09174.10	Maf1 regulator	2	2	0
PF09206.11	Alpha-L-arabinofuranosidase B, catalytic	2	2	0
PF12710.7	haloacid dehalogenase-like hydrolase	2	2	1
PF13302.7	Acetyltransferase (GNAT) domain	2	2	1
PF13522.6	Glutamine amidotransferase domain	2	2	0
PF13632.6	Glycosyl transferase family group 2	2	2	0
PF14510.6	ABC-transporter N-terminal	2	2	1
PF17862.1	AAA+ lid domain	2	2	0
PF16870.5	2-oxoglutarate dehydrogenase C-terminal	1.9375	2	1
PF00689.21	Cation transporting ATPase, C-terminus	1.84091	2	0
PF13924.6	Lipocalin-like domain	1.84091	2	0
PF09362.10	Domain of unknown function (DUF1996)	1.83826	2	0
PF00676.20	Dehydrogenase E1 component	1.8125	2	0
PF00667.20	FAD binding domain	1.76478	2	1
PF00258.25	Flavodoxin	1.75985	2	1
PF00903.25	Glyoxalase/Bleomycin resistance protein/Dioxygenase superfamily	1.66667	2	1
PF13086.6	AAA domain	1.66667	2	0
PF00725.22	3-hydroxyacyl-CoA dehydrogenase, C-terminal domain	1.625	2	1
PF02737.18	3-hydroxyacyl-CoA dehydrogenase, NAD binding domain	1.625	2	1
PF05572.13	Pregnancy-associated plasma protein-A	1.625	2	0
PF00205.22	Thiamine pyrophosphate enzyme, central domain	1.54167	2	0
PF00179.26	Ubiquitin-conjugating enzyme	1.50493	2	0
PF01764.25	Lipase (class 3)	1.50493	2	0
PF00349.21	Hexokinase	1.5	2	0
PF00884.23	Sulfatase	1.5	2	0
PF01699.24	Sodium/calcium exchanger protein	1.5	2	0
PF03727.16	Hexokinase	1.5	2	0
PF03807.17	NADP oxidoreductase coenzyme F420-dependent	1.5	2	1
PF14748.6	Pyrroline-5-carboxylate reductase dimerisation	1.5	2	0
PF00009.27	Elongation factor Tu GTP binding domain	1.43842	2	0
PF03143.17	Elongation factor Tu C-terminal domain	1.43842	2	0
PF08938.10	HBS1 N-terminus	1.42857	2	0
PF13087.6	AAA domain	1.33333	2	0
PF02894.17	Oxidoreductase family, C-terminal alpha/beta domain	1.28571	2	1
PF03169.15	OPT oligopeptide transporter protein	1.25	2	0
PF11885.8	Protein of unknown function (DUF3405)	1.25	2	0
PF13964.6	Kelch motif	1.25	2	0
PF17100.5	N-terminal domain of NWD NACHT-NTPase	1.25	2	0
PF03060.15	Nitronate monooxygenase	1.19704	2	0
PF13472.6	GDSL-like Lipase/Acylhydrolase family	1.18182	2	1
PF00628.29	PHD-finger	1.17647	2	0
PF00582.26	Universal stress protein family	1.16256	2	0
PF01476.20	LysM domain	1.13636	2	0
PF00544.19	Pectate lyase	1.125	2	0
PF02141.21	DENN (AEX-3) domain	1.125	2	0
PF07110.11	EthD domain	1.125	2	1
PF07970.12	Endoplasmic reticulum vesicle transporter	1.125	2	0
PF13850.6	Endoplasmic Reticulum-Golgi Intermediate Compartment (ERGIC)	1.125	2	0
PF00632.25	HECT-domain (ubiquitin-transferase)	1.10345	2	0
PF02469.22	Fasciclin domain	1.09091	2	1
PF04193.14	PQ loop repeat	1.09091	2	0
PF03928.14	Haem-degrading	1.07143	2	0
PF07065.14	D123	1.05882	2	0
PF05686.12	Glycosyl transferase family 90	1.04659	2	0
PF00350.23	Dynamin family	1.04545	2	0
PF00385.24	Chromo (CHRromatin Organisation MOdifier) domain	1.04545	2	0
PF00550.25	Phosphopantetheine attachment site	1.04545	2	1
PF01031.20	Dynamin central region	1.04545	2	0
PF04820.14	Tryptophan halogenase	1.04545	2	1
PF05057.14	Putative serine esterase (DUF676)	1.04545	2	1
PF05704.12	Capsular polysaccharide synthesis protein	1.04545	2	0
PF06859.12	Bicoid-interacting protein 3 (Bin3)	1.04545	2	0
PF00929.24	Exonuclease	1.04433	2	0
PF13423.6	Ubiquitin carboxyl-terminal hydrolase	1.04433	2	0
PF00043.25	Glutathione S-transferase, C-terminal domain	1.04167	2	1
PF01184.19	GPR1/FUN34/yaaH family	1.04167	2	0
PF05291.11	Bystin	1.04167	2	0
PF09370.10	Phosphoenolpyruvate hydrolase-like	1.04167	2	1
PF13821.6	Domain of unknown function (DUF4187)	1.04167	2	0
PF00035.26	Double-stranded RNA binding motif	1.02956	2	0
PF01814.23	Hemerythrin HHE cation binding domain	1.02956	2	0
PF07569.11	TUP1-like enhancer of split	1.0197	2	0
PF09453.10	HIRA B motif	1.0197	2	0
PF11915.8	Protein of unknown function (DUF3433)	1.01478	2	0
PF00018.28	SH3 domain	1.00985	2	0
PF02537.15	CrcB-like protein, Camphor Resistance (CrcB)	1.00985	2	0
PF03127.14	GAT domain	1.00985	2	0
PF04488.15	Glycosyltransferase sugar-binding region containing DXD motif	1.00985	2	0
PF08487.10	Vault protein inter-alpha-trypsin domain	1.00985	2	0
PF11327.8	Egh16-like virulence factor	1.00985	2	0
PF13768.6	von Willebrand factor type A domain	1.00985	2	0
PF00383.23	Cytidine and deoxycytidylate deaminase zinc-binding region	1.00493	2	0
PF00623.20	RNA polymerase Rpb1, domain 2	1.00493	2	0
PF00703.21	Glycosyl hydrolases family 2	1.00493	2	0
PF00786.28	P21-Rho-binding domain	1.00493	2	0
PF01042.21	Endoribonuclease L-PSP	1.00493	2	0
PF01363.21	FYVE zinc finger	1.00493	2	0
PF02146.17	Sir2 family	1.00493	2	0
PF02148.19	Zn-finger in ubiquitin-hydrolases and other protein	1.00493	2	0
PF02798.20	Glutathione S-transferase, N-terminal domain	1.00493	2	1
PF02836.17	Glycosyl hydrolases family 2, TIM barrel domain	1.00493	2	0
PF02837.18	Glycosyl hydrolases family 2, sugar binding domain	1.00493	2	0
PF02929.17	Beta galactosidase small chain	1.00493	2	0
PF04983.18	RNA polymerase Rpb1, domain 3	1.00493	2	0
PF04997.12	RNA polymerase Rpb1, domain 1	1.00493	2	0
PF04998.17	RNA polymerase Rpb1, domain 5	1.00493	2	0
PF05000.17	RNA polymerase Rpb1, domain 4	1.00493	2	0
PF08732.10	HIM1	1.00493	2	0
PF13622.6	Thioesterase-like superfamily	1.00493	2	1
PF13640.6	2OG-Fe(II) oxygenase superfamily	1.00493	2	1
PF14618.6	Domain of unknown function (DUF4452)	1.00493	2	0
PF16353.5	Domain of unknown function(DUF4981)	1.00493	2	0
PF01722.18	BolA-like protein	1	2	0
PF08450.12	SMP-30/Gluconolactonase/LRE-like region	1	2	0
PF13499.6	EF-hand domain pair	0.863711	2	0
PF00122.20	E1-E2 ATPase	0.795455	2	0
PF00690.26	Cation transporter/ATPase, N-terminus	0.795455	2	0
PF02518.26	Histidine kinase-, DNA gyrase B-, and HSP90-like ATPase	0.697352	2	0
PF03659.14	Glycosyl hydrolase family 71	0.629926	2	0
PF13606.6	Ankyrin repeat	0.609093	2	0
PF00534.20	Glycosyl transferases group 1	0.583333	2	0
PF04479.13	RTA1 like protein	0.514778	2	0
PF00012.20	Hsp70 protein	0.509852	2	0
PF03575.17	Peptidase family S51	0.504926	2	0
PF13854.6	Kelch motif	0.375	2	0
PF05721.13	Phytanoyl-CoA dioxygenase (PhyH)	0.338259	2	1
PF09994.9	Uncharacterized alpha/beta hydrolase domain (DUF2235)	0.338259	2	1
PF14269.6	Arylsulfotransferase (ASST)	0.338259	2	1
PF01116.20	Fructose-bisphosphate aldolase class-II	0.227721	2	0
PF00512.25	His Kinase A (phospho-acceptor) domain	0.197352	2	0
PF00957.21	Synaptobrevin	0.166667	2	0
PF13774.6	Regulated-SNARE-like domain	0.166667	2	0
PF00962.22	Adenosine/AMP deaminase	0.129926	2	0
PF07719.17	Tetratricopeptide repeat	0.129926	2	0
PF00270.29	DEAD/DEAH box helicase	0.108085	2	0
PF12734.7	Cysteine-rich TM module stress tolerance	0.0674261	2	0
PF08914.11	Rap1 Myb domain	0.0503807	2	0
PF09084.11	NMT1/THI5 like	0.0503807	2	0
PF11626.8	TRF2-interacting telomeric protein/Rap1 - C terminal domain	0.0503807	2	0
PF16589.5	BRCT domain, a BRCA1 C-terminus domain	0.0503807	2	0
PF14523.6	Syntaxin-like protein	3.29412	1	0
PF00092.28	von Willebrand factor type A domain	3.00493	1	0
PF01185.18	Fungal hydrophobin	3	1	0
PF03501.15	Plectin/S10 domain	3	1	0
PF09073.10	BUD22	2.27586	1	0
PF05705.14	Eukaryotic protein of unknown function (DUF829)	2.27273	1	0
PF02803.18	Thiolase, C-terminal domain	2.10345	1	1
PF00378.20	Enoyl-CoA hydratase/isomerase	2.04659	1	1
PF04096.14	Nucleoporin autopeptidase	2.03448	1	0
PF12110.8	Nuclear protein 96	2.03448	1	0
PF13634.6	Nucleoporin FG repeat region	2.03448	1	0
PF00199.19	Catalase	2	1	0
PF00250.18	Forkhead domain	2	1	0
PF00515.28	Tetratricopeptide repeat	2	1	0
PF00892.20	EamA-like transporter family	2	1	0
PF01163.22	RIO1 family	2	1	0
PF01368.20	DHH family	2	1	0
PF01485.21	IBR domain, a half RING-finger domain	2	1	0
PF01784.18	NIF3 (NGG1p interacting factor 3)	2	1	0
PF02020.18	eIF4-gamma/eIF5/eIF2-epsilon	2	1	0
PF02797.15	Cytochrome P450	2	1	1
PF02833.14	DHHA2 domain	2	1	0
PF03366.16	YEATS family	2	1	0
PF04108.12	Autophagy protein Apg17	2	1	0
PF04119.12	Heat shock protein 9/12	2	1	0
PF06419.11	Conserved oligomeric complex COG6	2	1	0
PF06628.12	Catalase-related immune-responsive	2	1	0
PF08662.11	Eukaryotic translation initiation factor eIF2A	2	1	0
PF10263.9	SprT-like family	2	1	0
PF11905.8	Domain of unknown function (DUF3425)	2	1	0
PF13127.6	Protein of unknown function (DUF3955)	2	1	0
PF13176.6	Tetratricopeptide repeat	2	1	0
PF13365.6	Trypsin-like peptidase domain	2	1	0
PF15411.6	Pleckstrin homology domain	2	1	0
PF17283.2	SprT-like zinc ribbon domain	2	1	0
PF00788.23	Ras association (RalGDS/AF-6) domain	1.66667	1	0
PF09430.10	Protein of unknown function (DUF2012)	1.66667	1	0
PF17667.1	Fungal protein kinase	1.64286	1	0
PF05653.14	Magnesium transporter NIPA	1.57143	1	0
PF10609.9	NUBPL iron-transfer P-loop NTPase	1.50246	1	0
PF01435.18	Peptidase family M48	1.5	1	0
PF02582.14	Uncharacterised ACR, YagE family COG1723	1.5	1	0
PF08164.12	Apoptosis-antagonizing transcription factor, C-terminal	1.47783	1	0
PF13339.6	Apoptosis antagonizing transcription factor	1.47291	1	0
PF04261.12	Dyp-type peroxidase family	1.41176	1	0
PF01509.18	TruB family pseudouridylate synthase (N terminal domain)	1.33333	1	0
PF03098.15	Animal haem peroxidase	1.33333	1	0
PF04116.13	Fatty acid hydroxylase superfamily	1.33333	1	1
PF05026.13	Dcp2, box A domain	1.33333	1	0
PF00491.21	Arginase family	1.25	1	0
PF01232.23	Mannitol dehydrogenase Rossmann domain	1.25	1	0
PF03694.13	Erg28 like protein	1.25	1	0
PF08125.13	Mannitol dehydrogenase C-terminal domain	1.25	1	0
PF13921.6	Myb-like DNA-binding domain	1.25	1	0
PF04777.13	Erv1 / Alr family	1.11765	1	0
PF00108.23	Thiolase, N-terminal domain	1.10345	1	1
PF00724.20	NADH:flavin oxidoreductase / NADH oxidase family	1.09091	1	1
PF13847.6	Methyltransferase domain	1.09091	1	1
PF01968.18	Hydantoinase/oxoprolinase	1.08826	1	0
PF02538.14	Hydantoinase B/oxoprolinase	1.08826	1	0
PF01095.19	Pectinesterase	1.05882	1	0
PF07714.17	Protein tyrosine kinase	1.05882	1	0
PF09471.10	IgA Peptidase M64	1.05882	1	0
PF14378.6	PAP2 superfamily	1.05882	1	0
PF01112.18	Asparaginase	1.04926	1	0
PF00557.24	Metallopeptidase family M24	1.04659	1	0
PF05378.13	Hydantoinase/oxoprolinase N-terminal region	1.04659	1	0
PF00190.22	Cupin	1.04545	1	0
PF00736.19	EF-1 guanine nucleotide exchange domain	1.04545	1	0
PF10587.9	Eukaryotic elongation factor 1 beta central acidic region	1.04545	1	0
PF11468.8	Aromatic prenyltransferase Orf2	1.04545	1	1
PF14087.6	Domain of unknown function (DUF4267)	1.04545	1	0
PF01755.17	Glycosyltransferase family 25 (LPS biosynthesis protein)	1.04167	1	0
PF13434.6	L-lysine 6-monooxygenase (NADPH-requiring)	1.04167	1	1
PF01417.20	ENTH domain	1.0197	1	0
PF01853.18	MOZ/SAS family	1.01478	1	0
PF17772.1	MYST family zinc finger domain	1.01478	1	0
PF00650.20	CRAL/TRIO domain	1.00985	1	0
PF01171.20	PP-loop family	1.00985	1	0
PF01557.18	Fumarylacetoacetate (FAA) hydrolase family	1.00985	1	1
PF08226.11	Domain of unknown function (DUF1720)	1.00985	1	0
PF15879.5	NADH-ubiquinone oxidoreductase MWFE subunit	1.00985	1	1
PF16503.5	Zinc-ribbon	1.00985	1	0
PF00581.20	Rhodanese-like domain	1.00493	1	0
PF00854.21	POT family	1.00493	1	0
PF01529.20	DHHC palmitoyltransferase	1.00493	1	1
PF10033.9	Autophagy-related protein 13	1.00493	1	0
PF16866.5	PHD-finger	1.00493	1	0
PF00006.25	ATP synthase alpha/beta family, nucleotide-binding domain	1	1	0
PF00011.21	Hsp20/alpha crystallin family	1	1	0
PF00024.26	PAN domain	1	1	0
PF00097.25	Zinc finger, C3HC4 type (RING finger)	1	1	0
PF00098.23	Zinc knuckle	1	1	0
PF00102.27	Protein-tyrosine phosphatase	1	1	0
PF00117.28	Glutamine amidotransferase class-I	1	1	0
PF00156.27	Phosphoribosyl transferase domain	1	1	0
PF00163.19	Ribosomal protein S4/S9 N-terminal domain	1	1	0
PF00169.29	PH domain	1	1	0
PF00201.18	UDP-glucoronosyl and UDP-glucosyl transferase	1	1	1
PF00225.23	Kinesin motor domain	1	1	0
PF00291.25	Pyridoxal-phosphate dependent enzyme	1	1	0
PF00306.27	ATP synthase alpha/beta chain, C terminal domain	1	1	0
PF00307.31	Calponin homology (CH) domain	1	1	0
PF00319.18	SRF-type transcription factor (DNA-binding and dimerisation domain)	1	1	0
PF00324.21	Amino acid permease	1	1	0
PF00355.26	Rieske 2Fe-2S domain	1	1	0
PF00390.19	Malic enzyme, N-terminal domain	1	1	0
PF00425.18	chorismate binding enzyme	1	1	0
PF00445.18	Ribonuclease T2 family	1	1	0
PF00459.25	Inositol monophosphatase family	1	1	0
PF00487.24	Fatty acid desaturase	1	1	1
PF00497.20	Bacterial extracellular solute-binding proteins, family 3	1	1	0
PF00498.26	FHA domain	1	1	0
PF00533.26	BRCA1 C Terminus (BRCT) domain	1	1	0
PF00535.26	Glycosyl transferase family 2	1	1	0
PF00538.19	linker histone H1 and H5 family	1	1	0
PF00545.20	ribonuclease	1	1	0
PF00551.19	Formyl transferase	1	1	1
PF00566.18	Rab-GTPase-TBC domain	1	1	0
PF00579.25	tRNA synthetases class I (W and Y)	1	1	0
PF00622.28	SPRY domain	1	1	0
PF00642.24	Zinc finger C-x8-C-x5-C-x3-H type (and similar)	1	1	0
PF00682.19	HMGL-like	1	1	0
PF00686.19	Starch binding domain	1	1	0
PF00698.21	Acyl transferase domain	1	1	1
PF00723.21	Glycosyl hydrolases family 15	1	1	0
PF00728.22	Glycosyl hydrolase family 20, catalytic domain	1	1	0
PF00733.21	Asparagine synthase	1	1	0
PF00754.25	F5/8 type C domain	1	1	0
PF00756.20	Putative esterase	1	1	1
PF00773.19	RNB domain	1	1	0
PF00782.20	Dual specificity phosphatase, catalytic domain	1	1	0
PF00793.20	DAHP synthetase I family	1	1	0
PF00797.17	N-acetyltransferase	1	1	1
PF00809.22	Pterin binding enzyme	1	1	0
PF00834.19	Ribulose-phosphate 3 epimerase family	1	1	0
PF00848.19	Ring hydroxylating alpha subunit (catalytic domain)	1	1	0
PF00857.20	Isochorismatase family	1	1	0
PF00881.24	Nitroreductase family	1	1	0
PF00916.20	Sulfate permease family	1	1	0
PF00920.21	Dehydratase family	1	1	1
PF00923.19	Transaldolase/Fructose-6-phosphate aldolase	1	1	1
PF00939.19	Sodium:sulfate symporter transmembrane region	1	1	0
PF00999.21	Sodium/hydrogen exchanger family	1	1	0
PF01012.21	Electron transfer flavoprotein domain	1	1	0
PF01036.18	Bacteriorhodopsin-like protein	1	1	0
PF01039.22	Carboxyl transferase domain	1	1	0
PF01055.26	Glycosyl hydrolases family 31	1	1	0
PF01063.19	Amino-transferase class IV	1	1	0
PF01066.21	CDP-alcohol phosphatidyltransferase	1	1	0
PF01083.22	Cutinase	1	1	0
PF01097.18	Arthropod defensin	1	1	0
PF01145.25	SPFH domain / Band 7 family	1	1	0
PF01148.20	Cytidylyltransferase family	1	1	0
PF01156.19	Inosine-uridine preferring nucleoside hydrolase	1	1	0
PF01174.19	SNO glutamine amidotransferase family	1	1	0
PF01177.22	Asp/Glu/Hydantoin racemase	1	1	0
PF01182.20	Glucosamine-6-phosphate isomerases/6-phosphogluconolactonase	1	1	0
PF01202.22	Shikimate kinase	1	1	0
PF01261.24	Xylose isomerase-like TIM barrel	1	1	0
PF01274.22	Malate synthase	1	1	0
PF01288.20	7,8-dihydro-6-hydroxymethylpterin-pyrophosphokinase (HPPK)	1	1	0
PF01301.19	Glycosyl hydrolases family 35	1	1	0
PF01351.18	Ribonuclease HII	1	1	0
PF01399.27	PCI domain	1	1	0
PF01406.19	tRNA synthetases class I (C) catalytic domain	1	1	0
PF01433.20	Peptidase family M1 domain	1	1	0
PF01479.25	S4 domain	1	1	0
PF01480.17	PWI domain	1	1	0
PF01487.15	Type I 3-dehydroquinase	1	1	0
PF01488.20	Shikimate / quinate 5-dehydrogenase	1	1	0
PF01498.18	Transposase	1	1	0
PF01504.18	Phosphatidylinositol-4-phosphate 5-Kinase	1	1	0
PF01522.21	Polysaccharide deacetylase	1	1	0
PF01545.21	Cation efflux family	1	1	0
PF01546.28	Peptidase family M20/M25/M40	1	1	0
PF01592.16	NifU-like N terminal domain	1	1	0
PF01652.18	Eukaryotic initiation factor 4E	1	1	0
PF01661.21	Macro domain	1	1	0
PF01674.18	Lipase (class 2)	1	1	0
PF01680.17	SOR/SNZ family	1	1	0
PF01693.16	Caulimovirus viroplasmin	1	1	0
PF01702.18	Queuine tRNA-ribosyltransferase	1	1	0
PF01740.21	STAS domain	1	1	0
PF01798.18	snoRNA binding domain, fibrillarin	1	1	0
PF01823.19	MAC/Perforin domain	1	1	0
PF01920.20	Prefoldin subunit	1	1	0
PF01922.17	SRP19 protein	1	1	0
PF01926.23	50S ribosome-binding GTPase	1	1	0
PF01991.18	ATP synthase (E/31 kDa) subunit	1	1	0
PF02037.27	SAP domain	1	1	0
PF02076.15	Pheromone A receptor	1	1	0
PF02129.18	X-Pro dipeptidyl-peptidase (S15 family)	1	1	0
PF02149.19	Kinase associated domain 1	1	1	0
PF02181.23	Formin Homology 2 Domain	1	1	0
PF02230.16	Phospholipase/Carboxylesterase	1	1	1
PF02333.15	Phytase	1	1	0
PF02359.18	Cell division protein 48 (CDC48), N-terminal domain	1	1	0
PF02386.16	Cation transport protein	1	1	0
PF02502.18	Ribose/Galactose Isomerase	1	1	0
PF02567.16	Phenazine biosynthesis-like protein	1	1	0
PF02595.15	Glycerate kinase family	1	1	0
PF02666.15	Phosphatidylserine decarboxylase	1	1	0
PF02705.16	K+ potassium transporter	1	1	0
PF02728.16	Copper amine oxidase, N3 domain	1	1	0
PF02746.16	Mandelate racemase / muconate lactonizing enzyme, N-terminal domain	1	1	0
PF02816.18	Alpha-kinase family	1	1	0
PF02874.23	ATP synthase alpha/beta family, beta-barrel domain	1	1	0
PF02900.18	Catalytic LigB subunit of aromatic ring-opening dioxygenase	1	1	0
PF02902.19	Ulp1 protease family, C-terminal catalytic domain	1	1	0
PF02933.17	Cell division protein 48 (CDC48), domain 2	1	1	0
PF02996.17	Prefoldin subunit	1	1	0
PF03062.19	MBOAT, membrane-bound O-acyltransferase family	1	1	0
PF03070.16	TENA/THI-4/PQQC family	1	1	0
PF03073.15	TspO/MBR family	1	1	0
PF03099.19	Biotin/lipoate A/B protein ligase family	1	1	0
PF03124.14	EXS family	1	1	0
PF03142.15	Chitin synthase	1	1	0
PF03223.15	V-ATPase subunit C	1	1	0
PF03239.14	Iron permease FTR1 family	1	1	0
PF03271.17	EB1-like C-terminal motif	1	1	0
PF03358.15	NADPH-dependent FMN reductase	1	1	1
PF03367.13	ZPR1 zinc-finger domain	1	1	0
PF03416.19	Peptidase family C54	1	1	0
PF03446.15	NAD binding domain of 6-phosphogluconate dehydrogenase	1	1	0
PF03473.17	MOSC domain	1	1	0
PF03476.16	MOSC N-terminal beta barrel domain	1	1	0
PF03571.15	Peptidase family M49	1	1	0
PF03765.15	CRAL/TRIO, N-terminal domain	1	1	0
PF03881.14	Fructosamine kinase	1	1	0
PF03932.14	CutC family	1	1	0
PF03949.15	Malic enzyme, NAD binding domain	1	1	0
PF04097.14	Nup93/Nic96	1	1	0
PF04115.12	Ureidoglycolate lyase	1	1	0
PF04140.14	Isoprenylcysteine carboxyl methyltransferase (ICMT) family	1	1	0
PF04172.16	LrgB-like family	1	1	0
PF04185.14	Phosphoesterase family	1	1	0
PF04199.13	Putative cyclase	1	1	1
PF04437.13	RINT-1 / TIP-1 family	1	1	0
PF04603.12	Ran-interacting Mog1 protein	1	1	0
PF04695.13	Peroxisomal membrane anchor protein (Pex14p) conserved region	1	1	0
PF04707.14	PRELI-like family	1	1	0
PF04795.12	PAPA-1-like conserved region	1	1	0
PF04909.14	Amidohydrolase	1	1	0
PF05001.13	RNA polymerase Rpb1 C-terminal repeat	1	1	0
PF05011.13	Lariat debranching enzyme, C-terminal domain	1	1	0
PF05024.15	N-acetylglucosaminyl transferase component (Gpi1)	1	1	0
PF05195.16	Aminopeptidase P, N-terminal domain	1	1	0
PF05593.14	RHS Repeat	1	1	0
PF05841.11	Apc15p protein	1	1	0
PF05871.12	ESCRT-II complex subunit	1	1	0
PF05875.12	Ceramidase	1	1	0
PF05922.16	Peptidase inhibitor I9	1	1	0
PF06094.12	Gamma-glutamyl cyclotransferase, AIG2-like	1	1	0
PF06367.16	Diaphanous FH3 Domain	1	1	0
PF06371.13	Diaphanous GTPase-binding Domain	1	1	0
PF06415.13	BPG-independent PGAM N-terminus (iPGM_N)	1	1	0
PF06645.13	Microsomal signal peptidase 12 kDa subunit (SPC12)	1	1	0
PF06687.12	SUR7/PalI family	1	1	0
PF06728.13	GPI transamidase subunit PIG-U	1	1	0
PF06738.12	Putative threonine/serine exporter	1	1	0
PF06747.13	CHCH domain	1	1	0
PF06772.11	Bacterial low temperature requirement A protein (LtrA)	1	1	0
PF06792.11	Uncharacterised protein family (UPF0261)	1	1	0
PF06978.11	Ribonucleases P/MRP protein subunit POP1	1	1	0
PF07019.12	Rab5-interacting protein (Rab5ip)	1	1	0
PF07173.12	Glycine-rich domain-containing protein-like	1	1	0
PF07217.11	Heterokaryon incompatibility protein Het-C	1	1	0
PF07247.12	Alcohol acetyltransferase	1	1	1
PF07249.12	Cerato-platanin	1	1	0
PF07304.11	Steroid receptor RNA activator (SRA1)	1	1	0
PF07522.14	DNA repair metallo-beta-lactamase	1	1	0
PF07572.12	Bucentaur or craniofacial development	1	1	0
PF07676.12	WD40-like Beta Propeller Repeat	1	1	0
PF07876.12	Stress responsive A/B Barrel Domain	1	1	0
PF07883.11	Cupin domain	1	1	0
PF07940.13	Heparinase II/III-like protein	1	1	0
PF07944.12	Beta-L-arabinofuranosidase, GH127	1	1	0
PF07974.13	EGF-like domain	1	1	0
PF07993.12	Male sterility protein	1	1	0
PF08170.12	POPLD (NUC188) domain	1	1	0
PF08216.11	Catenin-beta-like, Arm-motif containing nuclear	1	1	0
PF08294.11	TIM21	1	1	0
PF08297.11	U3 snoRNA associated	1	1	0
PF08355.12	EF hand associated	1	1	0
PF08356.12	EF hand associated	1	1	0
PF08386.10	TAP-like protein	1	1	0
PF08501.11	Shikimate dehydrogenase substrate binding domain	1	1	0
PF08511.11	COQ9	1	1	0
PF08530.10	X-Pro dipeptidyl-peptidase C-terminal non-catalytic domain	1	1	0
PF08541.10	3-Oxoacyl-acyl-carrier-protein (ACP) synthase III C terminal	1	1	1
PF08552.11	Inositolphosphorylceramide synthase subunit Kei1	1	1	0
PF08641.12	Kinetochore protein Mis14 like	1	1	0
PF08704.10	tRNA methyltransferase complex GCD14 subunit	1	1	0
PF08719.11	Domain of unknown function (DUF1768)	1	1	0
PF08760.11	Domain of unknown function (DUF1793)	1	1	0
PF08881.10	CVNH domain	1	1	0
PF08911.11	NUP50 (Nucleoporin 50 kDa)	1	1	0
PF09248.10	Domain of unknown function (DUF1965)	1	1	0
PF09260.11	Domain of unknown function (DUF1966)	1	1	0
PF09284.10	Rhamnogalacturonan lyase B, N-terminal	1	1	0
PF09336.10	Vps4 C terminal oligomerisation domain	1	1	0
PF09384.10	UTP15 C terminal	1	1	0
PF09462.10	Mus7/MMS22 family	1	1	0
PF09649.10	Histone chaperone domain CHZ	1	1	0
PF09785.9	Prp31 C terminal domain	1	1	0
PF09792.9	Ubiquitin 3 binding protein But2 C-terminal domain	1	1	0
PF09825.9	Biotin-protein ligase, N terminal	1	1	0
PF09949.9	Uncharacterized conserved protein (DUF2183)	1	1	0
PF09995.9	Uncharacterized protein conserved in bacteria (DUF2236)	1	1	0
PF10176.9	Protein of unknown function (DUF2370)	1	1	0
PF10282.9	Lactonase, 7-bladed beta-propeller	1	1	0
PF10443.9	RNA12 protein	1	1	0
PF10444.9	Nbl1 / Borealin N terminal	1	1	0
PF10446.9	Protein of unknown function (DUF2457)	1	1	0
PF10496.9	SNARE-complex protein Syntaxin-18 N-terminus	1	1	0
PF10528.9	GLEYA domain	1	1	0
PF10602.9	26S proteasome subunit RPN7	1	1	0
PF10644.9	Misato Segment II tubulin-like domain	1	1	0
PF11017.8	Protein of unknown function (DUF2855)	1	1	0
PF11326.8	Protein of unknown function (DUF3128)	1	1	0
PF11380.8	Stealth protein CR2, conserved region 2	1	1	0
PF11696.8	Protein of unknown function (DUF3292)	1	1	0
PF11700.8	Vacuole effluxer Atg22 like	1	1	0
PF11735.8	Cryptococcal mannosyltransferase 1	1	1	0
PF11838.8	ERAP1-like C-terminal domain	1	1	0
PF11976.8	Ubiquitin-2 like Rad60 SUMO-like	1	1	0
PF12013.8	Orsellinic acid/F9775 biosynthesis cluster protein D	1	1	1
PF12051.8	Protein of unknown function (DUF3533)	1	1	0
PF12331.8	Protein of unknown function (DUF3636)	1	1	0
PF12341.8	Minichromosome loss protein, Mcl1, middle region	1	1	0
PF12585.8	Protein of unknown function (DUF3759)	1	1	0
PF12678.7	RING-H2 zinc finger domain	1	1	0
PF12726.7	SEN1 N terminal	1	1	0
PF12738.7	twin BRCT domain	1	1	0
PF12751.7	Vacuolar segregation subunit 7	1	1	0
PF12783.7	Guanine nucleotide exchange factor in Golgi transport N-terminal	1	1	0
PF12812.7	PDZ-like domain	1	1	0
PF12821.7	Threonine/Serine exporter, ThrE	1	1	0
PF12831.7	FAD dependent oxidoreductase	1	1	1
PF12868.7	Domain of unknwon function (DUF3824)	1	1	0
PF12894.7	Anaphase-promoting complex subunit 4 WD40 domain	1	1	0
PF12998.7	Inhibitor of growth proteins N-terminal histone-binding	1	1	0
PF13002.7	Arrestin_N terminal like	1	1	0
PF13207.6	AAA domain	1	1	0
PF13358.6	DDE superfamily endonuclease	1	1	0
PF13376.6	Bacteriocin-protection, YdeI or OmpD-Associated	1	1	0
PF13378.6	Enolase C-terminal domain-like	1	1	0
PF13430.6	Domain of unknown function (DUF4112)	1	1	0
PF13432.6	Tetratricopeptide repeat	1	1	0
PF13446.6	A repeated domain in UCH-protein	1	1	0
PF13506.6	Glycosyl transferase family 21	1	1	0
PF13515.6	Fusaric acid resistance protein-like	1	1	0
PF13540.6	Regulator of chromosome condensation (RCC1) repeat	1	1	0
PF13638.6	PIN domain	1	1	0
PF13649.6	Methyltransferase domain	1	1	1
PF13673.7	Acetyltransferase (GNAT) domain	1	1	1
PF13688.6	Metallo-peptidase family M12	1	1	0
PF13740.6	ACT domain	1	1	0
PF13805.6	Eisosome component PIL1	1	1	0
PF13812.6	Pentatricopeptide repeat domain	1	1	0
PF13931.6	Kinesin-associated microtubule-binding	1	1	0
PF13934.6	Nuclear pore complex assembly	1	1	0
PF14008.6	Iron/zinc purple acid phosphatase-like protein C	1	1	0
PF14204.6	Ribosomal L18 C-terminal region	1	1	0
PF14295.6	PAN domain	1	1	0
PF14479.6	Prion-inhibition and propagation	1	1	0
PF14534.6	Domain of unknown function (DUF4440)	1	1	0
PF14681.6	Uracil phosphoribosyltransferase	1	1	0
PF14683.6	Polysaccharide lyase family 4, domain III	1	1	0
PF14686.6	Polysaccharide lyase family 4, domain II	1	1	0
PF14737.6	Domain of unknown function (DUF4470)	1	1	0
PF14881.6	Tubulin domain	1	1	0
PF15508.6	beta subunit of N-acylethanolamine-hydrolyzing acid amidase	1	1	0
PF15892.5	BNR repeat-containing family member	1	1	0
PF15965.5	TRAF-like zinc-finger	1	1	0
PF16131.5	Torus domain	1	1	0
PF16200.5	C-terminal region of band_7	1	1	0
PF16206.5	C-terminal region of Mon2 protein	1	1	0
PF16209.5	Phospholipid-translocating ATPase N-terminal	1	1	0
PF16212.5	Phospholipid-translocating P-type ATPase C-terminal	1	1	0
PF16213.5	Dimerisation and cyclophilin-binding domain of Mon2	1	1	0
PF16334.5	Domain of unknown function (DUF4964)	1	1	0
PF16335.5	Domain of unknown function (DUF4965)	1	1	0
PF16543.5	DRG Family Regulatory Proteins, Tma46	1	1	0
PF16656.5	Purple acid Phosphatase, N-terminal domain	1	1	0
PF16770.5	Regulator of Ty1 transposition protein 107 BRCT domain	1	1	0
PF16815.5	Protein HRI1	1	1	0
PF16891.5	Serine-threonine protein phosphatase N-terminal domain	1	1	0
PF17102.5	Stealth protein CR3, conserved region 3	1	1	0
PF17144.4	Ribosomal large subunit proteins 60S L5, and 50S L18	1	1	0
PF17168.4	Domain of unknown function (DUF5127)	1	1	0
PF17172.4	Glutathione S-transferase N-terminal domain	1	1	1
PF17215.3	S1 domain	1	1	0
PF17216.3	Rrp44-like cold shock domain	1	1	0
PF17615.2	Family of unknown function	1	1	0
PF17807.1	Variant UBP zinc finger	1	1	0
PF17849.1	Dis3-like cold-shock domain 2 (CSD2)	1	1	0
PF17900.1	Peptidase M1 N-terminal domain	1	1	0
PF18317.1	Shikimate 5'-dehydrogenase C-terminal domain	1	1	0
PF16978.5	SAPK-interacting protein 1 (Sin1), middle CRIM domain	0.882353	1	0
PF07716.15	Basic region leucine zipper	0.8	1	0
PF00436.25	Single-strand binding protein family	0.714286	1	0
PF10998.8	Protein of unknown function (DUF2838)	0.714286	1	0
PF00023.30	Ankyrin repeat	0.6875	1	0
PF00198.23	2-oxoacid dehydrogenases acyltransferase (catalytic domain)	0.6875	1	1
PF00364.22	Biotin-requiring enzyme	0.6875	1	0
PF16078.5	2-oxoglutarate dehydrogenase N-terminus	0.6875	1	1
PF00134.23	Cyclin, N-terminal domain	0.666667	1	0
PF01717.18	Cobalamin-independent synthase, Catalytic domain	0.666667	1	0
PF09423.10	PhoD-like phosphatase	0.666667	1	0
PF11160.8	Hypervirulence associated proteins TUDOR domain	0.666667	1	0
PF13409.6	Glutathione S-transferase, N-terminal domain	0.666667	1	1
PF00208.21	Glutamate/Leucine/Phenylalanine/Valine dehydrogenase	0.647059	1	0
PF05088.12	Bacterial NAD-glutamate dehydrogenase	0.647059	1	0
PF10342.9	Ser-Thr-rich glycosyl-phosphatidyl-inositol-anchored membrane family	0.625	1	0
PF00227.26	Proteasome subunit	0.583333	1	0
PF03568.17	Peptidase family C50	0.583333	1	0
PF10584.9	Proteasome subunit A N-terminal signature	0.583333	1	0
PF02291.15	Transcription initiation factor IID, 31kD subunit	0.571429	1	0
PF00397.26	WW domain	0.5625	1	0
PF03167.19	Uracil DNA glycosylase superfamily	0.5625	1	0
PF08448.10	PAS fold	0.5625	1	0
PF17254.2	Family of unknown function (DUF5321)	0.541667	1	0
PF08740.11	BCS1 N terminal	0.529412	1	0
PF00474.17	Sodium:solute symporter family	0.5	1	0
PF00888.22	Cullin family	0.5	1	0
PF01593.24	Flavin containing amine oxidoreductase	0.5	1	1
PF04130.13	Gamma tubulin complex component C-terminal	0.5	1	0
PF04371.15	Porphyromonas-type peptidyl-arginine deiminase	0.5	1	0
PF04935.12	Surfeit locus protein 6	0.5	1	0
PF08636.10	ER protein Pkr1	0.5	1	0
PF08672.11	Anaphase promoting complex (APC) subunit 2	0.5	1	0
PF11374.8	Protein of unknown function (DUF3176)	0.5	1	0
PF13516.6	Leucine Rich repeat	0.5	1	0
PF13855.6	Leucine rich repeat	0.5	1	0
PF15459.6	60S ribosome biogenesis protein Rrp14	0.5	1	0
PF16347.5	Domain of unknown function (DUF4976)	0.5	1	0
PF16850.5	Peptidase inhibitor I66	0.5	1	0
PF17681.1	Gamma tubulin complex component N-terminal	0.5	1	0
PF03067.15	Lytic polysaccharide mono-oxygenase, cellulose-degrading	0.375	1	0
PF04478.12	Mid2 like cell wall stress sensor	0.375	1	0
PF07287.11	Acyclic terpene utilisation family protein AtuA	0.375	1	1
PF18115.1	DNA repair protein Crb2 Tudor domain	0.374384	1	0
PF00899.21	ThiF family	0.333333	1	0
PF00956.18	Nucleosome assembly protein (NAP)	0.333333	1	0
PF01894.17	Uncharacterised protein family UPF0047	0.333333	1	0
PF02219.17	Methylenetetrahydrofolate reductase	0.333333	1	1
PF02791.17	DDT domain	0.333333	1	0
PF03306.13	Alpha-acetolactate decarboxylase	0.333333	1	1
PF06609.13	Fungal trichothecene efflux pump (TRI12)	0.333333	1	1
PF09358.10	Ubiquitin fold domain	0.333333	1	0
PF10276.9	Zinc-finger domain	0.333333	1	0
PF10277.9	Frag1/DRAM/Sfk1 family	0.333333	1	0
PF10537.9	ATP-utilising chromatin assembly and remodelling N-terminal	0.333333	1	0
PF10585.9	Ubiquitin-activating enzyme active site	0.333333	1	0
PF12680.7	SnoaL-like domain	0.333333	1	1
PF14832.6	Putative oxalocrotonate tautomerase enzyme	0.333333	1	1
PF15612.6	WSTF, HB1, Itc1p, MBD9 motif 1	0.333333	1	0
PF15613.6	Williams-Beuren syndrome DDT (WSD), D-TOX E motif	0.333333	1	0
PF17851.1	Beta xylosidase C-terminal Concanavalin A-like domain	0.333333	1	0
PF05648.14	Peroxisomal biogenesis factor 11 (PEX11)	0.310345	1	0
PF00042.22	Globin	0.25	1	0
PF00081.22	Iron/manganese superoxide dismutases, alpha-hairpin domain	0.25	1	0
PF00249.31	Myb-like DNA-binding domain	0.25	1	0
PF00303.19	Thymidylate synthase	0.25	1	0
PF01255.19	Putative undecaprenyl diphosphate synthase	0.25	1	0
PF02777.18	Iron/manganese superoxide dismutases, C-terminal domain	0.25	1	0
PF02966.16	Mitosis protein DIM1	0.25	1	0
PF03198.14	Glucanosyltransferase	0.25	1	0
PF03435.18	Saccharopine dehydrogenase NADP binding domain	0.25	1	0
PF03583.14	Secretory lipase	0.25	1	0
PF04525.12	LURP-one-related	0.25	1	0
PF05462.11	Slime mold cyclic AMP receptor	0.25	1	0
PF05916.11	GINS complex protein	0.25	1	0
PF06165.11	Glycosyltransferase family 36	0.25	1	0
PF07983.13	X8 domain	0.25	1	0
PF13418.6	Galactose oxidase, central domain	0.25	1	0
PF17167.4	Glycosyl hydrolase 36 superfamily, catalytic domain	0.25	1	0
PF00316.20	Fructose-1-6-bisphosphatase, N-terminal domain	0.231527	1	0
PF00177.21	Ribosomal protein S7p/S5e	0.187192	1	0
PF02136.20	Nuclear transport factor 2 (NTF2) domain	0.166667	1	0
PF03109.16	ABC1 family	0.162562	1	0
PF03144.25	Elongation factor Tu domain 2	0.152709	1	0
PF00476.20	DNA polymerase family A	0.142857	1	0
PF00692.19	dUTPase	0.142857	1	0
PF00977.21	Histidine biosynthesis protein	0.142857	1	0
PF01733.18	Nucleoside transporter	0.142857	1	0
PF04176.13	TIP41-like family	0.142857	1	0
PF05148.15	Hypothetical methyltransferase	0.142857	1	1
PF07470.13	Glycosyl Hydrolase Family 88	0.142857	1	0
PF07727.14	Reverse transcriptase (RNA-dependent DNA polymerase)	0.142857	1	0
PF16053.5	Mitochondrial 28S ribosomal protein S34	0.142857	1	0
PF18136.1	DNA mitochondrial polymerase exonuclease domain	0.142857	1	0
PF00141.23	Peroxidase	0.125	1	0
PF00183.18	Hsp90 protein	0.125	1	0
PF01154.17	Hydroxymethylglutaryl-coenzyme A synthase N terminal	0.125	1	0
PF03456.18	uDENN domain	0.125	1	0
PF04100.12	Vps53-like, N-terminal	0.125	1	0
PF05693.13	Glycogen synthase	0.125	1	0
PF07792.12	Docking domain of Afi1 for Arf3 in vesicle trafficking	0.125	1	0
PF08540.10	Hydroxymethylglutaryl-coenzyme A synthase C terminal	0.125	1	0
PF08616.10	Stabilization of polarity axis	0.125	1	0
PF10544.9	T5orf172 domain	0.125	1	0
PF14559.6	Tetratricopeptide repeat	0.125	1	0
PF17171.4	Glutathione S-transferase, C-terminal domain	0.125	1	1
PF01265.17	Cytochrome c/c1 heme lyase	0.1133	1	0
PF00658.18	Poly-adenylate binding protein, unique domain	0.108374	1	0
PF00187.19	Chitin recognition protein	0.0909091	1	0
PF01984.20	Double-stranded DNA-binding domain	0.0909091	1	0
PF14200.6	Ricin-type beta-trefoil lectin domain-like	0.0909091	1	0
PF16499.5	Alpha galactosidase A	0.0909091	1	0
PF17801.1	Alpha galactosidase C-terminal beta sandwich domain	0.0909091	1	0
PF18647.1	Alpha-galactosyl-binding fungal lectin	0.0909091	1	0
PF00022.19	Actin	0.0833333	1	0
PF00056.23	lactate/malate dehydrogenase, NAD binding domain	0.0833333	1	0
PF00288.26	GHMP kinases N terminal domain	0.0833333	1	0
PF00586.24	AIR synthase related protein, N-terminal domain	0.0833333	1	0
PF01071.19	Phosphoribosylglycinamide synthetase, ATP-grasp (A) domain	0.0833333	1	0
PF01323.20	DSBA-like thioredoxin domain	0.0833333	1	0
PF02769.22	AIR synthase related protein, C-terminal domain	0.0833333	1	0
PF02843.16	Phosphoribosylglycinamide synthetase, C domain	0.0833333	1	0
PF02844.15	Phosphoribosylglycinamide synthetase, N domain	0.0833333	1	0
PF02866.18	lactate/malate dehydrogenase, alpha/beta C-terminal domain	0.0833333	1	0
PF03129.20	Anticodon binding domain	0.0833333	1	0
PF03641.14	Possible lysine decarboxylase	0.0833333	1	0
PF04133.14	Vacuolar protein sorting 55	0.0833333	1	0
PF05255.11	Uncharacterised protein family (UPF0220)	0.0833333	1	0
PF08609.10	Nucleotide exchange factor Fes1	0.0833333	1	0
PF13393.6	Histidyl-tRNA synthetase	0.0833333	1	0
PF00995.23	Sec1 family	0.0625	1	0
PF01757.22	Acyltransferase family	0.0625	1	1
PF04408.23	Helicase associated domain (HA2)	0.0625	1	0
PF07717.16	Oligonucleotide/oligosaccharide-binding (OB)-fold	0.0625	1	0
PF12513.8	Mitochondrial degradasome RNA helicase subunit C terminal	0.0625	1	0
PF13401.6	AAA domain	0.0625	1	0
PF16363.5	GDP-mannose 4,6 dehydratase	0.0625	1	0
PF18759.1	Plavaka transposase	0.0625	1	0
PF00166.21	Chaperonin 10 Kd subunit	0.0588235	1	0
PF00644.20	Poly(ADP-ribose) polymerase catalytic domain	0.0588235	1	0
PF00652.22	Ricin-type beta-trefoil lectin domain	0.0588235	1	0
PF02265.16	S1/P1 Nuclease	0.0588235	1	0
PF09810.9	Exonuclease V - a 5' deoxyribonuclease	0.0588235	1	0
PF00133.22	tRNA synthetases class I (I, L, M and V)	0.0515189	1	0
PF08264.13	Anticodon-binding domain of tRNA	0.0515189	1	0
PF03835.15	Rad4 transglutaminase-like domain	0.0492611	1	0
PF10403.9	Rad4 beta-hairpin domain 1	0.0492611	1	0
PF10404.9	Rad4 beta-hairpin domain 2	0.0492611	1	0
PF10405.9	Rad4 beta-hairpin domain 3	0.0492611	1	0
PF00152.20	tRNA synthetases class II (D, K and N)	0.0454545	1	0
PF00439.25	Bromodomain	0.0454545	1	0
PF00795.22	Carbon-nitrogen hydrolase	0.0454545	1	0
PF00810.18	ER lumen protein retaining receptor	0.0454545	1	0
PF00928.21	Adaptor complexes medium subunit family	0.0454545	1	0
PF01070.18	FMN-dependent dehydrogenase	0.0454545	1	1
PF01393.19	Chromo shadow domain	0.0454545	1	0
PF01738.18	Dienelactone hydrolase family	0.0454545	1	1
PF02458.15	Transferase family	0.0454545	1	0
PF02627.20	Carboxymuconolactone decarboxylase family	0.0454545	1	0
PF03417.16	Acyl-coenzyme A:6-aminopenicillanic acid acyl-transferase	0.0454545	1	1
PF03998.13	Utp11 protein	0.0454545	1	0
PF04166.12	Pyridoxal phosphate biosynthetic protein PdxA	0.0454545	1	0
PF04366.12	Las17-binding protein actin regulator	0.0454545	1	0
PF04969.16	CS domain	0.0454545	1	0
PF06391.13	CDK-activating kinase assembly factor MAT1	0.0454545	1	0
PF06963.12	Ferroportin1 (FPN1)	0.0454545	1	0
PF07529.13	HSA	0.0454545	1	0
PF07651.16	ANTH domain	0.0454545	1	0
PF08583.10	Cytochrome c oxidase biogenesis protein Cmc1 like	0.0454545	1	0
PF08880.11	QLQ	0.0454545	1	0
PF09759.9	Spinocerebellar ataxia type 10 protein domain	0.0454545	1	0
PF12770.7	CHAT domain	0.0454545	1	0
PF13417.6	Glutathione S-transferase, N-terminal domain	0.0454545	1	1
PF14619.6	Snf2-ATP coupling, chromatin remodelling complex	0.0454545	1	0
PF17121.5	Zinc finger, C3HC4 type (RING finger)	0.0454545	1	0
PF18132.1	Tyosinase C-terminal domain	0.0454545	1	0
PF00213.18	ATP synthase delta (OSCP) subunit	0.0416667	1	0
PF00827.17	Ribosomal L15	0.0416667	1	0
PF01035.20	6-O-methylguanine DNA methyltransferase, DNA binding domain	0.0416667	1	0
PF01150.17	GDA1/CD39 (nucleoside phosphatase) family	0.0416667	1	0
PF03587.14	EMG1/NEP1 methyltransferase	0.0416667	1	0
PF04147.12	Nop14-like family	0.0416667	1	0
PF05207.13	CSL zinc finger	0.0416667	1	0
PF05680.12	ATP synthase E chain	0.0416667	1	0
PF07519.11	Tannase and feruloyl esterase	0.0416667	1	1
PF08544.13	GHMP kinases C terminal	0.0416667	1	0
PF08598.11	Sds3-like	0.0416667	1	0
PF09802.9	Preprotein translocase subunit Sec66	0.0416667	1	0
PF10104.9	Di-sulfide bridge nucleocytoplasmic transport domain	0.0416667	1	0
PF13391.6	HNH endonuclease	0.0416667	1	0
PF13933.6	Putative peptidase family	0.0416667	1	0
PF01728.19	FtsJ-like methyltransferase	0.0394089	1	0
PF07885.16	Ion channel	0.0344828	1	0
PF10452.9	TORC1 subunit TCO89	0.0344828	1	0
PF12698.7	ABC-2 family transporter protein	0.0344828	1	1
PF01512.17	Respiratory-chain NADH dehydrogenase 51 Kd subunit	0.0295567	1	0
PF02441.19	Flavoprotein	0.0295567	1	0
PF06824.11	Metal-independent alpha-mannosidase (GH125)	0.0295567	1	0
PF10531.9	SLBB domain	0.0295567	1	0
PF10589.9	NADH-ubiquinone oxidoreductase-F iron-sulfur binding region	0.0295567	1	1
PF01762.21	Galactosyltransferase	0.0246305	1	1
PF04209.13	homogentisate 1,2-dioxygenase	0.0197044	1	1
PF08550.10	Fungal protein of unknown function (DUF1752)	0.0197044	1	0
PF11702.8	Protein of unknown function (DUF3295)	0.0197044	1	0
PF12708.7	Pectate lyase superfamily protein	0.0197044	1	0
PF00320.27	GATA zinc finger	0.0147783	1	0
PF00415.18	Regulator of chromosome condensation (RCC1) repeat	0.0147783	1	0
PF00484.19	Carbonic anhydrase	0.0147783	1	1
PF01212.21	Beta-eliminating lyase	0.0147783	1	0
PF03033.20	Glycosyltransferase family 28 N-terminal domain	0.0147783	1	0
PF07998.11	Peptidase family M54	0.0147783	1	0
PF09791.9	Oxidoreductase-like protein, N-terminal	0.0147783	1	1
PF13426.7	PAS domain	0.0147783	1	0
PF00036.32	EF hand	0.00985222	1	0
PF00360.20	Phytochrome region	0.00985222	1	0
PF00649.18	Copper fist DNA binding domain	0.00985222	1	0
PF00775.21	Dioxygenase	0.00985222	1	1
PF00856.28	SET domain	0.00985222	1	0
PF01161.20	Phosphatidylethanolamine-binding protein	0.00985222	1	0
PF01248.26	Ribosomal protein L7Ae/L30e/S12e/Gadd45 family	0.00985222	1	0
PF01590.26	GAF domain	0.00985222	1	0
PF02809.20	Ubiquitin interaction motif	0.00985222	1	0
PF03095.15	Phosphotyrosyl phosphate activator (PTPA) protein	0.00985222	1	0
PF03151.16	Triose-phosphate Transporter family	0.00985222	1	0
PF03572.18	Peptidase family S41	0.00985222	1	0
PF03656.13	Pam16	0.00985222	1	0
PF04724.13	Glycosyltransferase family 17	0.00985222	1	0
PF06966.12	Protein of unknown function (DUF1295)	0.00985222	1	0
PF08446.11	PAS fold	0.00985222	1	0
PF09298.11	Fumarylacetoacetase N-terminal	0.00985222	1	1
PF11789.8	Zinc-finger of the MIZ type in Nse subunit	0.00985222	1	0
PF11894.8	Nuclear pore complex scaffold, nucleoporins 186/192/205	0.00985222	1	0
PF12224.8	Putative amidoligase enzyme	0.00985222	1	0
PF13923.6	Zinc finger, C3HC4 type (RING finger)	0.00985222	1	0
PF00013.29	KH domain	0.00492611	1	0
PF00075.24	RNase H	0.00492611	1	0
PF00125.24	Core histone H2A/H2B/H3/H4	0.00492611	1	0
PF00206.20	Lyase	0.00492611	1	0
PF00240.23	Ubiquitin family	0.00492611	1	0
PF00433.24	Protein kinase C terminal domain	0.00492611	1	0
PF00569.17	Zinc finger, ZZ type	0.00492611	1	0
PF00612.27	IQ calmodulin-binding motif	0.00492611	1	0
PF01388.21	ARID/BRIGHT DNA binding domain	0.00492611	1	0
PF01467.26	Cytidylyltransferase-like	0.00492611	1	0
PF01558.18	Pyruvate ferredoxin/flavodoxin oxidoreductase	0.00492611	1	1
PF01569.21	PAP2 superfamily	0.00492611	1	0
PF02423.15	Ornithine cyclodeaminase/mu-crystallin family	0.00492611	1	0
PF02780.20	Transketolase, C-terminal domain	0.00492611	1	1
PF03810.19	Importin-beta N-terminal domain	0.00492611	1	0
PF03849.14	Transcription factor Tfb2	0.00492611	1	0
PF04444.14	Catechol dioxygenase N terminus	0.00492611	1	1
PF04547.12	Calcium-activated chloride channel	0.00492611	1	0
PF04762.12	IKI3 family	0.00492611	1	0
PF05022.12	SRP40, C-terminal domain	0.00492611	1	0
PF05508.11	RanGTP-binding protein	0.00492611	1	0
PF05742.12	Transport and Golgi organisation 2	0.00492611	1	0
PF06544.12	Protein of unknown function (DUF1115)	0.00492611	1	0
PF06733.15	DEAD_2	0.00492611	1	0
PF06777.11	Helical and beta-bridge domain	0.00492611	1	0
PF07000.11	Protein of unknown function (DUF1308)	0.00492611	1	0
PF07075.11	Protein of unknown function (DUF1343)	0.00492611	1	0
PF07534.16	TLD	0.00492611	1	0
PF07576.12	BRCA1-associated protein 2	0.00492611	1	0
PF08457.10	Sfi1 spindle body protein	0.00492611	1	0
PF08542.11	Replication factor C C-terminal domain	0.00492611	1	0
PF08572.10	pre-mRNA processing factor 3 (PRP3)	0.00492611	1	0
PF08883.11	Dopa 4,5-dioxygenase family	0.00492611	1	1
PF09056.11	Prokaryotic phospholipase A2	0.00492611	1	0
PF10397.9	Adenylosuccinate lyase C-terminus	0.00492611	1	0
PF11578.8	Protein of unknown function (DUF3237)	0.00492611	1	0
PF12234.8	RAVE protein 1 C terminal	0.00492611	1	0
PF12706.7	Beta-lactamase superfamily domain	0.00492611	1	1
PF13307.6	Helicase C-terminal domain	0.00492611	1	0
PF13405.6	EF-hand domain	0.00492611	1	0
PF13513.6	HEAT-like repeat	0.00492611	1	0
PF13813.6	Membrane bound O-acyl transferase family	0.00492611	1	1
PF13848.6	Thioredoxin-like domain	0.00492611	1	0
PF17107.5	N-terminal domain on NACHT_NTPase and P-loop NTPases	0.00492611	1	0
PF17147.4	Pyruvate:ferredoxin oxidoreductase core domain II	0.00492611	1	1
PF18307.1	Transcription factor Tfb2 (p52) C-terminal domain	0.00492611	1	0

## Sheet: Tables S16-23 Domain occurrence
Table S16. Normalized occurrence of protein conserved domains in predicted type III PKS gene clusters in clade 1.						Table S17. Normalized occurrence of protein conserved domains in predicted type III PKS gene clusters in clade 2.						Table S18. Normalized occurrence of protein conserved domains in predicted type III PKS gene clusters in clade 3.						Table S19. Normalized occurrence of protein conserved domains in predicted type III PKS gene clusters in clade 4.						Table S20. Normalized occurrence of protein conserved domains in predicted type III PKS gene clusters in clade 5.						Table S21. Normalized occurrence of protein conserved domains in predicted type III PKS gene clusters in clade 6.						Table S22. Normalized occurrence of protein conserved domains in predicted type III PKS gene clusters in clade 7.						Table S23. Normalized occurrence of protein conserved domains in predicted type III PKS gene clusters in clade 8.
PFAM ID	Short name	Description	Normalized occurrence	Frequency		PFAM ID	Short name	Description	Normalized occurrence	Frequency		PFAM ID	Short name	Description	Normalized occurrence	Frequency		PFAM ID	Short name	Description	Normalized occurrence	Frequency		PFAM ID	Short name	Description	Normalized occurrence	Frequency		PFAM ID	Short name	Description	Normalized occurrence	Frequency		PFAM ID	Short name	Description	Normalized occurrence	Frequency		PFAM ID	Short name	Description	Normalized occurrence	Frequency
PF02797.15	Chal_sti_synt_C	Chalcone and stilbene synthases, C-terminal domain	31	1		PF02797.15	Chal_sti_synt_C	Chalcone and stilbene synthases, C-terminal domain	6	1		PF02797.15	Chal_sti_synt_C	Chalcone and stilbene synthases, C-terminal domain	10	1		PF00195.19	Chal_sti_synt_N	Chalcone and stilbene synthases, N-terminal domain	12	1		PF02797.15	Chal_sti_synt_C	Chalcone and stilbene synthases, C-terminal domain	24	1		PF00195.19	Chal_sti_synt_N	Chalcone and stilbene synthases, N-terminal domain	16	1		PF00195.19	Chal_sti_synt_N	Chalcone and stilbene synthases, N-terminal domain	2	1		PF02797.15	Chal_sti_synt_C	Chalcone and stilbene synthases, C-terminal domain	34	1
PF00195.19	Chal_sti_synt_N	Chalcone and stilbene synthases, N-terminal domain	31	1		PF00195.19	Chal_sti_synt_N	Chalcone and stilbene synthases, N-terminal domain	6	1		PF00195.19	Chal_sti_synt_N	Chalcone and stilbene synthases, N-terminal domain	10	1		PF02797.15	Chal_sti_synt_C	Chalcone and stilbene synthases, C-terminal domain	12	1		PF00195.19	Chal_sti_synt_N	Chalcone and stilbene synthases, N-terminal domain	24	1		PF02797.15	Chal_sti_synt_C	Chalcone and stilbene synthases, C-terminal domain	16	1		PF02797.15	Chal_sti_synt_C	Chalcone and stilbene synthases, C-terminal domain	2	1		PF00195.19	Chal_sti_synt_N	Chalcone and stilbene synthases, N-terminal domain	33.9545	0.998663
PF00067.22	p450	Cytochrome P450	10.4877	0.338312		PF07690.16	MFS_1	Major Facilitator Superfamily	2	0.333333		PF07690.16	MFS_1	Major Facilitator Superfamily	4.45098	0.445098		PF07690.16	MFS_1	Major Facilitator Superfamily	6	0.5		PF06985.11	HET	Heterokaryon incompatibility protein (HET)	9.66667	0.402778		PF07690.16	MFS_1	Major Facilitator Superfamily	5.5	0.34375		PF00067.22	p450	Cytochrome P450	2	1		PF00172.18	Zn_clus	Fungal Zn(2)-Cys(6) binuclear cluster domain	13.6818	0.402406
PF00172.18	Zn_clus	Fungal Zn(2)-Cys(6) binuclear cluster domain	10.3959	0.335353		PF01636.23	APH	Phosphotransferase enzyme family	2	0.333333		PF14523.6	Syntaxin_2	Syntaxin-like protein	3.29412	0.329412		PF00172.18	Zn_clus	Fungal Zn(2)-Cys(6) binuclear cluster domain	3.5	0.291667		PF07690.16	MFS_1	Major Facilitator Superfamily	7.10417	0.296007		PF00083.24	Sugar_tr	Sugar (and other) transporter	5	0.3125		PF02353.20	CMAS	Mycolic acid cyclopropane synthetase	1.75	0.875		PF00067.22	p450	Cytochrome P450	9.36364	0.275401
PF04082.18	Fungal_trans	Fungal specific transcription factor domain	5.95279	0.192026		PF09430.10	DUF2012	Protein of unknown function (DUF2012)	1.66667	0.277778		PF05739.19	SNARE	SNARE domain	3.29412	0.329412		PF00067.22	p450	Cytochrome P450	3.25	0.270833		PF00083.24	Sugar_tr	Sugar (and other) transporter	6.16667	0.256944		PF00172.18	Zn_clus	Fungal Zn(2)-Cys(6) binuclear cluster domain	4.375	0.273438		PF03694.13	Erg28	Erg28 like protein	1.25	0.625		PF04082.18	Fungal_trans	Fungal specific transcription factor domain	9.09091	0.26738
PF07690.16	MFS_1	Major Facilitator Superfamily	5.32471	0.171765		PF13931.6	Microtub_bind	Kinesin-associated microtubule-binding	1	0.166667		PF12937.7	F-box-like	F-box-like	3.17647	0.317647		PF05368.13	NmrA	NmrA-like family	3	0.25		PF00144.24	Beta-lactamase	Beta-lactamase	5	0.208333		PF00106.25	adh_short	short chain dehydrogenase	4.3125	0.269531		PF13921.6	Myb_DNA-bind_6	Myb-like DNA-binding domain	1.25	0.625		PF07690.16	MFS_1	Major Facilitator Superfamily	7.80303	0.229501
PF13561.6	adh_short_C2	Enoyl-(Acyl carrier protein) reductase	4.1796	0.134826		PF12937.7	F-box-like	F-box-like	1	0.166667		PF00106.25	adh_short	short chain dehydrogenase	3	0.3		PF12697.7	Abhydrolase_6	Alpha/beta hydrolase family	2.125	0.177083		PF00172.18	Zn_clus	Fungal Zn(2)-Cys(6) binuclear cluster domain	5	0.208333		PF07859.13	Abhydrolase_3	alpha/beta hydrolase fold	4	0.25		PF01494.19	FAD_binding_3	FAD binding domain	1.125	0.5625		PF06985.11	HET	Heterokaryon incompatibility protein (HET)	5.31818	0.156417
PF12796.7	Ank_2	Ankyrin repeats (3 copies)	4.04926	0.130621		PF00005.27	ABC_tran	ABC transporter	1	0.166667		PF00069.25	Pkinase	Protein kinase domain	2.11765	0.211765		PF00394.22	Cu-oxidase	Multicopper oxidase	2	0.166667		PF00867.18	XPG_I	XPG I-region	3.33333	0.138889		PF00891.18	Methyltransf_2	O-methyltransferase domain	3.5	0.21875		PF01522.21	Polysacc_deac_1	Polysaccharide deacetylase	1	0.5		PF00083.24	Sugar_tr	Sugar (and other) transporter	5.25	0.154412
PF00005.27	ABC_tran	ABC transporter	4.03448	0.130145		PF00225.23	Kinesin	Kinesin motor domain	1	0.166667		PF13561.6	adh_short_C2	Enoyl-(Acyl carrier protein) reductase	2	0.2		PF07731.14	Cu-oxidase_2	Multicopper oxidase	2	0.166667		PF00069.25	Pkinase	Protein kinase domain	3.16667	0.131944		PF08030.12	NAD_binding_6	Ferric reductase NAD binding domain	3	0.1875		PF00550.25	PP-binding	Phosphopantetheine attachment site	1	0.5		PF00891.18	Methyltransf_2	O-methyltransferase domain	5.22727	0.153743
PF11951.8	Fungal_trans_2	Fungal specific transcription factor domain	3.55152	0.114565		PF00657.22	Lipase_GDSL	GDSL-like Lipase/Acylhydrolase	1	0.166667		PF00067.22	p450	Cytochrome P450	2	0.2		PF07732.15	Cu-oxidase_3	Multicopper oxidase	2	0.166667		PF12937.7	F-box-like	F-box-like	3	0.125		PF01794.19	Ferric_reduct	Ferric reductase like transmembrane component	3	0.1875		PF13602.6	ADH_zinc_N_2	Zinc-binding dehydrogenase	1	0.5		PF01494.19	FAD_binding_3	FAD binding domain	5.22727	0.153743
PF03443.14	Glyco_hydro_61	Glycosyl hydrolase family 61	3.07882	0.0993167		PF11700.8	ATG22	Vacuole effluxer Atg22 like	1	0.166667		PF00202.21	Aminotran_3	Aminotransferase class-III	2	0.2		PF11951.8	Fungal_trans_2	Fungal specific transcription factor domain	2	0.166667		PF00226.31	DnaJ	DnaJ domain	2.83333	0.118056		PF08022.12	FAD_binding_8	FAD-binding domain	3	0.1875		PF00201.18	UDPGT	UDP-glucoronosyl and UDP-glucosyl transferase	1	0.5		PF00106.25	adh_short	short chain dehydrogenase	5.09091	0.149733
PF12937.7	F-box-like	F-box-like	3.02956	0.0977276		PF00069.25	Pkinase	Protein kinase domain	1	0.166667		PF04261.12	Dyp_perox	Dyp-type peroxidase family	1.41176	0.141176		PF13450.6	NAD_binding_8	NAD(P)-binding Rossmann-like domain	2	0.166667		PF05592.11	Bac_rhamnosid	Bacterial alpha-L-rhamnosidase concanavalin-like domain	2.66667	0.111111		PF00069.25	Pkinase	Protein kinase domain	3	0.1875		PF08659.10	KR	KR domain	1	0.5		PF13561.6	adh_short_C2	Enoyl-(Acyl carrier protein) reductase	4.29545	0.126337
PF00651.31	BTB	BTB/POZ domain	3.01478	0.0972509		PF02727.16	Cu_amine_oxidN2	Copper amine oxidase, N2 domain	1	0.166667		PF01425.21	Amidase	Amidase	1.11765	0.111765		PF00515.28	TPR_1	Tetratricopeptide repeat	2	0.166667		PF00465.19	Fe-ADH	Iron-containing alcohol dehydrogenase	2.66667	0.111111		PF12796.7	Ank_2	Ankyrin repeats (3 copies)	2.75	0.171875		PF13924.6	Lipocalin_5	Lipocalin-like domain	0.75	0.375		PF00732.19	GMC_oxred_N	GMC oxidoreductase	4	0.117647
PF00092.28	VWA	von Willebrand factor type A domain	3.00493	0.0969331		PF00176.23	SNF2_N	SNF2 family N-terminal domain	1	0.166667		PF04777.13	Evr1_Alr	Erv1 / Alr family	1.11765	0.111765		PF13176.6	TPR_7	Tetratricopeptide repeat	2	0.166667		PF17389.2	Bac_rhamnosid6H	Bacterial alpha-L-rhamnosidase 6 hairpin glycosidase domain	2.66667	0.111111		PF11951.8	Fungal_trans_2	Fungal specific transcription factor domain	2.5	0.15625		PF13738.6	Pyr_redox_3	Pyridine nucleotide-disulphide oxidoreductase	0.375	0.1875		PF05199.13	GMC_oxred_C	GMC oxidoreductase	4	0.117647
PF00664.23	ABC_membrane	ABC transporter transmembrane region	3	0.0967742		PF02779.24	Transket_pyr	Transketolase, pyrimidine binding domain	1	0.166667		PF01095.19	Pectinesterase	Pectinesterase	1.05882	0.105882		PF13181.6	TPR_8	Tetratricopeptide repeat	2	0.166667		PF01544.18	CorA	CorA-like Mg2+ transporter protein	2.5	0.104167		PF01636.23	APH	Phosphotransferase enzyme family	2.25	0.140625		PF00106.25	adh_short	short chain dehydrogenase	0.375	0.1875		PF11951.8	Fungal_trans_2	Fungal specific transcription factor domain	3.59091	0.105615
PF03501.15	S10_plectin	Plectin/S10 domain	3	0.0967742		PF04082.18	Fungal_trans	Fungal specific transcription factor domain	1	0.166667		PF14378.6	PAP2_3	PAP2 superfamily	1.05882	0.105882		PF02020.18	W2	eIF4-gamma/eIF5/eIF2-epsilon	2	0.166667		PF17390.2	Bac_rhamnosid_C	Bacterial alpha-L-rhamnosidase C-terminal domain	2.33333	0.0972222		PF00135.28	COesterase	Carboxylesterase family	2	0.125		PF06985.11	HET	Heterokaryon incompatibility protein (HET)	0.375	0.1875		PF07859.13	Abhydrolase_3	alpha/beta hydrolase fold	3.09091	0.0909091
PF01185.18	Hydrophobin	Fungal hydrophobin	3	0.0967742		PF01663.22	Phosphodiest	Type I phosphodiesterase / nucleotide pyrophosphatase	1	0.166667		PF09471.10	Peptidase_M64	IgA Peptidase M64	1.05882	0.105882		PF17283.2	Zn_ribbon_SprT	SprT-like zinc ribbon domain	2	0.166667		PF06628.12	Catalase-rel	Catalase-related immune-responsive	2	0.0833333		PF02982.14	Scytalone_dh	Scytalone dehydratase	2	0.125		PF00303.19	Thymidylat_synt	Thymidylate synthase	0.25	0.125		PF12796.7	Ank_2	Ankyrin repeats (3 copies)	3.04545	0.0895722
PF12697.7	Abhydrolase_6	Alpha/beta hydrolase family	2.5	0.0806452		PF00676.20	E1_dh	Dehydrogenase E1 component	1	0.166667		PF06441.12	EHN	Epoxide hydrolase N terminus	1.05882	0.105882		PF01722.18	BolA	BolA-like protein	2	0.166667		PF00199.19	Catalase	Catalase	2	0.0833333		PF13489.6	Methyltransf_23	Methyltransferase domain	2	0.125		PF00081.22	Sod_Fe_N	Iron/manganese superoxide dismutases, alpha-hairpin domain	0.25	0.125		PF00400.32	WD40	WD domain, G-beta repeat	3	0.0882353
PF00076.22	RRM_1	RNA recognition motif. (a.k.a. RRM, RBD, or RNP domain)	2.29967	0.074183		PF00271.31	Helicase_C	Helicase conserved C-terminal domain	1	0.166667		PF07714.17	Pkinase_Tyr	Protein tyrosine kinase	1.05882	0.105882		PF10263.9	SprT-like	SprT-like family	2	0.166667		PF08240.12	ADH_N	Alcohol dehydrogenase GroES-like domain	2	0.0833333		PF00076.22	RRM_1	RNA recognition motif. (a.k.a. RRM, RBD, or RNP domain)	2	0.125		PF05916.11	Sld5	GINS complex protein	0.25	0.125		PF00149.28	Metallophos	Calcineurin-like phosphoesterase	3	0.0882353
PF09073.10	BUD22	BUD22	2.27586	0.0734149		PF06645.13	SPC12	Microsomal signal peptidase 12 kDa subunit (SPC12)	1	0.166667		PF03171.20	2OG-FeII_Oxy	2OG-Fe(II) oxygenase superfamily	1	0.1		PF06419.11	COG6	Conserved oligomeric complex COG6	2	0.166667		PF00107.26	ADH_zinc_N	Zinc-binding dehydrogenase	2	0.0833333		PF17389.2	Bac_rhamnosid6H	Bacterial alpha-L-rhamnosidase 6 hairpin glycosidase domain	2	0.125		PF05462.11	Dicty_CAR	Slime mold cyclic AMP receptor	0.25	0.125		PF00734.18	CBM_1	Fungal cellulose binding domain	3	0.0882353
PF00083.24	Sugar_tr	Sugar (and other) transporter	2.25616	0.0727793		PF02728.16	Cu_amine_oxidN3	Copper amine oxidase, N3 domain	1	0.166667		PF14226.6	DIOX_N	non-haem dioxygenase in morphine synthesis N-terminal	1	0.1		PF04119.12	HSP9_HSP12	Heat shock protein 9/12	2	0.166667		PF13127.6	DUF3955	Protein of unknown function (DUF3955)	2	0.0833333		PF00583.25	Acetyltransf_1	Acetyltransferase (GNAT) family	2	0.125		PF00249.31	Myb_DNA-binding	Myb-like DNA-binding domain	0.25	0.125		PF14226.6	DIOX_N	non-haem dioxygenase in morphine synthesis N-terminal	3	0.0882353
PF00400.32	WD40	WD domain, G-beta repeat	2.23399	0.0720642		PF11976.8	Rad60-SLD	Ubiquitin-2 like Rad60 SUMO-like	1	0.166667		PF07992.14	Pyr_redox_2	Pyridine nucleotide-disulphide oxidoreductase	1	0.1		PF00447.17	HSF_DNA-bind	HSF-type DNA-binding	2	0.166667		PF00892.20	EamA	EamA-like transporter family	2	0.0833333		PF08662.11	eIF2A	Eukaryotic translation initiation factor eIF2A	2	0.125		PF00534.20	Glycos_transf_1	Glycosyl transferases group 1	0.25	0.125		PF03171.20	2OG-FeII_Oxy	2OG-Fe(II) oxygenase superfamily	3	0.0882353
PF13489.6	Methyltransf_23	Methyltransferase domain	2.20833	0.0712366		PF01179.20	Cu_amine_oxid	Copper amine oxidase, enzyme domain	1	0.166667		PF00790.19	VHS	VHS domain	1	0.1		PF01485.21	IBR	IBR domain, a half RING-finger domain	2	0.166667		PF00071.22	Ras	Ras family	2	0.0833333		PF00171.22	Aldedh	Aldehyde dehydrogenase family	2	0.125		PF06165.11	Glyco_transf_36	Glycosyltransferase family 36	0.25	0.125		PF02668.16	TauD	Taurine catabolism dioxygenase TauD, TfdA family	2.68182	0.078877
PF01753.18	zf-MYND	MYND finger	2.14286	0.0691244		PF16870.5	OxoGdeHyase_C	2-oxoglutarate dehydrogenase C-terminal	1	0.166667		PF00651.31	BTB	BTB/POZ domain	1	0.1		PF00072.24	Response_reg	Response regulator receiver domain	2	0.166667		PF01494.19	FAD_binding_3	FAD binding domain	2	0.0833333		PF17784.1	Sulfotransfer_4	Sulfotransferase domain	2	0.125		PF00042.22	Globin	Globin	0.25	0.125		PF00173.28	Cyt-b5	Cytochrome b5-like Heme/Steroid binding domain	2.5	0.0735294
PF02803.18	Thiolase_C	Thiolase, C-terminal domain	2.10345	0.0678532		PF02149.19	KA1	Kinase associated domain 1	1	0.166667		PF08541.10	ACP_syn_III_C	3-Oxoacyl-acyl-carrier-protein (ACP) synthase III C terminal	1	0.1		PF00132.24	Hexapep	Bacterial transferase hexapeptide (six repeats)	2	0.166667		PF04082.18	Fungal_trans	Fungal specific transcription factor domain	2	0.0833333		PF16862.5	Glyco_hydro_79C	Glycosyl hydrolase family 79 C-terminal beta domain	2	0.125		PF11885.8	DUF3405	Protein of unknown function (DUF3405)	0.25	0.125		PF00069.25	Pkinase	Protein kinase domain	2.37879	0.0699643
PF07992.14	Pyr_redox_2	Pyridine nucleotide-disulphide oxidoreductase	2.10345	0.0678532		PF02816.18	Alpha_kinase	Alpha-kinase family	1	0.166667		PF00071.22	Ras	Ras family	1	0.1		PF01784.18	NIF3	NIF3 (NGG1p interacting factor 3)	2	0.166667		PF01368.20	DHH	DHH family	2	0.0833333		PF00230.20	MIP	Major intrinsic protein	1.875	0.117188		PF17167.4	Glyco_hydro_36	Glycosyl hydrolase 36 superfamily, catalytic domain	0.25	0.125		PF05705.14	DUF829	Eukaryotic protein of unknown function (DUF829)	2.27273	0.0668449
PF00840.20	Glyco_hydro_7	Glycosyl hydrolase family 7	2.06897	0.0667408		PF03547.18	Mem_trans	Membrane transport protein	1	0.166667		PF07572.12	BCNT	Bucentaur or craniofacial development	1	0.1		PF01494.19	FAD_binding_3	FAD binding domain	2	0.166667		PF02833.14	DHHA2	DHHA2 domain	2	0.0833333		PF06441.12	EHN	Epoxide hydrolase N terminus	1.75	0.109375		PF02966.16	DIM1	Mitosis protein DIM1	0.25	0.125		PF00107.26	ADH_zinc_N	Zinc-binding dehydrogenase	2.13636	0.0628342
PF01565.23	FAD_binding_4	FAD binding domain	2.05419	0.0662641		PF00443.29	UCH	Ubiquitin carboxyl-terminal hydrolase	1	0.166667		PF00704.28	Glyco_hydro_18	Glycosyl hydrolases family 18	1	0.1		PF13520.6	AA_permease_2	Amino acid permease	1.75	0.145833		PF13639.6	zf-RING_2	Ring finger domain	2	0.0833333		PF13695.6	zf-3CxxC	Zinc-binding domain	1.5	0.09375		PF03169.15	OPT	OPT oligopeptide transporter protein	0.25	0.125		PF01565.23	FAD_binding_4	FAD binding domain	2.09091	0.0614973
PF00378.20	ECH_1	Enoyl-CoA hydratase/isomerase	2.04659	0.0660191		PF00071.22	Ras	Ras family	1	0.166667		PF06859.12	Bin3	Bicoid-interacting protein 3 (Bin3)	1	0.1		PF12937.7	F-box-like	F-box-like	1.75	0.145833		PF03366.16	YEATS	YEATS family	2	0.0833333		PF01048.20	PNP_UDP_1	Phosphorylase superfamily	1.25	0.078125		PF02777.18	Sod_Fe_C	Iron/manganese superoxide dismutases, C-terminal domain	0.25	0.125		PF05368.13	NmrA	NmrA-like family	2.04545	0.0601604
PF00004.29	AAA	ATPase family associated with various cellular activities (AAA)	2.04659	0.0660191		PF13964.6	Kelch_6	Kelch motif	1	0.166667		PF00450.22	Peptidase_S10	Serine carboxypeptidase	1	0.1		PF00561.20	Abhydrolase_1	alpha/beta hydrolase fold	1.25	0.104167		PF01163.22	RIO1	RIO1 family	2	0.0833333		PF04082.18	Fungal_trans	Fungal specific transcription factor domain	1.25	0.078125		PF01263.20	Aldose_epim	Aldose 1-epimerase	0.25	0.125		PF00250.18	Forkhead	Forkhead domain	2	0.0588235
PF00107.26	ADH_zinc_N	Zinc-binding dehydrogenase	2.04167	0.0658602		PF17807.1	zf-UBP_var	Variant UBP zinc finger	1	0.166667		PF01922.17	SRP19	SRP19 protein	1	0.1		PF08030.12	NAD_binding_6	Ferric reductase NAD binding domain	1	0.0833333		PF04108.12	APG17	Autophagy protein Apg17	2	0.0833333		PF00689.21	Cation_ATPase_C	Cation transporting ATPase, C-terminus	1	0.0625		PF00891.18	Methyltransf_2	O-methyltransferase domain	0.25	0.125		PF01408.22	GFO_IDH_MocA	Oxidoreductase family, NAD-binding Rossmann fold	2	0.0588235
PF04096.14	Nucleoporin2	Nucleoporin autopeptidase	2.03448	0.0656285		PF13302.7	Acetyltransf_3	Acetyltransferase (GNAT) domain	1	0.166667		PF00443.29	UCH	Ubiquitin carboxyl-terminal hydrolase	1	0.1		PF08022.12	FAD_binding_8	FAD-binding domain	1	0.0833333		PF00005.27	ABC_tran	ABC transporter	2	0.0833333		PF05199.13	GMC_oxred_C	GMC oxidoreductase	1	0.0625		PF00172.18	Zn_clus	Fungal Zn(2)-Cys(6) binuclear cluster domain	0.25	0.125		PF00561.20	Abhydrolase_1	alpha/beta hydrolase fold	2	0.0588235
PF13634.6	Nucleoporin_FG	Nucleoporin FG repeat region	2.03448	0.0656285		PF03416.19	Peptidase_C54	Peptidase family C54	1	0.166667		PF01979.20	Amidohydro_1	Amidohydrolase family	1	0.1		PF01476.20	LysM	LysM domain	1	0.0833333		PF11807.8	DUF3328	Domain of unknown function (DUF3328)	2	0.0833333		PF00349.21	Hexokinase_1	Hexokinase	1	0.0625		PF07110.11	EthD	EthD domain	0.25	0.125		PF12311.8	DUF3632	Protein of unknown function (DUF3632)	2	0.0588235
PF12110.8	Nup96	Nuclear protein 96	2.03448	0.0656285		PF00171.22	Aldedh	Aldehyde dehydrogenase family	1	0.166667		PF01753.18	zf-MYND	MYND finger	1	0.1		PF00205.22	TPP_enzyme_M	Thiamine pyrophosphate enzyme, central domain	1	0.0833333		PF09362.10	DUF1996	Domain of unknown function (DUF1996)	1.83333	0.0763889		PF03727.16	Hexokinase_2	Hexokinase	1	0.0625		PF02133.15	Transp_cyt_pur	Permease for cytosine/purines, uracil, thiamine, allantoin	0.25	0.125		PF13365.6	Trypsin_2	Trypsin-like peptidase domain	2	0.0588235
PF00734.18	CBM_1	Fungal cellulose binding domain	2.02956	0.0654696		PF02148.19	zf-UBP	Zn-finger in ubiquitin-hydrolases and other protein	1	0.166667		PF13738.6	Pyr_redox_3	Pyridine nucleotide-disulphide oxidoreductase	1	0.1		PF03239.14	FTR1	Iron permease FTR1 family	1	0.0833333		PF07647.17	SAM_2	SAM domain (Sterile alpha motif)	1.66667	0.0694444		PF17172.4	GST_N_4	Glutathione S-transferase N-terminal domain	1	0.0625		PF00004.29	AAA	ATPase family associated with various cellular activities (AAA)	0.125	0.0625		PF01266.24	DAO	FAD dependent oxidoreductase	2	0.0588235
PF01237.18	Oxysterol_BP	Oxysterol-binding protein	2.01478	0.0649928		PF00753.27	Lactamase_B	Metallo-beta-lactamase superfamily	1	0.166667		PF07859.13	Abhydrolase_3	alpha/beta hydrolase fold	1	0.1		PF02776.18	TPP_enzyme_N	Thiamine pyrophosphate enzyme, N-terminal TPP binding domain	1	0.0833333		PF00788.23	RA	Ras association (RalGDS/AF-6) domain	1.66667	0.0694444		PF03663.14	Glyco_hydro_76	Glycosyl hydrolase family 76	1	0.0625		PF05572.13	Peptidase_M43	Pregnancy-associated plasma protein-A	0.125	0.0625		PF00664.23	ABC_membrane	ABC transporter transmembrane region	2	0.0588235
PF00175.21	NAD_binding_1	Oxidoreductase NAD-binding domain	2.01478	0.0649928		PF01263.20	Aldose_epim	Aldose 1-epimerase	1	0.166667		PF01583.20	APS_kinase	Adenylylsulphate kinase	1	0.1		PF02775.21	TPP_enzyme_C	Thiamine pyrophosphate enzyme, C-terminal TPP binding domain	1	0.0833333		PF00646.33	F-box	F-box domain	1.58333	0.0659722		PF07732.15	Cu-oxidase_3	Multicopper oxidase	1	0.0625		PF04616.14	Glyco_hydro_43	Glycosyl hydrolases family 43	0.125	0.0625		PF00005.27	ABC_tran	ABC transporter	2	0.0588235
PF01494.19	FAD_binding_3	FAD binding domain	2.00985	0.0648339		PF02141.21	DENN	DENN (AEX-3) domain	1	0.166667		PF03357.21	Snf7	Snf7	1	0.1		PF12710.7	HAD	haloacid dehalogenase-like hydrolase	1	0.0833333		PF16862.5	Glyco_hydro_79C	Glycosyl hydrolase family 79 C-terminal beta domain	1.5	0.0625		PF00394.22	Cu-oxidase	Multicopper oxidase	1	0.0625		PF13489.6	Methyltransf_23	Methyltransferase domain	0.125	0.0625		PF08031.12	BBE	Berberine and berberine like	2	0.0588235
PF00722.21	Glyco_hydro_16	Glycosyl hydrolases family 16	2.00985	0.0648339		PF14204.6	Ribosomal_L18_c	Ribosomal L18 C-terminal region	1	0.166667		PF01565.23	FAD_binding_4	FAD binding domain	1	0.1		PF01794.19	Ferric_reduct	Ferric reductase like transmembrane component	1	0.0833333		PF00171.22	Aldedh	Aldehyde dehydrogenase family	1.5	0.0625		PF09649.10	CHZ	Histone chaperone domain CHZ	1	0.0625		PF12311.8	DUF3632	Protein of unknown function (DUF3632)	0.125	0.0625		PF01425.21	Amidase	Amidase	2	0.0588235
PF15411.6	PH_10	Pleckstrin homology domain	2	0.0645161		PF00400.32	WD40	WD domain, G-beta repeat	1	0.166667		PF00025.21	Arf	ADP-ribosylation factor family	1	0.1		PF13805.6	Pil1	Eisosome component PIL1	1	0.0833333		PF04828.14	GFA	Glutathione-dependent formaldehyde-activating enzyme	1.5	0.0625		PF07731.14	Cu-oxidase_2	Multicopper oxidase	1	0.0625		PF07792.12	Afi1	Docking domain of Afi1 for Arf3 in vesicle trafficking	0.125	0.0625		PF00004.29	AAA	ATPase family associated with various cellular activities (AAA)	2	0.0588235
PF05183.12	RdRP	RNA dependent RNA polymerase	2	0.0645161		PF08216.11	CTNNBL	Catenin-beta-like, Arm-motif containing nuclear	1	0.166667		PF08031.12	BBE	Berberine and berberine like	1	0.1		PF06687.12	SUR7	SUR7/PalI family	1	0.0833333		PF12796.7	Ank_2	Ankyrin repeats (3 copies)	1.5	0.0625		PF11326.8	DUF3128	Protein of unknown function (DUF3128)	1	0.0625		PF13854.6	Kelch_5	Kelch motif	0.125	0.0625		PF00248.21	Aldo_ket_red	Aldo/keto reductase family	1.91667	0.0563725
PF00209.18	SNF	Sodium:neurotransmitter symporter family	2	0.0645161		PF17144.4	Ribosomal_L5e	Ribosomal large subunit proteins 60S L5, and 50S L18	1	0.166667		PF00939.19	Na_sulph_symp	Sodium:sulfate symporter transmembrane region	1	0.1		PF00867.18	XPG_I	XPG I-region	1	0.0833333		PF14420.6	Clr5	Clr5 domain	1.5	0.0625		PF12341.8	Mcl1_mid	Minichromosome loss protein, Mcl1, middle region	1	0.0625		PF08616.10	SPA	Stabilization of polarity axis	0.125	0.0625		PF12511.8	DUF3716	Protein of unknown function (DUF3716)	1.5	0.0441176
PF03992.16	ABM	Antibiotic biosynthesis monooxygenase	2	0.0645161		PF01828.17	Peptidase_A4	Peptidase A4 family	1	0.166667		PF03367.13	zf-ZPR1	ZPR1 zinc-finger domain	1	0.1		PF01504.18	PIP5K	Phosphatidylinositol-4-phosphate 5-Kinase	1	0.0833333		PF00743.19	FMO-like	Flavin-binding monooxygenase-like	1.4375	0.0598958		PF05841.11	Apc15p	Apc15p protein	1	0.0625		PF11807.8	DUF3328	Domain of unknown function (DUF3328)	0.125	0.0625		PF13424.6	TPR_12	Tetratricopeptide repeat	1.5	0.0441176
[truncated: 480 more rows]

## Sheet: Table S24 Chi-square test
Table S24. Enrichment analysis of freqent conserved domains in predicted type III PKS gene clusters.
[truncated: 80 more rows]
