# Supplementary material for: Evolutionary Histories of Type III Polyketide Synthases in Fungi
Source: Front Microbiol. 2020 Jan 21;10:3018. doi: 10.3389/fmicb.2019.03018 (PMC6985275; doi:10.3389/fmicb.2019.03018)
Supplement: MATERIAL S1 — Protein sequences of type III polyketide synthases retrieved from the Joint Genome Institute genomes. [file Data_Sheet_1.FASTA]

>Phlbr1|136883
MSPTRVRFVDQTTKHNFLETNLHILGIGIEYPQYICTPRDLRRLQKILSINENTGIDVRSVACPMDHPLLNKPEAPSIEE
LSGFFLTEGVKLAVWACRKAIGEWGGDVSEITHMVATTCTNSANPGYDYHVARELGLSGRVERTLLHGVGCAGGLSVLRM
AANLALTATYMGAPARVLVVTCELASMMVRSELDLLTRDQELRVGVTLFSDGAAALVLSNGIGDTWNERPIYDLLAWDYH
TLPETEKDIGFDVHSHGWKVNLTPRVPALAATAVPPLFNSLLPRVPSLNCGSAAPEPQDFDWALHPGGAKVITGVQKLLS
LTPHHLRASYDIYKNHGNSSSAAVLSVLNRLREMDEGRDNVVACAFGPGVAVEMCIFRRHRQSSPRSMYSMNAEIKRQFC
>Phlbr1|108039
MSPHKVLTAVELAQQQAFPDVGLNIMGVGCQYPEKTVTAQQLRELAYRHYPRTPLLEKLLMINENTGIDSRSVVCDIEHP
ILNMRRAPTIDELSEIYLSEGVKLAAAAARHALEEWGGDVSQITHVVATTCTNSANPGYDYYVAKELGLSGSVERTLLHG
VGCAGGLAALRNAANIALGCSYMKKPARVLIVACELASLQVRSELESLIDKQELRIGLTIFSDGASAAVLSNGIGEAPDA
KPVYELLGWDHRTVPETDKDIGFDIHPNGWKVVLTPRVPVLASTSTPPLFSSLIPRIPELVSEGKPLGPTEFDWVVHPGG
LKVLMTVEKIMGISPAQLRASYDVYKKHGNCSAATIFSVFNRLRQKDMGPGKEHVVGLAFGPGVAVEMCVFRRPGVRAEV
IESL
>Exigl1|829394|manually curated
MPSLPKPTVVPHDVDLCILGIGVAYPPELITPDDFEESALKIFERSPALDQTLLVNRKTGIEQRAFLYGKGHPFHASSTP
PSIEAISDAFRNEAVPKLAVPAAQRALADAGITTHDLTHVVCTTVTDSSNPGFDVHLIDALGISDNGVERCLLAGIGCAG
GLAALRAAANTVLARRGECVNVLVVAMEVVSGFKTMELAHAVSQGQLNVAVSLFSDCAAALVLTSRDLGPAAYRVLGFTS
CTLPGTRDLLRYDVNPFGWKAIISPKLPQMTSTSVRPLFDDLLRACGLGHLRPEDVDWALHPGGAAILRACGETLGLNAD
DHLRASWSVYRKRGNSSSATVISVLQTLRGGQHAADTLGMSLSSISQATSREWVVVVAFGPGVTVEMVVLRRMGLDRKDK
NVITKPLSPLRVALRRLSSLVIC
>Mycvit1|1188581
MSSSSLRITGFGIAYPSNVVPTADLEKLAYKWHEPSPALDKVLAINRRTGIKTHSLIYPLLDLPAPPSIKEVSEIFLKEG
LALALSASRRAIDEAGLAAHEITHVVATTCTNSSNPGFDAFLAQELGLRPNVEKVLLHGIGCAGGLAALRLAASLCQAAA
WRGEPAHVLLIACEITSSMRRDELARISRDQQVRIGVTLFGDGASALILSLDPSEINRAKGRRGIYELVNWAHLTVPDTY
SDLRIDVDATGFKPTLSARIPNLTAPCTPALYETLLKTLPNKSTFATLPSDPQDFDWAVHPGGAAILSAIQTEMLLNKEH
MKASWEVYENHGNTSSASVLSVLDTVRREQGGEWVMSVAFGPGVAAEGVLLRRVQ
>Rorror1|784507
MGRLDLIKSLEAFLFRRIPSPMPTIKITGLGVAYPPTRVPTEEVNKGAYKFHESSPALDKVLALNRTSGIKTRSMVSFWD
SPLLNQPTPPTIDEISKLFHSEGVKLTVSAARAAIAEARVPVDAINYMIASTCTDSSSPGYDLLVARELGLRPDMERVLL
HGVGCTGGLAGLRLAASLCHAAACRGGTANILVVACEIMTSGGRNELEIIVRDQQIRAAPIIFGDGASALMVSLDSKPHT
GIFEIVHSAHLALPGTGDVLSVNVTPQGFRETMSPELPAVISSNIPVLYENLLSSLPGSVRSILPAHPVNFDWPIHTSSM
HFIDSAAKLMGIQRDDHLQATWKVFQHYGNTSSASVFAVLDESRRVQ
>Cytmel1|1282012
MSPATVLPPVSFGKVPFPDVGLKVVGVAPGYPKQHVSQSVGLKEYATLFYPMTPALEKVLEIATKTGIEFRSSAFEKGHP
IMYSKVSPTIDQQRELFHTVGVQLAADAARKALAEWGGELSQVTHIIAVSSMVFSNPGLDLRVAQQLGLSNDIERVVLHG
VGCSGGLAGLRHAANIACGYKQMNRPARILVVVAELGTLSLRNELDRVHSTQQILIPSTIFADAGSALILSNGIGTDPIP
SAPVYDLLAWDLTTVDNSLGDIALDMDVDGWRANLTYRVPKLTSSSVPPIFASLSTRVPALANLSASDIDWAIHPGGAKV
LIDICKIMGLTEEHCRASWDVYRSHGNTSGATIFSVLHRLRQEDMGPGRDLVLATAFGPGVSVETCVLRRCRAETGA
>Cytmel1|1424582
MSPLPTLPPASAAKAPFPDVGLQIVGVAPGYPKRHVPQDTGLREYANTFYPKTPAMEKVLDIASKTGIIQRACAVTDDDP
TMYNKVSPTIDLQRELFHAVGVDLAVGAARKVIAEWGGELSQITHIIAVSSMVFSNPGVDFRVAQALGLSNDVERVVLHG
VGCSGGLAGVRHAANIACGYKLMNRPARILIVAVELGTVSLRTELDKIHRTQQVLIPATLFADAASALMLSNGIGQDPKP
SAPVYDLLAWDLTTVDDSAGDIAFDADVDGWSATLTHRVPKLTSTSVPSVFASITSRVAAFTSLGSPAAADFDWAIHPGG
AKVLVDVCKVMGLTEEHCRASWDIYRNHGNTSSATIFSVLNRLRQEDMGVGRDFVLATAFGPGVSVETCVLKRCRKSEAE
VEA
>Myc59_1|1958176
MSAKPTLKITGIGVAYPPDLVPVEELDKTAYALYKPSPAFLDSLDKLVAINRRSGIKTRSQVIPWNSPFLSQPTIPSIKA
ICDIFLKEGLALAVSAARSAIQESGVTLEEITHVVATTCTGSSNPGYDVLLARELGLRSTVEKVLLHGVGCSGGLAGLRL
ASICATLLHGECCVLSLDCGAPENEASDVGVAHSERGIYEVINSTHMIFPESESILTFNITPTDLTGPSIPILYESLLAA
LPDSVLSALPSNPADFDWPIHTGGAAFLKSAAKAMGLEKEHMKASWDVYENHGNSSSASVFCVLDVSRRMQEREWAVCVG
FGPGLAGEGVLLRRIRPASCHPPFETQ
>Myc59_1|2167317
MSPPTLKIAGLSVAYPPNLVTVEDLDKLAYRWHKPSPALDKVLAINRRTGIKTRSVIHPEPFMDQPTPPTIKEITELFLK
DGVALAISASRSAIKEAGLAFDEITHVVATTCTASSNPGFDCFVAQELGLRPNVERVLLHGVGCAGGLAGLRLAASLCQA
AAWRGQPAHVLFVACEITSSMRRGELESISRDQDVRLGITLFGDGASALILSLDYGSTPGIYELVNWTHLTTPDTYSDLR
IDVDSTGFKPTLSARIPTLTAPCTPQIYDALLKTLSTPSLFPNLPTNPVDFDWAMHPGGATILSTAQKMMQLDKDHMKAS
WQVYENHGNTSSVSVLSVLHTLRGQPGREWVVSVAFGPGVTAEGALLRRLNQ
>Mycreb1|1175656
MSARPTLKITGIGVAYPPTLVPAEELEKTAYELYKHSPALDKTMAINRSSGVKTRSLAVPCSSPIFNQATVPTINTISEI
FAKEGVALAVSAARLAIEEAGIKPSEITHVVSTTCTTSSNPGYDVLLAAEIGLDPAVESVLLHGVGCSGGLAAIRLATSL
CHTAAWRGRGANVLVVACEICSTGWRNGLELIDREQRVRVGLTLFGDGAGALVLSLDDGLPGEAGTEAEAQEKGIFEIVA
TTHVLLPGTQDLLRFDVSPEGWKETISPRLPEVITSVLPSLYKGVLAAAPDDIVPTFPSNPTDFDWPVHTGGTSILRSIE
KAMGIGKEHTKASWEVYQNQGNTSSSSVLCVLDMSRRIQGREWCISVGFGPGLCGEALLLRRIRRT
>Mycreb1|1142006
MPSPPTLKITGLAVAYPPRLVPVEELSDFAYKWHQPSPALDKVLAINRRTGIKTLSLASPFMDLTTPPSVSEVAELFRAE
GVPLAVAASRNAVDEAGIAFEDITHVVATTCTTSSNPGFDCYVAQELGLRPDIERVLLHGVGCAGGLAALRLAASLCQSA
AWRDEPAHVLVVACEITSSMRRAELEKISREQKVRVGITLFGDGSSALVLSLDYGPSPDGVDGNTSKRDKGIYELVNWAH
LTVPDTYSDLRVEVTSTGFAPTLSNQIPALTGPCAPLLYHTLLKTLRNPTSFPSLPTDPKDFDWAMHPGGAAILTATQNA
LQVDKEHMKSSWEVYEKHGNTSSVTVLSVLNAVRGMPGREWVVSEAFGPGITAEGVLLRRVEF
>Mycreb1|1365800
MSARPALKITGMGVAYPPNLLTSGELEKTAYELYKHSPALDKTMAINRNSGIRTRSVAVPLNSPVFNQTAIPTIKTISEI
YSKEGVALAVSAARLAIEEAGINPNEITHVVSTTCTNSSNPGYDAFLARELGLKPTVERVLLHGIGCTGGLAAIRLASSL
CHSAAWKGRPANVLVVACETPSTLWRNELESADRDQDVRPGVAVFADGAGALVISLDYGNISGADSTASSGKKSSEKGIF
EVVAATHILVPGTEGVLSFNIGPQGWQEKMSPRFFELIGPVVASLYKNLLATVPEGVLPMLPSSQSDFDWPVTTGGTVFL
RSVQKAMGIEKENMEASWEVYENHGNTSSSSVLCVLETSRRIQKREWCISVCLGPGLCSEALLLRRIQRNT
>Mycreb1|1365803
MPARLAVKITGMGVAYPPTEVLGEELEKTAYATYKHSPALDKTMAINRGSGIKSRSVAVPWDSPILHQPAVPTIKTLADI
FVKEGVALAVSAARLAIEEAGIGLDEITHVVSTTCTASSNPGYDAFLARELGLKTTVEKVLLHGVGCSGGLAAIRLASSL
CYTAAWRGRPAHVLVVACEICSTHWRNGLELVDREQAVRVGLTLFGDGAGALVVSLDSGLPGEGEAKGIFEVVATTHVLL
PDTEDLLRFDVSPEGWVETISPRLPEVIAYALPSLCESLLAAVPDVILPTLPSSNADFDWPVHTGGTAILRTVEHAMGIE
KEHTRASWEVYQNHGNTSSSSVLCVLDTSRRIQEREWCISVGFGPGLCGEALLLRRIHRN
>Bjead1_1|142184
MYPARLYAQNRSFPDTDLRIMGIASEYPENTCNAQQFRDFALRHYPSTPALEKVLLINENTGIDTRSTVTVDHPLINKES
APTIDQLSSFFLAEGVRIATRAARKAIEEWGGDISAITHVVAVTCTNSANPGFDYYMARELCLGSSVERTLLHGVGCAGG
LAALRTAANIALGAAFLDRPARVLVVACELASLMARSELDSLSANQELRIGVTIFSDGASALVLSNGIGNVTSEGKPLYD
LLAWDHVTVPDTDRDIGFDVHPNGWKVVLTPRVPALAAASAPHLFESLIARVPAVEGKDASDFDWALHPGGAKVLTSCQK
TLGLGADHLRASYDVYRKHGNSSSATVFSVLNRLRQMGYGREHVVGCAFGPGVVVEMCVLRKAEGLGGQAYVHADVASES
TSSSDSE
>Mycrub1|926698
MRRSSLLKITGFGIAYPPNLVPTADLEKLAYKWHEPSPALDKVLAINRRTGIKTHSLIYPLLDLPAPPSIKEVTEIYLKE
GLALALSASRHALDEAGLAVEEITHVVATTCTNSSNPGFDTFLAQELGLRPSVEKVLLHGVGCAGGLAGLRLAASLCQAA
AWRGEPAHVLLVACEITSTMRRNELEKISREQQIRIGITLFGDGAGALILSLDPGDNYPADKFPKGIYELVNWAHLTVPD
THSDLRIDVDASGFNPTLSARIPTLTAPCTPVLYDTLLKTLPNKSAFSTLPSDPKDFDWALHPGGAAILSAIEAEMQLDK
QHTKASWDVYENHGNTSSVSVLCVLDTVRRGPGREWVMSAAFGPGVAAEGVLLRRIL
>Mycrub1|388412
MLSPTLKITGFGIAYPPNLVPTADLEKLAYKWHEPSPALDKVLAINRRTGIKTHSLIYPLLDLPAPPSIKEVTEIYLKEG
LALALSASRRALDEAGLAVEEITHVVATTCTNSSNPGFDTFLAQELGLRSSVEKVLLHGVGCAGGLAGLRLAASLCQAAA
WRGEPTHVLLIACEITSTMRRNELEKISREQQIRIGITLFGDGAGALILSLDPGDNDPADKFPKGIYELVNWAHLTVPDT
HSDLRIDVDASGFNPTLSARIPTLTAPCTPVLYDTLLKTLPNKSAFSTLPSDPKDFDWALHPGGAAILFAIEAEMQLDKS
HTKASWDVYENHGNTSSVSVLCVLDTVRRGPGREWVMSAAFGPGVAAEGVLLRRVAAASCRMHGE
>Mycrub1|1219374
MPSPSLKVTGFGIAYPPHLVPTTDLKKLAYKHYEPSPALDKVLAINRRTGIKTHSLISPLLDLPEPASIKETGEIFLKEG
VALAVSASRQAIDEAGLAVEEITHIVATTCTNSSNPGYDSFLAQELGLRPSVEKVLLHGVGCAGGLAALRLAASLCQSAA
WRGEPAHVLLSTCEISSNMLRHELKIINRDQQVLKAIYELVNWSHITVPDTYSDLRIDVTSTDPPEQIHAHDLPSDPQNF
DWAVHPGGAAILMGIQAAMGVKKEHMRASWDYENHGNTSSVSVIHVLDTVRRKPGREWVMSAAFEPGVAAEGALLRRIQ
>Mychae1|1030879
MPSPTLKITGLGTVYPQNLVPTADLEKLAYKWHPPSPALDKILAINRRTGIKTHSLIYPMLDLPAPASIQEVSEIFVKEG
LPLAISASRRAISEACLAVDEITHVVATTCTNSSNPGFDSFLAQELGLRPSVEKVLLHGIGCAGGLAGLRLAASLCQASA
WRGQSAHILLIACEITSSMRRDELERISRDQQVRIGITLFGDGASALILSLDPGDTALPHKFPKGIYELVNWTHLTVPDS
ATDLRIDVDALGFKPTFSTRVPSLTAACTPLLYDTLLKTLPNKSALSAFPSTPKDFDWAIHPGGAAILSAIQTEMSIDRE
HMKASWDVYENHGNTSSVSVLSVLDNMRREPGREWVVSAAFGPGVAAEAVLLKRIE
>Phaca1|249916
MSPATLAAQAQASFPDTGLHIMGIASQYPDHAVGVQEFREFVLKNTPRTPIIEKLLVFNESTGIDTRHTISELIDPISVN
STEAPTIDQLSEYFLKEGVKIAAAASSKAIEEWGGDVSEITHVIAVTCTNSANPGYDYYVARELGLKSTVERTLLHGVGC
AGGLAALRNAANIALGATFLNRPARILIVACELTSLLIRSELDLMQKTGNFRIGAAIFSDCASAAVLSNGIGESPDAKPV
YDLLGWDHLTVPETSGDIGFDIHPHGWNAVLTPKVPAIAAAGTPPVFGSLLSRIPSLAPDGVAPAAADFDWAVHPGGAKV
LLSVGKVLGLPLEHLRASWDIYKNRGNSSSATILSVMHRLREPDMGEGRENVVAVAFGPSVAVEMCILKRVRGVAPHADV
APASVGSSDSE
>Phaca1|249918
MSPARVLPYGRVEPVFPDSSLAIVGIGVQYPPYACKPQDLKKLALRHYRRTPALQKILAINENTGIDTRSVSCTIDHPLL
NKPEPPTVDELSDFFLSEGVKLAVDASRRAIEEWGGDVSELTHLVATTCTNSANPGYDYYVARDLGVTGSVERTLLHGVG
CAGGLAALRTAANIALLASYLHRPARVLVVASELVSPLARSELESLTQNQELRIGVTLYSDGASALVLSNGVGDTHGEKP
LYDLLAWDSRTLPDTEKDITFDVHPNGWKVNLTPRVPALSCAAVPPLFNSLLRRTPSFAHLPYPPLAQDFDWALHPSGTK
VISGVQKLLNLTPDHLRASYDVYKNHGNTSSATLFSILDRLRRMGEGREHAVACAFGPGVTVEMCILRKSLHYNRACSLS
SEYMDFFS
>Galinc1|344920
MVAATTPLKRSPDAPLLDGPVAFKSSANLPVPNVVPAGIDLKIIGLGVQYPPNRAYPHHIEEFVAEHYALTPAMQKTLEI
NRKTMIHGRSVLYPKGHPIHASVSDPPLITSIAEHFLKDSVPLAVSAARKALADAALPAAAITHVVACSCTDASNPGYDV
AVCEQLGIRNVPRDLLCGMGCAGGMAVLRVATSMAISARAMGRDATILCVATESVSGLITGELAGIIKTGQVNVGITLFS
DCSSAVILSTKAPDQPASPSIPQSPSGWGEGIWSLPGFSLFRRPSWDSVSSSASPSPEDAGAKGVYSIHAFSSYTIPGTS
GILRHDINEHGWHVVLSQKLPAVTAAVVGPLFSSLVKAAGLDLTPADMDWACHPGGAAILAAIGESYGLDATDHLRASWG
VYQNRGNSSSATIYSVLQTLRGGKQMMEILAADRDAPDAPPPAAKPKAANGAPKRKPVEREWVLAAAFGPGVTVEMALLR
RVGWRDSVVPVA
>Phlcen1|7834
MSPTRVRFAAQTPKHAFPETNLQIVGLGVEYPPHLCSPRDLKKLALRHHPKSAALQKILAINENTGIEKRSVVCHIDHPL
INQPAPPTIEELSHFFLTEGVRLAVGASRAAIHEWGGDVSEITHVVATTCTNSANPGYDYYVARELGLGGSVERTLLHGV
GCAGGLAALRTAANLALTATFMQTPARILVVSCELTSVMARSELDLLTRNQELRVGVTLFSDGASALVLSNCVGDTWGEV
PLYDLLAWDNRTIPDTDKDIRFDVHPNGWKVNLSSRVPALAATSVPPLFNSLIPRVSSLNHRSSPPPLPQDFDWALHPGG
AKVITGVQNLLSLTPHHLRASYDVYKHHGNSSGATIFSVLHRLREMGPGRDHVVACAFGPGVAVEMCILRRHPGRQFHSM
VPSIGTEWSRPFC
>Phlcen1|7835
MSPHKVLAEAAQQSFPEVDLHIMGVGSQYPEHTVSPQEFREFALRHYPRTPALEKVLAINENTGIDVRSAACSVNHPMLN
QPHAPTIDQLSEIFLTEGVKLAVGASRKAIEEWGGDISQITHVVATTCTNSANPGYDYYVARELGLSGSVERTLLHGVGC
AGGLAVLRNAANIALGASFLGRPARILVVTCELASLMARSELDSLNQDQDLRIGMTIFSDGSSAVVLSNGIGESPESKPV
FDLLAWDHRTLPETDKDIGFDVHPNGWKVILTPRVPALASTSAPPLLNSLLPRIPSLADRAIPLAPQDFDWALHPGGAKV
LTSVQKLLGLTPHHLRASYDVYKNHGNSSGATIFSVLNRLRDMGEGREHVVGCAFGPGVAIEMCVLRRHRVPSEVQAAPA
SGSSSDSE
>Mycros1|1161140
MAFQVTGFGIAYPPHLVPTEDLEKLAYKWHKPSPALDKVLAINRRTGIKTHSLIYPCVDLPAPISIKEVTEIFLKEGMAL
AIAASRRAIAEAGVSVDEITHVVGTTCTNVSNPGFDCLLAQELGLRPSVEKVLLQGVGCAGGLAGLRLAASLCQAAAWRG
EPAHVLLVACEITSTMRRDELEIISREQKVRIGPTLFGDGASALILSLTPGATASVNRGIYELVNWAHLTVPDTHSDLRI
DVYAQGFKPTLSARIPTLTAPCTPPLYETLLKTLSNKSAFPTLPFDPREFDWAVHPGGAAILSMIQQTMLLDRDHMKASW
EVYENHGNTSSASVLSVLDTVRREPGREWVMSVAFGPGVCAEGVLLRRVQ
>Phlrad1|141829
MSPARVRFANQFTKPDFPETNLHILGIGVEYPQHICTPRDLRRFAYRHYPKTPALQKILAINENTGIDVRSVACHPDHPL
LNQPGAPSIQELSDFFLTEGVKLATWASRKAIGEWGGDISELTHMVSSTCTNSANPGYDYYVARELGLDSSVERTLLHGV
GCAGGLAALRTAANLALTASFMGAPARILVVTCELASLLVRSELDTLTRDQDLRVGLTLFSDGASALVLSNGLGDTWNER
PIYDLLGWDHRTIPETEKDISFDVHTNGWKVNLTPRVPALTATSVPPLFNSLLPRVSSLNTGHVPLPPQDFDWALHPGGA
KVLTGVQKLLNLSPHHLRASHDVYKNHGNSSGATILSVLSRLREMGDGRENVVACAFGPGVVVEMCILRRRRQAVEQVRW
AVNTEWGGRYYY
>Phlrad1|141831
MSPHKVATSTEAVQQQTFPDIGLNIMGVGSQYPEGSVTAQQLREFAYRHYPRTPALEKLLMINENTGIDARSVVCDIEHP
IMNMPRAPTIDELSDIFLTEGVKLAAGASRRAIEEWGGDVSQITHVVATTCTNSANPGFDYFVAKELGLASTVERTLLHG
VGCAGGLAALRNAANIALGLSFMKRPARVLVIALELASLLVRSELDSLIQNKELRIGLTIFSDGASAAVLSNGIGEAPDA
KPVYELLGWDHRTVPETDKDIGFDVHPNGWKVILTPRVPTLASVSTPPLLAALLPRIPSVSYKAPSEFDWVVHPGGLKVL
MSVEKIMGLSPSLLRASYDVYKNHGNCSGATIFSVFNRLRQKDMGPGKEHIVGLAFGPGVAVEMCIFRRPRAAATGRV
>Panst_LUM_1_1|3189165
MSEVKIIGFGVAYPPTLVPAGDMNQTAYALFNPSPALDKVLAMNRRSGIKTRAMVSPWDSPFHKQPTAPPIGAISELFLN
EGVKLAVSAARAAMTEARVSAEGITHLVASTCTNSSNPGYDLLVARALGLGPTVERVLLHGVGCTGGLAGLRLAASLCHA
AAYRGDAANVLVVACEVLSSFARNELDSIARDQEIRAAPIIFGDGASAAMLSIKDDEPNRGIYEIVHCTHLAVPGTEHAL
TANLTPQEIDVGWKETANPHLPSLISSNIPVLYENLLSSIPASVRSILPTNPADLDWPVHASSAHFLNEAVKLMGIDKEN
LKASWEVYENQGNTSSSSVFCVLDMSRQIQDREWAVSLAFGPGLLAEAVLLRRIRRRSQN
>Irplac1|1214919
MSPARTIPTSRTEQTWEHNGLQILAVGVEYPAFTRPQSEATRDYAAELYPSTPAMEKMIEIANKTGIDSRNFAIPIGHPI
MYAKESPLIDKQREMFLSLGVDQATAAARKALAEWGGDIRHITHVIGVSSMAFSNPGFEFYVAQNLGLNKDVERVVLHGV
GCSGGLAGLRNAANIACGMSFLGRPARILVVSTELSSASTRNELDMIHNSQEVRIPAALFGDAATAIVLSNGIGEHPVSC
KPVYDVYAWQLTTLDDCPHDIALDVYPDGWRVNLTGRVPKLTANAVPGVFHDLVSRVPSLTASLGSSPSPADIDWAVHPG
GAKILIDVVKKMNLTDDHVRASWDIYKNHGNTASATIFSVLNRLRKPDMGEGREWVVGFAFGPGISVETCVLRRCRPDAE
LEALTADLKV
>Irplac1|1215172
MLRDPSKASTKAYSTELICVVALSEQSLRCSIPQAGTVAVGPCCLQTMAAKALWASKSSARAPPVFIAVQGTNDRFTGHH
SCVIFHHKSLTVCYDACTTHISPLPSMPPVRVPSPRPSYKAPFPADMNLQVVGVASAYPERHVPQKLLLREYASRFYPMT
PALEKVLDIAERTGIKMRSCAFDEDHPIIYGAKSPNVEQQRELFLTVGVQLATQAACTAIAEWGGGLSQITHIIAVSSTA
FSNPGIDYYIARELGLAKDVERACLQGVGCAGGLAGLRHAAQLACGSAFLGRPARILVVSVELATLCARNELDRIHHNQE
ILIPSTLFADAGSALILSNCIGDNPESSTSVYDLLGWDTTTVEESANDLRLDLAADGWHASLSHKIPKLTSSSVPRVFSS
ITSRVPALISKPPLAPTDFDWALHPGGAKVLTEVTKVMGLTGEHMRASWDIYRKHGNTSSATIFSVLSRLREDDMGKGRD
FVIACAFGPGISVETCILRRCRAKHSYQRVAEP
>Mycbel1|803600
MDKASCSYSALANSELENFVDNKLTHQQFKQQTTQLQASTCSNYIQVPGTLCTSRARWARTHGAAGPEATRLASELGSVG
GRRDVCVARSAEASAVDIKRSHSELTELTQSCGMLAPNCEPGACGSESYVLFGSAPLVGRVPMYVGPALGAPGLLISGEG
GSTKYYKSGPGSWHSNDSQEQDLYRPGTTEVYEGQALPKKEKKMPSPALKITGFGVAYPPNPTPSGDLDKLAYKWHEPSP
ALAKVLAINKHTEAGLSADAITHVVATTCTNSSNPGYDSFLAQDLGLRPGVEKVLLHGVGCAGGLAALRLAASLCQAAAC
RGEPAHVLVVACEITSLTGREELELISREQEVRIGITLFTDGASALVLSLDAAHLKGIFELVNWTHLTVPDTYADLAFSL
SAKGFMPTLSARIPSLTAPCAPLLLETLLRTLPDGRAAFPTLRSNAADFDWAVHPGGAAILTAIQAVMKLDQEHMRASWE
VYENHGNTSSVTILSVLDTVRRDPGREWVMGVAFGPGICAEGVLLRRI
>Mycbel1|949230
MPSPALKVTGFGVAYPPNLTPTGDLEKLAYKWHQPSPALKKVLEINKHTRIKSHSLIYPILDLPAPPSIEEVTEIFMKEG
LPLALSASRCAMAEAGFSADAITHVVATTCTSSSNPGYDSFLAQDLGLRPSVEKVLLHGVGCAGGLAALRLAASLCQAAA
WRGEPAHVLVVACEITSPMRRDELELISREQEVRIGVTLFGDGASALVLSLDRAAGSGAGSAAPKGIFELVNWAHLTVPD
TYADLEISVGVKGFKPTLSARIPSLTAPCTPLLYDTLLRTLPDRAAFPTLPCDASDFDWAVHPGGAAILSAIQAVMKLDR
EHMKASWEVYETHGNTSSVTILSVLNTVRRDPGREWVMGAAFGPGISAEGVLLRRV
>Trace1|1348192
MPASVGLSPSSLPGALDTMPSLMREALKGPSGEHLDATTLAKLAAAQKAKIGAQKMPEPSIVPADIDVQVLGLGVAYPPD
NMYPDQFDELTARLVEPTPAIQKMLAINRKTGIEKRSILYNAEHEFHSGKAPTIDLISDAFRKHAVPLAGQAARKALADA
NVDASELTHVVCCTVTDSSNPGFDVDLVNHLGLADAGIERYLLAGVGCAGGLATIRTATNVILAAKAVGRPATVLVVATE
VVSPFATMELERAQKSGEVNVAATLFSDCASALVMSYAGGRSASALSSPASSASSLEELAEEKKLPKEEGVYSLYAYSNW
TLPDTHSLLRYNVNSHGWNVVLSPKLPALTSGALEPALRKLLVAAKLTHLNPAEFDWAVHPGGAAILKACGEKMGLADDD
QLRASWGVYTKHGNSSSATIFSVLEALRAGKHAADVLGAGEVPKAESAKPREWVAAVAFGPGVTLEMAILKRRNLERN
>Trace1|965590
MSPARIVETPNDKPAFPDLGLYVVGVAPCYPERHNPQKEGLRNYATKMYPMTPALDKVLAIADNAGIDYRACAFENDSDF
LTSPEPPTLARQRELYLTVGVGLTVNAARKAIAEWGGSPAEITHIVGVSSTTFSNPGMDYFVAQALGLRPDVERVLLHGV
GCAGGLAGLRTAAQLACAATLLRRPARVLIVACELGTVSLRTELDIITKTQEVHIPVALFADAGSALILSNTVGAEPHKP
VYELLGWEQTTVPETGGDITFDITPGGWHAGLTHRVPKIASTALPPAFASLTSRLPASSPAAPTDASEYDWAIHPGGAKV
LLDAQKVMGLTPEHTRASWDVYRRHGNTSSATIFSVLSRLREPEMGKGRSHVLACAFGPGVVVEGCVLRRCELGGDSGSE
DEGTAAQ
>Mycsan1|89409
MPSPSLKITGFGISYPASSPAVDLDKIAYKYYKPSPALDKVLAINRRTGIKAHSLISPILDLPEPESIKETSEIFLKEGL
ALALSASRLAIAEAGLAVDEITHVVATTCTNSSNPGYDSFLAQELGLRPSVEKVLLHGVGCAGGLAALRLAASFCQSAAW
RGEPAHVLVNACEITSSMLRDELKIIDRDQQVRLGITLFGDGAASLVLSLDPGDVDPMNKFPKAIYELVNWSHITVPDTH
SDLRIDVTSTGFKPTLSARIPTLTAPCTPLLYADLLKTLPNKSSRSTLPSDPTNFDWAVHPGGAAILAGIQTAMRLEKEH
MKASWEVYENHGNTSSVSVIHVLDTLRRTPGREWVMSAAFGPGVTAEGCLLRRAD
>Mycsan1|89542
MPSPSLKITGFGISYPASSPAADLDKIAYKYYKPSPAMDKVLAINRRTGIKAHSLISPILDLPEPESIKETSEIFLKEGL
ALALSASRLAIAEAGLAVDEITHVVATTCTNSSNPGYDSFLAQELGLRPSVEKVLLNGVGCAGGLAALRLAASFCQSAAW
RGEPAHVLVNACEITSSMLRDELKIIDRDQQVRLGITLFGDGAASLVLSLDPDDVDPMNKFPKAIYELVNWSHITVPDTH
SDLRIDVTSTGFKPTLSSRIPTLTAPCTPLLYDDLLKTLPNKSSRSTLPSDPANFDWAVHPGGAAILAGIQAAMRLEKDH
MKASWEVYENHGNTSSVSVIHVLDTLRRTPGREWVMSAAFGPGVTAEGCLLRRAE
>Mycsan1|848303
MASPTLKITGFGTAYPPYLAPTPDLEKLAYKWHQPSPALDKVLGINRRTGIKTYSLIYPLLGLLAPASIKEVSEIFLKEG
LPLAISASRHAISEACLAAEEITHVVGTTCTNSSNPGFDSFLAQELGLKPSVEKVLLHGVGCAGGLAGLRLAASLCQAAA
WRGEPAHVLVVACEITSTMKRTELERISRDQQVEIGVTLFADGASALILSLDPGNIVPPKGIYELVNWTHLTVPDSAMDI
RVEVDASGFKTTLSTRIPSLTVPCTPLLYNTLLETFPNKSALSTLPSTPQDFDWAVHAGGAAILSGIQAVMSLDRDHMKA
SWDVYENHGNTASASVLNVLNTSRREPGKEWVLSAAFGPGVVAEGMLLKRID
>Mycsan1|1022340
MVSPSLKITGFGIASPPSVPSADLDEIAHRYYKPSPALDKVLAINRRTGIKAHSVISPLLDLPEPESIKETSEIFLKEGL
ALALSASRLAIAEAGLAVDEITHVVATTCTNSSNPGYDSFLAQELGLRPSVEKVLLHGVGCAGGLAALRLAASFCQSAAW
RGEPAHVLVNACEITSTMLRDELKIIDRDQQVRVGITLFSDGAASLVLSLDTGDATTKFPKAIYELVNWSHITVPDTHSD
LRVDVSPMGFKPTLSARIPTLTAPCTPLMYDDLLKTLPNKSSRPTLPSTPRDFDWAVHPGGATILAGVQTAMRLEKEHVR
ASWEVYENHGNTSSASVIHVLDTLRRTPGREWVMSAAFGPGVAIEGCLLRRIQ
>Mycsan1|946141
MVSPSLKITGFGIASPPAVPSADLDKVAYKYYKPSPALDKVLAINRRTGIKARSVILPLVDLPEPESIKETTEIFLKEGL
ALALSASRLAIAEAGLAVDEITHVVATTCTNSSNPGYDSLLAQELGLRPSVEKVLLHGVGCAGGLAALRLAASFCQSAAW
RGEPAHVLVNACEITSSMLRDELKIIDRDQQVRLGITLFSDGAASLVLSLDPGDATKKFPKAIYELVNWSHITVPDTHSD
LRVDVTSTGFKPLLSARIPTLTAPCTPLLYDTLLKTLPNKSLQSTMPSTPKDFDWAVHPGGAAILAGVQAVMHVEKEHVR
ASWEVYENHGNTSSVSVIHVLDTLRRTPGREWVMSAAFGPGVTAEGSLLRRIQ
>Phchr2|2678047
MLLDGPHDYRQGHLFPDTGLAVVGIGVQCPLYACRPSDLKRLALRHYPRTPALQTILNINENTGIDARPAVCTLDHPLLN
KPEPPTIDELSGFFMREGVGLAVAASRKAIQEWGGEPSQLTHLVATTCTNSSNPGYDYHVARLLGISGSVERTLLHGVGC
AGGLAALRTAANAALLAAYLGKPARILVVACEIVSTLARSELASVTQHQGLRIGVTLYSDGASAVVLSNGLGLNVRDETP
LYRLLAWDNRTAPETERDMVLSVHPNGWKVDLTPRVPALSCTSVPPLFHSLLCRVPSLTRLACLPTAEDFDWAVHPGGAK
VISGVQQLLGLTPDHLRASYDIYRHRGNSSSAAIFSVLDRLREMGEGREHVVACAFGPGVTTEMCILKKPLHRDSGQSTC
T
>Phchr2|2897723
MSPAKHAAAAQASFPNTDLHIMGIAAEYPEHICSTQDFKEFCLRNYPRTPALDKLLMVHENTGIETRRTACHFTDPFLNG
TSPTIDQLSDFYLKYGVELAVGASRKAIEEWGGDVSEITHVVATTCTNSANPGYDYFVARELGLGDRVERTLLHGVGCAG
GLTALRTAANIALGASFMQRPARILVVACELSSLLVRSELDSMQETGELRIGVSIFSDGASAVLLSNGIGESPDAKPVYD
LLGWDHVTVPETHAEIGFDVHPAGWKVILTPKVPAITATGAPPVFAALVPRIPALLNDGVAPGAADFDWALHPGGAKVLT
SVQKVLGLSTEHLRASYETYRTKGNSSSATIFSVMNRLRQPDMGEGRSNVVACAFGPGVAIEMAILKRVKEAAPHADVAA
SSGSSDSE
>Phchr2|2898034
MSPARLNPYSRVESFFPETGLTIVGIGVQYPPYACKPHDLKKLALRHHRRTSALQKILAINENTGINTRSVACTLDHPLL
NGPEPPTIDELSDFFLSEGVRLAVDASKKAIEEWGGDLSELTHLVATTCTNSANPGYDYHVARDLGITGTVERTLLHGVG
CAGGLAALRTAANIALLAAYLHKPARILVVASEIVSTLARSELESLTQHQELRIGMTLYSDGASALVLSNGIGDARGEKP
LYDLLAWDSRTLPETEKDIMFDVHPNGWKVTLTPRVPVLSCTAVPPLFNSLLRRVPSLARLPQFPMAQDFDWALHPSGAK
VLTGVQQLLDLTPDHLRASYDVYRNHGNSSSATLFSILDRLRQMGEGREHAVACAFGPGVTVEMCILRKSLHYNRECAMS
AEYMDLFTH
>Myclat1|1121858
MVKKMIKITGIGVAYPPNSEGLEELDKAAHALCKPSPARDKLLAFSRSTGIKSRSLVVPYSSLAQGNPPPIMGVDEMSAI
FLKHGVALAVSAARAAIKDAGISVGDITHVVSSTCTNSSNPGYDVLVARDLGLRPTVEKVLLHGVGCTGGLAGLRLASTL
CDAAASRGRPANVLVVASEITSPLGRWYLDCLDKNQEFPIGLAIYGDGASALVVSLDTNVQNGQGETGIFEVVSSTHMIV
PGTEDQLTFNVTPHGWKEHTSPQVPQTYRNSIPIIYKGLLDTVPPNIRSLIPTSPSDFDWPIQGSYFLINAVKRALGLDR
DNFKASWELYENYANTSSSSFGCALDISRRIEQKEWLVSVGFGGGVAGEAVLLRRIQPQRPVRAVL
>Myclat1|1041585
MLKITGLGVAYPPDLVPVEELDKTAYALFKPSPALDKTLQINRSSGIKTRAMTIPWDSPFVNQATAPSIKAICDLFLTEG
LALAVSAARAAIAEAGVSADEITHVVATTCTSSSNPGYDLLLARELGLRPTVEKVLLHGVGCSGGLAGLRLASNLCHTAA
WRGRSANVLVVACEITSSFARNELECIDRDQDVRIGLALFADGASALVLSLDHGLPDDGVKKSEKGIFEVITSTHLALPG
TESILTFNIGPQGWKEIISPKLPILTGSNIPTLYEALLSSLPASTLSLLPTSPSGFDWPIHTGGTAFLNSAIKSLGIERE
HLKASWEVYENKGNTSSSSVFCVLDLSRRIQEREWVVSLGFGPGLVGEAVLLRRIRRPSDTA
>Myclat1|1093857
MASPTLKVTGFGVAYPPYTTPVEDLEKLAYKWHEPSPALEKVLKINKRTGIKTLSLYRPLLELPAPPSIKEVSEIFLTEG
LLLAISAARGAITEAGLAVDAITHVVATTCTNSSNPGFDAFLAQDLGLKPSVEKVLLHGVGCAGGLAALRLAASLCQSAA
WRGEPAHVLVVACELTSTMRRDELERISRDQEVRIGITLFGDGASALILSLDRGATSFPPAPKGIYEVVNWTHLTVPDTY
SDLRIDIDAKGFKPTLSARIPSLTTPCTSLLYNTLLKTLPNKSAFPTLPSDAKDFDWAVHPGGAAILTAIQDAMLLTREH
MKASWEVYENHGNTSSVSVLSVLNTVRREPGREWVMSAAFGPGVSAEGVLLRRV
>Olipa1|744902
MAAPQDSGGLGLAILGLGTQYPPNALPPSALRILCNKFYPDSPALQKVLSINDCTGIEARSSIATPDHPLVNQAKAPSIS
DIHRIFVSDGVPLAVAACRKALAEARVDPAQITHMVASTCTDSAHPGYDHLVARELGLGETVEKVLLHGVGCSGGLAGLR
TAANLCLGHTQRGLRARILVVALEVSTTLVRSELDMIDASQETRIGVTLFSDCSSAIVLSNGIGEQAPPIYELLGWQHRT
IPDTESDLGFDVDPLGWKLVLSPRVPQLTAGVLDFPPGYSSSPADFDWAMHPGGLKIMTGAEKALGITAKHMRASYDTYK
NHGNSSSATIFSVLDRLRQKDMDVGAPDERPRDYVVGCAFGPGITVEMCMLKRNMVERPPPDPDESGPPAT
>Mycepi1|915635
MSPKPTVKIMGLGVAYPPALVPVEGLERTAYALFKPSPALDKTLAINRRSGIKTRSMVVPWDSPFIAQPTAPSIKDICDL
FLEKGLPLAISAARSAIAEAGVSVDEITHVVASTCTNSSNPGYDLLLARELGLRPTVERVLLHGVGCSGGLAGLRLASSL
CQTAAWNGRPANVLVVASEITSSFTRNELECVDRDQDVRIGLALFADGASALMVSLDYGLPDDGVADVKKPEKGIFEVVN
AVHLAVPGSESILTFNIGPQGWKEVISPQLPVLTSSNIPVLYNNLLSSLPASTLSMLPTSPSDFDWPIHTGGTAFLNSAI
KGMGIEREHLKASWEVYENHGNTSSSSVFSVLDLSRRIQEREWVVTLGFGPGLVGEAALLRRIQRPSAAA
>Mycepi1|844837
MPPSTLKITGFGIAYPPNLVPTEDLEKLAYKWHKPSPALDKVLAINRRTGIKTHSLIYPEPPAPPSIKEVSEIFLKEGLA
LAIAASRLAVTEAKIGFNQVTHVVATTCTNSSNPGFDSFLAQELGLRPSVEKVLLHGVGCAGGLAGLRLAASLCQAAAWR
GEPAHVLLIACEITSSMRRDELMRIDRDQQIRIGVTLFGDGASALILSLDPGGSESNGIYELINWAHLTVPDTYSDLRID
VDASGFKPTLSARIPSLTAPCTPLLYNTLLDTLANKAEFPTLPSDPKDFDWAMHPGGGAILSAIQDVMKLDKEHMKASWD
VYENHGNTSSVSVLSVLDTVRREPGREWVMSAAFGPGVTAEGVLLRRVQ
>Mycepi1|836507
MPSILKIVGFGIAYPLNLVPTEDLEKLAYKWHKPSPALDKVLTINRRTGIKTRSLIYPEPPAPPSIKEVSEIFLKEGVAL
AVTASRLAVAEAGIAFEQVTHVVATTCTNSSNPGFDSFLAQELGLRPSVEKVLLHGLGCAGGLAGLRLAASLCHAAAWRG
EPAHVLLIACQITSSVTRDELEVRIGVTLFGDGTSALILSLDPGGSESKRIYELINWAHLKTSTGQCTPGGGAILSATQD
AMQLDEEHMRTSWDVYGNHGNTSSVSVLSVLNTVRRGPGREWVMSVAFGPGVAAEEVLLRRVQ
>Panst_KUC8834_1_1|732737
MSKVKITGFGVAYPPTLVPAGDMDQTAYALFNPSPALDKVLAMNRRSGIKTRAMVSPWDSPFHKQPTAPAIDAISELFLN
EGVKLAVSAARAAMTEARVSAEGITHLVASTCTNSSNPGYDLLVARALGLGPTVERVLLHGVGCTGGLAGLRLAGSLCHA
AAYRGDAANVLVVLSSFARNELDSIDRDQEIRTAPIIFGDGASAAMLSISKDNEPNRGIYEIVHCTHLAVPGTKHALTAN
LTPQGWKETANPQLPSLISSNIPVLYETLLSSLPASVRSILPTNPADLDWPVHASSAHFLNEAVKLMGIDKENLKASWEV
YEHHGNTSSSSVFCVLDMSRQIQDREWAVSLAFGPGLLAEAVLLRRIRRRSQN
>Myccro1|904958
MPATLKITGLGIAYPPNLVPTEDLDKFAYKWHKPSPALDKVLAINRRTGIKSHSLIYPWSELPAPPSIKEVSEIFLKEGL
ALSLDASRRAISEASLACDEITHVVATTCTNSSNPGFDSFLAQKLGLRPSVEKVLIHGVGCAGGLAGLRLAASLCQAAAW
RGEPAHVLLIACEITSSMRRDELERISRDQQIRIGVTLFGDAAGALVLSLDPAESPSTVKGIYELANWTHLTVPDTFSDL
RIDVDAKGFEPTLSARIPGLTAPCTPLLYDALLMTRNALPSSVPFDPRDFDWALHPGGAAILTAIQDVMQLDREHMRASW
DVYENHGNTSSVSVLSVLDTLRREPGREWVMSAAFGPGVTAEGVLLRRPRE
>Myccro1|920884
MLTTPKVKITGIGVAYPSSQVYAEDLTAAAYAKYKPSPALEKVLELNRRSGIKSRSQIVTWDSPIFHQPEVSTIREISEL
FLKEGVALSVSAARQAIQEAGVSVEDITHVVATTCTNSSNPGYDTLVAKALNLRPSVERVLLHGVGCSGGLAGLRLAPNL
CHTAAWRGKSAHVLVLASEINSSFGRYGLECIDKDQDVRVGVALFGDGAGALLLSLDYDRIKTNTEGGSIEQTETGIFEV
INCIHTLIPETEDILRFDVCPEGWKETISPRLPVVVGQWIPTLYQDLRSSLPESVSAQLPTDPADFDWPIHTGGAAVLKS
AAHAMSIGEEHLKASWQVYENYGNTSSSSVLAVLDTTRRIQHREWAISMAFGPGLVGEAVMLRRIVHGTTG
>Cervir1|2022348
MSPAKLRSEVEQAFPDVNLHVMGIGSQYPEHTVTAQEFREFAYRHYPKTPALEKVLHINENTGIDVRSAACSVNDPLING
PAAPTIDQLSEFFLREGVKLSVSSSRKAIEEWGGDVSEITHVVATTCTNSANPGFDYYVAKELGLGGHVQRTLMHGVGCA
GGLAALRVAANIACGASFMNQPARILVVTCELASLMARSELESLHEGQELRIGITIFSDGSSALVLSNGIGEGPESKPVF
DLLGWDHRTVPETAHDIGFDVHPNGWKVILTPRVPTLASTGAPNVYDALVPRITSLKKDGVSPAASDFDWVLHPGGLKVI
MQVQKAMGLQAEHLRASYDIYKNHGNCSAATIFSVLNRLRQADMGEGRDHVVGCAFGPGVAIEMCVFKRRRAGEKPTRAV
SVERSSFADSVTSRTMIGLGALLLVGYYALA
>Cervir1|1842948
MSPARIRTQPSVDPLFPETGLSIVGLGTQYPPYACSPHDLKRLALRHYRKTPALQKILAINENTGIETRSVACTIDHPLL
NRPEAPTINELSDFFLTEGVQLAVSASRKAIAEWGGDVSQITHIVATTCTNSANPGYDYYVARELGVGCGVERTLLHGVG
CAGGLAALRTAANFALLASFMQRPARILVVACELASTMARSELDSLTENQELRIGVTLFSDGASALVVSNGIGDVGCETP
LYDLLAWDNRTLPQTEKDISFDVHPNGWKINLTSRVPALSCTSVPPLFNSLLQRVPAFALGHCSPTPQDFDWALHPGGAK
VITGVQKLLSLTPDHLRASYDVYRNHGNSSGATIFSVLDRLRHMGEGREHVVACAFGPGVTTEMCMLRRSRRLAAVSFMD
PAFHYFPPQQSLW
>Cervir1|2013684
MAPHAKLEQTYNELGLHILAIGCEHPEFRVDTQFLREFAAKFYPSTPALEKVLAITAQTGIESRSCSLQVDEPVLNSAEV
PTVGQQGQLFIEVGTKVVAAAARKAIQEWGGDLSDITHHSRTRATTFFMAKELGLRTNVERILIHGNACSGGMAALRTAA
NIACGATMLKRPARILVTCLEMSTLCMREELELIHERQEVRLPITLFGDAGTALIVSNDVGLGSKIPETPIYDILGWDHR
YVPETSEYSSYSVQAKGWQAQLSHQVPMLSSRSVQPIFDDLLRRISTLPPPNGPHAVHASGLRILTELQSQLRLTDNHLR
ASYAAYRKNGSTSSAMIYSVLNELRNMGDGRDNVFACGFGPGIAVETCVLRRHRAPKVEAGSWGCTIA
>Cervir1|2013686
MTSQAEYSRTFTDVDLHIFGIGVEYPEARVDTQFLREFAAKFYPSTPAWEKVLAISSKTGIDSRACAIEPGNPIMYGKDV
PTVNQQGKLFIETGTKIVAAAARKAIQEWGGGLADITHVVATSSTAFTNPGYDFFLVQELGLRTDVERTLVHGVGCSGGM
AALRVAANLACGSTSLGHSARILVVCLEMSTLCTREELDLIHERQEVRIPITLFGDAATALIVGNGVGLGSKFAETPVFV
PETSEDITYHVQANGWEPTLSHRVPTLTSMAVQPIFEDLVTRIATLPTVDTPHAAQDFDWAVHPGGLKVITEVQNRLRLT
PDHLRASYYVYKNYGNTSSATIFSVLNQLRHMGEGRDHIVACAFGPGITVETCMLRRQRQSSTAESRGWGCTIA
>Mycalb1|834175
MPSPTLKITGFGIAYPPNLVPTADLEKLAYKYHQPSPALDKVLAINRRTEIKTHSLIHPLLDLPAPPSIKEVSEIFLEEG
LALALSASRLAIAEANVTADEITHVVATTCTNSSNPGFDSFLAKELGLRPSVEKVLLHGVGCAGGLAALRLAASLCQAAA
YRGEPAHVLVNACEITSSMRRDELDRINRDQQVRIGITLFGDGAGALILSLDPGNVASEHKFPKGIYELVNWAHLTVPDT
AMDLRIDVDASGFKPTLSARIPSLTAPCTPIVYDTLLKTLPNKSSFSTLPTSPRDFDWALHPGGAAILTAIQTEMSIDRE
HMKASWDVYENHGNTSSVSVLSVLDVARREPGREWVMSAAFGPGVAAEGVLLRRIL
>Flafl1|1311017
MKLQIVGVAPAYPERHVPQKLLLREYATRFYPMTPALEKVLNIAEKTGIEMRACAFDDDHPIVCGTKSPDVEQQRELFVT
VGVTLAAQAARTAITEWGGDISQITHIIAVSSTAFSNPGLDYYVARELGLSTGVERACLQGVGCAGGLAGVRQAASLAYG
YQAMGWPARILVVSAELATICARNELDRIHHNQEVLIPSTLFADAGSALILSNCVGDNFTSSTFVYDLLGWDLTTIENSA
DDIRFDLAADGWRAALSPKIPKVTSSSIPHVFSSLIERIPALLPIPNIDATDFDWALHPGGAKVLIEVAKVMNLTEEHMR
ASWDVYRRHGNTSSAAIFSVLSRLREDDMGRGRDFVVACAFGPGVSVETCILRRCRTKDTIEQI
>Flafl1|864580
MSPARTIPTSRSEQTWEHNGLQILAVGVEYPAFARSQVDGTKDYADELYPSTPAMEKMLEIAGKTGIDSRNFAIPKGHPI
MYAKESPLIDKQRQMFLTLGVDQATAAARKALAEWGGDIRHITHVVGVSSMAFSNPGFEFFVAENLGLNRDIERVVLHGV
GCSGGLAALRNAANIACGQSFLGRPARILVVSTELSSTSTRNELDMIHKSQEVRIPATLFGDAASALVLSNGIGENPPTC
KPIYDVYAWQLTTLEDCPRDVALDVYPDGWRVNLTSRVPKLTSSSVPSIYNDLISRIPALTASLGTSPSPSDIDWAVHPG
GAKVLTDLVKKMDLTDDHVRASWDIYKNHGNTASATIFSVLNRLRKEDMGPGREWVIGFAFGPGISVETCVLRRCRPDAA
TQLESLAANLKV
>Lepmol1|959691
MSPARLYTQPPVDPVFPEMGLSIVGLGTQYPPYACSPHDLKRLALRHYRKTAALQKILAINENTGIDTRSVACSIDHPLL
NKPQAPTISELSDFFLTEGVQLAVSASRKAIAEWGGDVSQITHIVATTCTNSANPGYDYFVARELGVGCSVERTLLHGVG
CAGGLAALRTAANFALLASFMQRPARILVVACELASMMARSELDSLTENQELRIGVTLFSDGASALVVSNGIGDARGETP
LYDLLAWDNRTLPQTEKDIAFDVHPNGWKVNLTSRVPALSCTSVPPLFNSLIQRVPAFALGNASPTPQDFDWALHPGGAK
VITGVQKLLSLTPDHLRASYDVYKNHGNSSGATIFSVLDRLRHMGEGRENVVACAFGPGVTTEMCLLRRSPRMMQYVDPS
LHYFSQGSLW
>Lepmol1|2316055
MSPAKLPTSSEQSFPDIDLHVMGIGSQYPEHTVTAQEFREFAYRHYPKTPALEKVLSINENTGIDVRSAACSIDDPLLNG
PTAPTIDQLSQFFLREGVKLSVSSSRKAIEEWGGDVSQITHVVATTCTNSANPGFDYFVAKELGLGSHVQRTLLHGVGCA
GGLAALRVAANIACGASFLGQSARVLVVTCELASMMARSELDSLNEGQDLRIGITIFSDGSSALILSNGIDAKPEEKPVF
DLLGWDHRTVPETAHDIGFDVHPNGWKVILTPRVPTLASTGAPNLFNALIPRIPSLKKDNVSPPADDFDWVLHPGGLKVI
VQVQKTMGLKPEHLRASYDIYKNHGNCSAATIFSVFNRLRQEDMGKGRDHIVGCAFGPGVAIEMCVFRKCRPGVHADVSA
VSASSSESKLTCA
>Mycfil1|1221806
MSSPALKITGFGVAYPPNLVPTADLDRFAYKWHKPSAALDKVLAINGRTGIKTHSLLFPPEDLPYPPSIKEVSEIFLAEG
VALALSASRSAIQEAGLTAEKITHVVSTTCTNSSNPGFDVFLAQKLGLRPSVEKVLLHGVGCAGGLAALRLAASLCQAAA
WRGEPSHVLVVACEITSSMRRAELESISREQQIRIGITLFGDGASALILSFDPTAVCSSNPSRGIYELVNWAHLTVPDTQ
SDLRIDVDASGFKPTLSARIPSLTAPCAPLLYDTLLKTLPKKPARAESAPVPSEPRDFDWAVHPGGAAILSAIETAMVID
RSHTRASWEVYESHGNTSSVTVLSVLDTLRREPGREWVVSVAFGPGVTAEGALLRRIE
>Mycfil1|1177376
MLIMSSSGSSLKITGLAVAYPPNLVPTADLDRVAYKWQKSSPALDKVLAINRRTGIKTRSLIYPLEDVPHPPSIKEVSEI
FLKEGVALAVSAARAAIDEAGLVAEEITHVVSTTCTNSSNPGFDVFVAQELGLRPSVEKALLHGVGCAGGLAALRLAASL
CQAAAWRGEGAHVLVVACEITSSMLRDELESISRDQEVRIGITLFADGAAALILSLTHSSVGSAMHPEGIYELVNWTHLT
VPDTHKDLRFDVDASGFKATISPRIPSLTAPCVPLLFDTLLKSLPNKSLFPALPYEAKEFDWTVHPGGAAILSAIQSAMV
LDKEHLRASWEVYENHGNTSSVAVLSVLDTLRRKPGREWVVSVAFGPGVAAEGVFKRCHIEATTEYILIFVASSISTFER
GLI
>Mycgal1|1993470
MSSPTLKITGLGIAYPASSPAVDLEKIAYKYYKPSPALDKVLAINRRTGITAHPFLSPILDLPEPASIKEMSEIFLKEGL
ALALSASRLAIAEAGLAAEEITHVVATTCTNSSNPGYDSFLAQELGLRPTVEKVLLHGVGCSGGLAALRLAASMCQSAAW
RGEPAHVLVNACEITSSMLRDELKIIDRDQQVRLGITLFGDGAASLILSLDPGDVDPMNKSPKGIYELVNWSHLTVPDTH
SDLRVDVSSTGQLQNHTIRPHPSTHRTLHAPPIRHPSKSSRSTLPTAPTDFDWAVHSGGASILAGIQTAMGIEKEHMKAS
WEVYENHGNTASVSVLHVLDTLRREPGREWVMSAAFGPGLTAEGCLLRRAQ
>Mycgal1|1912175
MPAKPMLKIMGLGVAYPPALVPIEKLDDLAYAHFNHSPALDKTLAINRRSGIKTRSMVVPFDSPFVNQPSAPSIKAISDI
FLDEGLALAISAARSAIAEAGISVDEITHVVASSCTSSSNPGYDLLLARELGLRPTVEKVLLHGVGCSGGLAGLRLASSL
CHTAAWRGHAANILVVASEITSSFARHELECVDRDQDVRVGLALFADGASALVLSLDHGPAEGTADTADSESHRSEKGIF
EVVSCTHAVSIGWKETISPQLPILSETNIPILYENLLSSLPESVESLLPNSPSEFDWPIHTGGTAFLNSAKIAMGIENEH
LKASFEVYENHGNTSSSSVFCVLDMSRRIQHREWAVSLGFGPGLVGEAVLLRRIQHSKNHG
>Mycgal1|1740611
MPSPTLNITGFGITYPPNLAPTADLEKLAYKWHQPSPALDKVLAINRRTGIKTHSLIHPLLELPAPASIKEVSEIFLKEG
LALAISASRLAVSEAGLAFDEITHVVATTCTNSSNPGFDSFLSQELGLRPSVEKVLLHGVGCAGGLAGLRLAASLCQAAA
WRGEPAHVLLVACEITSSMRRDELERISRDQQVRIGVTLFGDGAGALILSLDPGDRVDPANKFPKGIYELVNWCHITVPD
THSDLRIDVDASGFKPTLSSRIPSLTAPCTPILYDTLLKTLPNKSALIGTLPSNPKDFDWAIHPGGAAILSAIQAEMRIE
KEHMKASWEVYENHGNTSSVSVLSVLDTVRREPGREWVMSAAFGPGVAAEGALLRRIG
>Mycgal1|1999990
MPLIYRGLRFQAVTLDSTLIFDSQWGLQGCDYVLRVDLESFESNPGKRHPVSPPDVYGPNGNCLGTVPTKHFSGASFESS
LHPSPGAARLLPAEDYDDYLGSAERDRHLANLALFRVSLHRSLQALLIFGVAYPPSSPAVDLEKIAYKYYKPSPALDKVL
AINRRTGIKARSLISPILDLSEPASIKETSEIFLKEGLALALSASRLAIAEAGLAVEEITHVVATTCTNSSNPGYDSFLA
QELGLRPSVEKVLLHGVGCAGGLAALRLAASIERCEITSSMLRDELRIIDRDQQVRLGITLFGDGAASLILSLDPGDVDP
MNKSPKGIYELVNWSHLTVPDTHSDLRIDVTSTGFKPTLSARIPALTAPCTPLLYDALLNTLPNKSSHSTLPTAPTDFDW
AVHPGGGAILAGIQTAMGVEKEHMKASWEVYENHGNTTSVSVLHVLDTLRREPGREGVMSAAFGPGVTAEGCLLRRAQ
>Crywi1|578722
MSSYILGIATQYPAIENTADDTEAYFRKWANPSIGLEKTCKINRATRILKRPHVSALTDPSLNQPTPPTIKTVNTIFMDK
GVDLAVQAAKKALKDWGGRLEDITHLVCNTCTASAYPGFDHALLMALGLPLNTDRTLLHGVGCAGKPTYDHSGGLSALRL
ANQFSLIPSTRPPRVLVVATEVTSTLVRSELEELDRASTEKDGAKAAMAEMGNVGVCLFSDGASALVVGGGEIKEDEKVS
FEIEQTLTETLPDTVPDLGFNVDECGWKAIISPRVPSLTSKAVPAMYHNLLQAASLKPTPPSFITSETPTSTPAPSLDWL
IHPGGASILAKIEQSLSLSPTDHTRASWEVYVNKGNTSSVSIGAVMERSRMLGGREGCVAVSFGPGVTVEGALLRRTGWR
GREVEALRAAKANGHANGHTNGVKRKMEGVEGSGNGHTNGTNGNHDVEEPAKKKISLPTPDQLEQPSNYPGKFEHGTING
EVNGIINGAESFTRKNPHPEEDAQDGEGVALPDVDVQL
>Cryvi1|302877
MLPIALTTTPPHTPVPGIGLSNAPGHSAYSSHILGIGTAFPQDLLYPQGLEDFATKWCQPSESLSKTLMVNNHTQINHRP
LVQKISDDLLNQEEPPKIRDVNKVFMEKGVELALAAAKKALKDWGGKIEDITHLVCNTCTASSYPGYDHAVLMALGLPLS
TDRTLLHGVGCAGGLSLVRLAHQLSRVPVEPSPTSKPNRILIISTEVTSTLCRSEIDELNKASKAPDGDKGWPNVSLCLF
SDGASAMVVGAADSEGQLKSHERSSFEVLDCITETVPDTVEDLGFNVDEYGWKAIISQRVPKLTSQAVPQLYNRLMAKPA
LATRAKVSKDVSYLAAPPSETQPNTLDWLIHPGGSLIISKIENQLGLSCEDHTQASWNVYQNNGNTSSVSIGAVIERSRE
VQGREGCVAVAFGPGVTVEMCLLRRTGWKGSPMENGESALKTNGNGTSQLSEAHGGQVNASWQRDDPAPEAPETRASKYA
DLGIHEVTPISTTANPSAEQRLKRKPDSDLADVIVENKRMKTEGA
>Dactor1|675355
MSMESQKSIGAAAPSIPVSVIPDTISVDIVGMGVQYPPDTMSAEEFERFAARHYEMIPALQKTLMINRNTGIKSRSVVNR
PDSDFLNGPAPKTISDCVAQFQVEGVALGVAAARKAISEWHGSLSSITHLVCVTVCTSSNPGFDYYVAQELGLPQHVQRT
LLHGVGCTGGLALMKAATNLALASHVLGQPAVVLCVASEVASMFYRHALEDIAVKKAVSPGVTLFGDGAGAFIVTASTKH
DGVHVNGTAATLNGNSIPSQPKPTRSYSIQAYTSLTLPCSAPDLSVDISATGYNANLSKRVPALTAACVPPLLSALQGAL
GTTLRPEEMDWALHPGGAAIIKGVQDVMSISEDSLRASWEVYREHGNSASATIISVLDRMRRGGDGKKDVLVTAFGPGIN
AEMMMLQRS
>Dacruf1|2279974
MPAPANAFKRDQEAHDSEGICRPGLAISPYVSVVPNDVSIDIAGIGVEYPPHLWLPDHLDKLAERNVPASPAGVLELQSS
GSWDGSGRSSQGSERLGRPISAVTHLVAVTCTDNANPGFDYYLLQDLGLPMHVERTLLQGIGCTGGLAILRTAANLILAA
RALGRKATVLCVSCEITSLLFRGGLEAISRTQQVNPGITLFSDCASAVLVTASEVDNGSAENPSLGQLTNAHDFSPSANG
HMLNGHTSKGYASNGDRSGQIDIQGAPLKKGIHSVLAFTSTTIPSTSTDLRIDVVQHGWRPMLSRNVPAITCAAVAPLLS
VVSSALRLDIGPSEMDWALHPGGSAILMAVQETMELQSNDQLRASWAVYAEHGNSGSATIFSVLNQLRKEVGKGRDMVLA
TSFGPGVNAEMAMLKRIR
>Calco1|430574
MGDIPFDINPITLTPAGPGVWATSRPSAAAASPDIPVTVLPPSLPVGIFGMGVSYGPHDMLPEEFEAYALAHYPASPAML
KTLKINRSTLIRKRGICVPLTSPHLSGPAPRPVEDSVALFLAVGVDLAASAARKALKDWGGSVREITHLVCVTVCASSNP
GFDHYLSSALGLSSGVQKTLLHGVGCTGGLAMLRHAAQLVLAAQAVGGRKATVLCVASELPSLYYRHALEDVHTKGEVGP
GVTLFADGAGAFVAPGAHKKPIYTVRAYTTLTLPSSAPDLAVNISSSGYNAALSRRVPALTGACALPVLAALQDALGTSL
QAGEMDWALHPGGAAVVKAVQQAAQVPEGRLRATWEVYGQQGNVAAVTIVGVLQAMRGWDVQAGEGRQDVLATAFGPGIN
VEMMMLRRG
>Cercer1|734948
MPSDLPTPPRSHSRSAAPAPVASAEPVQGPPLSAVTVIPESIQIGITGLGSAFPEEQMSAQDFEDFALRHYPPTPALLKT
LQINCSTLITNRSIANPLTSAHLSSPNLPPIEEAFNLFLSSGVALGAQAARLALADAQLPLSSITHLVCVTVCCSSNPGW
DLHLAQSLGLPLHIPRTLLHGVGCLGGLSLLRQATALALASHVLEREANILCVAAETPSLFYRHALEGIHKTGEVRPAVT
LFGDGAAAMVVSTPAPGSTLPSSPEPSLSSPKKVHYLLRALTQLTLPNSIPDLAVPLSSTGFDALLSRRVPALTSSTVLP
VLGALQTALGGERTEPGELDWALHPGGAAVLSAVQKVAHVPRERVRASWEVYGERGNCASATVLAILQRMSQWEDGRKEV
LATAFGPGVGVEMVMLHRL
>Calvi1|598521
MGLGVEYGAHPLLPEEFEAYALRHYPPSPAMQKTLQINRSTLISQRRTALPLSHPHLNGPAPAPVEASISLFLSTGVALA
ASAARRALSDWGGSVGEITHLVCVTVCASSNPGFDHYLASSLGLPSVQKTLLHGIGCTGGLALLRHAAQLVLAGHVMGQK
VTVLCVAAEMASLYYRHALEDVHRLGVVSPAVTLFADGAGAFVVSSCPAPIPAPSTSTPALADTLLPQARKPIYTLRAYT
TLTLPLSTSDLSVNLSSTGYNASLSRSVPLLTGQSFPPILSSLQRALGTELEAGEMDWALHPGGAAIVKSVQKAAGVPEE
RLKAVWEVYGECGNMASATVVGVLQALRGWGVEGAEGAEGRGRRDVLATAFGPGVGVEMIMLRRG
>Chicu1|829035
MRLVVQGLASEHGPFSTTAPQFEAFVKRHYDMDRSPALGKLLQVNASTMIQARSGLLDADAPLLNGDHPASIEEITALFL
SQGVGMATRACTKAIDEWGGSANAITHMVSVSCTNTANPGFDHLVAQNLGLRSDVEKTLLAGIGCSGGLAALRLAANLVM
AAAYQGKKAVALVCACEVTSALARAELDRIAQTGTLHIGVVLFSDGAGALLLTNEEDAAEDGAEAVENGRAASKGIFELK
KWVNLSLPDTTEHLGFDASANGWKVILSPQVPELTAKAMPQLFRSLATGQPTPLKPEACDWAVHPGGALILKAAEQVFQL
TPKHLWASWHIYAQHGNSSSPTVLQVLDALRRKPGRKQVVAIAFGPGINAEGALLERL
>Ascim1|416225
MQVLSVRTALPEHRYTQAEITAWFVDTMLRGKVKPSVVEKFHVNSGIDTRHLALPMQAYDALTDFGAANDAFIAAGVKLG
ARAVTDALKAAGLTPTDVDMIISVTVTGPAVPSLDARVASLIGLREDVVRVPIVGLDCVAGAAGLARLYDYLLGHPNAIA
VLMSIELCSLTLQRNDASVPNILAGGLFGDGAAAVVATGGVRASQLAPVGPPHPEVLAAYSRLYPDSGRAIAWDVGASGF
KVVLGNTVPGLVLRYLGPDVDRFLTEHGLSRTDIEWYVVHPGGPKVLEAVQAALKVDRSALEMSWESLRCVGNLSSASAL
HVLERTLMKKPPGPGSLGLMLAMGPGFCSELVLLRMPALNAQVSLQECSAQVASKAEKYARRGRQIQARRRAKGSDAALS
IQRRKPKASRHVHTIGMSKKIQKTDRKSVMTRLSRIGFELNGASIYA
>Sclsan1|240076
MSSHSGSGSSQAARFGGNELKIVGMGVKYPPHVHTTKALETLAKRYHPESTAMSKVLSINRLTGVDTRSSIGDINHPIVN
QPEPATVDQLSDLFFAEGIPMSVAAGNAAIEEWGGPKEAITHVVSTTCTHSANPGFDHYVVKEMGLDLNVEKALLHGVGC
SGGLAALRTAANLALGASHEQRPARILVLACEITTTFARSELDTINKEQKVNIGATLFSDCASAVVLSNGVGSTFDGTAL
YHLLGWQNKMIPNTEQDLRFDLSPQGWKVILSNRVPKKASICVGPIFEELVAQVPGLIESGTAKPADFDWALHPGGLTVL
TGVQKAVGLTDEHMRASIDTYINHGNSSSATIFSVMDKLRKMGPGREHVVGTAFGPGLGVEMMILKRVQSSDSQNSEEDT
SDLVGKPKL
>Colorb1|142422
MAAAPGVHGDLGLDIIGVGTQYPPHALAASAIDYLSQKFYPESPAMKKVLSINRFTGIEHRSSIGTPEHPVVNQKGPPSI
TDLHKVFMSDGVPLAVSASRKAIEEARIDLSEITHVVSTTCTDSANPGFDHYVVKGLGIQHQVEKVLLHGVGCSGGLAAL
RTAANLALGHRARGKPARILCVALEVSTTLVRSELESVHHTQETRIGVALFSDCASAVVLSNGIGEATTPVYSLLGWEHK
IIPDTEDDLGFDVDPVGWKVVLSPRVPKFASAAVAPTFSELLASIPKMGHRYEKAEDFDWAMHPGGATILTEAEKAMNIT
PYHLRASYDTYINHGNSSSATIFSVMDRLRTKDMDAIAPEGRARDYVVGCAFGPGISVEMCMLKRNMAARGVTGLETPPE
TESEGSRSEAGDDGGAPLDEQTSSRLDVGHSFVAEALENLELD
>Achstr1|401522|manually curated
MASPAEFEDLGLAVLGVAAEYPPHSLKPSSLEVLSKRFYPDSPAMQKVLSINRYTGIDQRSSIGTPDHPLVNDANPPSIT
DLHNAFMEYGVPLAVNAARKALTEAHVDAGQVTHMVSTTCTNSANPGYDHFVAKELGLSPNLEKVLLHGVGCSGGLAALR
TAADLCLGHTMRRKPARILVVALEISTTLVRSELESINALQETRIGVALFSDCAGALVLSNNIHPPSHDPEVPPPPPPIY
TLLGWHHHTIPETESDLGFDVDPLGWKVVLSPRVPALTQSVLSSTFTSLMSTVGPLYQAPPADFDWAMHPGGATILSGAE
RVLGITPEHMRASYDTYINHGNSSSATILSVLDRLRMKDMDALAPGGKAKEYVVGCAFGPGISVEMCLLRRNLGGGGGLK
SPRPGMETPPETESEGGGASEDGDGDVGSEGGEMLGLSEEEAGVEQRWQEDGDEARSVRGRVRADEETFISQALEGVELD
>Myche1|742610
MAAQSEFGDMGLSILGLGTQYPPYDLKPSSLEVLSKRFYPESPAMSKVLSINRYTGIDQRSSIGTPDHPLVNQPNPPTIT
ELNETFMRDGVPLAVSAARKALAEARVEPDQVTHMVSTTCTNSANPGYDHFVARELRLSPGTEKVLLHGVGCSGGLAALR
TAANLCLGHTMRRKPARILVVALEISTTLVRSELESINASQETRIGVALFSDCASACLLSNSIPFPDNGPSGRPSPPPPP
AIYSLLGWQHHTIPDTEDDLGFDVDPHGWKVVLSPRVPRLTQSVLLPTFTSLLASLPPPFSSPGDHHHHHHQQQQQQQQQ
QTPELKPADFDWAMHPGGATILSGAEQALGITPEHMRASYDTYINHGNSSSATILSVLDRLRHKDMDALAPPAGSGPDGG
GGRRRGGVKEHVVGCAFGPGITVEMCMLRRNLRDGFGMPARGMETPPETESEGGGATDVDEASEAGEEGNPTGGGTGTAA
QRSGAQDDGEAFISEELERVELD
>Ophnu1|1986485
MTSPNSFGDLGLSIIGLGHHYPPHSLKPDALETLAKRFYPDSPAMKKVLAINRYTGIDQRASIGTPDHPLVNQEKAPSIA
ELNAIFFEEGVPLAVRASELALAEAGLAGAGMSQITHIVSATCTNSANPGFDHYVAKGLGMTHQVEKVLLHGIGCSGGLA
ALRTAANLALGHAMRGKPARILVVTLEVSTTMVRSELDSIDGSQETRIGVALFSDCGSAVILSNGIGREHENEMDTAAEP
IYELLGWDHRIIPDTEQDLGFDVDAVGWKVVLSPRVPTMAASQLQPAFDDLMASTRKMLPPRGDYQKPADFDWAMHPGGA
TILSGAERVLGITPHHMRASYDTYMKHGNSSSATIFSVLDRLRDEDMDKLAVGGEGQPREYVIGCAFGPGISVEACVLKR
NLHRAPRASSASSASSASAVLGATGLVTPPETESEASRSEAGGEVAAVPAAAAPAAPPTTEQFISSAINDLDLD
>Thite2|2110340
MAAAAEFEDLGLSILGLGAEYPPHALEPKSLDVLSKRFYPDSPAMQKVLSINRYTGIDQRSSIGTPDHPLVNQPNPPSIA
DIHNAFMTYGVPLAVSAARKALTEAHVDAEQVTHMVSTTCTDSANPGYDHFVAKELGLNDNTEKVLLHGVGCSGGLAALR
TAANLCLGHTMRRKPARILVVALEISTTLVRSELESIHALQETRIGVVLFSDCAGALLLSNDIPFPDPTAPPPPPPIYTL
LGWQHRTIPATESDLGFNVDPLGWKVVLSPRVPALTQAVLSPVFASLLSSLPPLPASYRSAPDFDWAMHPGGATILSGAE
QALGLTPEHMRASYDTYIRHGNSSSATILSVLDRLRAKDMDALAPGGGPPREYVVGCAFGPGIAVEMCMLRRNLDLNLHL
GGGGRSACRRPGMETPPETESEGGGAGSEDGDEASVGGEEVANRADQAAEGSLRGEGASDAGRGEGKGPLNARRTERGEE
EAFVNEALEGLELD
>Plecuc1|7973
MATANGFGDLELSIIGVGSQYPPYNLDSDAIDILSKRFYPESTSMSKVLSINRFTGIDKRSSIGTPDHPVVNQEKAPSIA
ELHKVFQSDGVPLAVTAAQKAIKEARIDLSEITHIVSTTCTDSANPGFDHYVAKGLGITHQIEKVLLHGIGCSGGLATLR
TAANLALGHRARGKPARILCVALEVSTTMVRSELDSIDELQETRIGVALFSDCASAVVLSNGLGPPTEPVYELLGWDHKI
IPDSEDDLGFDVDPSGWKVILTPRVPKLASAAIAPTFRDLLSSLPTLPSDYREASDFDWAMHPGGATILTGAEKAMGISS
YHMRASYDTYINHGNSSSATIFSVLDRLRGKEMDAIAVDGRVRDYVVGCAFGPGISVEMCMLKRNMGVRGISGLQTPPET
ESESQSEAGEVNTQGTAATAGQGSRDEAFVADSLAQLELD
>Sorbr1|133926
MAASTAPGELGLSITGLGVQYPPYNLGPDALDILSKRYYPESPAMKKVLAINRYTGIDQRSSIGNPDHPLVNQPNPPTVD
ELHKVFMSDGVPLAVEASRKAMTEARVEANQITHMVSTTCTDSANPGYDHFVAKELGLSDRLEKVLLHGIGCSGGLAALR
TAANLCLGHKARGKPARILVLALEVSTIMVRSELESINELQETRIGIALFSDCASAVVLSNGIGEDPGKPAIYDLLGWEN
RVIPDSEHDLGFDVDPMGWKVVLSPRVPVLAKQSLQPTYTDLISSLQDQIPPAYQKPADFDWAMHPGGATILSGAESAMG
LTPEHMRASYDTYINHGNSSSATIFSVLNRLREKDMDAMAPGGKVKEYIVGCAFGPGINVEMCMLKRRMTRTSGLDTPPE
TDASSAGSEDGESVLGDKEGKFISEALDSVELD
>Verdah1|233045
MTSSNTFGDLGLSIIGVGTQYPPHALDQNCLDVLAARFYPESPAMKKMLSINRFTGIDARSSIGTPDHPIVNRKQAPSIT
DLHEVFVSEGIPLSVSAGRKALDEAGIDPAQITHIVATTCTDSANPGFDHYVAKQLGITHNVEKVLLHGIGCSGGLATLR
TAANLALGHTARGKPARILCLALEVSTTMVRSEMDSINESQDTRIGIALFSDCGSAVVLSNGIGPPTEPVYDLLGWEHRI
IPNSDKDLGFDVDVSGWKVVLSPRVPALASSVMAPTFADLLASVPSLPAEYQKADDFDWAMHPGGATILTGAEKAMGISS
EHMRASYDTYINHGNSSSATIFSVLDRLRSKDMDALAPGGRVRDFVVGCAFGPGITAEMCMLKRNRGVQGVTGLLTPPET
ESEGGRSDAGDDIESPAAAAPQATGEAFVAEALEQLDLD
>Fusre1|502092
MSAPSTFGELGLSIIGIGAEYPPYSLDYTCLNTLSDKFYPDTPSMQKVLGINRYTGIDTRSSIGTPDHPAVNKKDAPSIA
ELHSLFLSDGVPLAIRAARKAIDEAKIDTRFITHIVATTCTDSANPGFDHFVAKGLGITHGVEKALLHGVGCSGGLATLR
TGANLALGHKARGLPARVLCVALEVSTTMVRSELDSINELQQTRIGACLFSDCGSAAVLSNGIGEPSEPVYDLLGWDHRT
IPDTEDDLGFDVDPVGWKVVLTPRVPKLTAASIGPAFNDLKAALPQLPPDYHKAADFDWAMHPGGATILSGAERAMDITP
EHQRASYDTYINHGNSSSATIFSVMDRLRSKDMDAMAPDGRVRDYVVGCAFGPGITVEMCMLKRNMSHGAGLRGLETPPE
TPAETETEPSEIGDGDGEWGRESSGDPAESQDQYALFVAESLEHLDLD
>Mictr1|651489
MGESNQDGVFIVGLGHHYPPYVNGLEDIEEYLARFCDTETPAMRKLMQANRKTGIKERPNIIARDDPLFNRSEPPTISDL
DHIFRTRGVDLAARACRKAIADWGGTVSQISHTVAATGTNAGSPGYDLLVNDRLGVRPEAQRMLLSGIGCAGGLAAIRAA
ATIVNDATLRGRPARVLGFACDLTSINIRCDLSILSENPEETRVSMALFSDAAAAFVVCNSRGLENDEKVIYSVLDWESG
ILRGTQRYEQCLVDPLGFRSFMSPDLPNVTSDAVAPMLERMLARNAWQLPDGDQQLMATDLDWVVHPAGLSVLDKVRENM
KLGDGQMSASFDVFESKGNSAGPTLLIVLDKLRKMRQRRENVVACSFGPGVCNEMLALRLSQE
>Mictr1|101764
MGAPNSFGELGLSIAGLGVEYPPHDLKPDCLDILRKRFYPESASMNKVLTINRYTGIDTRSSIGTPDHPLVNQKDPPSIK
ELHDTYFKEGVPLAITAAQKAIKEARIDLREITHVVSTTCTNSANPGFDHYVVKGLGITHDVEKVLLHGVGCSGGLAALR
TAANLALGHTARGKPARVLCLALEISTILVRSELDSIHDLQQTRIGIALFSDCASAAVVSNGIGTPCEPVYELLGWEHKV
IPDTEEDLGFDVDPQGWKVVLTPRVPKLTGTVIPPTFAELLGSLPPLPPGYSEAPDFDWAMHPGGATILTGAEKAMGISP
EHMRASYDTYVRHGNSSSATIFSVMNRLRSQDMDEIAPGGRAKEYVVGCAFGPGITVEMCMLKRNLGFGRRVGISGLQTP
PETESEASRSEVGDGEVVGPPSGEAVNGLDERRDEEHEFIREALDNLELD
>Colsp1|11875
MAAPNTFGELGLSIIGVASQYPPYSLKTNSIDYLSNKFYPESPSMKKVLSINRFTGIDYRSSIGTHEHEVVNQKDAPSIT
ELHKVFMSDGVPLAVEASRKAIEEARIDLSEITHVVSTTCTDSANPGFDHYVVNGLGITHQVEKVLLHGVGCSGGLATLR
TAANLALGHKARGKPARILCVALEVSTTMVRSELNSIDELQETRIGVALFSDCASAVVLSNGIGEPTEPVYDLLGWEHKI
IPDTDQDLGFDVDPVGWKVILTPRVPKLASAAIPSTFAEMLSDVPSLPSNYQKPEDFDWAMHPGGATILSGAETTMGITS
YHMRASYDTYINHGNSSSATIFSVMDRLRSKDMDAVAPEGRARDYVVGCAFGPGISVEMCMLKRNMRARGATGLQTPPET
ESEGSTSEAGDDGAVRSEERASSGRQADQTFVAEAMEELDLD
>Xylhyp1|576967
MTTNNTFGELGLSIIGLGAQYPPNKLKPDEVAKLAAKFHPKSPAMEKVLSINRFTGIETRSSIGTSEHPLVNNAAPPSIA
DLHATFMSDGVPLAVDAARKALAEARLDVSQITHVVSTTCTDSANPGFDHYVAKELGLLPSVEKVLLHGVGCAGGLAALR
TAAHLALGGRFRGRPARILCVALEVSTTLVRSELESIDKTQDTRIGACLFSDCASAVVLSNGVGDATAEPVYELLGWDHR
VIPDTEGDLGFDADPLGWKVVLSNRVPKLTEQVLEPAFADLMASIGHQLPETYRTAPDFDWAMHPGGLTILTNAERTLKI
SAEHMRASYHRYMEHGNSSSATIFSVMDHLRSKEMDSYAPGGRIKEYVVGCAFGPGISVEMCMLKRNMGARGIQTPPETD
SEASRSEGGEEDDRDWTSLDGEKQTCQTALTEEEGFIAEALAGVELD
>Xylhyp1|493129
MGATWSSAGETENVDSLRQEPSDRLTISGLGSAWPDLLVGTADLKEYAESIYPANAPWLQKLLMVNAQTGVQTRAVLECW
NDPIWRGPVPPTIEQVHEAFDKYAPPLTASAARKALNESGIAASAITHMVSVTATNCKCPGYDHLVAKELGISGDAEKTL
LSGSGCAGGLAALRVANSMACAASLRGRPARILVVACELSSINLRAELEAANQSGKLRIGAALFSDGAAAVVLCNDLALA
EKTPRLFTVEDWCQNVAAETYDEVSVTTVSQGFLVYLSRTLPKHAAAAVHRPLQRLFGERTAMAKNFDWALHAGGSAIIQ
GVQKSVGIPDQRLRATSDVYSTRGNTASVTVLAVLDKLRTLGPGTEDVVVCSFGPGLTVEMARLKRHC
>XylPMI506|481067
MAKIRDFGDLGLSIIGLGSQYPPYALKPVEVENLAQKFYPDTPAMQKVLSINRYTGIETRASIGTSAHPIVNAPDAPSIT
ELHRTFMSDGVPLAVEAARSAITEAGIDLSEITHIVSTTCTDSANPGFDHFLARDLGITHQVEKVLLHGVGCSGGLAVLR
TAANLALGHAARGKPARILCVALEVSTTMVRSELDSINDSQETRIGVCLFSDCGSAVVLSNNIGEQTAEPIYELLGWEHK
VIPDTDHDLGFDVDPLGWKVVLSPRVPTLATGVLAPTFAQLLGDLPDLGPDYHNAADFDWAMHPGGATILTGAEKALTIK
PEHMRASYTTYMNHGNSSSATIFSVMNCLRSKEMDSLAVDGRAKDYVVGCAFGPGITVEMCMLKRNLGASAGALSGLHTP
PETDSEASRSEAERYGTESVLPTSDDDFINDAVASVELD
>Podans1|336218
MAVMAPQMGEKSETNGANGTHATPPMPGLWITGIASQYPPYLLGPEKLDEFAKRFFDVEKPGLKKLLQINKTSGIDTRAS
IGDYQTGFASRPEAPTLADLDKFYRRAGVDLAAQACRKALKEWGGRPCDITHTIAVTCTNQGNPGYDLLVARRLGLPHTV
DRMLLHGVGCAGGLAIMRAAAQVASGAASRGKPARVLAFACELCTPNVRHDLAEAAACADPADVSIAGVLFADGAAAFVL
CNDAGLLLPQDDAGDDDGGGDSGRAEPLFQLLEWDNATIPDTMQHMAFYAEGTGFRTVLTRDVPSFTKTAIGPMFRDLLP
GFREKTRLKSLDVADFDWALHPGGEAIIQGAQEMLDLTSEQLRATREIYRTRGNSSSPTVLAVLDLLRKMGRGKDHVVAT
SFGPGLAIEMSLLKRCRAGDGV
>Podans1|303270
MSVSTEARELGLSILGLGTRYPPYTLDSRAVEELSKRYHPETPAMQKVLAINRFTGIDKRSSIGRPDHWLVNQPEPPTIA
QLHDVFMSDGVPLAISASKEALAEAHINDVSQITHMVSATCTDSANPGYDHYVAKALGLSPFVEKTLLHGVGCSGGLAAL
RTAANLCLGHSTRGLPARILVVTLEISTTLVRSELESIHSNQETRIGVCLFSDCASAVVVSNDIPFSPTEPLPPPVYSLL
DWRHQTVPDTEQDLGFDTHPQGWKVVLSPRVPNLTASVLEPTYNSLMSGKKLPEGYGSPKDFDWAMHPGGATILTGAEKV
LGIQPEHMRASYDTYVNHGNSSSATIFSVLNRLRGKEMDGVAPGGRGARELVVGCAFGPGITVEMCLLRRNLSRTEGGRK
GMETPPETEESSEDGEGGREGSEVSEEEKKGSEEEAFIAKALESVELD
>Neucr2|8781
MAASTVAGELGLSITGLGVQYPPYSLGPDAIDILSKRYHPESPAMKKVLAINRYTGIDQRSSIGNPDHPLVNKPNPPTVK
ELHEVFMSDGVPLAVEASRKAMAEARLVPAQITHMVSTTCTDSANPGYDHYVAKELGLSDRLEKVLLHGIGCSGGLAALR
TAANLCLGHTARGKPARILVLALEVSTTMVRSELESIDALQETRIGIALFSDCASAVILSNGIGEAPGKPAIYDLLGWEN
RVIPDSEHDLGFDVDPMGWKVVLSPRVPVLAKASLQPTYADLLSSLQDQLPSSYQKPADFDWAMHPGGATILSGAESAMG
LTPEHMRASYDRYINHGNSSSATIFSVLNRLREKDMDALAPGGKVKEYVVGCAFGPGINVEMCMLKRRMNAPARTTTGLD
TPPETDDSEGPGPGSSAGSDDGESIEGGEKEEKFINEALDNVELD
>Lasov1|646271|manually curated
MAAPAELGELGLSIVGLGSEYPPYSLKPDALETLARKYYPESPAMLKVLAINRYTGIDYRSSIGTADHPLVNQDHAPSIT
ELHKIFMSDGVPLAIGAARKALAEARIEPAQVTHVVSTTCTNSANPGYDHFVAKALELGPGVEKVLLHGCGCSGGLAALR
TAANLCLGHAMRGKPARILVVALEVSTSMVRSELDSINATQETRIGVALFSDCGSAVVLSNGIADHSNSTGIPPPIYELL
GWEHRVIPDTEEDLGFDVDPIGWKVVLSPRVPKLTQAVLAPTYAAMMNSLPPLPTAYQTPADFDWAMHPGGATILTGAEK
AMNISPEHMRASYDTYIRHGNSSSATIFSVLDRLRSKEMDELAPGGRVRDFVIGCAFGPGITVEMCMLKRNMATGDSIIL
SGLQTPPETESEAGSGPSEDGIDEDEDEQRPHDPSQDESAAEEAFINEAMEHVELD
>Bisnum1|636518
MASPNTFGELGLSIIGLGAQYPPNALRAEEVSKLATAYYPDSPAMRKVLSINRFTGIETRSSIGTSSHPLVNEPNAPSIA
DLHKTFMSDGVPLALEASRKAVAEARIDMSQITHVVSTTCTDSANPGFDHFVAKGLGLSNRVEKVLLHGVGCSGGLAALR
TAANLAMGHSMRRKPARILCVALEVSTTMVRSELNSIDELQETRIGACLFSDCASALVLSNGIGEPTAEPVYELLGWDYK
TIPDTEDDLGFDVDPVGWKVVLSPRVPKLTEEVLAPSFAELLETVPDLPVGYREAVDFDWAMHPGGLTILTNTERTLGIS
PEHMRASYDRYMNHGNSSSATIFSVMDRLRGKEMDSLAPGGRVRDYVVGCAFGPGITVEMCMLKRNLATRGMQTPPETDS
EASQSEMGEEVDWTSIEPKEPESVPYTPEPTSGQRRQSNHDTFISEALADVELD
>Neodi1|8724
MAAPSPFGELGLSIIGVGAQYPPNSLDSSCLGTLSKRFYPDTPSMKKVLAINQYTGIDARSSVGTPDHPIVNQEKAPSIT
DLHRIFVSDGVPLAVQAARKAIAEAKIDLRHITHIVSTTCTDSANPGFDHYVAKGLGITHQVEKVLLHGVGCSGGLAVLR
TGANLALGHTARRRPARVLCVALEVSTTMVRSEMDSIDELQETRIGACLFSDCASAVVLSNGIGEPAEPIYELLGWDHRV
IPETEDDLGFDVDPLGWKVVLSPRVPKLTGAAVAPAFADLKASLPDLPASYKEAADFDWAMHPGGATILTGAERAMNISA
EHMRASYDTYINHGNSSSATIFSVMDRLRSKEMDALAPDGRVREYIVGCAFGPGITVEMCMLKRNMRYGTQVSGLQTPPE
TESESSETGETSDVGDGEWTPDASGASAGKDSAGVEPRDPDATFVTEALEHLDLD
>Clabul1|888732
MAATDQFGELGLSILGLGVQYPPHALKCNAIDILSKKYHPDSPAMKKVLAINRYTGIDQRSSIGTPDHPLVNQPLPPSIS
ELHKVFMSDGLPLATSACQKALSEAGVSPSAVTHLVSTTCTDSSNPGYDHYVAKSLGLSPNTQKVLLHGVGCAGGLTALR
TAANLCLANSFRGIPARILVLALEVSTTMVRSELESINALQETRIGVCLFSDCASAALLSNNVPFAGEVVSAAVAAAAPP
PQPIYSLLSYHNSTIPDTESELGFDVDPLGWKVVLTPRVPALTKSILLPSFESLLASTPPLGSDYKVPADFDWAMHPGGA
TILTGAESALGITPQHMRASYDTYVNHGNSSSATIFSVLDRLRQKDMDSAEMTPYGGRGPREFVVGAAFGPGICVEMCVL
RRNLGVAPGGTSHSRTNNNRKGMETPPETDESEAGGSEEGGDGVGSGGDGDLVNGNENVVDDDDDEEEEKGLENPTRGEV
SGATEEAAGGKEQQQKQNQQQQQESFISQALESVELD
>Fustr1|404750
MAAPSAFGELGLSIIGLGAEYPPHSLDYTCLNILGERFYPDTPAYTGIDTRSSIGTPEHPSVNKKDAPSIAELHGIFQSD
GIPLAIRAARKAIDEAKIDTRLITHIVATTCTDSANPGFDHFVAKGLGITHGVEKVLLHGVGCSGGLATLRTGANLALGH
KARGLPARVLCVALEVSTTMVRSELDSINELQQTRIGACLFSDCGSAAVLSNGIGEPSEPVYDLLGWDHRTIPDTEDDLG
FDVDPAGWKVILTPRVPKLTAASIGPAFNDLKTSLPQLPLDYQNAADFDWAMHPGGATILSGAERVMDITPEHMRASYDT
YINHGNSSSATIFSVMNRLRSKEMDAMAPDGRVRDYVVGCAFGPGITVEMCMLKRNMAHGIKVTGLQTPPDTPAETETEP
SEVGDGEWGTETTGSPGGENSLSQSQDQYAMFITESLEHLDLD
>Lasmin1|742922|manually curated
MAAPAELGELGLSIVGLGSEYPPYSLKPDALETLARKYYPESPAMQKVLAINRYTGIDYRSSIGTADHPLVNQDHAPSIT
ELHKIFMSDGVPLAIGAARKALAEARIEPAQVTHVVSTTCTNSANPGYDHFVAKALGLGPGVEKVLLHGCGCSGGLAALR
TAANLCLGHAMRGKPARILVVALEVSTSMVRSELDSINATQETRIGVALFSDCGSAVVLSNGIADHSNSTGIPPPIYELL
GWEHRVIPDTEEDLGFDVDPIGWKVVLSPRVPKLTQAVLAPTYAAMMNSLPPLPKAYQIPADFDWAMHPGGATILTGAEK
AMNISPEHMRASYDTYIRHGNSSSATIFSVLDRLRSKEMDELAPGGRVRDFVIGCAFGPGITVEMCMLKRNMATGDSIIL
SGLQTPPETESEAGSGPSEDGIDEDEDEPRPHGQGQDGTNAARTAEDAFINEAMEHVELD
>Pestal1|148148
METTNEFGELGLSIIGVGSQYPPHALLPDQVQHLAERFYPDSPAMQKVLSINRFTGIETRASIGTSDHPVVNAKEAPSIA
ELHRTFMSDGVPLAVEASRKAIAEAGIQLSDMTHILGVTHQVEKVLLHGVGCSGGLATLRTAANLALGHAARRKPARILC
VALEVSTTMVRSELDSINSTQETRIGVTLFSDCGSAVILSNGLGKMTAEPVYELLGWEHKVIPDTDHDLGFDVDPAGWKV
VLSPRVPKLAAQVLQPTFQELMRDVPDMGPKYQHAADFDWAMHPGGATILTGAEKAMSITPEHMRASYMTYMHHGNSSSA
TIFSVMDKLRTKDMDGMAPGGRAKDFVVGCAFGPGITVEMCMLKRNLGARRPHDIPTPPETDSEASASDIDAGSDVDPKE
SVPDTPEPEMAAPAAASIRDEQFINEAMTDVELD
>Schves1|329121
MAEHAAPGELGLSIIGLGTQYPPYTITAKGLEKFSKKFYPDTPAMQKVLSINRFTGIDTRSSIGDTNHPLVNGPTAPTIA
ELHKVFISDGVPLAVSAARQALDEAHLAPSQITHMVSTTCTSSANPGFDHFVARDLGLSLSLEKVLLHGVGCSGGLAALR
TAANLCLGHSMRGLPARILVVALEISTTLVRSELDSIDVDQETRIGVALFSDCASAVVLSNSLGDPTPSPVYSLLGWQHQ
IIPDTESDLGFDAHPSGWKVILTPRVPAFTEAVLQPAYASLITSLPTPPPPTYTSPADYDWALHPGGATILTGAERALAL
TPEHMRASYYTYVRHGNSSSATILSVLNRLRHKDMDGLTPDGRGPRDRVIAAAFGPGITVETAMLRRNLARTGLQTPPDS
EVASDDGLSAVGDAGAQPSPLSPAAARLGAEGDRGGAAFVEEALENPELD
>Fusoxy1|142453
MSAPSTFGELGLSIIGISAEYPPHSLDYTCLNTLSDRFYPDTPSMQKVLGINRYTGIDTRSSIGTPDHPAVNKKDAPSIA
ELHTLFLSDGVPLAIRAARKAIGEAKIDTRFITHIVATTCTDSANPGFDHFVAKGLGITHGVEKVLLHGVGCSGGLATLR
TGANLALGHKARGLPARVLCVALEVSTTMVRSELDSINELQQTRIGACLFSDCGSAAVLSNGIGEPSEPVYDLLGWDHRT
IPDTEDDLGFDVDPVGWKVVLTPRVPKLTAASIGPAFNDLKASLPQLPPDYQKAADFDWAMHPGGATILSGAERAMDITP
EHQRASYDTYINHGNSSSATIFSVMDRLRSKDMDAMAPDGRVRDYVVGCAFGPGITVEMCMLKRNMSHGAGLPGLQTPPE
TPAETETEPSEIGDGDGEWGRELSGDPAESPDQYALFVADSLEHLDLD
>Conioc1|1284206
MESSAPNFPPDLGLSILGLGTQYPAYSLPPSAVQTLAEKFYPPSQAMSKVLAINRFTGIDARSSIGTPDHPSVNAPKAPT
ISDLHELFMSDGLPLAVSAARKAMLEAGLAAREVTHVVSTTCTDSANPGYDHFVAKELGLRSDVERVLLHGIGCSGGLAA
LRTAANLALGHKARGKAARVLVLAMEISTTMVRSELDSVDELQETRIGVALFSDCASAVVLSNGVGEEEGGRRPGVYELL
GWENRIIPDTEGDLGFDVHPQGWKVVLSPRVPGLARDVVRPTYEALIADLPALSEGYEQPKDFDWAMHPGGATILTGAEK
ALEISAEHMRASYDTYINHGNSSSATIFSVLDRLRGKDMDALAPGGRAKDYVVGCAFGPGITVEMCMLKRNLGARGISGL
QTPPETESEGSSTGAGSEAGEEAAEEKERIGEEGALGEDDKSERIGKGDSSGKNDESGSLTEGGVRDEEFISEALASVEL
D
>Conioc1|289697
MGSSAPNFPPDLGLSILGLGTQYPPYSLPPSAVQTLAEKFYPTSQAMSKVLAINRFTGIDARSSIGTPDHPSVNAARAPT
ISDLHELFMSDGLPLAVSAARKAMLEAGLAAADVTHVVSTTCTDSANPGYDHFVAKELGLRGDVERVLLHGIGCSGGLAA
LRTAANLALGHKARGRAARVLVLAAEVSTTMVRSELDSVDELQETRIGVALFSDCASAVVLSNGVGEEGGRRPGVYELLG
WENRVIPDTEGDLGFDVHPQGWKVVLSPRVPGLARDVVRPTYEALIADLPALAEGYEQPKDFDWAMHPGGATILTGAEKA
LEISAEHMRASYDTYINHGNSSSATIFSVLDRLRGKEMDALAPGGRVKDYVVGCAFGPGITVEMCMLKRNLGARGISGLQ
TPPETESEGSSTGAGSEDGEEEAAQADGAEKESIREGEANGKEEETERRKGGAGDGEVFISEALAGVELD
>Colce1|789433
MYKYLRDQWLRSRYVAIISAKERLISPVPDLWITGIGSQYPPYLIPPEKFVKWAKRFHDIEKPVLARLLRLTMSSGIETR
ASSMDFETGFGCQPEIPTIDQLDDRFRQVGVDLTVQACRKALRDWGGDKEDITHVIGVTVGSLSLPGYDYLVARRLGLGY
HVENMFLNGIGCAGSVALMRVAANVAMAAAARKRPARILCFASEVCTMYLRHQYAEAEAASDIENMDIAGAIFGDAASAF
ILCNEYGLDDSDQAKFQLMEWERMTVPNTMHHMGAMVKTTGFTSIITKQVPDLTKQTVQPLWNRLLPSYREKVGLPGLDV
SHFDWALHPGGESIIDNVKDIMVLTEEQIRATRQIYRTRGNTGSPTAICVLDLLRKMGPGSEHVVATSFGPGLATEMAFL
RRC
>Colce1|607797
MAVPNTFQDLGLSIIGVGSQYPPYSLKTASIDYLSNKFYPDSPSMQKVLAINRFTGIDYRSSIGTHEHPIVNNKEAPSIA
ELHKVFMSDGVPLAVEASRKAIEEARIDLSEITHVVSTTCTDSANPGFDHYVVKGLGITHQVEKVLLHGVGCSGGLATLR
TAANLALGHKARNKPARILCVALEVSTTMVRSELNSIDELQETRIGVALFSDCASAVVLSNGVGEPTESVYDLLGWEHKI
LPDTDHDLGFDVDPVGWKVILSPQVPKLASSAIPSTFKEMLASVPSLPPSYQNADDFDWAMHPGGATILSGAEKVMGISS
YHMRASYDTYINHGNSSSATIFSVMDRLRSKDMDAVAPDGRVRDYVVGCAFGPGISVEMCMLKRNIGARGVTGLQTPPET
ESEGSTSEAGDDGGAQPNERASPGRQTDQTFVAEAMEDLDLD
>Acrst1|690044
MAAPNSFSDLGLSIIGVDAEYPPYSLDYKAIETLAQKYYPDTPAMKKVLSINRYTGIDHRASIGEPDHPAVNRINAPSIT
ELHEIFMSDGLPLAVTAARRAIDEAKIDLEDITHIVTTTCTDSANPGFDHFLARDLGIKHQVEKVLLHGVGCSGGLATLR
TAANLALGHTARGKPARVLCVALEVSTTMVRSELDSINENQETRIGVCLFSDCGSAVVLSNGIGGARPPVYQLLGWDHRV
LPDTHDDLGFNANASGWKVVLTPRVPKLTGGAVSPAFEDLKAAIPDLPPTYQNAPDFDWAMHPGGATILSGAERSLGITP
QHMRASYDTYVNHGNSSSASIFRVMHRMRSKEMDALAPDGRVRDYVVACAFGPGITVETCMLKRGRAGTSEIPTPPDTDH
ELVNDTQENSPATQDAVDYNVGASDSTQRFIEDQLERIDLD
>Mictri1|245740
MALPTPTNDPQLSIIGIGVQYPPSSLAPVELSKLAKKHYPDSPSMSKVLAINEQTGILRRSSVVTVDHPLLNQATPATID
RLHKFYMSRGVPLAVTAARKAVAEARIRPSDITHIVSTTCTNSANPGYDHAVSNELGLVSSVEKILLHGVGCSGGLAALR
TAANLALAHSFRSKPARILCVALEVNTTLARSELESIHNNQEARIGVCLFSDGASAVILSNGLGGPIPFQNPVYSLLDWH
HELIPNSQQELGFDVDPMGWKVTLSPAVPALAVTALQSSLDLLLSRASTYLPSQYKEASDFDWAIHPGGAKILVGAQKAL
SLSPEHMRASYDIYQNHGNSSSATIFSILDRHRHADMDQITPDGRVREHVVSCAFGPGITIETCILKRHGVAISSSGIPT
PPDSKSGIDFSDRDEDLELFRTSSSLGGKRSNWCISPWRTVRSDDAINPRFTSPYSFRPPPQLRTSSNWKQKIMLLFGKC
RSIFRGETRLPRGMTGMKGSDTRWIG
>Mictri1|358107
MALPAELGNLQLSILGLGVQYPPYSLTPDELGKLARTYYPDSPSMRKVIGINQMTGIEKRSSIGTAEHPLVNQPTAPSIA
QLHEVFMSDGVPLAVEAARKALAEANLGPADITHVVSTTCTDSANPGFDHYVAKELGLSHSVEKVLLHGIGCSGGLAVLR
TSANLALGHTFRRKPARVLCIALEVSTTLARSELDSIHELQETRIGACLFSDCASASILSNGLGGDGEDPEPVYTLLGWQ
HETLPDSQDDLGFQVDPLGWKVVLTPNVPKLAMQTLASSFAKLVDNSPQLPPDYSTPADFDWAMHPGGATILTGAEKTMA
ISSEHMRASYDVYMNHGNSSSATIFSVLDRLRQKDMDAVAPEGRVRDFIVGCAFGPGITVETCMLKRHKSAAAPKPGDIP
TPPDTDSEAGASESGEASDWMSDGRGSPVATTMSAVDPSSKPDETFIEEAISAVELD
>Nieex1|855997
MAAPATFPQMGLSIIGLGTQYPPHALDSKALNTLSERFYPESDAMNKVLSINQYTGIDARSSIGTPDHPIVNQEHAPSIA
ELHRIFISDGVPLAVSAARRAIEEAGVDLRNITHIVSTTCTDSANPGFDHYVAKGLGITHNVEKVLLHGVGCSGGLATLR
TGANLALGHAARGRPARVLCVALEVSTMLVRSELDSINELQENRIGACLFSDCASAVVLSNGIGEPAEPIYDLLGWEHKT
IPETEEDLGFDVDPLGWKVVLTPRVPKLTGGAIFPTFKDLTESLPQIPSEYQTAADFDWAMHPGGATILSGAERAMDISP
EHMRASYDTYINHGNSSSATIYSVMDRLRSQEMDALAPGGRVSDYVVGCAFGPGITIEMCMLRRHKKQSAVITGLETPPE
TPPETESEASDDSGEDWASVDSVELHGSDREFVEEAMHSLDLD
>Mychet1|279622|manually curated
MLPQLRQALNTQLGKNSNNSATDTCHGRHAADMAAQSEFGDMGLSILGLGTQYPPYDLKPSSLEVLSKRFYPESPAMSKV
LSINRYTGIDQRSSIGTPDHPLVNQPNPPTITELNETFMRDGVPLAVSAARKALAEARVEPDQVTHMVSTTCTNSANPGY
DHFVARELRLSPGTEKVLLHGVGCSGGLAALRTAANLCLGHTMRRKPARILVVALEISTTLVRSELESINASQETRIGVA
LFSDCASACLLSNSIPFPDNGPSGRPSPPPPPAIYSLLGWQHHTIPDTEDDLGFDVDPHGWKVVLSPRVPRLTQSVLLPT
FTSLLASLPPPFSSPGDHHHHHHQQQQQQQQQQTPELKPADFDWAMHPGGATILSGAEQALGITPEHMRASYDTYINHGN
SSSATILSVLDRLRHKDMDALAPPAGSGPDGGGGRRRGGVKEHVVGCAFGPGITVEMCMLRRNLRDGFGMPARGMETPPE
TESEGGGATDVDEASEAGEEGNPTGGGTGTAAQRSGAQDDGEAFISEELERVELD
>Maggr1|118892
MATSSSPGSRELGLSILGVGSQYPPYALKPDAVETLAKRFYPESPAMSKVLAINRYTGIDARSSIGDPEHPIVNDAVAPS
ISELHKVFMSDGVPLAVSAARKAFEDAGMTDPAAAAASITHVVSTTCTDSANPGYDHFVARELGLSDSVEKVLLHGVGCS
GGLAALRTAANLALGHAMRGLPARILVMALEVSTTFVRSELDSINAEQNTRIGVCLFSDCASAVVLSNGIGHGLDAKEPA
YELLGWQNMTIPDTELDLGFDVDPVGWKVVLTPRVPQLTTSALESSFTSLMASLPPLPPNYAKPSDFDWAMHPGGATILT
GAEKAMGITPEHMRASYSTYMNHGNSSSATIFSVLDCLRQKEMDALTPGGREPTDYVVGCAFGPGITVETCMLRRRRKAV
NAATGLQTPPETESEGSRSDDEDGAKDRSSSSREAAGNGPAGSAAATSGESFVNQAISELELD
>Maggr1|111814
MGGVESKSVPPCTSITSGTNRAQKAPAKKILSAPGLYITGLGSQFPPHLFGPEKLEELARRLYDVEKPALKKLLHINRST
GIETRAAVGTFETISFASRSDPPSIADMDDLFRNSAGVDLATEACRKALEEWGGDAATEITHTVAVTCTNQGNPGYDLMV
AQRLGLGAGVDRTLLSGVGCAGGLAILRCAAQLATGAAARGRPARVLCFACEVCTPGMRRELAEADACGDEPAGVSIAGA
LFADGAAAFVLCNELGMPEKQSNGAGKRPPLLQLLEWDNAVIPDTVQHLASYVNPLGFHTILTRDVPRLAVKAVRPMLES
LLQLPYLREQIGSSAEGLGAVDLDWALHPGGQAIISGVQTTLNLTDHQLRATKQIYRTRGNSSSSAVLAVLDLLRGMGKG
RDHIVAASFGPGVAIEMAIFRRCR
>Melsp1|91685
MGSLTTPPVPGLWITGIAAQYPPYFQGPEKLDVFAKRFADIEKPGLKKLLTVNKATGINTRATIRTYESGFACQSEPPSI
RDIDEFFREKGVDLTVQACRKALREWGGEPDTITHTIGVTCTNQGNPGYDVLVNRKLNLPYNTERILLHGVGCAGGLAIM
RAAAQIACAATARRKAARILCFACELCTPNARHDLAEAESGVFNIAGVLFSDAAAAFVLCNELAIKEDGEGTGVRNGGAV
FKLLEWENATLPDTFEHMGFFAESTGYRTILTRDVPSYTKKAIKPLFEELLPSYTEKIGGETLGVQDFDWALHPGGEAII
QGAKDEMELTDDHLRASKQIYKTRGNSSSPTVLIVLDLLRSLGQGRDHVVATSFGPGLVIEMAMLKRCRPDQDGEGD
>Melsp1|177209
MASQNTFGQLGLSILGVGSQYPPYRLKPDAIDILAKRYHPESPSMKKVCAINQYTGIDTRSSIGNPDHPIVNHPDPPSIA
QLHEVFMNDGVPLAVSAARKAIAEAQINLDDITHVVSTTCTDSGNPGFDHFVCEKLGVSYQAERVLLHGVGCAGGLTALR
TAANLALGHKYRGRPARILVVALEVSTTMVRSELDSIDKLQETRIGVCLFSDCASAVVLSNGLGDDGPAPGRPVYDLLGW
DHRIIPGTTKDLGFDVDPVGWKVVLSPSVPKITQGALQTTFSDLMSSVRLPPPWDDAKPSDFDWAMHPGGATILTGAERE
MGLVPEHMRASYDTYINHGNSSSATIFSVLDRLRSKDMDACTPDNRGPKDHIVGCAFGPGVAVEMCILKRHFAPDTEKTG
LQTPPETESEESSAKSDDGEASELLDDLDVGNGAAPKDVRRPDAGTDNFISQALAAVELD
>Neora1|197176
MAAPSTFGELGLSIIGLGAQYPPYSLDTSAVNTLSERFYPDTPAMKKVLAINQFTGIESRSSVGTPDHPLVNQKNAPSIT
EIHRMFLNDGVPLAVQAARKAIAEAKVDLRHITHIVSTTCTDSANPGFDHYVAKGLGITHQVEKVLLHGVGCSGGLAALR
TGANLALGHRARGRPARVLCVALEVSTIMVRSELDSINELQETRIGACLFSDCASAIVLSNGIGEPAEPIYELLGWDHRI
IPDTEDDLGFDVDPLGWKVVLTPRVPKLTCASVSPAFNDLKASLPDLPLNYQEAADFDWAMHPGGATILSGAERAMNISA
EHMRASYDTYINHGNSSSATIYSVMDRLRSKDMDALAPDGRIREYVVGCAFGPGIAVEMCMLKRNMSYGTQVSGLQTPPE
TESESSETDETSDVGDGEWADRSGATTGKDSAGVELRERDAGFVAEALEHLDLD
>Neora1|900087
MASQFCGHSTDSVRDTRGEKQPSTGAHDATIKSSRPRPKACSPAPVLIESIATGVPDCMRKQCDTADLVAAQYSSNPEQQ
ERIRRIYSRTRIDKRHMAVDPLSSTFDRHMSIRQRMDLFLEHAAPLAVDVSLRALAGSGVNNPAEEVGLLVLVTSTGFVA
PGIDIAIAKGLRLSASVSRAVVNFMGCAAAMNGLRVAADYVRCRVGSRALVCCVELSSVNAVFADNPNDVIISSLFGDGC
AAMVVSGISRGQAKHRLQLGQVIVHDQFCSLVGDTLDGITLGVNHNGITCELSPKLPSYIYAGLAPVINKVLSRHGMTKS
DVHLWAIHPGGPKIIQESLRALDLDSGVAAKSWDALSEFGNTLSVSLPFVLQRMVAAANLERTNPTGLAFSFAPGVTVEG
FLFEVVDPTSASALRLVNRPRLGLKTIVASALGRLGLRSPRC
>Colfa1|326718
MAAPNTFQDLGLSIIGVGSQYPPYSLKTDSIDYLSNKFYPDSPSMRKVLAINRFTGIDYRSSIGTHEHPVVNNKEAPSIA
ELHKVFMSDGVPLAVEASRKAIDEARIDLSEITHVVSTTCTDSANPGFDHYVVKGLGITHQVEKVLLHGVGCSGGLATLR
TAANLALGHKARNKPARILCVALEVSTTMVRSELNSIDELQETRIGVALFSDCASAVVLSNGVGEPTESVYDLLGWEHKI
LPETDHDLGFDVDPVGWKVVLSPQVPKLASAAIPSTFKEMIASVPSLPPSYQNADDFDWAMHPGGATILSGAEKVMGISS
YHMRASYDTYINHGNSSSATIFSVMDRLRSKDMDAVAPDGRVRDYVVGCAFGPGISVEMCMLKRNMGARGVTGLQTPPET
ESEGSTSEAGDDGGAQLDERASSEGQTNEMFVAKAMEDLDLD
>Bombar1|448971|manually curated
MAVPRAPGELGLSIVGLGSQYPAFSLPTSALDELSKRFYPESPAMQKVLSINRFTGIDQRSSVGLPDHPLVNGPAAPTIT
ELNKIFMSDGVPLAVNAARQALTEARVSAEQVTHMVSTTCTNSANPGYDHFVGRQLGLRPTTEKVLLHGIGCSGGLAALR
TAANLCLGHAMRGLPARILVVALEVCTTLVRSELDSINESQETRIGVALFSDCAGALVVSNGIPFSADDPETESIYDLLG
WEHHTIPDTEEDLGFDVDPAGWKVILTPRVPNLTQSVLEPAYNSLLSTLPKPLPPQYRKPADFDWAMHPGGATILTGAER
ALSLAPEHMRASYDTYINHGNSSSATIISVLNRLRAKDMDEVTPDGRGPRDHVVGCAFGPGISVEMCMLRRNLGPGRGDL
SGLQTPPETESESSEAGGASSENGDDRASEAEEVAGGVTGRLETAKGGEGDAFISEALESVELD
>Bombar1|591841
MNRFFSTAPRERASTLDTAHKRLSSSFAVAMGGSSPRSQVKHDSATTVPTLAAPATSAITKHHNTAPTLSQAIIESIATG
VPAPSREQSDVAAQVAQLFGPGSSHAQRVPRLYANTRITTRHRAVDPLDPPFDRAMPIRQRMDLFLEHAGPLAADVARRA
VERAPGVTNPAEDIGLLVMVTSTGFIAPGVDVAVMKALGLSPAVARVVINFMGCAAAMNGIRTAADYVLARQAQQSRGRT
TKKALVVCVELSSVNGVFKETLNDVIISSLFGDGCAAMVIGARGEGEGLAPGEIALCGSFSRLVDGTEDGITLGVNGDGI
TCELSQRLPHYINAAVGPAVDEVLAEYGLTKAGVHLWAIHPGGPKIIEESLKSLGLPDDVAKASWDMLSRYGNMLSVSLP
FVLQRMAAEAKVQRPVSTGVAFSFGPGITVEGVVFDIAGSSPSGSEHKLVLDAGMLADFSALGVSGLHLG
>Grocl1|2652
METAARFDGLGLSITGIGRQYPPFALGPDSLEAVSKRFYPKSPAMDKVLSINRYTGIDARSSIGQPDHPLVNQEAAPSIA
ELNKAFFDDGVPLAVSAAQKAITEAHIDLTQITHVVSTTCTNSANPGYDHFVVKGLGITHQVEKVLLHGVGCSGGLAALR
TAANLALGHAMRRKPARILVVALELSTIMVRSELDSIHASQETRIGVALFSDCASALVLSNGIGESAEPVYDLLGWDHRV
IPDSEKDLGFNVDPLGWKVVLSPRVPQLTAAQLSPAFADLIASVPELPSAYQKPDDFDWAMHPGGATILTGAERAMDITP
EHMRASYDTYINHGNSSSATIFSVLDRLRDKDMDTIAPGGTPKEYIVGCAFGPGITVEMCVLKRHMGRSGLDTPPTSESE
VGHSEADAGDLFISSAIAGVELD
>Colco1|16950
MAAPNTFGELGLSIIGVASQYPPYSLKTDSIDYLSNKFYPESPSMKKVLSINRFTGIDYRSSIGTHEHEVVNQKDAPSIA
ELHKVFMSDGVPLAVEASRKAIDEARIDLSEITHVVSTTCTDSANPGFDHYVVSGLGITHQVEKVLLHGVGCSGGLATLR
TAANLALGHKARGKPARILCVALEVSTTMVRSELNSIDELQETRIGVALFSDCASAVVLSNGVGEPTEPVYDLLGWEHKI
IPDTDQDLGFDVDPVGWKVILTPRVPKLASAAIPSTFAEMLSDVPSLPSNYQKPEDFDWAMHPGGATILSGAETTMGITS
YHMRASYDTYINHGNSSSATIFSVMDRLRSKDMDAVAPEGRARDYVVGCAFGPGISVEMCMLKRNMRARGATGLQTPPET
ESEGSTSEAGDDGAVRSEERASSGRQADQTFVAEAMEELDLD
>Chain1|8792
MAAPASFEELGLSIIGVGSQYPPHSLKPNAIDILSKRFYPESPSMKKVLSINRYTGIDQRSSIGTPDHPLVNLPAAPTIA
DIHKIFMSDGVPLAVRAASKALAEARVEPSQVTHMVSTTCTDSANPGYDHFVAKDLGLSPTVEKTLLHGIGCSGGLAALR
TAANLCLGHTMRGLPARILVLALEVSTIMVRSELDSINALRETRIGVALFSDCASAVVLSNGIGEQPPPVYELLGWQNHV
VPDTEGDLGFDVDPVGWKVVLSPHVPKLTQEVIEPTYNRLLDAAPTLPLTYQKAPDFDWAMHPGGATILTGAERAMGITP
EHMRASYDTYMNHGNSSSATIFSVLDRLRAKDMDAIAPGGQPKEYVVGCAFGPGITVEMCLLKRNLGGLRGPLSGLQTPP
ETESEASSRSGDADVDREQDLEEGPSADVELAQEQQAETRRPISDDDHVFISEALEGVELD
>Apope1|293210
MAAPIGFGELGLSITGLGKQYPPHALPTSAIDMLAKRFYPDSPAMNKVLAINRYTGIDQRSSIGTPDHPLVNKPAAPTIA
ELHETFMSDGVPMAVSAARKALTEARVEAGQITHMVSTTCTNSANPGYDHYVAKEIGLEPTVERVLLHGVGCSGGLAALR
TAANLCLGHTMRGKPARILVVALEVSTTMVRSELDSVNANQETRIGLALFSDCASALVLSNGLGEQAEPVYELLGWENRV
IPDTEQDLGFDVDPAGWKVVLTPRVPKLTQSVIEPTYTALLSSLPPLPAAYSLPTDFDWAMHPGGATILTGAEKAMGISP
QHMRASYDTYVNHGNSSSATIFSVLDRLRAKDMDEMAPEGRARDYVVGCAFGPGITIEMCMLKRNLGRVPGRISGLQTPP
ETESETSSGPSEDGDRDGDEDESRPASGDEQDLLSETERRRDEEKRTKEEAYISEALESVELD
>Pseve2|347475
MAATDTFGELGLSIIGVGAHYPPYGLKPVEVEKLGAKHYPESPAMMKVLSINRYTGIDTRSSIGTSDHPLVNQKDAPTIA
QLHKTFMCDGVPLAVEASKKAIAEARIDVSQITHVVATTCTDSANPGFDHYVVKQLGISHQVEKVLLHGVGCSGGLAILR
TAANLALGHTARRKPARILCVALEVSTTMVRSEMDSINETQETRIGVCLFSDCGSAVVLSNGVGPQTAPPVYDLLGWDHS
IIPNTEDNLGFDVHPNGWKVILTPQVPKLAAESMAPSFAKLVGSIPELPQEYRDAADFDWALHPGGATILTGAERALGIS
SQHLRASYTVYMGHGNSSSATIFSVMHTLRGKDMDNIAPEGRAKDFVVGCAFGPGISVEMCILKRNMGARRISGLITPPE
TDSEGSRSGGEEEVDWANADPLASIPESLASAEPHGTVSTGLPTDDNFINEALASVELD
>Gloac1|1322900
MAAPNTFGELGLSIIGVASQYPPYSLKTDSIDYLSNKFYPESPSMKKVLSINRFTGIDYRSSIGTHEHEVVNQKDAPSIA
ELHKVFMSDGVPLAVEASRKAIEEARIDLSEITHVVSTTCTDSANPGFDHYVVNGLGITHQVEKVLLHGVGCSGGLATLR
TAANLALGHKARGKPARILCVALEVSTTMVRSELNSIDELQETRIGVALFSDCASAVVLSNGVGEPTEPVYDLLGWEHKI
IPDTDQDLGFDVDPVGDNSGWKVILTPRVPKLASAAIPSTFAEMLSDVPSLPPNYQKPEDFDWAMHPGGATILSGAEATM
GITSYHMRASYDTYINHGNSSSATIFSVMDRLRSKDMDAVAPEGRARDYVVGCAFGPGISVEMCMLKRNMRARDATGLQT
PPETESEGSTSEAGDDGGVRPEERTSSGRQADQTFVAEAMEDLDLD
>Fusps1|4303
MAAPSTFGELGLSIIGLSAEYPPHSLDYTCLNTLGERFYPDTPSMQKVLAINRYTGIDSRSSVGTPDHPAVNKKEAPSIA
ELHSIFQSDGVPLAIRAARKAIDEAKVDTRFITHIVATTCTDSANPGFDHFVAKGLGITHGVEKVLLHGVGCSGGLAALR
TGANLALGHKARGLPARVLCVALEVSTTLVRSELDSINELQQTRIGACLFSDCGSAAVLSNGIGEPSEPIYDLLGWDHRT
IPDTEEDLGFDVHPAGWKVILTPRVPKLTAASIGPAFSDLKASLPQLPSDYQNAADFDWAMHPGGATILSGAEKVMDITP
EHMRASYDTYINHGNSSSATIFSVMNRLRSKEMDAMAPDGRVRDYVVGCAFGPGITVEMCMMKRNMAHRTNVTGLQTPPE
TPAETESEPSEAGDGDEWSTDTSGSPAERNSSSAYELQDRYARFVTESLDHLDLD
>Eutla1|9895
MATLDTFGELGLSIIGLGAKYPPYSLKAEEVEKLGTKYYPESAAMKKVLSINRYTGIETRSSIGTSEHPLVNQPQAPSIA
ELHKTFMSDGVPLAVEASRKAITEARIDTSQITHIVATTCTDSANPGFDHFVAKGLGITHHVEKVLLHGVGCSGGLATLR
TAANLALGHAFRRKPARILCVALEVSTTFVRSELDSINELQETRIGACLFSDCASAVVLSNGIGAQTGEPVYQLLGWDHK
IIPDTEEDLGFDVDPVGWKVVLTPRVPSLTTKVLAPSFAELLENMPGLPTEYREAADFDWAMHPGGATILTGTERAMGIS
PEHMRASYDTYMNRGNSSSATIFSVMDRLRSKEMDALAPDGRVREYIVGCAFGPGISVEMCMLKRNMDTHNIDGIQTPPE
TDSEASRSEAGEDQDWASVDPKGSVPDTPEPEPAMIVDAGNEKFINEALANVDLD
>Colin1|5266
MAAPNTFEDLGLSVIGVGSQYPPYSLKTDSIDYLSNKFYPDSPSMKKVLAINRFTGIDYRSSIGTHEHPVVNNKDAPSIA
ELHKVFMSDGVPLAVEASRKAIEEARIDLSEITHVVSTTCTDSANPGFDHYVVKGLGITHQVEKVLLHGVGCSGGLATLR
TAANLALGHKARNKPARILCVALEVSTTMVRSELNSIDELQETRIGVALFSDCASAVVLSNGVGEPTESVYDLLGWEHKI
IPDTDHDLGFDVDPVGWKVILSPQVPKLASAAIPSTFKEMLASVPSLPPSCQNAEDFDWAMHPGGATILSGAEKTMGISS
YHMRASYDTYINHGNSSSATIFSVLDRLRSKDMDAVAPDGRVRDYVVGCAFGPGISVEMCMLKRNMGARGVTGLQTPPET
ESEGSTSEAGDDGGAQPSGRASSGRQTDQTFVAEAMXDLDLD
>Necha2|37360
MAITNGNGTNGTHAPRAHPGLWIMGLGHQYGAYLCGPERLEELATRFYDVEAPGLKKLLQVNRTSGIDQRPSVQDMSSSP
LLHRPEMPTITDLNAIWYKAGVDLCARACRKALKEWGGDLSEITHVVACTTTCYGNPGVDLIVANRLGLGPEVQRVLLAG
VGCAGGLSIMRNAAQVALAATAQHKPARILAFACELCTTNARQELADAEASTSPEDISIAAALFSDGAGAFVLCNDAGLP
ESGRGPIFQLMDWDNATIPDSMQEMGWDLVPSGYRITLTRTVATAAAAAVKPMFSKMLPAFRDRVRLSDATAANLDWALH
PGGKAIIRGVQDSMGLTEEQLFATKHVYKTRGNSSSPTVLVVLDTLRKAEGGKDDVVAVAFGPGMAIEMSFLRRCHPVDD
DSD
>Necha2|123115
MAAPSTFGELGLSIIGIGTEYPPYALEHTCIDILSERFYPDTPSMRKVLGINKYTGIETRSSIGLPDHPAVNKENAPSIA
ELHQLFNSDGIPLAIRAARKAIAEAKIDTRFITHIVATTCTDSANPGFDHFVAKGLGITHGVEKVLLHGVGCSGGLATLR
TGANLALGHRARGLPARVLCVALEVSTTLVRSELDSINELQETRIGACLFSDCASAVVLSNGIGEPAESVYDLLGWDHRV
IPDTEHDLGFDVDPVGWKVILTPRVPKLTRAAIAPAFNDLKASLPRLPPEYQTAADFDWAMHPGGATILTGAEQAMNITP
EHMRASYDTYINHGNSSSATIFSVMDRLRSKDMDAMSPGGRLREYVVGCAFGPGISVEMCMLKRNLGLGSSIVGIQTPPQ
TPPETESEPSEVGDGEWGPEMSGSSDGKDAVIEPRDQDAAFVAKALEHLDLD
>Beaba1|4373
MPDSPPGLFITGIGSQYPAFLLGPEKLDTFAARFYDVDKAGLKKLLQINRCTGIETRAAIKTYETGFAAQTEAPTISDLD
ALFRQAGVDLTVQACRKALRESRVPLRDITHTIGVTCTNQGTPGYDLLVHRKLGLAPTVDRMLLHGVGCAGGLSIMRAAA
QIANGSSMVGKPARILAFACELCTSNVRHDLAEAQNCPDPDNMSIAGALFSDAAAAFVLCNEFALRQSETSPIFELLTWG
NALVPDTMQHMAFYAAEDGFRTILTRDVPIYTKQAMKPMFDSLLPRLAMTEALAASDFDWALHPGGEAILDGAAEAMHLT
PDQLRASREIYRTRGNSSSPTVLAVLDKLRSYGKNRDHVVATSFGPGLAIEMAILKWCKN
>Colta1|14029
MAAPNTFGELGLSIIGVASQYPPYSLKTDSIDYLSNKFYPESPSMKKVLSINRFTGIDYRSSIGTHEHEVVNQKDAPSIA
ELHKVFMSDGVPLAVEASRKAIEEARIDLSEITHVVSTTCTDSANPGFDHYVVNGLGITHQVEKVLLHGVGCSGGLATLR
TAANLALGHKARGKPARILCVALEVSTTMVRSELNSIDELQETRIGVALFSDCASAVVLSNGIGEPTEPVYDLLGWEHKI
IPDTDQDLGFDVDPVGWKVILTPRVPKLASAAIPSTFAEMLSDVPSLPSNYQKPEDFDWAMHPGGATILSGAETTMGITS
YHMRASYDTYINHGNSSSATIFSVMDRLRSKDMDAVAPEGRARDYVVGCAFGPGISVEMCMLKRNMRARGATGLQTPPET
ESEGSTSEAGDDGAVRSEERASSGRQADQTFVAEAMEELDLD
>Pilidi1|359034
MSANSFGQLGLSITGLGTQYPPYGLKSDAIDILVHRYHDADAPAMKKILSINKYTGIESRSSIGNPDHPIVNHPEPPSIE
ELHEVFIAEGVPLAVSAAQKAIAEARIDLAEITHVVSTSCTDSANPGYDHFVCQGLGITHQVEKVLLHGIGCSGGLAALR
TAANLALGHSYRGKPAKILVIALEVSTTFVRSELDSIDKTGETRIGVCLFSDCASAAILSNDVSSSSALSHCKLPVYDLL
GWDHRIVPDTAHDLGFDAHRHGWKVVLTPRVPTIAQDSLQSTFTDLMSSLKMPSAWENAKPADFDWAMHPGGATILTGAE
QTMGLKPEHMRASYDVYMNHGNSSSATIFSVLDRMRSKDMDACTPDGRGPREYVVGCAFGPGVSVEMCMLKRNLSHKPED
LGVQTPPETESEDSSDTSEAGEEVLELEDGHGEGKSKTNVVDSYRDEESFISQALASMELD
>ThoPMI491_1|661517
MAASLAPRDLGLSIIGVAAQYPPYALKPDALETLAKKYHPESESMKKVLSINRYTGIDQRSSIGTPDHPLVNQPDPPSIA
DIHKIFMTDGVPLAVSAARKAMAEARVEASQITHMVSTTCTNSANPGYDHFVARDLGLSSNLEKVLLHGIGCSGGLAALR
TAANLCLGHAMRGLPARILCMALEVSTTMVRSELESIHKLQETRIGVALFSDCASAVVISNGIGEQAEPVYELLGWQHHI
VPDTEEDLGFDVDPVGWKVVLSPRVPKLTQAVIEPTYQALLAAAPPLPPAYQAAADFDWAMHPGGATILTGAERAMTITP
EHMRASYDTYINHGNSSSATIFSVLDRLRSKDMDAMAPGGRPKDYVVGCAFGPGIAVEMCLLKRNLGIQDMVPGIQTPPE
SEVSSRSGDVEEEFESDGPKAAEAGPVQHEQSEAAAARLKAAEDQSFISEALEGVELD
>Fusco1|501147
MSAPSTFGELGLSIIGISAEYPPHSLDYTCLNTLSDKFYPDTPSYTGIDTRSSIGTPDHPAVNKKDAPSIAELHTLFLSD
GVPLAIRAARKAIDEAKIDTRFVTHIVATTCTDSANPGFDHFVAKGLGISHGVEKVLLHGVGCSGGLATLRTGANLALGH
KARGLPARVLELDSINELQQTRIGACLFSDCGSAAVLSNGIGEPSEPVYDLLGWDHRTIPDTEDDLGFDVDPVGWKVVLT
PRVPKLTAASIGPAFNDLKASLPQLPPDYQRAADFDWAMHPGGATILSGAERAMDITPEHQRASYDTYINHGNSSSATIF
SVMDRLRSKDMDAMAPDGRVRDYVVGCAFGPGITVEMCMLKRNTSHGVGLPGLQTPPETPAETETEPSEIGDGDGEWGRE
LSGDPAESPDQYALFVAASLEHLDLD
>Plecto1|283587
MATTNSFGELGLSVIGVASQYPPYGLKPNEVEILAEKYYPESLAMKKVLSINRYTGIDTRASIGTSAHPVVNKQHAPSIV
ELHRVFMSDGVPLAVEASRKAIAEARIDLSQITHIVSTTCTDSANPGFDHFLAKGLGITHQVEKVLLHGVGCSGGLAALR
TAANLALGHTARRKPARILCVALEVSTTMVRSELDSVDELQETRIGICLFSDCGSAVVLSNGIGDQTADPVFDLLGWEHK
VIPDSEDDLGFDVDPLGWKVVLSPRVPKLAAEVLAPTFAELMRDVPNLGSEYQEAPDFDWAMHPGGATILTGAERAMSIT
PEHMRASYDTYINHGNSSSATIFSVMDRLRSKDMDALAPGGRVRDYVVGCAFGPGITVEMCMLKRNRGARGISGLQTPPE
TDSDGSKSDADDDWGSVDPKESVPDTPEPEVNEIRSARSTVEDDFVSEALAGMELD
>Podcur1|467939|manually curated
MAASTAQGELGLSIIGLGTQYPPYSLPLAALDVLARKFYPESQAMKKVLSINRFTGIDRRSSIGTPEHPLVNGPNPPTIT
DINKIFMSDGVPLAVSASRQALAEGRVEPSQITHLVSTTCTNSANPGYDHFVARDLGLSRTVEKVLLHGVGCSGGLAALR
TAANLCLGHAMRGLPARILVVALEISTTLVRSELESINANQEIRIGAALFSDCASALVISNGIATANEPLAPPVYELLGW
EHQIIPETEADLGFDVDPLGWKVVLTPRVPTLTQDILVPAYESLLDSLPQPPPPETYRTAADFDWAMHPGGATILTGAEK
ALGLAPEHMRASYDTYINHGNSSSATIISVLNRLRSKEMDDMTPNGRGPREHVIGCAFGPGITVETCMLRRNLGASRSGL
QTPPETESEPSEAEAARESQQRGRLETAEGKEAESFISETLESVELD
>Podcur1|432032
MADPNKSGVYVVGLGHHYPPYLNSLDELEGYLAKFLDINTPSVQKLLQVNRKTGIKARPSIIARDDPLFNRAEPPTISDL
DHVFRTRAVDLAARACRKAIADWGGSVGEITHTVAVTGSNAGSPGYDVLVNDKLGVPESAQRALLAGIGCTGSLATLRVA
ATIANDATLRGRPARILGYACDLTSTNIRCDLKMMAENPNETRVALTLFSDGAAAFVLCNELALDDDESIIFSVLDWENG
VLKNTLPHEYSLPDPLGFRFFMSPELPQITSSAVEPLFKKLLARNAWRQAEGEPPLAPTDLDWAVHPAGLAVLDKVRENM
DLHDGQMRACFEVFEGKGSSASPTLLIVLDRLRKMGTMRENLAAAAFGPGICVEMIALKHNLDK
>Magpo1|11101
MAAPQSSFQGLGLSILGIGSQYPPYALKPDAVEALGKRFYPDSPAMKKVLDINRYTGIEARSSIGNPDHPLVNGPTAPAA
RRALADAGLGDDDVAQITHVVSTTCTDSANPGYDHFVSRALGLSPSVEKVLLHGVGCSGGLAALRTAANLALGHAMRGLP
ARILVLALEVSTTFVRSELDSINSDQTTRIGVCLFSDCASAVVLSNGVGQAPAAEPAFDLLGWQNQTIPDTESDLGFDVD
PVGWKVILTQRVPKLTTEVLRPTFEALMSSLPPLPKAYSAAADFDWAMHPGGATILMGAEKAMGIASEHMRASYDTYMNH
GNSSSATIFSVLDRLRHKDMDAHTPGGRPPADYVVGCAFGPGITVEMCMLRRGRQGAVVPVTGLQTPPETESEASRSDDE
DESGSANSSKNDGKANSRSDLTGMSNGYGSTESTGSDAFISEALAGVELD
>Colsa1|938298
MAAPNIFGELGLSIIGVASQYPPYSLKTDSIDYLSNKFYPESPSMKKVLSINRFTGIDYRSSIGTHEHEIVNQKDAPSIA
DLHKVFMSDGVPLAVEASRKAIDEARIDLSEITHVVSTTCTDSANPGFDHYVVNGLGITHQVEKVLLHGVGCSGGLATLR
TAANLALGHKARGKPARILCVALEVSTTMVRSELNSIDELQETRIGVALFSDCASAVVLSNGVGEPTEPVYDLLGWEHKI
IPDTDQDLGFDVDPVGWKVILTPRVPKLASAAIPSTFAEMLSSVPSLPLNYQKPEDFDWAMHPGGATILSGAETTMGITS
YHMRASYDTYINHGNSSSATIFSVMDRLRSKDMDAVAPEGRARDYVVGCAFGPGISVEMCMLKRNMRARDATGLQTPPET
ESEGSTSEVGDDGGVRPEERASSGRQADQTFVAEAMEDLDLD
>Conlig1|4301
MAPPSFPQELGLSIIGLGTQYPPYTLAPSSVETLSARFYPSTPSMQKVLAINRFTGIDTRSSIGTPDHPLVNQSRAPTIA
ELHNTFMTDGLPLAVSAARKALLEAGVPPEAVTHVVSTTCTDSANPGYDHYVAKELGLRPDVQRVLLHGVGCSGGLAALR
TAANLALGHGARGKSARVLVLAAEVSTTMVRSELDSVDELQETRIGVALFSDCASAVVLANGIGEAKPPVYELLGWQNRI
IPDTEADLGFDVHPCGWKVVLSPRVPKLAQGVVLPTYEALIGDLPPLPERYGKPADFDWAMHPGGATILTGAEKALGISA
EHMRASYDTYINHGNSSSATVFSVLDRLRSKEMDALAPGGVVKEYVVGCAFGPGITVEMCMLKRNLGTRGISGLQTPPET
ESEGSSRSDDGEEDAVVPQTERIREGDAFISEALAGVELD
>Conlig1|650466
MADPFQKGVFIVGLGHHYPPYVNGLDDIDDYLAKFCDTNTPAVKKLLQINRKTGIKERPNIISRNDPLFNRAAPPTIAEL
DHIFRTRAVDLAVRACRKAIVDWGGIVSQITHSVAATGTNAGSPGYDFLVNDKLGVPHEAQRMLLGGIGCAGGLASIRAA
ATIANDATLRGRPARVLGFVCDLTSTNIRCDLTILAENPEETRVSMALFSDAAAAFVVCNGLGLEDKDGVVYSVLDWESG
VLKGTLAHEQCLVDPLGFRSFMSPSLPDVTSDAVEPLLERLLARNAWQLPDGAPRLASTHLDWAMHPAGLAVLDKVKENL
QLDDDQMKASFDVLQSKGNSAGPTVLIVLDRLRKMGNIRQYVVACSFGPGVCAEMLALRPNAE
>Ophpi1|6649
MTSPNSFGSLGLSIIGVGHHYPPYSLKPDSLETLSKRFYPDSPAMKKVLAINRYTGIDQRASIGTPDHPLVNQEHAPSIA
ELNDIFFKEGVPLAVRASEKALAEAGLAAPDARTQITHVVSATCTNSANPGFDHYVVKGLRMTHQVEKVLLHGIGCSGGL
AALRTAANLALGHAMRGKPARILVVTLELSTTMVRSELDSINASQETRIGVALFSDCGSAVVLSNGIGPAAEPVYDLLGW
DHRIIPDTEEDLGFDVDPIGWKVVLSPRVPKMTASQLQPTFADLVASVQAQLPPAYKDAADFDWAMHPGGATILSGAERV
LDITPHHMRASYDTYINHGNSSSATIFSVLDRLRDADMDQLAVGGEGKPREYIIGCAFGPGISVETCVLKRNLNRSPSLP
PAVPDEASMAPGAAALATGLATPPETESEASRSEAGDVEAPAAAAATVAAPAAAPTTEQFISSAINDLDLD
>Colcu1|11505
MAAPNTFGELGLSIIGVASQYPPYSLKTNSIDYLSNKFYPESPSMKKVLSINRFTGIDYRSSIGTHEHEVVNQKDAPSIA
ELHKVFMSDGVPLAVEASRKAIEEARIDLSEITHVVSTTCTDSANPGFDHYVVNGLGITHQVEKVLLHGVGCSGGLATLR
TAANLALGHKARGKPARILCVALEVSTTMVRSELNSIDELQETRIGVALFSDCASAVVLSNGVGEPTEPVYDLLGWEHKI
IPDTDQDLGFDVDPVGWKVILTPRVPKLASAAIPSTFAEMLSDVPSLPSNYQKPEDFDWAMHPGGATILSGAETTMGITS
YHMRASYDTYINHGNSSSATIFSVMDRLRSKDMDAVAPEGRARDYVVGCAFGPGISVEMCMLKRNMRARGATGLQTPPET
ESEGSTSEAGDDGAVRSEERASSGRQADQTFVAEAMEELDLD
>Spoth2|2306947
MAAQSEFGDMGLSILGLGTQYPPYDLKPSSLEVLSKRFYPESPAMSKVLSINRYTGIDQRSSIGTPDHPLVNQPNPPTIS
ELNETFMRDGVPLAVSAARKALAEARLEPAQVTHMVSTTCTNSANPGYDHFVARELRLSPGTEKVLLHGVGCSGGLAALR
TAANLCLGHTMRRKPARILVVALEISTTLVRSELESINASQETRIGVALFSDCASACLLSNSLPFPDDGPSGRPSPPPPP
AIYSLLGWQHHTIPDTEHDLGFDVDPHGWKVVLSPRVPQLTQSVLLPTFTSLLASLPPPFSSPGDQQHPHQQHPHQQQQQ
QQQTPELKPADFDWAMHPGGATILSGAEQALGITPAHMRASYDTYINHGNSSSATILSVLDRLRHKDMDALAPPAGSGPD
GRGGGGVKEHVVGCAFGPGITVEMCMLRRNLRDGFGMSASARGMGTPPETESEGGGATDVDEASEAGEEGNPTSGRTGTA
AQQRSGAQDDGEAFISEELERVELD
>Cernew1|333845
MASSTERRELGLSIIGLGTQYPPFSLPTSVLDALSKKFYPDSPAMQKVLSINRYTGIDQRSSIGTPDHPLVNGPTAPTIT
EINKIFMSDGVPLAVSAARQALAEARVEPTQITHMVSTTCTNSANPGYDHFVARDLGLSRSVEKVLLHGIGCSGGLAALR
TAANLCLGHAMRGLPARILVVALEISTTLVRSELDSINADQETRIGIALFSDCAGALVLSNGLGTADEALAPPVYELLGW
EHHTIPDTESDLGFDVDPLGWKVVLTPRVPTLTQGVLEPAYKALLDALPRPPPETYRTAADYDWAMHPGGATILTGAEKA
LRITPEHMRASYDTYINHGNSSSATIISVLNRLRSKEMDAMTPDSRGPRDHVVGCAFGPGISVEMCMLRRNLAASSSGLQ
TPPETESEPSEAGAPASENGDDQASELDEATGTNATGGNKPVIECSGGDTTGNGERLETAKQADAFISEALESVELD
>Cloro1|577592
MAPMDNTFGELGLSIIGVGVQYPRFNLAPDGLETLSKRFYPDTPSMNKVLSINRFTGIENRSSIGTIDHPLVNQETAPSV
SQLHEVFVEDGVPLAITAAQKAIEESRIRLADITHVVSTTCTNNANPGFDNLVVSGLGIKQQVEKVLLQGVGCSGGLAVL
RTASNLALGRTAQRKPARILCVALELCTPLVRSEFDSINELQEVRIGPALFSDCASALILSNDVGGHAEPIYDVLGWDHR
MIPDTAEHLRFDSDPLGWKVVLTPDVPKVACAAVPQAFSDILASVPSIPSSLQNADDFDWALHPGGATILTGTEKEMNIT
PYHLRASYDTYMKHGNSSSATIFSVLNRLRAKDMDDIAPSGGPREFVMACAFGPGVSVEMCALRRSRNYLRADDCLTPPL
DEADLDLD
>Cloro1|571853
MSGVSSFGELGLSILGIGTQYPPHSLKPDALNILSEKYYPQSDAMKKMLSINRFTGIEARSSIGTPEHPLVNQEKSPSIK
QIHELFFNLGLPLAVNAARKAIKEAGIDLNQITHIVSTTCTDSSNPGFDHYVAKELGIVHQVEKVLLHGVGCSGGLAALR
TAANLALGHSARRKPARVLCLALEISTILIRSELDSIIELQETRIGPCLFSDCASALVLSNGIGERRDPVYELLGWDHRI
IPDTDGDLGFNVDPLGWKVVLTPRVPKLAGSSMRPAFESLLSQLPELPSSCQEAADFDWAMHPGGATILSGAERIMGIKP
EHMRASYDRYISHGNSSSATIFSVMDRLRHKEMDVLAPDGHVRDYVVGCAFGPGISVEMCMLKRNKDHGSKIVGISTPPE
TDNEASEDISDDDLHRSAHNRKRGRLPT
>HypCI4A_1|321616
MASIDTFGELGLSIIGLGAQYPPNSLKPDELAKIAAKYYPDSPAMQKVLSINKYTGIDTRSSIGTSDHPLVNKPEAPSIA
DLHKTFISDGVPLAVEASRKAILEAGIDLSQITHIVSTTCTDSANPGFDHYVAKGLGITHQVEKALLHGVGCAGGLTTLR
TAANLALGHAMRRKPARILCVTLEVSTTMARSELNSIDELQEMRIGACLFSDCASALVLSNGIGEPTAEPVYELLGWEHK
ILPDSEADLGFDVDPVGWKVVLSPRVPRLATEVLRPSFHDLLQSLPDLPSGYRDAPDFDWAMHPGGLTILTGAEKVMGIS
PEHMRASYDRYMNHGNSSSATIFSVMDRLRSKDMDALAPDGRVRDYVVGCAFGPGIAVEMCMLKRNMGRRGIQTPPETDS
EASRSEAGEDAADWASVESRESIPGTPGSANIDGERKSTIGDDLFISEALANVELD
>Ilyrob1|346406
MAAPSTFGELGLSIIGLGAQYPPYSLDASSVDTLSKRFYPDTPAMKKVLSINQFTGIESRSSVGTPDHPLVNQKNAPSIT
EIHRMFLNDGVPLAVQAARKAIAEAKVDLRHITHIVSTTCTDSANPGFDHYVAKGLGITHQVEKVLLHGVGCSGGLAALR
TGANLALGHRARGRPARVLCVALEVSTIMVRSELDSINELQETRIGACLFSDCASAIVLSNGIGEPAEPIYELLGWDHRI
IPDTEEDLGFDVDPLGWKVVLTPRVPKLTCASVSPAFNDLKALLPDLPLNYQEAADFDWAMHPGGATILSGAERAMNISA
EHMRASYDTYINHGNSSSATIYSVMDRLRSKDMDAMAPDGRIREYVVGCAFGPGIAVEMCMLKRNMSYGTQVSGLQTPPE
TESESSETDETSDVGDSEGDGEWAGGSGAPTGKDSAGVELRERDAAFVAGVLEHLDLD
>Ilyrob1|539821
MLPLSRHGLGRPHSPAPVLIESIATGVPDCMRKQCDTAHLVATQYNSNPEQQERIRRLYAKTCIDKRHMAVDPLSPTFDR
HMSIRQRMDLFLEHAVPLAVDVSLRALAGSGVKNPAEEVGLLVLVTSTGFVAPGVDIAIAKGLRLSASVSRAVVNFMGCA
AAMNGLRVAADYVRCRLGSKALVCCVELSSVNAVFADNPNDVIISSLFGDGCAAMVVSGIGQEQAKHKLQPGQVIVHDQF
SCLVDDTLDGINLRVNHNGITCELSPKLPSYIYAGLAPVITKVLSRHGMTKSDVHLWAIHPGGPKIIQESLRALDLDSRV
AAKSWDALSEFGNMLSVSLPFVLQRMVAVANLERTNQTGLAFSFAPGVTVEGFLFEVVNPTSASALRLVNRPRLGLKTIA
LSTLGCLGLRRPRF
>Ilyrob1|540500
MAAPSTFGELGLSIIGLGIEYPPHSLDHTSVHVLSARFYPDTPSMKKVLGINQYTGIHTRSSIGTPDQPVVNQQHAPSIA
ELHKLFQSDGVPLAIRAARKALAEAKIDPRQITHIVATTCTDSANPGFDHFVAKGLGIKHGVEKVLLHGVGCSGGLATLR
TGANLALGHTARKLPARILCVALEISTTMVRSELDSINAMQETRIGACLFSDCGSAAVLSNGIGEPAEPIYDLLGWDQRI
IPDTEDDLGFDVDPVGWKVVLTPRVPKLTRASMAPTFEDLKASLPHLPPDYQNATDFDWAMHPGGAAILSGAEQAMGISA
EHMRASYDTYINHGNSSSATIFSVMDRLRSKEMDALAPGGRVRDYVVGCAFGPGISVEMCMLKRNMGYGTKVDGIQTPPP
KTSLETPPETKVEVSKVGDGERASAMSGFPAGKHSVMDSWDHGAASVTMSLEPLSLD
>Collup1|17694
MAAPNTFGELGLSIIGVASQYPPYSLKTDSIDYLSNKFYPESPSMKKVLSINRFTGIDYRSSIGTHEHEVVNQKDAPSIA
ELHKVFMSDGVPLAVEASRKAIEEARIDLSEITHVVSTTCTDSANPGFDHYVVNGLGITHQVEKVLLHGVGCSGGLATLR
TAANLALGHKARGKPARILCVALEVSTTMVRSELNSIDELQETRIGVALFSDCASAVVLSNGIGVPTEPVYDLLGWEHKI
IPDTDQDLGFDVDPVGWKVILTPRVPKLASAAIPSTFAEMLSDVPSLPSNYQKPEDFDWAMHPGGATILSGAETTMGITS
YHMRASYDTYINHGNSSSATIFSVMDRLRSKDMDAVAPEGRARDYVAPRETESEGSTSEAGDDGAVRSEERASSGRQADQ
TFVAEAMEELDLD
>FusspF11_1|303135
MAITNGNGTNGTHAPRAHPGLWIMGLGHQYGAYLCGPERLEELATRFYDVEAPGLKKLLQVNRTSGIDQRPSVQDMSSSP
LLHRPEMPTITDLNAIWYKAGVDLCARACRKALKEWGGDLSEITHVVACTTTCYGNPGVDLIVANRLGLGPEVQRVLLAG
VGCAGGLSIMRNAAQVALAATAQHKPARILAFACELCTTNARQELADAEASTSPEDISIAAALFSDGAGAFVLCNDAGLP
ESGRGPIFQLMDWDNATIPDSMQEMGWDLVPSGYRITLTRTVATAAAAAVKPMFSKMLPAFRDRVRLSDATAANLDWALH
PGGKAIIRGVQDSMGLTEEQLFATKHVYKTRGNSSSPTVLVVLDTLRKAEGGKDDVVAVAFGPGMAIEMSFLRRCHPVDD
DSD
>FusspF11_1|802298
MAAPSTFGELGLSIIGIGTEYPPYALEHTCIDILSERFYPDTPSMRKVLGINKYTGIETRSSIGLPDHPAVNKENAPSIA
ELHQLFNSDGIPLAIRAARKAIAEAKIDTRFITHIVATTCTDSANPGFDHFVAKGLGITHGVEKVLLHGVGCSGGLATLR
TGANLALGHRARGLPARVLCVALEVSTTLVRSELDSINELQETRIGACLFSDCASAVVLSNGIGEPAESVYDLLGWDHRV
IPDTEHDLGFDVDPVGWKVILTPRVPKLTRAAIAPAFNDLKASLPRLPPEYQTAADFDWAMHPGGATILTGAEQAMNITP
EHMRASYDTYINHGNSSSATIFSVMDRLRSKDMDAMSPGGRLREYVVGCAFGPGISVEMCMLKRNLGLGSSIVGIQTPPQ
TPPETESEPSEVGDGEWGPEMSGSSDGKDAVIEPRDQDAAFVAKALEHLDLD
>Stael1|450797
MAAPNNFRELGLSVIGLGTQYPPYNLTSKALDVLSERFYPESASMKKVLSINRFTGIDTRSSIGEPDHPLVNKEQAPSIK
ELHEIFMSDGVPLAVEAARQAIAEAKIDLTQITHIVSTTCTDSANPGFDHFVAKGLGITHQVEKVLLHGVGCSGGLAAMR
TGANLALGHAARGKPARVLCVALEVSTTMVRSELNSIHELQETRIGACLFSDCASAVILSNGIGEPTEPVYELLGWDHKI
IPETEQDLGFDVDPVGWKVILTPRVPKLAGAAIDPSFTDLMASLPQLPKDYQKPDDFDWAMHPGGATILTGAERAMNITP
EHMRASYDTYMNHGNSSSATIYSVLNRLRSKDMDALAPGGRVREYIVGCAFGPGISVEMCVLKRNMAYGTRISGLQTPPE
TESETSDDGPEAALDEWAERPAGETRNDSDEAFIAQAVQSVDLD
>Stael1|395439
MPINTNDLIQDVPIPVTPVTPVAPFNDIGLSITGLGTQYPKHRIGPEGLEALADRFCQDTPNMRKVLAINRKTGIASRPT
VINMDHPLMTQMEPPTIEDQHDLFMAEGLPLAISAARKAMADARLEPSDITHLVATTCTDSCNPGYDHYVAKELGLPYTT
ERVLLHGVGCSGGLAVLRTAANLALGHTARGQPARVLCVALEVVSLLGRTELAQIDKTQQVRVGASLFSDGSSAVVLSND
IGKQSRPIYQLLGWEHALIPGVDDTLRFDVEPSGWRVTLSPLVPKITAAAIAPTFNKLMAKLPHLPPVCREGSDFDWAMH
PGGQAILKGTEQMMGVTEEHLRASYATYMTYGNSSSASVFSVMDRLRTKEMDAVVPGGRVRDHVVACAFGPAVTIEMFVM
KRVVGLAN
>Podan3|207184
MSVSTEARELGLSILGLGTRYPPYTLDSRAVEELSKRYHPETPAMQKVLAINRFTGIDKRSSIGRPDHWLVNQPEPPTIA
QLHDVFMSDGVPLAISASKEALAEAHINDVSQITHMVSATCTDSANPGYDHYVAKALGLSPFVEKTLLHGVGCSGGLAAL
RTAANLCLGHSTRGLPARILVVTLEISTTLVRSELESIHSNQETRIGVCLFSDCASAVVVSNDIPFSPTEPLPPPVYSLL
DWRHQTVPDTEQDLGFDTHPQGWKVVLSPRVPNLTASVLEPTYNSLMSGKKLPEGYGSPKDFDWAMHPGGATILTGAEKV
LGIQPEHMRASYDTYVNHGNSSSATIFSVLNRLRGKEMDGVAPGGRGARELVVGCAFGPGITVEMCLLRRNLSRTEGGRK
GMETPPETEESSEDGEGGREVSEEEKKGSEVSEEEKKGSEVSEEEKKGSEEEAFIAKALESVELD
>Podan3|210066
MAVMAPQMGEKSETNGANGTHATPPMPGLWITGIASQYPPYLLGPEKLDEFAKRFFDVEKPGLKKLLQINKTSGIDTRAS
IGDYQTGFASRPEAPTLADLDKFYRRAGVDLAAQACRKALKEWGGRPCDITHTIAVTCTNQGNPGYDLLVARRLGLPHTV
DRMLLHGVGCAGGLAIMRAAAQVASGAASRGKPARVLAFACELCTPNVRHDLAEAAACADPADVSIAGVLFADGAAAFVL
CNDAGLLLPQDDAGDDDGGGDSGRAEPLFQLLEWDNATIPDTMQHMAFYAEGTGFRTVLTRDVPSFTKTAIGPMFRDLLP
GFREKTRLKSLDVADFDWALHPGGEAIIQGAQEMLDLTSEQLRATREIYRTRGNSSSPTVLAVLDLLRKMGRGKDHVVAT
SFGPGLAIEMSLLKRCRAGDGV
>Chafi1|467716
MAAQNGFEDLGLSILGLGAQYPPHDLKPESLEILSKRFYPESPAMSKVLSINRYTGIDQRSSIGTPDHPLVNQPNPPTIT
EINEIFMKEGVPLAVNAARKALAEAHVEAGHVTHMVSTTCTNSANPGYDHFVATELGVSPNTEKVLLHGVGCSGGLAAIR
TAANLCLGHTMRRQPARILVVALEISTTLVRSELESINATQETRIGVALFSDCAGALLLSNGIPFPNTTAPPPPAIYTLL
GWQHHTVPSTESDLGFDVDPLGWKVVLSPRVPQLTQSVLSPTFTSLLASLPPLPKTYAAPADFDWAMHPGGATILSGAER
ALGLAPEHMRASYDTYINHGNSSSATILSVLDRLRRKDMDALAPPRAGGGGPKEYVVGCAFGPGITVEMCMLKRNLMGGG
GGGGGGVGVGVGGRGGMETPPETESEGGGGSDVDERSEQGELLVEGPGGGKGGVDTGMGEDGEAFISEALEGVELD
>Collu1|555052
MAAPNTFGELGLSIIGVASQYPPYSLKTDSIDYLSNKFYPESPSMKKVLSINRFTGIDYRSSIGTHEHEVVNQKDAPSIA
ELHKVFMSDGVPLAVEASRKAIEEARIDLSEITHVVSTTCTDSANPGFDHYVVNGLGITHQVEKVLLHGVGCSGGLATLR
TAANLALGHKARGKPARILCVALEVSTTMVRSELNSIDELQETRIGVALFSDCASAVVLSNGIGVPTEPVYDLLGWEHKI
IPDTDQDLGFDVDPVGWKVILTPRVPKLASAAIPSTFAEMLSDVPSLPSNYQKPEDFDWAMHPGGATILSGAETTMGITS
YHMRASYDTYINHGNSSSATIFSVMDRLRSKDMDAVAPEGRARDYVVGCAFGPGISAPRETESEGSTSEAGDDGAVRSEE
RASSGRQADQTFVAEAMEELDLD
>Antav1|350995
MATNSTFGELDLSIIGLGAQYPPNKLKSDAVAKLAARFHPESSAMEKVLSINKFTGIETRSSIGTSEHPLVNNAAPPSIA
DLHTTFMTDGVPLAVAAARKAMAEARIDATQITHVVSTTCTDSANPGFDHFVAKELGLSSSVEKVLLHGVGCAGGLATLR
TAANLALGHRFRGRPARILCVALEVSTTLVRSELESIDKFQETRIGICLFSDCASAVVLSNGVGEATAEPVYELLGWDHR
TVPDTESDLGFDVDPLGWKVVLSPRVPKLTEQGLAPAFADLMASVEPHLPKTYREAPDFDWAMHPGGLTILTNAERTLKI
SPEHMRASYHRYIEHGNSSSATIFSVMDHLRSKEMDSHAPDGRVKDYVVGCAFGPGITVEMCMLKRNMGPRGVQTPPETD
SEASRSEGDEEDDKDWASLDGGRETHSGATASPSEENRDVTTAMKLEEGFINEALASVELD
>Antav1|406099
MGANWSSSGETDAADGLRPESSDRLTITGLGSEWPKLLVGPEQLQEYAESIYPANAPWLKKLLMVNAQTGVETRAVLECW
NDPMWRAPTPPTIEQVHEAFDKYAPPLTAGAARKALQESGIAASAITHMVSVTATNCKCPGYDHLVAKELGISGDAERSL
ISGSGCAGGLAALRVANSMACAASLRGRSARILVVACELSSINLRAELEAANQSGKLRIGGALFSDGAAAIVLCNDIALT
EKMPRLFTVADWCQNVAANTYDEVSVTTVSQGFLVYLSRTLPKHAAAAVHRPLQRLFGKDLPPPKDCDWALHAGGAAIIQ
GVQKSVGIPDHQLRATSAVYRTRGNTASVTVLAVLDKLRTMGPGTEDVVMCSFGPGLTVEMARLKRHC
>Daces1|533080
MASQFCGHSTDSVRDELGEKQPSTDAPNATIKWSRPRLPACSPAPVLIESIATGVPDCMRKQSDTADLVAAHYNSKPEQQ
EHIRRIYSKTRIDKRHMAVDPLSSTFDRHMSIRQRMDLFLEHAAPLAVDVSLRALAGSGVTNPAEEVGLLVLVTSTGFVA
PGIDIAIAKGLQLSASVSRAVVNFMGCAAAMNGLRVAADYVRCRVGSRALVCCVELSSVNAVFADNPNDVIISSLFGDGC
AAMVVSGISRGQKHRLQLGQVIVHDQFCSLVGDTLDGITLGVNHNGITCELSPKLPSYIYTGLAPVINKVLSRHGMTKSD
VHFWAIHPGGPKIIQESLRALDLDSRVAAKSWDALSEFGNMLSVSLPFVLQRMVAAANLERTNPTGLAFSFAPGVTVEGF
LFEVVNPTSASALRLVNRPRLGLKTIVVLTLGRLGLRSPRC
>Daces1|175642
MAAPSTFAELDLSIIGIGVQYPPYSLDASSVDTLGKRFYPDTPAMRKVLAINRFTGIESRSSVGTPDHPLVNQKNAPSIA
EIHRMFMNDGVPLAVEAARKAVAEAKIDLRHITHIVSTTCTDSANPGFDHYVAKGLGITHQVEKVLLHGVGCSGGLAALR
TGANLALGHRARGQPARVLCVALEVSTIMVRSELDSLNELQQTRIGPCLFSDCASAVVLSNGIGEPAEPVYELLGWDHRI
IPDSEGDLGFDVDPLGWKVVLSPRVPKLTGASVAPAFSDLKASLPSLPHSYQKAADFDWAMHPGGATILSGAERAMDISA
EHMRASYDTYINHGNSSSATIYSVMDRLRSKDMDALAPDGRIREYVVGCAFGPGIAVEMCMLKRNMKYGTQVSGLQTPPE
TESESSETGESSEVGDDEWPVDGSGAPAGKDSAGVESRDRDAIFVAEAMGQLDLD
>Neurospora_discreta|126414
MAASTAPGELGLSITGLGVQYPPYNLGPDAIDILSKRYHPESPAQVTSFFSCFALVEQVLISLCNSMKKVLAINRYTGID
QRSSIGNPDHPLVNQPNPPTVDELHRVFMSDGVPLAVEASRKAMAEARVELTQITHMVSTTCTDSANPGYDHFVAKELGL
SDRLEKVLLHGVGCSGGLAALRTAANLCLGHKARGKPARILVLALEVSTTLVRSELESINALQETRIGIALFSDCASAVI
LSNGIGEAPGKPAIYDLLGWENRVIPDSEHDLGFDVDPMGWKVVLSPRVPLLAKASLQPTYADLLSSLQDQLPSSYQKPA
DFDWAMHPGGATILSGAESAMGLTPEHMRASYDRYINHGNSSSATIFSVLNRLREKDMDALAPGGKAKEYVVGCAFGPGI
NVEMCLLKRRMNAPTRSVTGLDTPPETDDSEGPEPGSSAGSDDGESIEGEKEERFISEALDNVELD
>Neurospora_tetrasperma_mata|152889
MAASTAAGELGLSITGLGVQYPPYSLGPDAIDILSKRYHPESPAMKKVLAINRYTGIDHRSSIGNPDHPLVNKPNPPTVN
ELHEVFMSDGVPLAVEASRKAMAEARVVPAQITHMVSTTCTDSANPGYDHFVAKELGLSDRLEKVLLHGIGCSGGLAALR
TAASLCLGHTARGKPARILVLALEVSTTMVRSELESINALQETRIGIALFSDCASAVILSNGIGEAPGKPAIYDLLGWEN
RVIPDSEHDLGFDVDPMGWKVVLSPRVPVLAKASLQPTYADLLSSLKDQLPSSYQKPADFDWAMHPGGATILSGAESAMG
LTPEHMRASYDRYINHGNSSSATIFSVLNRLREKDMDALAPGGKVKEYVVGCAFGPGINVEMCMLKRRMNAPARTTGLDT
PPETDDSEGPGPGSSAGSDDGESIEGGEKEEKFISEALDNVELD
>Entma1|356607
MATRSTFGELGLSIIGLGAQYPPNKIKPDELAKLASKFHPETPAMERVLSINRFTGIETRSSIGTAEHPIVNHALPPSIA
DLHATFMSDGVPLAIEAARKALAEAHLDASQITHVVSTTCTDSANPGFDHYVAKELGLSPNVEKVLLHGVGCAGGLATLR
TGANLALGHRFRGRPARILCIALEVSTTLVRSELESIHKSQATRIGACLFSDCASAVILSNGIGEATAEPVYELLGWDHR
IIPNTESDLGFDVDPVGWKVVLSQRVPSLTEQVLEQTFADLKATVEPHLSEKYQKAPDFDWAMHPGGLTILTNAERTLKI
SSEHMRASYHRYMEHGNSSSATIFSVMDHMRSKEMDSYAPEGQAKEYVVGCAFGPGITVEMCMLKRNMGPRGMQTPPETD
SEASRSEHGEGDEREWANLDVEGRARPISTDTSADNIEGRTSAPTDKEGFVNEALASVELD
>Entma1|369862
MGATWSSTGEPENLNNGSRQDLADRLTITGLGSEWPNLLVGPEHLREYAESIYPADAPWLQKLLTVNAQTGVKTRAVLEC
WDDPMWRGPVPPTIEQVHEAFDKYAPPLTAGAARRALSESGIAAAAITHMVSVTATNCKCPGYDHLVAKELGISGDAERS
LISGSGCAGGLAALRVANSMACAASLRGRPARILVVACELSSINLRAELEAAHQSGKLRIGGALFSDGAAAIVLCNDLAL
TEKTPRLFTVADWCQNVAPATYDEVSVTTVSQGFLVYLAKTLPKHAAAAVHRPLQRLFGGKDLPEPKDCDWALHAGGAAI
IQGVQKSVGIPDHQLRATSAVYSTRGNTASVTVLAVLDKLRTMGPGTEDVVMCSFGPGLTVEMVRLKRHC
>Colca1|64626
MAAPNTFQDLGLSIIGLGSQYPPYSLKTDSIDYLSKKFYPDSPSMQKVLAINRFTGIDYRSSIGTHEHPVVNNKEAPSIA
ELHKVFMSDGVPLAVEASRKAIDEARIDLSEITHVVSTTCTDSANPGFDHYVVKGLGITHQVEKVLLHGVGCSGGLATLR
TAANLALGHRARNKPARILCVALEVSTTMVRSELNSIDELQETRIGVALFSDCASAVVLSNGVGEPAESVYDLLGWEHKI
LPDTDQDLGFDVDPVGWKVILSPQVPKLASAAIPSTFKELLASVPSLSPSYRNAADFDWAMHPGGATILSGAEKVMGISS
YHMRASYDTYINHGNSSSATIFSVMDRLRSKDMDAVAPDGRVRDYVVGCAFGPGISVEMCMLKRNTGPRGVTGLQTPPET
ESEGSTSEAGDDGGAQLDERASSGRQTDQTFVAEAMKDLDLD
>Crypto1|51024
MASPNSSGQLGLSILGAGTQYPPYSLKPDAVEILAKRFHNADGESMKKVLSINRFTGIESRSSIGEPDHPVVNHPDPPSV
EQLHKVFIDEGVPLAVSASRKAIAEARIDLDQITHVVSTTCTDSANPGYDQFVCEGLGLTHQVEKVLLHGVGCAGGLAAL
RTAANLALGHSFRGKPARILVNALEVSTTLVRSELDSIDKLNETRIGPCLFSDCASAVILSNGVGDELCGSRPPIYELLG
WDHRIVPGTAHDLGFDVHPHGWKVILTPRVPKIAQNALQPTFDDLMASLKLPQPWQGAKPADFDWAMHPGGATILTGAEK
AMGLMPEHMRASYDVYINHGNSSSATIFSVLDRMRSKDMDACTPNDRGPKEYVVGCAFGPGVSVEMCMLKRNLSLQPENI
SLQTPPETESEESTDRGSEDGEESVTSEDGYVQEKAGRSKTGHEGERFISQALASVELD
>Colfi1|285174
MAAPNTFGELGLSIIGVASQYPPYSLKTDSIDYLSNKFYPESPSMKKVLSINRFTGIDYRSSIGTHEHEVVNQKDAPSIA
ELHKVFMSDGVPLAVEASRKAIEEARIDLSEITHVVSTTCTDSANPGFDHYVVNGLGITHQVEKVLLHGVGCSGGLATLR
TAANLALGHKARGKAARILCVALEVSTTMVRSELNSIDELQETRIGVALFSDCASAVVLSNGVGEPTEPVYDLLGWEHKI
IPDTDQDLGFDVDPVGWKVILTPRVPKLASAAIPSTFAEMLSDVPSLPPNYQKPEDFDWAMHPGGATILSGAEATMGITS
YHMRASYDTYINHGNSSSATIFSVMDRLRSKDMDAVAPEGRARDYVVGCAFGPGISVEMCMLKRNMRARDATGLQTPPET
ESEGSTSEAGDDGGVRPEGRTSSGRQADQTFVAEAMEDLDLD
>Lashi1|624319|manually curated
MAAPAVPGELGLSIVGLGTQYPPYALETASALSTLSKRFYPDSPAMQKILAINRYTGIDQRSSIGTPDHPIVNQAAAPTI
AELHQTFMSDGVPMAVSAARKALAEARVEPAQVTHIVSTTCTDSANPGYDHYVAKDLGLGPGVEKVLLHGVGCSGGLAAL
RTAANLCLGHAMRGRPARILVVALEVSTTMVRSEMDSINALQETRIGVALFSDCGSAVVLSNGVGEQAEPVYELLGWENL
VIPDTEDDLGFDVDPVGWKVVLTPRVPKLTQSVLQPAYTALMSNLPSLPAGYRLPADFDWAMHPGGATILTGAEKAMAIT
PEHMRASYDTYINHGNSSSATIFSVLDRLRSKEMDALAPAGRVRDYIVGCAFGPGITVEMCMLKRNLTVASRISGLQTPP
ETESEASGPSEDGRDDGGSEFDIVPETEAVARMSGAGKGDDTSRTSPDVNNSAVGGRLEAVESDAFISEALEGVELD
>Fuseq1|142950
MAAPSAFGELGLSIIGLSAEYPPHSLDYTCINTLSDRFYPDTPSMKKVLGINRYTGIDTRSSIGTPDHPAVNKKEAPSIA
ELHSIFQSDGVPLAIRAARKAIDEAKIDTRFITHIVATTCTDSANPGFDHFVAKGLGITHGVEKVLLHGVGCSGGLATLR
TGANLALGHKARGLPARVLCVALEVSTTMVRSELDSINELQETRIGACLFSDCGSAVVLSNGIGEPSEPVYDLLGWDHRT
IPDTEDDLGFDVDPVGWKVILTPRVPKLTAASIGPAFTDLKASLPQLPPDYQNAADFDWAMHPGGATILSGAEKVMDITP
EHQRASYDTYINHGNSSSATIFSVMDRLRSKEMDAMAPDGRVRDYVVGCAFGPGITVEMCMLKRNMTPRTGITGLQTPPE
TPAETETEPSETGDGGEWDTENSGSPAERNSVSESQDQYTKFIAESLESLDLD
>Fuseq1|389072
MGTDQASVYIVGLGHHYPPYINGFEDIEEYLAKFCDTKTPAVRKLLQVNQNTGIKGRPNIISRDDPLFNRSEPPTISELD
SVFRTRAVDLAARACKKAIAEWKGKVSQITHTVAATGTNAGSPGYDLLVNERLGIRPEAQRMLLSGIGCAGGLATIRTAA
TIANDATLRGRPACVLGFTCDVTSTNIRCDLKMISENPEETRASMALFSDASAAFVICNSLGLEVNKNAVYTVLDWENSV
IPGTQSDENCLVDPLGFRSFMSPNLPVIIKSAVVPLFERLIARNAWQLPKDEQKLVATDFDWIMHPAGLTVLDEVKENLN
LQDGQMRASFDVFENKGNSAGPTVLIVLDRLRKMGDMRENIIACSFGPGVCAEMTALIPYRG
>HypEC38_3|433962
MASPNTFGELGLSIVGLGAQYPPNSLKPDELHKLATKYYPDSPAMQKVLDINKYTGIETRSSIGTSDHPIVNRPDAPSIA
ELHKVFISDGVPLAIEASRKAILEAGIDLGEITHIVSTTCTDSANPGFDHVVAKGLGITHSVEKVLLHGVGCAGGLAVLR
TAANLALGHSMRRKPARILCVTLEVSTTMVRSELNSINELQETRIGAALFSDCASALILSNGIGRPTAAPVYELLGWDHK
ILPESEADLGFDVDPVGWKVVLSPRVPKLATEILKPSFVELLESVPDLPAEYREAPDFDWAMHPGGLTILTGAEKVMGIS
SEHMRASYDRYINHGNSSSATIFSVMDRLRSKDMDAIAPGGRPRDFVVGCAFGPGIAVEMCMLKRNMGRLGIQTPPETDS
EASRSEAGEDVEWASIESRESIPGTPRSEKIQGEQRSALGDEMFINEALANMDLD
>Coler1|529499
MAAPNTFQDLGLSIIGVGSQYPPYSLKTASIDYLSNKFYPDSPSMRKVLAINRFTGIDYRSSIGTHEHPVVNNKEAPSIA
ELHKIFMSDGVPLAVEASRKAIEEARIDLSEITHVVSTTCTDSANPGFDHYVVKGLGITHQVEKVLLHGVGCSGGLATLR
TAANLALGHKARNKPARILCVALEVSTTMVRSELNSIHELQETRIGVALFSDCASAVVLSNGVGEPTESVYDLLGWEHKI
LPDTEHDLGFDVDPVGWKVVLSPQVPKLASSAIPSTFKEMLASIPSLPPSYQNADDFDWAMHPGGATILSGAEKVMGISS
YHMRASYDTYINHGNSSSATIFSVMDRLRSKDMDAVAPDGRVRDYVVGCAFGPGISVEMCMLKRNMGARGVTGLQTPPET
ESEGSTSEAGDDGGAQLDERASSGRQTDQTFVAEAMEDLDLD
>Colme1|14421
MAAPNTFGELGLSIIGVASQYPPYSLKTNSIDYLSNKFYPESPSMKKVLSINRFTGIDYRSSIGTHEHKVVNQKDAPSIA
ELHKVFMSDGVPLAVEASRKAIEEARIDLSEITHVVSTTCTDSANPGFDHYVVNGLGITHQVEKVLLHGVGCSGGLATLR
TAANLALGHKARGKPARILCVALEVSTTMVRSELNSIDELQETRIGVALFSDCASAVVLSNGVGEPTEPVYDLLGWEHKI
IPDTDQDLGFDVDPVGWKVILTPRVPKLASAAIPSTFAEMLSDVPSLPSNYQKPEDFDWAMHPGGATILSGAETTMGITS
YHMRASYDTYINHGNSSSATIFSVMDRLRSKDMDAVAPEGRARDYVVGCAFGPGISVEMCMLKRNMRARGATGLQTPPET
ESEGSTSEAGDDGAVRSEERASSGRQADQTFVAEAMEELDLD
>Colph1|158039
MAAPNTFGELGLSIIGVASQYPPYSLKTDSIDYLSNKFYPESPSMKKVLSINRFTGIDYRSSIGTHEHEIVNQKYAPSIA
DLHKVFMSDGVPLAVEASRKAIDEARIDLSEITHVVSTTCTDSANPGFDHYVVNGLGITHQVEKVLLHGVGCSGGLATLR
TAANLALGHKARGKPARILCVALEVSTTMVRSELNSIDELQETRIGVALFSDCASAVVLSNGVGEPTEPVYDLLGWEHKI
IPDTDQDLGFDVDPVGWKVILTPRVPKLASAAIPSTFAEMLSSVPSLPLNYQKPEDFDWAMHPGGATILSGAETTMGITS
YHMRASYDTYINHGNSSSATIFSVMDRLRSKDMDAVAPEGRARDYVVGCAFGPGISVEMCMLKRNMRARDATGLQTPPET
ESEGSTSEAGDDGGVRPEERASSGRQADQTFVAEAMEDLDLD
>Conli1|2212
MADLFQKGVFIVGLGHHYPPYVNGLDDIDDYLAKFCDTNTPALKKLLQVNRKTGIKERPNIISRNDPLFNRAAPPTISEL
DHIFRTRAVDLAVRACRKAIVDWGGTVSQITHTVAATGTNAGSPGYDFLVNDKLGVPHEAQRMLLGGIGCAGGLATIRAA
ATIANDATLRGRPARVLGFACDLTSTNIRCDLAILAENPEETRVSMALFSDAAAAFVVCNGLGLEDEDGVVYSVLDWESG
VLKGTLAHEQCLVDPLGFRSFMSPGLPDVTSDAVEPLLERLLARNAWQLPDGAPRLASTHLDWAMHPAGLAVLDKVKENL
QLDDDQMKASFDVLQSKGNSAGPTVLIVLDRLRKMGNIRQYVVACSFGPGVCAEMLALRPNAE
>Conli1|6509
MAAAPSFPRELGLSIIGLGTQYPPHTLKPDSVETISKRFYPDTPSMRKVLAINRFTGIDARSSIGTPDHPLVNQARAPTI
AELHETFMTDGVPLAVSAARKALLEAGLEPQAVTHVVSTTCTDSANPGYDHYVAKELGLRPDVQRVLLHGVGCSGGLAAL
RTAANLALGHGARGRAARVLVLAAEVSTTMVRSELDSVDELQETRIGVALFSDCASAVVLANGVGEAPLRPPVYELLGWE
NRIIPDTEADLGFDVHPSGWKVVLSPRVPKLAQGVVLPTYEALMGDLPPLPERYGKPADFDWAMHPGGATILTGAEKALG
ISAEHMRASYDTYINHGNSSSATVFSVLDRLRSKEMDALAPGGVVKDYVVGCAFGPGITVEMCMLKRNLGVRGISGLQTP
PETESEGSSRSDDGMEDAVPQTERIREGDAFISEALAGVELD
>MarPMI226|412285
MAAPSSFGELGLSIIGLGTQYPPYSLNADALNILSKRFYPETPSMKKVLTINQFTGIDSRSSVGTPDHPLVNQPNAPSIR
ELHQIFMSDGVPLAVEAARKAIAEANIDIRHITHIVSTTCTDSGNPGFDHYVAKGLGITHQVEKVLLHGIGCSGGLAALR
TGANLALGHTARGRPARVLCVALELSTTMVRSEFDSINELQETRIGPCLFSDCASAVVLSNNIGEPVEPLYELLGWDHRI
IQDTEGDLGFDVDPVGWKVVLSPRVPKFACAAVEPAFNDLMASLPSLPCDYQRAEDFDWAMHPGGATILSGAERALGISA
EHMRASYDTYMNHGNSSSATIYSVLDSLRSKNMDALAPGGRVREYIVGCAFGPGIAVETCMLKRNLRYGAQVSGLQTPPE
TESESGEMSGTSEAGDAEWVSEGNGASAGMISEEVEPSRWQSDFIAESLENLELD
>Phaal1|887
MKKVLSINQFTGIEARSSIGTPDHPLVNQEHAPSITELHDIFMSDGVPLAVAAAQKAIAEARLDLREITHVVATTCTDSA
NPGYDHYVCKGLGITHQVEKVLLHGVGCSGGLAALRTAANLALGHAMRGKPARILCVALEISTTMVRSELDSIDKLGETR
IGAALFSDCGSALVLSNGIGESAEPVYELLGWDHRIIPETEEDLGFDVDPVGWKVVLSPRVPKIAEAALRPAFADLISCL
PPLPEDFQKAEDFDWAMHPGGATILSGAERALSIKPEAMRASYTTYMNHGNSSSATIFSVMDCLRSKDMDAIAPGGRPKD
YVVGCAFGPGIAVEMCMLKRNKGVQSISGLQTPPETESEASDEDVANQAADWDSNVIETAQEKSGVEDTAAVKVSDAQFI
SEALEGVELD
>Chafu1|371130|manually curated
MYKLAHVCPAGVGCIRARKVQLDSNRSLGPPFFALYKSRGLCCFLQWLSCLPLPARFALSPVLLLFRPVVPANQPIDSSQ
SRLRHSSAHPQAYFPRFGTMAIRTNMDDLNLSILGLGTQYPPHSLKPDSIEVLSKRFYPESPAMNKVLSINRCSGIEFRS
SIGTHDHPIMNQPDPPTIAESSKVFMKDGVPLAISAARKALAEARVNPDQVTHMVSTTCTNSANPGYDHFVAQELGLSPN
TEKVLLHGVGCSGGLAALRTAANLCLGHSARGKPARILVVALEISTTMGRSELESIHTSQETRIGIALFSDCGGALLLSN
DIPFPSPTVAFPVPPIYSLLGWHHHTIPSTTTDLGFDIDPVGWKVVLSPRVPQIAESVLAPTFSALLSSLAPSLTAAAAK
AHPDPTDFDWALHPGGATILTGAERVLGLSSAHLRASYDTYINHGNSSSATIISVLDRLRQKDMDALAAEEVKGPKEMVV
GCAFGPGITVEMCMLKRNLGGHGQRRGGIETPPETESEGDERSADGEWEDSVNGKEEEEDVFVREALEQVELD
>Bombom1|488597
MAAPVAFGELGLSILGLGAEYPPHNLKPTAIDTLAKRYYPDSPAMTKVLAINRYTGIDTRSSIGNPDHPAVNKPSAPSIA
DLHAIFMSDGVPLAVKACRKALSEARLAASDITHIVSTTCTDSANPGFDHHVAKTLALGPHVERVLLHGVGCSGGLAALR
TAANLCLGHSQRRLPARILVVALEVSTTMVRSELDSIDALQETRIGIALFSDCASAVVLSNDIDLRQEPVYDLLGWQNCV
IPETEADLGFDVDPSGWKVVLSPRVPALTQAVMAPSYAALMAALPDDVRARHASPKDFDWAMHPGGATILTGAEKALGIT
SEHMRASYDTYINHGNSSSATIFSVLNRLRQKEMDALAPPPGPGGGVKEYVVGCAFGPGITVEMCMLRRRGVEGEVVPTG
IQTPPETESEGRDGGADVRGTREIEERGNGNGNQRLDAEGEQGKKGKKEEQEQAAFISEALENVELD
>Bombom1|507539
MAKRLSYTRRDHASSPDIHCRMMHEKFHTPAPVPVNIYPGNNSLAAEIDTLSLYDHNTKHPCPTPSPTPVSSHFSHGTST
FLTTTQPLSPSPAVPVAVITLPLSAKIPRIYAATKIATRHKAVDPLEPSFNRAMAIRDRMSLFLEHASPLAVDVAKRAVA
GAGIVDPAREIGLLVVVTSTGFIAPGVDVAVLRGLGLSSSVGRVVISFMGCAAAMNGIRTGADYAIAHAQDEIGGQRKGK
KALVVCVELSSVNGVFKQTMNDVIISSLFGDGCAAVVVGAADASAVQNGDLAPGSIVLRGSFSQLVDGTDDGIILGVNHD
GITCDLSPKLPGYIKLAVGPAIELVLEGYGLRKKDIGLWAIHPGGPKIIEESLASLGLSDEVASVSWEMLSRFGNMLSVS
LPFVLQKMAGDVVKNGGKTGVAFSFGPGITVEGVVFDVVA
>Neuhi1|150908
MAASTAAGELGLSITGLGVQYPPYSLGPDAIDILSKRYHPESPAMKKVLAINRYTGIDHRSSIGNPDHPLVNKANPPTVN
ELHEVFMSDGVPLAVEASRKAMAEARVVPAQITHMVSTTCTDSANPGYDHFVAKELGLSDRLEKVLLHGIGCSGGLAALR
TAASLCLGHTARGKPARILVLALEVSTTMVRSELESINALQETRIGIALFSDCASAVILSNGIGEAPGKPAIYDLLGWEN
RVIPDSEHDLGFDVDPMGWKVVLSPRVPVLAKASLQPTYADLLSSLKDQLPSSYQKPADFDWAMHPGGATILSGAESAMG
LTPEHMRASYDRYINHGNSSSATIFSVLNRLREKDMDALAPGGKVKEYVVGCAFGPGINVEMCMLKRRMNAPARTTTGLD
TPPETDDSEGPGPGSSAGSDDGESIEGGEKEEKFISEALDNVELD
>Colac2|751886
MAAPNTFGELGLSIIGVASQYPPYSLKTDSIDYLSNKFYPESPSMKKVLSINRFTGIDYRSSIGTHEHEVVNQKDAPSIA
ELHKVFMSDGVPLAVEASRKAIEEARIDLSEITHVVSTTCTDSANPGFDHYVVNGLGITHQVEKVLLHGVGCSGGLATLR
TAANLALGHKARGKPARILCVALEVSTTMVRSELNSIDELQETRIGVALFSDCASAVVLSNGVGEPTEPVYDLLGWEHKI
IPDTDQDLGFDVDPVGWKVILTPRVPKLASAAIPSTFAEMLSDVPSLPPNYQKPEDFDWAMHPGGATILSGAETTMGITS
YHMRASYDTYINHGNSSSATIFSVMDRLRSKDMDAVAPEGRARDYVVGCAFGPGISVEMCMLKRNMRARDATGLQTPPET
ESEGSTSEAGDDGGVRSEERPSSGRQADQTFVAEAMEELDLD
>Linth1|309128
MKGVGAFGELGLSIVGVASQYPPHNLKSDSLDAISKKFYPESPAMKKVLSINRFTGIEFRSSIGPSDHPLVNREKPPSIK
ELNDFYLSDGVPLAIKAAKKAINEAGISLEDITHVVSTTCTNSANPGFDHFVVKGLGIRQQVEKVLLHGIGCSGGLAALR
TAANLALGHKARGIPARILCLALELSTPMVRSELESINELQETRIGVALFSDCASALILSNGIGNSPPPIYELLGWDHKI
LPDTESDLGFDVDPLGWKVVLSQRVPKLAVSYLKPAFSGLLSSLPPLPERYRLPEDFDWAMHPGGATILSGAEQVMGITP
EHMRASYDTYINHGNSSSATIYSVLNRLREKEMDAVAPGGRARDYIIGCAFGPGISVEMCMLKRNMGLKDISGLQTPPES
ASEGSSEDGEENIESDFDEFMREALAELELD
>Apimo1|171751
MATIDNSFGELGLSITGIGSQYPPYGLKPEEVQKLADGYYPDSAAMKKVLSINRFTGIESRSSIGTSDHPIVNKPEAPSI
RELHETFMSDGVPLAIEASRKAIAEARIDLSEITHIVATTCTDSANPGFDHFVAKGLGIRHQIEKVLLHGVGCSGGLAAL
RTAGGLALGHTMRRKPARILCIALEVSTTMVRSELNSINELQETRIGVCLFSDCGSAVVLSNGIGEQKAEPVFNLLGWEH
KIIADTEADLGFDVDPVGWKVVLSPRVPQIAAESLAPTFAELMADVPNMPKEYQIPADFDWAMHPGGATILTGAEKAISL
TPEHMRASYDTYMNHGNSSSATIFSVLDRLRSKDMDALAPGGRVRDYVVGCAFGPGISVEMCMMKRNMGSRGLGGIPTPP
ETESEGSRSEGEEDTDWASVDPKESAPDTPEPETVADRNVSALPPPPADDGFITEAMAGVELD
>Apimo1|111700
MTITRTMTESTDSPRLWITGVGSQYPPSSLGPEKLEDFAARFHDVGKPGLNKLLKINRCTGIEARPAIHSYETGFSCGLD
PPSIKDLDKCYQEHGVNLATQACQKALTEWGGCLSDITHTIAVTCTHQGSPGYDVLVNRKLGLDKNENTERILLQGVGCA
GGVAIMRVAADVAMSAATRGRPARILAYACELCTPNVRHELAQAEACTEISRLSIAGALFSDAAAAFVFCNDEGLLRKTG
NGNSNGDDDGHAQTRPGLPLFEVLECGNATIPDTVHHMGMFTEAEGFRTVIGREVTYHTRKAILPLFQRLCASSSSSSLP
CDPASFDWALHPGGKAIIVGAQEELGLTEDHLRATKEIYRTRGNSSSPSVLAVLDLLRRLGPGRDHVAVTSFGPGLVLQL
LLCPT
>Chagl_1|18758
MATQNEFEDLGLSILGLGAQYPPYDLKPESLEILSKRFYPESPAMSKVLAINRYTGIDQRSSIGTPDHPLVNQPNPPTIT
EINDIFMKEGVPLAVSAARKALAEAHVEAAQVTHMVSTTCTNSANPGYDHFVATELGLSPNTEKVLLHGVGCSGGLAALR
TAANLCLGHTMRRQPARILVVALEISTTLVRSELDSSATILSVLDRLRRKDMDALAPAPRAGGGGGGGPKEYVVGCAFGP
GITVEMCMLKRNLVGGSVASRGGMETPPETESEGGGGSDVDERSEQGEVASVEGARGGVDVGVGEDGEAFINEALEGVEL
D
>ConPMI546|2971
MAAPSFPRELGLSIMGLGTQYPPYALKPDSVETLSKRFYPDTPSMQKVLAINRFTGIDARSSIGTPDHPLVNQAQAPTIT
ELHKTFMTDGVPLAVSAARKALMEAGVDAAAVTHVVSTTCTDSANPGYDHFVAKELGLRPETEKVLLHGIGCSGGLAALR
TAANLALGHRARGKAARVLVMATEISTTMVRSELDSVNELQETRIGVALFSDCASAVVLGNGVGDQAPPVYELLGWENRT
IPDTEEDLGFDVHPSGWKVVLSPRVPKLAQNVVLPTYETLIRDLPPLPESYAKPADFDWAMHPGGATILTGAEKALGISP
EHMRASYDTYINHGNSSSATVFSVLDRLRSKEMDALAPGGVVKDYVVGCAFGPGITVEMCMLKRNLGVRGISGLQTPPET
ESEGSRSDDGEEDLGRETVPQTDRIRGGADQGDAFISEALAGVELD
>Thiar1|770766
MAAPTDSGELGLSILGLGTQYPPHALEASAVDVLSKRFYPDSPAMQKVLSINRYTGIDQRSSIGTPDHPLVNRPDPPTIA
ELHKTFMSDGVPLAVSAARKALAEAQVDPAQVTHMVSTTCTNSANPGYDHFVAKELGLSQTVEKVLLHGVGCSGGLAALR
TAANLCLGHTQRRKPARILCVALEISTTLVRSELESIHESQETRIGVVLFSDCASAVLLTNNIPFTSTQQQHPVPASPPP
PIYTLLTWTHQTIPETEPDLGFDVDPLGWKVVLSPRVPQLTQSVLQPSFSTLLDSLPPDSSPPTALPSSYTRPAHFDWAM
HPGGATILTKAEQALGITPQHMRASYDTYVRHGNSSSATIFSVLDRLRHKDMDALAPTAYGDEDADEGGGPREYVIGCAF
GPGITVEMCLLRRNLSASSSTRRVLGMETPPETESEVSGGEGSVGGEDGDGDGFSEPGLEEEVGGEGSKESESAYSKGGE
DTGKIGTLGFKREAEQEAFIMEALEGVELD
>Thihy1|516824
MAVIKAPQMRETNQTKGANATQATGTQPMPGLWITGIASQYPPHLLAPERLGEFAEMFFDVEKPALKRLLHINKRSGIET
RASIGDLQTGIASQPKAPTLADLDRFYRQAGVDLAAQACRGALKEWGGRPCDITHTVAVTCTNQGNPGYDLLVARQLGLP
HTVDRMLLHGVGCAGGLAIMRAAAQIASGAASRGRPARVLAFACELCTPNVRYELAAAAACANPADVGIAGALFADGAAA
FVLCNDAGLLLPQQQQQQDEAGDSGYSDDGGGRDSESHRAEPLFELLEWGSATIPDTMQHMGFYAEGTGFRTVLTRDVPS
FTKAAIAPMFRSLLPRVRDKTASASLDVADFDWALHPGGEAIIHGAQEMLGLTGEQLRATREIYRTRGNSSSASVLAVLD
LLRRMGRGKDHVVATSFGPGLAIEMSLLGRCREGDAATRDDSD
>Thihy1|497264
MKKVLSINRYTGIDQRSSIGTPDHPLVNQPNAPTIAEIHDAFMSDGVPLAVSAARKALEEAHVDPAQVTHMVSTTCTDSA
NPGYDHFVAKHLSLGPNTEKVLLHGVGCSGGLAALRTAANLCLGHTARRKPARILVVALEVSTTFVRSELDSIHASQETR
IGATLFSDCAGALVLSNSLPFPASAPQHPPPPPPIYTLLGWQHHTLPSTESDLGFDVDPQGWKVILSPRVPSLTQSVLQP
TFASLLASLPEGSLLRSGASSPPDFDWAMHPGGATILSGAEQALRITPEHMRASYDTYINHGNSSSATVLSVLDRLRRKD
MDALAPGGRVREHVVGCAFGPGITVEMCVLRRNMAGGSGGGGGDGLRSGVETPPDTDESEGGGASDVGDEESEVSGEGQE
SRIDGDAVDVTKGLEGCRREEEAFISEALEDVELD
>CodFL1790_1|706997
MVADAVVYHPSVAHYLKFVATTVGRDKLLRTVQYFARFYAWYLLRTNAPQASISPWEAAKKQFGLVRKVMRAGKNVEHFK
AAAVAADNKTMDPVLRYAAVGRQLGYAGYLTFDLATLLDTLGVRKSASAKRFQQEAYRFWAIGILCSVVAQTYTLYRLRE
REAKVDRKEGEGVVESKRIAVERAASHLQLTSDLCDLTVPLSALGWVAFDDGIVGLAGTFSSLIGHAPPGIPPRRAATMA
AITVPRELGLSITGVASQYPPHALKSNALEALAKKFYPESAAMKKVLSINRYTGIDQRSSIGTPDHPIVNQAEAPTVAEL
HKIFMSDGVPLAVSASRKAMAEARVEPAQITHMVSTTCTNSANPGYDHFVAKDLGLSVNLEKVLLHGVGCSGGLAALRTA
ANLCLGHAMRGLPARILCVALEVSTPLARSELESIDKLQEVRIGAALFSDCASAVVLSNGIGEQAGPVYELLGWQHHVVP
DTEDDLGFDVDPVGWKVVLSPRVPKLTQAVIEPTYHALLSAAPKLPPAYQVAADFDWAMHPGGATILTGAEHAMSITPEH
MRASYDTYINHGNSSSATIFSVLDRLRAKDMDAVAPGGRPKDYIVGCAFGPGITVEMCLLKRNLEIQGIIAGIQTPPESE
VSSRSGDAEEDPDQEPTRGGGDTVQTAEDQSFIAEALEGVELD
>Truan1|523326
MAAADSFGELGLSIIGVGSQYPPYSLRPSEVQTLAEKYYPESEAMKKVLSINRYTGIDTRASIGTSEHPLVNKKEAPSIG
ELHRVFMSDGVPLAVEASRKAIAEAGIDLSEITHLVATTCTDSANPGFDHFVLKELGVKHQVEKVLLHGVGCSGGLAALR
TAANLALGHTARRKPARILCLALEVSTTLVRSELESINTLQETRIGVCLFSDCGSAVVLSNGIGENTAPPVYELLGWEHK
VIPDSEDDLGFDVDALGWKVVLSPRVPKLAAGSLQPTFAELMRDVPDMGPKYKDAADFDWAMHPGGATILTGAERVMSIT
PEHMRASYTTYINHGNSSSATIFSVMDKLRSKDMDVLAPGGQPKEFVVGCAFGPGITVEMCMLKRNMGVNGLHTPPETDS
EGSRSEADDGSDWASVDPKESAPDTPEPELNQSPNASRRHEEFISEALDGVELD
>Acral2|1059998
MSAPDTFGELGLSIIGMGTQYPPYDLDASSLEILSQRYYPESVPMSKVLSINRFTGIDTRSSIGTPDHPIVNQDKPPSIA
ELHSLFLSDGLPLAVRAARQAIDEARIDLSEITHMVSTTCTDSANPGYDHYLAKGLGITHQVEKVLLHGVGCSGGLAALR
TAANLALGHTARGKPARVLCVALEVSTTMVRSELDSIHQKQETRIGVALFSDCASAAVLSNGIGGQDPSASVEPIYELLG
WQHRIIPDTEADLGFDVDPLGWKVVLSPRVPKLATSVVEPTFSDLLASVPALPPSYRNADDFDWAMHPGGATILSMAEKA
TGITPEHMRASYDTYINHGNSSSATIFSVMNRLRDEDMDAVAPGGRVRDYVVGCAFGPGIAVEMCMLKRNPGVRGDTTGL
PTPPETESEGARSELDEETDSMGHTAAGSGLGDITGGGNGGGTQHPGQGQGPGRGRRVGQVRDDAFIAEELERLDLD
>Acral2|2111345
MGSLPTSSPCPELWITGLGSQYPPYLLPPEKFEALASKFHDMEKPVLKKLFRMTFSSGIETRASTLSLDSGFCCQQQVPS
ISDIDINFRKSGVDLTAQACRKALRESRPDLDLDEAAAGITHTVSCQGGIQTFPGYDFHVARQLGLGHDVEQILLQGVGC
AGSMSILRVAAEVALGAEALGKPARILCFACELNVPYSRHFYAEAEAATDEENMDIAGSLFSDGAAAFVLCNKYGLDQDD
EDEDSGSVPLFRVVDWERAVSPGTVQNMGASIKPTGYTSRITKQVPELTRQSVPPLFERCFGRYKEKTGRTHLGIGDFDF
AIHPGGMAIIENVQQALDLNEKQLRATRQIYTTRGNSGSPSALCVLDLMRTLESPGKDDVVAMAFGPGLASEMAMLSRCR
RR
>Colch1|2107
MAAPNTFGELGLSIIGVASQYPPYSLKADSIDYLSSKFYPDSPSMKKILSINRFTGIDYRSSVGTHEHPIVNEKEAPSIA
KLHEVFMSDGVPLAVEASRKAIEEARIDLSEITHVVSTTCTDSANPGFDHYVVKGLGITHQVEKVLLHGIGCSGGLATLR
TAANLALGHKARGKPARILCVALEVSTTLVRSELDSVNELQETRIGLALFSDCASAVVLSNGVGEPTEPVFDLLGWEHKI
IPDTDHDLGFDVDPLGWKVVLSPQVPKLTSSAIPSTFSELVASIPSLPPSYHNADDFDWAMHPGGATILSGAEKTMGITS
YHMRASYDTYINHGNSSSATIFSVMDRLRSKDMDAIAPDGRVRDYVVGCAFGPGISVEMCMLKRNMRSRGVTGLQTPPET
ESEGSTSEAGDDGGVQTEERASSGRQADQTFVAEAIEGLDLD
>Cornip1|377243
MAAPRTFGDLGLSILGLGAQYPPYSLKPQSLEVLSKRFYPESASMNKVLSINRYTGIDERSSIGTPDHPVVNKPTPPTIA
ELHEVFMSDGVPLATSAARKALLEAGVEAADVTHMVSTTCTDSANPGYDHFVAKALGLSPGVEKVLLHGVGCSGGLAALR
TAANLCLGHAMRGLPARVLVVALEVSTTLARSELESIDRLQETRIGAALFSDCGSAALLSNGIGIGTGVGIGIGGHPGGA
VYELLGWEHVVLPDTEMDLGFDVDPVGWKVVLTPRVPKLTTGVLRPSYDALLAAVQPALPPSSYREPADFDWAMHPGGAT
ILTGAERALAIAPEHMRASYDTYINHGNSSSATIFSVLDRLRHKDMDALAPGGRVRDYVVGCAFGPGITVEMCMLKRGGG
RGSGNGSGSGGGVVASGLQTPPETESEASSRSEDGDVGGDLGREKDDDAIWPAALEQRARRLTADEEDAFINDALSGVEL
D
>Torra1|435626
MAADSFGELGLSILGLGKEYPPFVHDAASLETLSRRFYPETPAMKKVLAINRFTGIDARSSVGTIDHPSVNGPRPPSIAD
LHELYSEQGIPLAVAAARRAMEEAGVDAAGITHMVATTCTNSANPGYDHFVARELGLADRTERVLLHGIGCSGGLAALRT
GANLALGHAARGKPARVLCVALEVSTAMVRSELESIHELQETRIGVALFSDCASAVVLANGVGERRQGVYDVLGWQHRTI
AGTEADLGFDVHPDGWKVVLSPRVPKITGAVVAPTFSDLVGSVPGLPASHREARDFDWAMHPGGATILSGAEKAMGITPE
HMRASYDTYINHGNSSSATIFSVMDRLRAPDMDKLAPGGRVSDYVVGCAFGPGISVEMCLLRRRGGPAATAAATATAAAT
GLQTPPETESEASTGVPSEAGDGDDFVAEALEALELD
>Cercau1|498153
MAAPAAQRELGLSIIGLGTQYPPFSIPPSALDALSKKFYPDSPAMQKVLSINRFTGIDQRSSIGTPDHPLVNGPTAPTIT
EINKIFMSDGVPLAVSAARQALAEARVEPLQITHMVSTTCTNSANPGYDHFVARDLGLSQSVEKVLLHGVGCSGGLAALR
TAANLCLGHAMRGLPARILVAALEISTTLVRSELDSINADQDTRIGIALFSDCAGALVLSNGLGAADEALAPPVYELLGW
EHHTIPDTESDLGFDVDPLGWKVVLTPRVPTLTQGVLEPAYKALLGALAQPPPESYRTPADYDWAMHPGGATILTGAEKA
LGITPEHMRASYDTYISHGNSSSATIISVLNRLRAKEMDSMTPGGRGPRDHVVGCAFGPGISVEMCMLRRNLSTTPSGLQ
TPPETESEPSEAGAPASESGDDPANESEVAAGLANGANKPVKETGGGNTTADGERLETAKKAESFISEALESVELD
>Cercau1|548618
MADPNRSGIYVVGIGHHYPPYLTDLDDLEGYLARFLDTNAPSVKKLLQVNRKTGIKERPNIIARDDPLFNRAVPPTISEL
DQVFRTRAVDLAARACRKAIADWGGTVSQITHTVAVTGSNAGSPGYDVLVNEKLGVPGNAQRALLSGVGCAGGLATLRVA
ATMANDATLRGRPARILGYACDLTSTNIRCDLTIMAENPNETRVSMALFSDAAAAFIVCNELALDDDESIIYSVLDWENG
VLKNTLAYEQSLPDPLGFRFFMSPELPDVTSGAVGPLLETLLARNAWRLPDGSPPLPPTDLDWAVHPAGLAVLDKVKENM
ALHDGQMRACFDVFEGKGSSASPTVLIVLDRLRKMGKPKENIVATSFGPGICVEMLALRSCSDH
>Colgo1|693848
MAAPNTFGELGLSIIGVASQYPPYSLKTDSIDYLSNKFYPESPSMKKVLSINRFTGIDYRSSIGTHEHEIVNQKDAPSIA
DLHKVFMSDGVPLAVEASRKAIDEARIDLSEITHVVSTTCTDSANPGFDHYVVNGLGITHQVEKVLLHGVGCSGGLATLR
TAANLALGHKARGKPARILCVALEVSTTMVRSELNSIDELQETRIGVALFSDCASAVVLSNGVGEPTEPVYDLLGWEHKI
IPDTDQDLGFDVDPVGWKVILTPRVPKLASAAIPSTFAEMLSSVPSLPLNYQKPEDFDWAMHPGGATILSGAETTMGITS
YHMRASYDTYINHGNSSSATIFSVMDRLRSKDMDAVAPEGRARDYVVGCAFGPGISVEMCMLKRNMRARDATGLQTPPET
ESEGSTSEAGDDGGVRPEERASSGRQADQTFVAEAMEDLDLD
>Colzo1|651543
MAAPNTFQDLGLSIIGVGSQYPPYALKTDSIDYLSKKFYPESPSMQKVLAINRFTGIDYRSSIGTHEHPVVNNKEAPSIA
ELHKVFMSDGVPLAVEASRKAIDEARIDLSEITHVVSTTCTDSANPGFDHYVVKDLGITHQVEKVLLHGVGCSGGLATLR
TAANLALGHRARNKPARILCVALEVSTTMVRSELNSIDELQETRIGVALFSDCASAVVLSNGVGEPAESVYDLLGWEHKI
LPDTDQDLGFDVDPVGWKVILSPQVPKLASAAIPSTFKELLASVPSLPPSYQNAADFDWAMHPGGATILSGAEKVMGISS
YHMRASYDTYINHGNSSSATIFSVMDRLRSKDMDAVAPDGRVRDYVVGCAFGPGISVEMCMLKRNTGPRGVTGLQTPPET
ESEGSTSEAGDDGGAQLDERASSGRQTDQTFVAEAMKDLDLD
>Cytch1|515260
MSPNTFGQLGLSITGLGTQYPPYALKPDAIDILAKRYHADSPSMKKTCAINQFTGIDTRSSIGNPDHPVVNHPEPPSIAE
LHEVFMSDGVPLAVSAAQKAIAEARIDLEEITHIVSTTCTDSGNPGFDHFACQGLGITHQVERVLLHGVGCAGGLTALRT
AANLALGHSYRGKPARILVLALEVSTTMVRSELESIDKLQETRIGVCLFSDCASAVVLSNGLGDELCGATWPVYDLLGWD
HRIIPDTTHDLGFDVDPVGWKVVLSQRVPKLAAGSLQPTFRDLMSSLKLPPPWNDAKPADFDWAMHPGGATILTGAERAM
GLVPEHMRASYDTYINHGNSSSATIFAVLDRMRSKDMDACTPDGRGPREYVVGCAFGPGVAVEMCMLKRNLGMRPDNTGL
QTPPETESEESSERSEDGEDSVRSDEVDIEAVAHTPLSGRGGKGDADLDGESFINQALDSVELD
>Gaegr1|1207
MAAPQSSFRELGLSILGVGSQYPPYSLKPDAVETLGKRFYPDSPAMKKVLDINRYTGIEGRSSIGNPDHPLVNGPTAPSI
AELHSTFMSDGVPLAISAARRALEDAGLGGDDAAAQITHVVSTTCTDSANPGYDHFVARALGLSPSVEKVLLHGVGCSGG
LAALRTAANLALGHAMRGLPARILVLALEVSTTFVRSELDSINSEQTTRIGVCLFSDCASAVVLSNGVGQAPTTEPAFDL
LGWQNRTIPDSEVDLGFDVDPAGWKVILTQRVPKLTAEVLRPTFDSLMSSLPPLPKTYGAAADFDWAMHPGGATILMGAE
KAMGMAPEHMRASYDTYMNHGNSSSATIFSVLDRLRQKDMDAHTPGGRPPADYVVGCAFGPGITVEMCMLRRRRQGAAAV
TGLQTPPETESEASRSDDEDDVQSKRAAPQSSSRNGNKSSGVAGSSNGFVESAGSDAFISEALAGVELD
>Cryphonectria_parasiticav2|229956
MSSPNSFGQLGLSILGLGTQYPPYGLKPEAIDTLVQRYHDAESPSMKKVLSINKYTGIGTRSSIGDPDHPVVNNPDPPSI
EELHEVFMSEGVPLAVSAARKAIDEAKIDLEEITHVVSTSCTDSANPGYDHFVCQGLGITHQVEKVLLHGIGCSGGLAAL
RTAANLALGHSYRGKPARILVVALEVSTTFVRSELDSIDKCDETRIGVCLFSDCASAVVLSNGLTTTTTTTSGGVVPSST
LRPATYDLLGWDHRIVPDTAHDLGFDVHRHGWKVVLTPRVPKIAQSALKPTFSDLMSSLRPQLSPNYQDAPPADFDWAMH
PGGATILTGAEETMGLRPEHMRASYDVYMNHGNSSSATVFSVLDRLRSKDMDACTPDGRGPRDYIVGCAFGPGVSVEMCM
LKRNQHGGGGRGPVGREGEGGIPTPPETESEQS
>Ilyeu1|621972
MAVPSTFGELGLSIIGLGIEYPPHSLDHTSVNVLSARFYPDTPSMKKVLGINQYTGIHTRSSIGTPDQPVVNQQHAPSIA
ELHKLFQSDGVPLAIRAARKALAEAKIDPRQITHIVATTCTDSANPGFDHFVAKGLGITHGVEKVLLHGVGCSGGLATLR
TGANLALGHTARKLPARILCVALEISATMVRSELDSINEMQETRIGACLFSDCGSAAVLSNDIGEPTEPIYNLLGWDQRI
IPDTEDDLGFDVDPVGWKVVLTPRVPKLTRVAMAPAFKDLKASLPRLPPDYQNATDFDWVIHPGGAAILSGAEQAMGISA
EHMRASYDTYINHGNSSSATIFSVMDRLRSKEMEALAPEGRVRDYVVGCAFGPGISVEMCMLKRNMAYGTKVDGLQTPPP
KTSLETPLETKVEVSEVGDGEWATTTSRFPTGKHLEMESWDHGAAFVARTLEHLSLD
>Ilyeu1|672826
MAAPSTFGELGLSIIGLGAQYPPYSLDASSVNTLSKRFYPDTPAMKKVLAINQFTGIESRSSVGTPDHPLVNQKNAPSIT
EIHRMFLNDGVPLAVQAARKAIAEAKVDLRHITHIVSTTCTDSANPGFDHYVAKGLGITHQVEKVLLHGVGCSGGLAALR
TGANLALGHRARGRPARVLCVALEVSTIMVRSELDSINELQETRIGACLFSDCASAIVLSNGIGEPAEPIYELLGWDHRI
IPDTEDDLGFDVDPLGWKVVLTPRVPKLTCASVSPAFNDLKASLPDLPLNYQEAADFDWAMHPGGATILSGAERAMNISA
EHMRASYDTYINHGNSSSATIYSVMDRLRSKDMDALAPDGRIREYVVGCAFGPGIAVEMCMLKRNMSYGIQVSGLQTPPE
TESESSETDETSDVGDSEGDGEWAGGSGAPTGKDSAGVELRERDAVFVAGVLEHLDLD
>Myrin1|537294
MSMSDISFHSSTPRTWIVGLGTQYPPFLIGVDKIEAFVERFYDTEQPSLRKLLQITGATGIDTRASINDFETDFCCQQDP
PSITDLDDFFRSEGVNLAVQACEKAVEEWGGALDDITHTVGVTCTANGLPGYDLLVAEELGLPRTVERVLLQGVGCAGGL
AIMRVAAQLACGATARGRPARILAYACELCTPNGRHDLAEAEACADPGKVGISAALFSDGAAAFMLCNDLGLEGSNCLAR
PIFQLHEWENTTIPCTGHHMGFYPEPMGYRSVLSKAIPDLLKGEVGPLLERLLPSFRKSLGLPELGVTGFDWALHPGGRS
IITKLQDELSLTNEQLRATFKIYTTRGNSSSPTVLAVLDSLRQMGPGKDNVAAVSFGPGLTIEMALLTRVRHHSMS
>Myrin1|466014
MKKVLSINQYTGIEKRSSVGTPDHPVVNHEKAPSIKELHDLFLSDGVPLAVSAARKAIAEAGLDLSQITHIVSTTCTDSS
NPGFDHYVAKGLGITHQVEKVLLHGVGCSGGLAALRTGANLALGHKFRGKPARVLCVALEVSTTMVRSELDSIHELQETR
IGACLFSDCASAAVLSNGIGEPAEPIYELLGWDHKIIPDTEDDLGFDVDPVGWKVVLTPRVPKLAGASILPSFEDLKASL
SLPAEYQNPADFDWCMHPGGATILTGAERVLQISSEHMRASYDTYINHGNSSSATIFSVMDRMRSKEMDALAPGGRVREY
IVGCAFGPGISVEMNVLRRNLEYGSAINGLQTPPETESEASDDVVEVSVRGNDEGFIAEALENLEVD
>Fusoxys1|872892
MSAPSTFGELGLSIIGISAEYPPHSLDYTCLNTLSDRFYPDTPSYTGIDTRSSIGTPDHPAVNKKDAPSIAELHTLFLSD
GVPLAIRAARKAIDEAKIDTRFITHIVATTCTDSANPGFDHFVAKGLGITHGVEKVLLHGVGCSGGLATLRTGANLALGH
KARGLPARVLELDSINELQQTRIGACLFSDCGSAAVLSNGIGEPSEPVYDLLGWDHRTIPDTEDDLGFDVDPVGWKVVLT
PRVPKLTAASIGPAFNDLKASLPQLPPDYQKAADFDWAMHPGGATILSGAERAMDITPEHQRASYDTYINHGNSSSATIF
SVMDRLRSKDMDAMAPDGRVRDYVVGCAFGPGITVEMCMLKRNMSHGAGLPGLQTPPETPAETETEPSEIGDGDGEWGRE
LSGDPAESPDQYALFVADSLEHLDLD
>Khuory1|374754
MAATSSFEELGLSILGVGSEYPPYGLKPDEVQKLGEKYYPESPAMKKVLSINRFTGIESRSSIGTSDHPSVNRPEAPSIE
ELHGIFMSDGVPLAIEASRKAIAEARIDLSEITHIVSTSCTDSANPGFDHFVAKGLGISHPVEKVLLHGIGCSGGLAALR
TAANLALGHAARRKPARILCVALEVSTTLVRSELDSINELQETRIGVCLFSDCGSAVVLSNGLGERKAPPVYDLLGWEHR
MIPDTEGDLGFDVHPSGWKVVLSPRVPHLAAESLTPTFADLMADVPELPEGYREPADFDWALHPGGATILTGAEKAIALT
PEHMRASYDTYMNHGNSSSATIFSVLNRLRSKDMDALAPGGRAKEYVVGCAFGPGISVEMCMLRRNMRATSGLQTPPETD
SEASRSEADEADWASVDPKESSPATPDQENPSRRRTPEAIDEAFISQAVDGVVLD
>Xylcub1|342290
MATDTFGELGLSIIGLGAQYPPNNLKADEVAKLAARFHPESPAMQRVLSINRFTGIETRSSIGTSDHPLVNNAEPPSIAD
LHATFMSDGVPLAVEASRKALAEARLDASQITHVVSTTCTDSANPGFDHYVAKELGLAQSVEKVLLHGVGCAGGLATLRT
AANLALGHRFRGRPARILCVALEISTTLVRSELESIDKTQETRIGACLFSDCASAVVLSNGVGEATVEPVYELLGWDHRI
IPDTENELGFDADPLGWKVVLSQRVPKLTEQVLEPAFADLMATVGPNLPETYRTAPDFDWAMHPGGLTILTNAERTLKIS
AEHMRASYHRYMQHGNSSSATIFSVIDHLRSKEMDSYAPDGRVKEYVVGCAFGPGIAVEMCMLKRNMGSRGVQTPPETDS
EASRSEVGEEDDRDWTNPEEGKQLPSVQAEAPSEEMRNETLAPTREEEFVNEALASVDLD
>Xylcub1|449650
MGANWSSPGETNNHDDQRQETSDRLTITGLGSEWPELLVGTKDLQEYAESIYPADSPWLKKLLTVNAQTGVQTRAVLECW
NDPMWRGPVPPTIEQVHEAFDKYAPPLTAGAARRALNESGIAASAITHMVSVTATNCKCPGYDHLVAKELGISGDAERSL
ISGSGCAGGLAALRVANSMACAATLRGRPARILVVACELSSINLRAELEAAHKSGKLRIGAALFSDGAAAVVLCNDLALT
EKTPRLFTIADWCQNVAAETYDEVSVTTVSQGFLVYLSRTLPKHAAAAVHRPLQRLFGGKDLPSPTECDWALHAGGAAII
QGVAKSVGIPDHQLRATSAVYSTRGNTASVTVLAVLDKLRTMGPGTNDVVMCSFGPGLTVEMARLKRHC
>PhaeoFL0889_1|248451
MAGPDSSRDLGLSIIGLASQYPPYALKPDSLNVMAGRFYPETPSMKKVLSINQFTGIEARSSIGTPDHPLVNQENAPSIA
ELHEIFMSDGVPLAISAAQKAIAEARINISDITHVVATTCTDSANPGYDHYVCKGLGMTHKVEKVLLHGVGCSGGLAALR
TAANLALGHAMRGKPARILCVALEISTTMVRSELDSIDKLQETRIGAALFSDCGSALVLSNGIGECPEPVYELLGWDHRI
IPDTEGDLGFDVDPVDFAVGWKVVLSPRVPKVAEAALQPAFADLMASLPGLPEAYEKAEDFDWAMHPGGATILSGAERAL
KIKSETMRASYTTYMNHGNSSSATIFSVMDCLRSKDMDAIAPGGRPKDYVVGCAFGPGIAVEMCMLKRNMGLQGISGLQT
PPETESEASDEDMATHAVDWSSGSSAKHETEGIAISEGASLKSSDVQFINEALEGVELD
>PhaeoFL0889_1|539961
MTNMNGTKEPSQQSGPWITGLGHQYPPYLVGPELFEELATKFYDAETPQMKKLFQINRASGVEKRAWTVDIGSGSTFIQR
PELPTITDLNVFWRKAGVDLAAQACRKALKEWGGDLTDITHLVCCTTTAYGNPGIDLHVARKLGLRPEVQRALLAGVGCS
GGLAIMRVAAQMACGATARRKPARILAFACEICTPNARHELADVEATADPSQIGIAGTIFGDGAAAFVMCNDEGLDPDSE
RDPLFQVYDWDNATLPDTMDQMGWELCPTGYRTTLTRDVPISTAGAIGPMFHSLLPSFREKAGLPQATAADLDWCLHPGG
KAIIEGVQKSMDLSDAQLAASKQIYRTRGNSSSPTVLIVLDTIRKSESKENIVAASFGPGLSIEMAFLRRC
>Cersc1|491118
MGSQALADLAISPIPGLWITGLASQYPPHLIQPEKLDDAAARFGHDLESPGLKKLLQVNRHTGIKTRSMVSTYQDGFATG
SELPSIVEIDNYFRQVGVDLAAQACRKALRESGYGPEDITHTVAVTCTNEGNPGYDLLVARQLNLPHTIDRTLLHGVGCA
GGLSILRTAGQLALAATYRQRPARVLCFACELCSPNIRREMHEAERCPDPADICIGGALFSDAAAAFVLCNEYAMMASSD
TGSLKNDGPRGRRLFQLLEWGSATIPDTEDELGWYTEPLGRRAILSRNVPGYTKKAIRPMFEQLLPSYQAKAGTGTGTDL
LQPDNFDWALHPGGGTIIEGAQQVLGLTGDQLRASREIYETRGNSSSPTVLAVLDELRRTGGRGRDHVVATSFGPGLMIE
MAMLRRCRGEGEEEE
>Cersc1|448389|manually curated
MAAPAGPGELGLAITGLGTQYPPHSLPLSAIDTLAKRFYPDSPAMKKVLAINRYTGIDTRSSIGTPDHPVVNGPNAPTVA
QLHEVFMSDGVPMAVTAAKKALAEARVEASQITHMVSTTCTDSANPGYDHYVARDIGLSPSVEKVLLHGVGCSGGLAALR
TAANLCLGHAMRGKPARVLVVALEVSTTMVRSELDSVHALQETRIGLALFSDCASALVLSNGLGDQAEPVYELLGWENRV
IPDTEQDLGFDVDPSGWKVVLTPRVPKLTQSVIAPTYHSLLESLPPLPLAYRLPSDFDWAMHPGGATILTGAEKAMDISP
EHMRASYDTYINHGNSSSATIFSVMDRLRAKEMDELAPGGRVREYVVGCAFGPGITIEMCMLKRNMATRLGENRILSGLQ
TPPETESEASGPSEDGDEEEERTSDTQSSAAAAAAGEDGRTRLDAGQEEALFISEALESVELD
>Colhig2|7632
MAAPNAFGELGLSVIGVGSQYPPYSLKTDSIDYLSNKFYAESPSMKKVLAINRFTGIDYRSSIGTHEHPVVNNKDAPSIA
ELHQVFMSDGVPLAVEASRKAIEEARIDLSEITHVVSTTCTDSANPGFDHYVVNGLGITHQVEKVLLHGVGCSGGLATLR
TAANLALGHKARNKPARILCVALEVSTTLVRSELNSIDALQETRIGVALFSDCASAVVLSNGVGSPTEPVYDLLGWEHKI
IPDTDHDLGFDVDPLGWKVILSPRVPKLASAAMPSTFKEMLASVPSLPPSYQNADDFDWAMHPGGATILSGAEKTMGISS
YHMRASYDTYINHGNSSSATIFSVLDRLRAKDMDAIAPDGRVRDYVVGCAFGPGISVEMCMLKRNMRARGVTGLQTPPET
ESEGSTSEAGDDGGAQPEERASSGRQMDQTFVAEAMGDLDLD
>Podap1|287796
MAAPAGPGELGLAITGLGTQYPPHSLPLNAIDTLAKRFYPDSPAMKKVLAINRYTGIDTRSSIGTPDHPVVNGPNAPTVA
QLHEVFMSDGVPMAVTAAKKALAEARVEAAQITHMVSTTCTDSANPGYDHYVARDLGLSSSVEKVLLHGVGCSGGLAALR
TAANLCLGHAMRGKPARVLVVALEVSTTMVRSELDSVHALQETRIGLALFSDCASALVLSNGLGDQAEPVYELLGWENRV
IPDTEQDLGFDVDPSGWKVVLTPRVPKLTQSVIAPTYHSLLESVPPLPLAYRLPSDFDWAMHPGGATILTGAEKAMDISP
EHMRASYDTYINHGNSSSATIFSVMDRLRAKEMDALAPGGRVREYVVGCAFGPGITIEMCMLKRNLATRLGGNSILSGLQ
TPPETESEASGPSEDGEEEDEEEEPDTRSAAAVAAGEVGRTRLDAGEEGALFISEALESVELD
>Podap1|10197
MGSQAPAISPIPGLWITGLASQYPPHLLGPERMDEIAARFDHDLESPGLKKLLQVNRHTGIKTRAMVSTYEDGFGTGPEP
PSIADIDAYFRQAGVDLAAQACRKALRESGCGPEDITHTVAVTCTTEGNPGYDLLVARQLHLPHTIDRTLLHGVGCAGGL
SILRAAAQLALAATARQRPARVLCFACELCSPNIRREMREAERCPNPADICIGGALFSDAAAAFVLCNEYAMAAVSSDKN
SNNDSGALFQLLEWGSATIPDTEDELGWYAEPLGRRAVLSRNVPRYTKKAIRPMFEQLLPSYHAKTSTTTDLLQPADFDW
ALHPGGEAIIEGARRVLDLTGEQLRATREIYETCGNSSSPTVLAVLDELRRTGRGRDHVVVTSFGPGLMVEMAMLRRCRG
EGGEEAETA
>Fusgr1|9890
MAAPSTFGELGLSIIGLSAEYPPHSLDYTCLNTLGERFYPDTPSMQKVLAINRYTGIDSRSSVGTPDHPAVNKKEAPSIA
ELHSIFQSDGVPLAIRAARKAIDEAKVDTRFITHIVATTCTDSANPGFDHFVAKGLGITHGVEKVLLHGVGCSGGLAALR
TGANLALGHKARGLPARVLCVALEVSTTLVRSELDSINELQQTRIGACLFSDCGSAAVLSNGIGEPSEPVYDLLGWDHRT
IPDTEEDLGFDVHPAGWKVILTPRVPKLTAASIGPAFSDLKASLPQLPSDYQNAADFDWAMHPGGATILSGAEKVMDITP
EHMRASYDTYINHGNSSSATIFSVMNRLRSKEMDAMAPDGRVRDYVVGCAFGPGITVEMCMMKRNMVHRTNVTGLQTPPE
TPAETESEPSEAGDGDEWSTDTSGSPAERNSSSAYESQDRYARFVTESLDHLDLD
>Cylol1|250281
MAAPNSFGDMGLSIVGLGVQYPPNSLKSDCLNTLAKRFYPDTPSMKKVLAINQFTGIDLRSSIGTPDHPIVNNRSPPSIA
ELHQVFISDGIPLAVEAARKAIAEAKIDLRHITHIVSTTCTDSSNPGFDHYVAKGLGITHPVEKVLLHGVGCSGGLAALR
TGANLALGHTARGRPARVLCVALEVSTTMVRSEMDSINELQETRIGPCLFSDCASAAVLSNGIGEPVEPVYELLGWDHRI
IPDTENDLGFDVDPVGWKVVLTPQVPKLTGASVKPAFNDLMASLPNLPADYQKADDFDWAMHPGGATILTGAERNLELTP
EHMRASYDTYMNHGNSSSATIYSVMDRLRSKDMDSLAPGGRVRNYVVGCAFGPGISVEMCMMKRNMGHGSQISGLQTPPE
TESEPSEMGETSDVGDGEWAAGGNGASAGKDSERVDPKEWVAEALEKLDLD
>Neucr_trp3_1|8781
MAASTVAGELGLSITGLGVQYPPYSLGPDAIDILSKRYHPESPAMKKVLAINRYTGIDQRSSIGNPDHPLVNKPNPPTVK
ELHEVFMSDGVPLAVEASRKAMAEARLVPAQITHMVSTTCTDSANPGYDHYVAKELGLSDRLEKVLLHGIGCSGGLAALR
TAANLCLGHTARGKPARILVLALEVSTTMVRSELESIDALQETRIGIALFSDCASAVILSNGIGEAPGKPAIYDLLGWEN
RVIPDSEHDLGFDVDPMGWKVVLSPRVPVLAKASLQPTYADLLSSLQDQLPSSYQKPADFDWAMHPGGATILSGAESAMG
LTPEHMRASYDRYINHGNSSSATIFSVLNRLREKDMDALAPGGKVKEYVVGCAFGPGINVEMCMLKRRMNAPARTTTGLD
TPPETDDSEGPGPGSSAGSDDGESIEGGEKEEKFINEALDNVELD
>Pursp1|307317
MPDSTFAGLGLSVVGLGTQYPAHSLRAADVDALSKRFYTDSPAMAKVMSINRAAGIESRASIAPPEDPMYNQENAPSIAD
LHKIFIREGVPLAISAAKKAIKESALELDRITHVVSATCTDSANPGFDHSVVKGLGITHQVEKVLLHGVGCSGGLAALRT
AANLALGHTARGLPARVLCVTLEINTPMVRSELDSIQESQQVRIAACLFSDAATAVVLSNGIGEQAEPVYELLGWDHRII
PDTESELGFDVDPAGWKAVLTPRVPQVTAAAILPTFEDLLAALPPLPPPYTAATDFDWVLHPGGPAILVNAERALGITRQ
HLRASYDVYVNRGNSGSATIYSVLDRLRCMVADTSSDNEGRREYIVACAFGPGVAVEMCILRRRAP
>FusspF23_1|113888
MAAPSTFGELNLSIIGIGTEYPPYTLEHTCLDILSERFYPDTPSMRKVLGINKYTGIETRSSIGLPDHPVVNQKNAPSIS
ELHQLFHSDGVPLAIRAARKAIAEAKIDTRFITHIVATTCTDSANPGFDHFVAKGLGITHGVEKVLLHGVGCSGGLATLR
TGANLALGHRARGLPARVLCVALEVSTTMVRSELDSINELQETRIGACLFSDCASAVVLSNGIGEPAESVYDLLGWDHRV
IPDTEHDLGFDVDPVGWKVILTPRVPKLTRAAIAPAFNDLKASLPRLPSSYQSAADFDWAMHPGGATILTGAEQAMNITP
EHMRASYDTYINHGNSSSATIFSVMDRLRSKDMDAMSPGGRLREYVVGCAFGPGISVEMCMLKRNLGLGSSIVGIQTPPQ
TPPETESEPSEVGDGEWGPEMSGSSDGKDEDAVIESRDQDAAFVAKALEHLDLD
>FusspF23_1|278805
MAITNGNGTNGTHAPRAHPGLWIMGLGHQYGAYLCGPERLEELATRFYDVEAPGLKKLLQVNRTSGIDQRPSVQDMSSSP
LLHRPEMPTITDLNAIWYKAGVDLCARACRKALKEWGGDLSEITHVVACTTTCYGNPGVDLIVANRLGLGPEVQRVLLAG
VGCAGGLSIMRNAAQVALAATAQHKPARILAFACELCTTNARQELADAEASTSPEDISIAAALFSDGAGAFVLCNDAGLP
ESGRGPIFQLMDWDNATIPDSMQEMGWDLVPSGYRITLTRTVATAAAAAVKPMFSKMLPAFRDRVRLSDATAANLDWALH
PGGKAIISGVQDSMGLTEEQLFATKHVYKTRGNSSSPTVLIVLDTLRKAEGGKDDVVAVAFGPGMAIEMSFLRRCHPVDD
DSD
>Chame1|204244
MTAQNEFGDLGLSVLGIGTQYPPHNLKPESLEILSKRFYPESPAMSKVLSINRYTGIDRRSSIGTPDHPLVNQPNPPTIT
ELNEIFMKEGVPLAVNAARKALAEAHVEAAQITHMVSTTCTNSANPGYDHFVATELGVSPNTEKVLLHGVGCSGGLAAIR
TAANLCLGHTMRRLPARILVVALEISTTLVRSELESIDATQQTRIGVALFSDCAGALLLSNDIPIPNTTNPPPPAIYSLL
GWQHHTVPATESDLGFDVDPLGWKVVLSPRVPQLTQSVLAPTFTSLLSSLPPLPSPYTAPADFDWAMHPGGATILSGAER
ALGLTPEHMRASYDTYMNHGNSSSATILSVLDRLRCKDMDALAPPPRRGGGGGGPKEYVVGCAFGPGITVEMCMLKRNLM
GGGGVGVGVRGGMETPPETESEGGGGSDVDERSELGELDRGVGGDGEAFISEALEGVELD
>Apibac1|299451
MSVQTEPRELGLSILGLGIQYPPHSLDARAIEVLSKRYHPDSPAMQKVLAINRYTGIEKRSSIGQPDHWVVNQPSPPTIS
QLHEIFMSDGVPLAISASQKAMAEAHIDDVSQITHMVSTTCTDSANPGYDHFVAKSLGLSPSVEKVLLHGVGCSGGLAAL
RTAANICLGHSMRGLPARILVLALEVSTTMVRSELESIHQDQETRIGVCLFSDCASAVILSNDIPFSAAEPIPPPVYSLL
DWRHQTVPDTEQDLGFDTHPHGWKVVLTPRVPEVTKGVLVPTYNSLLSGTRTLPEGYDAPRDFDWAMHPGGATILTGAEK
ALGIEPEHMRASYDTYINHGNSSSATIFSVLDRLRQKDMDGVAPGGRGPKEMVVGCAFGPGITVEMCLLKRNLNKTEGRK
GMETPPETESSSEDGEMGSDEGGTDSGEGEQRQETGKDREEAFIEKALESVELD
>Gloci1|1753444
MAAANDGFGDLGLDIIGVGTQYPPHSLEANSIDYLSEMYYPESPAMKKILSINRFTGIEYRSSIGTPEHPIVNQKNPPSI
TDLHNVFMSDGVPLAVSASRKAIEEADIDLSEITHIVATTCTDSANPGFDHYVIKGLGMTHQVEKVLLHGVGCSGGLASL
RTAANLALGHKFRGKPARILCVALEVSTTLVRSELDSINETQETRIGVALFSDCASAVVLSNGIGQPATPVYSLLGWEHK
IIPDTEGDLGFDVDPVGWKVVLSPRVPKLASAAVPTTFSELMSSIPPLGPRYQKADDFDWAMHPGGATILTEAEKAMNIS
SFHMRASYDTYMKHGNSSSATIFSVMDRLRSKDMDDIAPEGRARDYVVGCAFGPGIAVEMCMLKRNLGARGITGLETPPE
TESEGSSRSEAGDDGGAQMEGHTSPGRDGGQSFVAEALENLELD
>Gloci1|1843353
MTRVTLNNQTQNGCPRNGGHGKELSHSPVTGLWITGIGSQYPPYLIPPETFVNWAKKFHDIEKPVLARLLKLTMSSGIET
RASTMDFETGFGCQPEVPTIDELDARFRKVGVDLTVQACRKALRDWGGDPDEITHVVGVTVGSLSLPGYDYLVARRLGLG
YHVENMFLNGVGCAGSVALMRVAANIAMAATSRKRPARILCFASEVCTMYLRHQYAEAEVATDIENMDIAGAIFGDAASA
FVLCNDDGLDDLTQAKFQLLEWERMTVPETIHHMGAMVKTTGFTSIISKQVPDIAKQSVRPLWDKLLPSYREKVGHPELE
TSDFDWALHPGGESVINNVKDSMGLDDHQIRATRHIYRTRGNTGSPTAICVLDQLRNMGVGSENVVAVSFGPGLASEMAF
LRRCEIDQ
>Colna1|521909
MAAPNTFQDLGLSIIGVGSQYPPYSLKTDSIEYLSNKFYPDSPSMKKVLAINRFTGIDYRSSIGTHEHPVVNNKEAPSIA
ELHKVFMSDGVPLAVEASRKAIEEARIDLSEITHVVSTTCTDSANPGFDHYVVKGLGITHQVEKVLLHGVGCSGGLATLR
TAANLALGHKVRNKPARILCVALEVSTTMVRSELNSIDQLQETRIGVALFSDCASAVVLSNGVGEPTESVYDLLGWEHKI
LPDTDQDLGFDVDPVGWKVILSPQVPKLASAAIPSTFKELLASVPSLPPSYKNADDFDWAMHPGGATILSGAEKVMGISS
YHMRASYDTYINHGNSSSATIFSVMDRLRSKDMDAVAPDGRVRDYVVGCAFGPGISVEMCMLKRNMGVRGVTGLQTPPET
ESEGSTSEAGDDAGAQLDERASSGRQTDETFVAEAMKDLDLD
>FusoxT415|241579
MSAPSTFGELGLSIIGISAEYPPHSLDYTCLNTLSDRFYPDTPSMQKVLGINRYTGIDTRSSIGTPDHPAVNKKDAPSIA
ELHTLFLSDGVPLAIRAARKAIDEAKIDTRFITHIVATTCTDSANPGFDHFVAKGLGITHGVEKVLLHGVGCSGGLATLR
TGANLALGHKARGLPARVLCVALEVSTTMVRSELDSINELQQTRIGACLFSDCGSAAVLSNGIGEPSEPVYDLLGWDHRT
IPDTEDDLGFDVDPVGWKVVLTPRVPKLTAASIGPAFNDLKASLPQLPPDYQKAADFDWAMHPGGATILSGAERAMDITP
EHQRASYDTYINHGNSSSATIFSVMDRLRSKDMDAMAPDGRVRDYVVGCAFGPGITVEMCMLKRNMSHGAGLPGLQTPPE
TPAETETEPSEIGDGDGEWGRELSGDPAESPDQYALFVADSLEHLDLD
>Sodal1|354672
MQQQNNPSDNTSFLKTSNIYASSTVFSAVEIGTEFNDSSIVASVYADLLPSYVVVLGDSASSGKTTWTSSPYLASYYLST
YLVRPSTVMSAPDTFGELGLSIIGMGTQYPPHKLESGCLEILRKRYYPESAPMSKVLSINRFTGIETRSSIGTPDHPIVN
QDKAPSIAELHALFLSEGVPLAVRAARKAIDEARIDLSEITHIVSNTCTDSANPGYDHYVAKELGITHPVEKFLLHGIGC
SGGLAVLRTAANLALGHTARGKPARVLCVTLEICSTLVRSELDSIHQNQETRIGLALFSDCASAAVLSNGIGIGVSTSGR
NPPAEPIYELLGWQHRIIPDTDEDLGFDVDPLGWKVVLSPRVPKLATSVVPPTFADLLASLPALPLSYRNPDDFDWAMHP
GGATILTMAEKAMRIVPAHMRASYDTYINHGNSSSATIFSVMDRLRHKDMDALAPDGRVRDYVVGCAFGPGITVEMCMLK
RNLGARDITAGLQTPPETESEGSRSELDEDANSMGYTAAGSGMEDIASRPAAGTGAGGTRHLEQRRGRARDDAFIAEELE
QLDLD
>Poddi1|397199
MAVPTVLGELGLSILGLAAEYPPFSLKPDAIDTLAKRYHPDSPAMRKIIAINRYTGIDTRSSIGDPEHPVVNQAAPPSIT
DLHKVFMSDGVPLAIRASRKALAEARVDSSQVTHVVSTTCTDSANPGYDHYVAKELGLGQGVEKVLLHGTGCSGGLAALR
TAANLCLGHTMRGKPARILVLALEVSTTMVRSELESIHALQETRIGIALFSDCASAVVLSNGLGDEKEPVYQLLGWEHRI
IPDTEGDLGFDVDPVGWKVVLSPRVPKLTQSVLAPSYAALIDSLPLLPAGYRAPADFDWAMHPGGATILTGAEKAMGITP
EHMRASYDTYINHGNSSSATIFSVLDRLRSKDMDALAPEGRVRDFIVGCAFGPGISVEMCMLKRNMTVGRAALSSSISGL
QTPPETESEASSVPSEDAFETLGSSSTRRLETGEQEAFISEAMDSVELD
>Fustri1|569028
MKKVLGINRYTGIDTRSSIGTPEHPSVNKKDAPSIAELHSIFQSDGIPLAIRAARKAIDEAKIDTRFITHIVATTCTDSA
NPGFDHFVAKGLGITHGVEKVLLHGVGCSGGLATLRTGANLALGHKARGLPARVLCVALEVSTTMVRSELDSINELQQTR
IGACLFSDCGSAAVLSNGVGEPSEPVYDLLGWDHRTIPDTEDDLGFDVDPAGWKVILTPRVPKLTAASIGPAFNHLRASL
PQLPLDYQNAADFDWAMHPGGATILSGAERVMDITPEHMRASYDTYINHGNSSSATIFSVMNRLRSKEMNAMAPDGRVRD
YVVGCAFGPGITVEMCMLKRNMAHGTKVTGLQTPPDTPAETETEPSEVGDGEWGTETIGSPAGENSLSQSQDQYAMFVTE
SLEHLDL
>LecAK0013_1|428205
MSPPAFGDLSLAILGLGTQYPPYGLQPSAVETLARKYYPDSPAMQKVLSINRFTGIDARSSIGDPSHPLVNKPAAPSIAD
LHETFMSDGVPLAITACRKALAEAGVEAGSITHVVSTTCTDSANPGFDHYVAKGLGLRADTEKVLLHGVGCSGGLAALRT
AANLALGHTARRKPARVLVVALEVSTTMVRSELDSVDATGETRIGVCLFSDCASAVVLSNGIGEEAEKPPVYELLGWEHT
VIPDTEADLGFDVDPAGWKVVLSPRVPKLTQNIIRPTYEKLMNDLGPLPGRYGSTEDFDWAMHPGGATILTGAEKALGIT
PEHMRASYDTYINHGNSSSATIFSVLDRLRSKEMDAIAPRGEVKEFVVGCAFGPGITVEMCMLKRNLGVRGISGLQTPPE
TESEGTGSGRSDDGEDEEGGAILSGKEEGRIKESGRDEFISEALAGVELD
>Colsi1|975010
MAAPNTFGELGLSIIGVASQYPPYSLKTNSIDYLSNKFYPESPSMKKVLSINRFTGIDYRSSIGTHEHEVVNQKDAPSIA
ELHKVFMSDGVPLAVEASRKAIEEARIDLSEITHVVSTTCTDSANPGFDHYVVNGLGITHQVEKVLLHGVGCSGGLATLR
TAANLALGHKARGKPARILCVALEVSTTMVRSELNSIDELQETRIGVALFSDCASAVVLSNGVGEPTEPVYDLLGWEHKI
IPDTDHDLGFDVDPVGWKVILTPRVPKLASAAIPSTFAEMLSDVPSLPSNYQKPEDFDWAMHPGGATILSGAETTMGITS
YHMRASYDTYINHGNSSSATIFSVMDRLRSKDMDAMAPEGRARDYVVGCAFGPGISVEMCMLKRNMRARDATGLQTPPET
ESEGSTSEAGDDGAVRSEERASSGRQADQTFVAEAMEELDLD
>Fusox2|17626
MSAPSTFGELGLSIIGISAEYPPHSLDYTCLNTLSDRFYPDTPSMQKVLGINRYTGIDTRSSIGTPDHPAVNKKDAPSIA
ELHTLFLSDGVPLAIRAARKAIDEAKIDTRFITHIVATTCTDSANPGFDHFVAKGLGITHGVEKVLLHGVGCSGGLATLR
TGANLALGHKARGLPARVLCVALEVSTTMVRSELDSINELQQTRIGACLFSDCGSAAVLSNGIGEPSEPVYDLLGWDHRT
IPDTEDDLGFDVDPVGWKVVLTPRVPKLTAASIGPAFNDLKASLPQLPPDYQKAADFDWAMHPGGATILSGAERAMDITP
EHQRASYDTYINHGNSSSATIFSVMDRLRSKDMDAMAPDGRVRDYVVGCAFGPGITVEMCMLKRNMSHGAGLPGLQTPPE
TPAETETEPSEIGDGDGEWGRELSGDPAESPDQYALFVADSLEHLDLD
>Corma2|701021
MPTITDLNAIWYKAGVDLCARACRKALKEWGGDLSEITHVVACTTTCYGNPGVDLIVANRLGLGPEVQRVLLAGVGCAGG
LSIMRNAAQVALAATAQHKPARILAFACELCTTNARQELADAEASTSPENISIAAALFSDGAGAFVLCNDAGLPESGRGP
IFQLMDWDNATIPDSMQEMGWDLVPSGYRITLTRTVATAAAAAVKPMFSKMLPAFRDRVRLSDATAANLDWALHPGGKAI
ISGVQDSMGLTEEQLFATKHVYKTRGNSSSPTVLIVLDTLRKAEGGKDDVVAVAFGPGMAIEMSFLRRCHPVDDDSD
>Corma2|231922
MAANNSFADLGLSIIGVGSQYPPHSLKADSLEILSKRFYPESLAMTKVLSINRFTGIDTRSSVGTPDHPVVNGETAPSIA
DLNDVYLSDGVPLAVTAARKAIDEAKIDLSQITHVVSTTCTNSANPGFDHYVAKGLGITHQVEKVLLHGIGCSGGLAALR
TAANLALGHKARGKPARILCVALEVSTIMVRSELDSIDELQETRIGVALFSDCASAVVLSNGIGESSPPVYELLGWDHRI
IPDTEKDLGFDVDPLGWKVVLTPRVPKLTGEVLRPTFTDLLESLPALPPDYQQAADFDWAMHPGGATILSGAERAMGITP
EHMRASYDTYINHGNSSSATIFSVLDRLRSKDMDALAPGGQVKDYIVGCAFGPGISVEMCMLKRNLGAKGIPGLQTPPET
ESEASRSEVGDEAETLAAAQDPKTVAPEGTESKSDKGKTGDTDFVAEALDSLDLD
>Ophpic1|6032
MASPNTFSNLGLSLIGVGHHYPPHSLKPDSLETLAKRYYPDSPAYTGIDQRASIGTPDHPLVNQEKAPSITDLNATFFKE
GVPLAVRASEMALAEAGLAGPRMSQITHVVSATCTNSANPGFDHYVVKGLGMTHQVEKVLLHGIGCSGGLAALRTAANLA
LGHAMRGKPARILVVTLEVSTMMVRSELDSINESQDTRIGVALFSDCGSAVVLSNGIGPAAEPIYDLLGWDHRIIPDTEE
DLGFDVDPVGWKVVLSPRVPKMTASQLQPTFADLMASVKLPPSYQAAADFDWAMHPGGATILSGAERVLDITPHHMRASY
DTYINHGNSSSATIFSVLDRLRDADMDRLAVGGEGKPREYIIGCAFGPGISVEACVLKRNLSRTGTPPSATGLVTPPETE
SEASRSDAGDAEEAAATQAAAAPAAAAPPTPTTEQFISSAMNDLDVD
>Crypo1|440547
MSSPNSFGQLDLSILGIGVEYPPHNLKPDAVDTLAKRFHKADGDAMKKVLSINRFTGIESRSSIGTPDHPVVNHADPPSV
EELHQVFISDGVPLAVRASRKAIAEARVDLEQITHVVSTTCTDSANPGFDQFVCEGLGFSQQVEKVLLHGIGCAGGLAAL
RTAANLALGHSFRGKPARILVVALEVSTTLVRSELDSIDKLDETRIGACLFSDCASVLVLSNGLGDELRGSRPPLYELLG
WDHRIVPDTAHDLGFDVHPHGWKVILTPRVPQIAKAALQPTYTDLVSSVKLPQAWQNAKPADFDWAMHPGGATILTGAEK
ALGLMPEHMRSSYDVYMNHGNSSSATIFSVLDRMRSKDMDACTPNDRGPKEYVVGCAFGPGVSVEMCMLKRNLSRRSEDA
GLQTPPETESEDGEESLKSEDGFVEDKATVATTTVGGERFISQALESVELD
>Crypo1|476505
MEFPGSVSKPSTAPVPCLWITGIAAQYPPYLLTPEEIEAFAKRFYDVEKPGLKKLLRINKSTGIETRASISDYATGFATR
QDPPDIADIDNLYRQVGVDLAAQACRKAIKEWGGTPADITHTVAVTCTNQGSPGYDLLVAGRLGIPNSAERLLLHGVGCA
GGLAIMRTAAQIACSATVRKRPARVLAFACELCTPNARCALAEAEACSNPEEVSIAGALFSDGAAAFVLCNEYGMLDGDT
TALFQLIEWGSETIPSSAQYMGIYAEPMGFRTVLTRQVPEFTKMAIRPMFETLLSSFQEKVGHAPVQVGMAEFDWALHPG
GDAILNGAQQALDLTDEQLRASREIYRTRGNSSSSSVLAVLDLLRKMGNGEDFVVATSFGPGLVIEMALLTRCRT
>Calpu1|423
MAALDAHDSFGDLGLSIIGLGRQYPPHELRPDAIDTLAKRFYPDSPAMKKVLSINQYTGIDTRSSIGTPDHPIVNRERAP
SIAELNKLFMTDGVPLAVSAAQKAVAEARINLAQITHVVSTTCTNSANPGFDHFVCKGLGITHPVEKVLLHGVGCSGGLA
ALRTAANLALGHAMRRKPARILVVALEISTTLVRSELDSINDLQETRIGVALFSDCASAVVLTNGIGESAEHVYELLGWD
HRMIPDTEEDLGFDVDPIGWKVVLSPRVPKLTAAVLEPTFTDLIASLPSLPPSYRGAADFDWAMHPGGATILTGAERAMG
ITPEHMRASYDTYINHGNSSSATIFSVLDRLRTKDMDALAPGGRVRDFVVGCAFGPGITVEIEASRSDDGEDDRDAGDEW
APARKDVLGVETEEEDKKTAAPPTRYAKAVLRAEDEGFISEALEGVELD
>Lashir1|496080
MAASAVPGELGLSIVGLGTQYPPHALETKSALSTLSKRFYPDSPAMQKILAINRYTGIDQRSSIGTPDHPIVNQAAAPTI
AELHQTFMSDGVPMAVSAARKALAEARVEPAQVTHMVSTTCTDSANPGYDHYVAKDLGLSSGVEKVLLHGVGCSGGLAAL
RTAANLCLGHAMRGRPARILVVALEVSTTMVRSEMDSINALQETRIGVALFSDCGSAVVLSNGVGEQAEPVYELLGWENC
VIPDTEDDLGFDVDPVGWKVVLTPRVPKLTQAVLEPAYTALMSNLPSLPAGYRLPADFDWAMHPGGATILTGAEKAMAIT
PEHMRASYDTYINHGNSSSATVFSVLDRLRSKEMDALAPAGRVRDYIVGCAFGPGITVEMCMLKRNLAVASRISGLQTPP
ETESEASGPSEDGGDDRGSRLEAVESDAFISEALEGVELD
>Fusve2|10278
MSAPSTFGELGLSIIGISAEYPPYSLDYTCLNTLSDKFYPDTPSMQKVLGINRYTGIDTRSSIGTPDHPAVNKKDAPSIA
ELHTLFLSDGVPLAIRAARKAIDEAKIDKRLITHIVSTTCTDSANPGFDHFVAKGLGISHGVEKVLLHGVGCSGGLATLR
TAANLALGHKARGLPARVLCVALEVSTTMVRSELDSINELQQTRIGACLFSDCGSAAVLSNGIGEPSEPVYDLLGWDHRT
IPDTEDDLGFDVDPVGWKVVLTPRVPKLTAASIGPAFNDLKASLPQLPPDYQKAADFDWAMHPGGATILSGAERAMDITP
EHQRASYDTYINHGNSSSATIFSVMDRLRSKDMDAMAPDGRVRDYVVGCAFGPGITVEMCMLKRNMSYGAGLPGLQTPPE
TPAETETEPSEIGDGDGEWGRESSGDPAESPDQYALFVADSLEHLDLD
>Fusso1|389694
MTAPSTFGELNLSIVGIGTEYPPYTLEHTCLDILSERFYPDTPSMRKVLGINKYTGIETRSSIGLPDHPAVNQKNAPSIS
ELHQLFHSDGVPLAIRAARKAIAEAKIDTRFITHIVATTCTDSANPGFDHFVAKGLGITHGVEKVLLHGVGCSGGLATLR
TGANLALGHRARGLPARVLCVALEVSTTLVRSELDSINELQETRIGACLFSDCASAVVLSNGIGEPAESVYDLLGWDHRV
IPDTEHDLGFDVDPIGWKVILTPRVPKLTGAAIAPAFNDLKASLPRLPPDYQSAADFDWAMHPGGATILTGAEQAMNITP
EHMRASYDTYINHGNSSSATIFSVMDRLRSKDMDAMSPGGRLREYVVGCAFGPGISVEMCMLKRNLGRGSSIVGIQTPPQ
TPPETESEPSEVGDGEWGPEMSGSSDGKDAVIEPRDQDAAFVAKALEHLDLD
>HypCO275_1|21730
MASPNTFGELGLSIVGLGAQYPPNSLKPDELHKLATKYYPDSPAMQKVLDINKYTGIETRSSIGTSDHPIVNQPEAPSIA
ELHKVFISDGVPLAIEASRKAILEAGIDLGEITHIVSTTCTDSANPGFDHFVAKGLGITHSVEKVLLHGVGCAGGLAVLR
TAANLALGHSMRRKPARILCVTLEVSTTMVRSELDSINELQETRIGAALFSDCASALILSNGIGRPTAAPVYELLGWDHK
ILPESEADLGFDVDPVGWKVVLSPRVPKLATEILKPSFVELLESVPYLPAEYREAPEFDWAMHPGGLTILTGAEKVMGIS
SEHMRASYDRYINHGNSSSATIFSVMDRLRSKDMDAIAPGGRPRDFVVGCAFGPGIAVEMCMLKRNMGRLGIQTPPETDS
EASRSEAGTPRSEKTQGEQRPALGDEMFINEALANVDLD
>Coltof1|158351
MKGTHVTPPMPPRLWITGLASQYPPYLLGPEKLEEFAKRFYDIEKPGLKKLLQINKTSGIETRACIGDYRSGFASRPEPP
SISDLDRFYRLAGVDLAAQACRKAMKEWGGRPSDITHTVAVTCTNQGNPGYDLLVARRLGLSHTVDRTLLHGVGCAGGLA
IMRAAAQIASGAASRGRPARVLCFACELCTSNVRHDLAGAEACVDPDEVSIAGVLFADGAAAFVLCNDDGLRLPATQDEV
DDMSSDGAEPLFQLLEWETATIPDTTQHMGFYPEATGFRTVLTRDVPSFTKTAIEPMFRDLLPRFRDKVDLKSLDVADFD
WALHPGGEAIIYGAQETMDLTSEQLRATREIYRTRGNSSSPTVLAVLDLLRKMGRGKDYVVATSFGPGMTIEMSLLRRCR
ASDNV
>Coltof1|155670
MAAPNTFGDLGLSVIGVGSQYPPYSLKTDSIDYLSNKFYPDSPSMKKVLAINRFTGIDYRSSIGTHEHPVVNNKDAPSIA
ELHKVFMSDGVPLAVEASRKAIEEARIDLGEITHVVSTTCTDSANPGFDHYVVKGLGITHQVEKVLLHGVGCSGGLATLR
TAANLALGHKARNKPARILCVALEVSTTMVRSELNSIDELQETRIGVALFSDCASAVVLSNGVGEPTESVYDLLGWEHKI
IPDTDHDLGFDVDPVGWKVILSPQVPKLASAAIPSTFKEMLASVPSLPPSYQNAEDFDWAMHPGGATILSGAEKTMGISS
YHMRASYDTYINHGNSSSATIFSVLDRLRSKDMDAVAPDGRVRDYVVGCAFGPGISVEMCMLKRNMGARGVTGLQTPPET
ESEGSTSEAGDDGGAQPGGRASSGRQTDQTFVAEAMEDLDLD
>Coltof1|159857
MIMLRNSLSRHAVHGHATNDHALTGYAVNGHSHAQHGHSGIECSVSPVPNLWITGVGSQYPPYLVPPEKLVKWAKRFHDV
EKPVLARLLKLTMSSGIETRASSMDFETGFGCQTEIPTIDQLDARFRQVGVDLTVQACRKALRDWGGNAEDITHVIGVTV
GNLSLPGYDYLVARKLGLGYHVENMFLNGIGCAGSVALMRVAANTAMAATTRKKPARILCFASEVCTMYLRHQYAEAEAS
SDIENMDIAGAIFGDAASAFVFCNDNGLDDPDQAKFQLLEWERMTIPGTIHHMGAMVKTTGFTSIITKQVPDLTNKAVQP
LWNKLLPSYREKVGLPGLDISEFDWALHPGGESIINNVKDSMALTEHQLRATRQIYRTRGNTGSPTAICVLDLLRNMGPG
SDHVVAASFGPGLATEMAFLRRCRTDQ
>Color1|1488
MAAPNTFGELGLSIIGIGSQYPPYSLKTDSIDYLSNKFYPESPSMKKVLSINRFTGIDYRSSIGTHEHEIVNQKDAPSIA
DLHKVFMSDGVPLAVEASRKAIEEARIDLGEITHVVSTTCTDSANPGFDHYVVNGLGITHQVEKVLLHGVGCSGGLATLR
TAANLALGHKARGKPARILCVALEVSTTMVRSELNSIDELQETRIGVALFSDCASAVVLSNGVGEPTEPVYDLLGWEHKI
IPDTDEDLGFDVDPVGWKVILTPRVPKLASAAIPSTFAEMLSSVPSLPPNYQKAEDFDWAMHPGGATILSGAETMMGITS
YHMRASYDTYINHGNSSSATIFSVMDRLRSKDMDAVAPEGRARDFVVGCAFGPGISVEMCMLKRNMRARDVTGLQTPPET
ESEGSTSEAGDDGGPRPENWTPSGRQADQIFVAAAMEDLELD
>Corsim1|32405
MAPHADETNENGTNGTKGTNKANGTSGVHGTSDVHSTSPIPGLWITGIASQYPPYLLGPEKLNEFTWRFFDVEEPGLKKL
LQTNKTSGIETRASIGDYQSGIADLDTFYRRAGVDLAAQACRKAMREWGGRPSDITHTVAVTRTDQGNPGYDLLVARRLG
LPHTVDRTLLHGVGCAGGLAIMRAAVQIASGATARSKPARVLVFACELCTPNVRHDLAEAEACADPADVSIAGVLLADGA
AAFVLCNDLGLELPPAEPLFQLLECGNQTLPNTLQHMGFYAESTGFRTVLTRDVPSFTKMAIEPMFSQLLPSFWEKVGLD
DLSVAAFDWALHRGGEAIIHGAQAMLHLTNEQLRATREIYRTRGNSSSPTVLAVLDLLQKMGRGKDHIVATSFGPGLAIE
MSLFRRCRDE
>Corsim1|34417
MATQCDFGDLGLSIIGLGTQYPPHDLKPSSLEVLSKRFYPESPAMSKVLSINRYTGIEQRSSIGTPDHPLVNQPNPPTIT
ELNETFMRDGVPLAVSAARKALAEAHVDPAHVTHMVSTTCTNSANPGYDHFVARELDLTPNTEKVLLHGVGCSGGLAALR
TAANLCLGHTMRRKPARILVVALEISTTLVRSELESINALQETRIGVALFSDCASACLLSNDIPFSDNSPFNRPPQTPTP
AIYSLLGWHHCTIPDTEPDLGFDVDPLGWKVVLSPRVPQLTQSVLLPTFSSLLVSLPASFSSSSSRKQQSPSPPPKPADF
DWAMHPGGATILSGAERALGITPEHMRASYDTYMNHGNSSSATILSVLDRLRHKDMDALAPGGASEGVKEHVVGCAFGPG
ITVEMCMLKRNLDQSGGATEAGRLGAGLPDRLGLARGMETPPETESEGGAGTDLDEASEVGEERSEGGTNVGRVDAKCGS
KEDKEAFISEALEELELD
>Dacma1|15748
MAAPSTFSELDISITGIGVQYPPYSLDASSVDTLSKRFYPDTPAMRKVLAINRFTGIESRSSVGTPDHPLVNQKTAPSIA
EIHRMFMNDGVPLAVEAARKAIAEAKIDLRHITHIVSTTCTDSANPGFDHYVAKGLGITHQVEKVLLHGVGCSGGLAALR
TGANLALGHRARGQPARVLCVALEVSTIMVRSELDSINELQETRIGPCLFSDCASAVVLSNGIGEPAEPVYELLGWDHRI
IPDAEDDLGFDVDPLGWKVVLSPRVPKLTGASVAPAFSDLKASLPSLPPNYQKPADFDWAMHPGGATILSGAERAMDISA
EHMRASYDTYINHGNSSSATIYSVMDRLRSKDMDALAPDGRVREYIVGCAFGPGIAVEMCMLKRNMNYGTQVSGLQTPPE
TESESSESSETGESSEVGDDEWPVDGSGAPAGKDSAGVELRDRDAIFVAEAMGHLDLD
>Dacma1|857528
MLPFESSRSRPPACSPAPVLIESIATGVPDGMRKQCDTAHLVATQYNSNPKQQERIHHLYAKTCIDKRHMAVDPLSPTFD
RHMSIRQRMDLFLEHAAPLAVDVSLRALAGSGVKNPAEEIGLLVLVTSTGFVAPGVDIAIAKGLGLSASVSRAVVNFMGC
AAAMNGLRVAADYVRCRLGSRALMCCVELSSVNAVFADNPNDVIISSLFGDGCAAMVVSGIKPGQAKHKLQPGQVIVHDQ
FSCLVDGSLDGITLGVNHNGITCELSPKLPSYIYAGLAPVITKVLSRHGMTKSDVHLWAIHPGGPKIIQESLRALDLDSH
VAEKSWDALSEFGNMLSVSLPLVLQRMAAVANLEGTNPTGLAFSFAPGVTVEGFLFEVVNPASPSALRLFNLPRLGFKAI
AASTLGCLGLRRPRF
>Stagr1|393416
MASSTSFGDMNLSIIGIGTEYPPHELKASALNTLSNKFYPESASMKKVLGVNQFTGIDSRSSIGTPDHPLVNQEKAPSIK
EIHDIFMSNGVPLAVRAAGKALKESAIDVSQITHIVSTTCTDSANPGFDHYVAKELGISNKAEKVLLHGVGCSGGLATLR
TGANLALGHAARGKPARVLCVALEISTTLVRSELDSINELQETRIGACLFSDCASAVVLSNGVGEQATPVYDLLGWDHRT
LPDTEDDLGFDVDPLGWKVVLTPRVPKLTGASIKPAFEDLLSQLPDLPENYRAPADFDWAMHPGGATILSGAERAMGITP
EHMRASYDTYINHGNSSSATIFSVMNRLRSKDMDELAPSGEVKDYVVGCAFGPGITVEMCMLKRHQPRGSSIVMHGLQTP
PMTDSDAASENLSDGEWSTSESVEERLPEPDRQFVAQELEHLDLD
>Ilysp1|1486137
MAAPSTFGELGLSIIGLGAQYPPYSLDASSVNTLSKRFYPDTPAMKKVLAINQFTGIESRSSVGTPDHPLVNQKYAPSIT
EIHRMFLNDGVPLAVQAARKAIAEAKVDLRHITHIVSTTCTDSANPGFDHYVAKGLGITHQVEKVLLHGVGCSGGLAALR
TGANLALGHRARGRPARVLCVALEVSTIMVRSELDSINELQETRIGACLFSDCASAIVLSNGIGEPAEPIYELLGWDHRI
IPDTEDDLGFDVDPLGWKVVLTPRVPKLTCASVSPAFNDLKASLPDLPLNYQEAADFDWAMHPGGATILSGAERAMNISA
EHMRASYDTYINHGNSSSATIYSVMDRLRSKDMDALAPDGRIREYVVGCAFGPGIAVEMCMLKRNMSYGIQVSGLQTPPE
TESESSETDETSDVGDSEGDGEWAGGSGAPTGKDSAGVELRERDAAFVAGVLEHLDLD
>Ilysp1|1748286
MAVPSTFGELGLSIIGLGIEYPPHSLDHTSVNVLSARFYPDTPSMKKVLGINQYTGIHTRSSIGTPDQPVVNQQHAPSIA
ELHKLFQSDGVPLAIRAARKALAEAKIDPRQITHIVATTCTDSANPGFDHFVAKGLGITHGVEKVLLHGVGCSGGLATLR
TGANLALGHTARKLPARILCVALEISATMVRSELDSINEMQETRIGACLFSDCGSAAVLSNDIGEPTEPIYNLLGWDQRI
IPDTEDDLGFDVDPVGWKVVLTPRVPKLTRVAMAPAFKDLKASLPRLPPDYQNATDFDWVIHPGGAAILSGAEQAMGISA
EHMRASYDTYINHGNSSSATIFSVMDRLRSKEMEALAPEGRVRDYVVGCAFGPGISVEMCMLKRNMAYGTKVDGLQTPPP
KTSLETPLETKVEVSEVGDGEWATTTSRFPTGKHLEMESWDHGAAFVARTLEHLSLD
>Lolmi1|13213
MAAPNSFRELGLSIIGLGTEYPPYALGPEAIEILSKRFYPDSPSMRKVLSINRFTGIDTRSSIGDPDHPIVNNEKAPSIA
ELHKVFMNDGVPLAVRAAQKAIAEARVDLSQITHVVSTTCTDSANPGYDHFVVQGLGITHQVEKVLLHGVGCSGGLAALR
TAANLALGHAMRGRPARILVLALEVSTTMVRSELDSISELNETRIGVALFSDCASAVVLANGVGEQAESVYELLGWNHRI
IPDTVEDLGFDAHPSGWKVVLSPRVPKLAQTVLQPTLADLLSSLPPLPKPYRSPSDFDWAMHPGGATILTGAEKAMDLTP
EHMRASYDTYINHGNSSSATIFSVMDRLRSKEMDSLAPDGRVKDYVVGCAFGPGIAVEMCMMKRNLGLRDAGLQTPPETE
SEASSISEAGEGVDVDGRSSASDMWAGNGRRREVVVEVQVPSVSLSRHGGAGRDLDCDRFISEALAGVELD
>DalEC12_1|334746
MASSNTFQELGLSIIGLGAQYPPYSLRSDEVNKIATKYYPDSPAMQKVLSINKYTGIDTRSSIGTSDHPSVNQPEAPSIA
ELHKIFMSDGVPLAVEASRKAILEAGIDLSQITHIVSTTCTDSANPGFDHFVAKGLGITHQVEKVLLHGVGCAGGLAVLR
TAANLALGHAMRRKAARILCVTLEVSTTMVRSELNSIDELQETRIGACLFSDCASALVLSNGIGRSTAEPIYELLGWQHK
IIPGTESDLGFDVDPVGWKVVLSHRVPKLATEILRPSFADLLENTSGLPAECKEASDFDWAMHPGGLTILTGAEKVMGIS
SEHMRASYDRYMNHGNSSSATIFSVMDRLRSKDMDALAPGGRVRDYVVGCAFGPGIAIEMCMLKRNMRHRGTDTVPETDS
EASRSEADEETDWASVESRESIPGTPGSANARSERQPTLGDDLFVREAIASVELD
>Colsu1|438547
MAAPNTFQDLGLSIIGVGSQYPPYSLKTASIDYLSNKFYPDSPSMRKVLAINRFTGIDYRSSIGTHEHPVVNNKEAPSIA
ELHKIFMSDGVPLAVEASRKAIEEARIDLSEITHVVSTTCTDSANPGFDHYVVKGLGITHQVEKVLLHGVGCSGGLATLR
TAANLALGHKARNKPARILCVALEVSTTMVRSELNSIHELQETRIGVALFSDCASAVVLSNGVGEPTESVYDLLGWEHKI
LPDTEHDLGFDVDPVGWKVVLSPQVPKLASSAIPSTFKEMLASIPSLPPSYQNADDFDWAMHPGGATILSGAEKVMGISS
YHMRASYDTYINHGNSSSATIFSVMDRLRSKDMDAVAPDGRARDYVVGCAFGPGISVEMCMLKRNMGARGVTGLQTPPET
ESEGSTSEAGDDGGAQLDERASSGRQTDQTFVAEAMEDLDLD
>Colto1|7340
LSIVSPVSTHPNPIHLAVLSNSGVLHPCIAVAGDIITSGHAAPAPSAQAIAIRLSALPLCQTHPAASRELQQALFFSHCA
IGHLYSHTSWYISRKRHVKPEASYPSPASHISPFTMAAPNTFGDLGLSVIGVGSQYPPYSLKTDSIDYLSNKFYPDSPSM
KKVLAINRFTGIDYRSSIGTHEHPVVNNKDAPSIAELHKVFMSDGVPLAVEASRKAIEEARIDLGEITHVVSTTCTDSAN
PGFDHYVVKGLGITHQVEKVLLHGVGCSGGLATLRTAANLALGHKARNKPARILCVALEVSTTMVRSELNSIDELQETRI
GVALFSDCASAVVLSNGVGEPTESVYDLLGWEHKIIPDTDHDLGFDVDPVGWKVILSPQVPKLASAAIPSTFKEMLASVP
SLPPSYQNAEDFDWAMHPGGATILSGAEKTMGISSYHMRASYDTYINHGNSSSATIFSVLDRLRSKDMDAVAPDGRVRDY
VVGCAFGPGISVEMCMLKRNMGGRGVTGLQTPPETESEGSTSEAGDDGGAQPGGRASSGRQTDQTFVAEAMEDLDLD
>Colto1|4997
MIMLRNSLSRHAVHGHATNDHALTGYAVNGHSHAQHGHSGIECSVSPVPNLWITGVGSQYPPYLVPPEKLVKWAKRFHDV
EKPVLLKLTMSSGIETRASSMDFETGFGCQTEIPTIDQLDARFRQVGVDLTVQACRKALRDWGGNAEDITHVIGVTVGNL
SLPGYDYLVARKLGLGYHVENMFLNGIGCAGSVALMRVAANTAMAATTRKKPARILCFASEVCTMYLRHQYAEAEASSDI
ENMDIAGAIFGDAASAFVFCNDNGLDDPDQAKFQLLEWERMTIPGTIHHMGAMVKTTGFTSIITKQVPDLTNKAVQPLWN
KLLPSYREKVGLPGLDISEFDWALHPGGESIINNVKDSMALTEHQLRATRQIYRTRGNTGSPTAICVLDLLRNMGPGSDH
VVAASFGPGLATEMAFLRRCRTDQ
>Colto1|2793
MKGTHVTPPMPPRLWITGLASQYPPYLLGPEKLEEFAKRFYDIEKPGLKKLLQINKTSGIETRACIGDYRSGFASRPEPP
SISDLDRFYRLAGVDLAAQACRKAMKEWGGRPSDITHTVAVTCTNQGNPGYDLLVARRLGLSHTVDRTLLHGVGCAGGLA
IMRAAAQIASGAASRGRPARVLCFACELCTSNVRHDLAGAEACVDPDEVSIAGVLFADGAAAFVLCNDDGLRLPATQDEV
DDMSSDGAEPLFQLLEWETATIPDTTQHMGFYPEATGFRTVLTRDVPSFTKTAIEPMFRDLLPRFRDKVDLKSLDVADFD
WALHPGGEAIIYGAQETMDLTSEQLRATREIYRTRGNSSSPTVLAVLDLLRKMGRGKDYVVATSFGPGMTIEMSLLRRCR
ASDNV
>Plecu1|361058
MTAAANGFADLELSIIGVGSQYPPYNLESNAIDILSKRFYPESTWMNKVLSINRFTGIDKRSSIGTPDHPVVNQEKAPSI
AELHKVFQSDGVPLAVQAADKAIKEARIDLSEITHIVSTTCTDSANPGFDHYVAKGLGITHQIEKVLLHGVGCSGGLATL
RTAANLALGHRARGKPARILCVALEVSTTMVRSELDSINELQETRIGVALFSDCASAVVLSNGLGPPTEPVYDLLGWDHR
IIPDSEDDLGFDVDPVGWKVILTPRVPKLASAAIAPTFRDLLSSLPPLPSTYREASDFDWAMHPGGATILTGAEKEMGIS
SYHMRASYDTYINHGNSSSATIFSVLDRLRSKEMDALAVDRRVRDYVVGCAFGPGISVEMCMLKRNLGVRGISGLQTPPE
SENQSEAGELNNPETTTTATAGPESRDEAFVADSLAQLDLD
>Colso1|94414
MAAPNTFQDLGLSIIGVGSQYPPYALKTDSIDYLSKKFYPESPSMQKVLAINRFTGIDYRSSIGTHEHPVVNNKEAPSIA
ELHKVFMSDGVPLAVEASRKAIDEARIDLSEITHVVSTTCTDSANPGFDHYVVKDLGITHQVEKVLLHGVGCSGGLATLR
TAANLALGHRARNKPARILCVALEVSTTMVRSELNSIDELQETRIGVALFSDCASAVVLSNGVGEPAESVYDLLGWEHKI
LPDTDQDLGFDVDPVGWKVVLSPQVPKLASAAIPSTFKELLASVPSLPSSYQNAADFDWAMHPGGATILSGAEKVMGISS
YHMRASYDTYINHGNSSSATIFSVMDRLRSKDMDAVAPDGRVRDYVVGCAFGPGISVEMCMLKRNTGPRDVTGLQTPPET
ESEGSTSEAGDDGGAQLDERASSGRQTDQTFVAEAMKDLDLD
>Aciaci1|1384789
MAAREAHLEPRLSVLGVGTQYPPYSLKPDSIDTISSRYYPDTSSMKKVLSINRYTGIDLRSSVGTPDHPVVNQAAAPSIA
ELHHMFISDGVPMAVTAARKALAEAGIEAEGLTHMVSTTCTDSANPGFDHVLARELGIASRQPAVEKVLLHGVGCAGGLA
ALRTAAGLALGHAARGKPARVLVVALEISTTMVRSELDSINALQETRIGVCLFSDCASAVVLSNGIRDNGLSEERGPVYD
LLSWDHKVIPDTEEDLGFDVDPVGWKVVLSPRVPRLTAAMLQPAFADLLAGRGVGGDGHPVPLPACYREPADFDWAMHPG
GATILSGAERALGLAPEHMRASYDTYINHGNSSSATIFSVLDRLRQADMDALTPGGREPTEYVIGCAFGPGIAVETCLLR
RRGLPGNPGGPGPALGITPVPTGLQTPPETESEGSSRGDGDEDEDDEDGGASTAAQATQEVPTASGDEDKMVPTIIGGHG
IHCLSSLPFFYALSESHRREVLFL
>Colab1|5294
MAAPNTFGELGLSIIGVASQYPPYSLKTDSIDYLSNKFYPESPSMKKVLSINRFTGIDYRSSIGTHEHEVVNQKDAPSIA
ELHKVFMSDGVPLAVEASRKAIEEARIDLSEITHVVSTTCTDSANPGFDHYVVNGLGITHQVEKVLLHGVGCSGGLATLR
TAANLALGHKARGKPARILCVALEVSTTMVRSELNSIDELQETRIGVALFSDCASAVVLSNGIGEPTEPVYDLLGWEHKI
IPDTDQDLGFDVDPVGWKVILTPRVPKLASAAIPSTFAEMLSDVPSLPSNYQKPEDFDWAMHPGGATILSGAETTMGITS
YHMRASYDTYINHGNSSSATIFSVMDRLRSKDMDAVAPEGRARDYVVGCAFGPGISVEMCMLKRNMRARGATGLQTPPET
ESEGSTSEAGDDGAVRSEERASSGRQADQTFVAEAMEELDLD
>Colgr1|9977
MAAPNTFQDLGLSIIGVGSQYPPYSLKTDSIEYLSNKFYPDSPSMKKVLAINRFTGIDYRSSIGTHEHPVVNNKDAPSIA
ELHNVFMSDGVPLAVEASRKAIEEARIDLSEITHVVSTTCTDSANPGFDHYVVKGLGITHQVEKVLLHGVGCSGGLATLR
TAANLALGHKARNKPARILCVALEVSTTMVRSELDSIDQLQETRIGVALFSDCASAVVLSNGVGEPTESVYDLLGWEHKI
LPDTEQDLGFDVDPVGWKVVLSPKVPKLASATIPSTFKELLASVPSLPPSYKNADDFDWAMHPGGATILSGAEKVMGISS
YHMRASYDTYINHGNSSSATIFSVMDRLRSKDMDAVAPDGRVRDYVVGCAFGPGISVEMCMLKRNMGARGVTGLQTPPET
ESEGSTSEAGDDAGAQLDGRVSSGRQMDETFVAEAMKDLDLD
>Neucr4830_1|459186
MKKVLAINRYTGIDQRSSIGNPDHPLVNKPNPPTVKELHEVFMSDGVPLAVEASRKAMAEARVVPAQITHMVSTTCTDSA
NPGYDHYVAKELGLSDRLEKVLLHGIGCSGGLAALRTAANLCLGHTARGKPARILVLALEVSTTMVRSELESIDALQETR
IGIALFSDCASAVILSNGIGEAPGKPAIYDLLGWENRVIPDSEHDLGFDVDPMGWKVVLSPRVPVLAKASLQPTYADLLS
SLKDQLPSSYQKPADFDWAMHPGGATILSGAESAMGLTPEHMRASYDRYINHGNSSSATIFSVLNRLREKDMDALAPAGK
VKEYVVGCAFGPGINVEMCMLKRRMNAPARTTTGLDTPPETDDSEGPGPGSSAGSDDGESIEGGEKEETFINEALANVEL
D
>Fusven1|523210
MAAPSAFGELGLSIIGLSAEYPPHSLDYTCLNTLGERFYPDTPSMQKVLTINRYTGIDSRSSIGTPEHPAVNKKDAPSIA
ELHSIFQSDGVPLAIRAARKAIDEAKIDTRFITHIVATTCTDSANPGFDHFVAKGLGITHGVEKVLLHGVGCSGGLAALR
TGANLALGHKARGLPARVLCVALEVSTTLVRSELDSINELQQTRIGACLFSDCGSAVVLSNGIGEPSEPVYDLLGWDHRT
IPDTEEDLGFDVHPAGWKVILTPRVPKLTAASIGPAFSDLKASLPQLPSGYQNAADFDWAMHPGGATILSGAEKVMDITP
EHMRASYDTYINHGNSSSATIFSVMDRLRSKDMDALAPDGRVRDYVVGCAFGPGITVEMCMMKRNMAHRTTVTGLQTPPE
TPAETESEPSEAGDGDEWGAENSGSPAERNSASAYESQDQYARFVTESLEHLDLD
>Gelte1|220784
MKKVLAINRYTGIDQRSSIGNPDHPLVNQPNPPTVDELHKVFMSDGVPLAVEASRKAMAEARVEPTQITHMVSTTCTDSA
NPGYDHFVAKELGFSDRLEKVLLHGIGCSGGLAALRTAANLCLGHKARGKPARILVLALEVSTIMVRSELESINALQETR
IGIALFSDCASAVVLSNGIGEEPGKPAIYDLLGWGNRVIPDSEHDLGFDVDPMGWKVVLSPRVPLLAKASLQPTYSDLLS
SLEDQLPSSYQKPADFDWAMHPGGATILSGAESAMGLTPEHMRASYDTYINHGNSSSATIFSVLNRLREKDMDALAPGGK
VKEYIVGCAFGPGINVEMCMLKRRMNAPTRTTGLDTPPETDDSEGPGPGSSAGSEDGESIEGEKEEKFISEALDNVELD
>Fusfu1|8547
MSAPGTFGELGLSIIGIGAEYPPYSLDYTCLNTLSDKFYPDTLSMQKVLGINRYTGIDTRSSIGTPDHPAVNKKDAPSIA
ELHSLFLSDGVPLAIRAARKAIDEAKIDTRFITHIVATTCTDSANPGFDHFVAKGLGISHGVEKVLLHGVGCSGGLATLR
TGANLALGHKARGLPARVLCVALEVSTTMVRSELDSINELQQTRIGACLFSDCGSAAVLSNGIGEPSEPVYDLLGWDHRT
IPDTEDDLGFDVDPVGWKVVLTPRVPKLTAASIGPAFNDLKASLPQLPPDYQKAADFDWAMHPGGATILSGAERAMDITP
EHQRASYDTYINHGNSSSATIFSVMDRLRSRDMDAMAPDGRVRDYVVGCAFGPGITVEMCMLKRNTSYGAGLPGLQTPPE
TPAETETEPSEIGDGDGEWGRESSGDPAESPDQYALFVAESLEHLDLD
>Thian1|436614
MATPTEFEELGLSIVGLGTQYPPYSIKPAELDVLSRRFHPDSPAMTKVLSINRYTGIDERPSVGTIDHPLVNQPDPPTVA
DLHKIFMSDGVPLAVSAARKALAEAHVEAGQVTHVVSTTCTDSANPGYDHFVAKELGLSETVEKVLLHGVGCSGGLAALR
TAANLCLGHTMRRQPARILVLALEISTTLVRSELESIHALQETRIGIALFSDCAGALVLTNNILPPPAPPIYSLLTWQHR
TIPSTECDLGFDVDPLGWKVILSPAVPRLAASTLQPTFATLLDPLRPSLPAAYRDPADFDWAMHPGGATILTGAERALGI
TPMHMRASYDTYVRRGNSSSATIISVLHRLREKDMDALAPGPDANGGGGKPKEYVVGCAFGPGITVEMCMLKRHLAAGTE
SRLGMETPPETEMRVIADRAKGLLVRR
>Verda1|2946
MTSSNSFGDLGLSIIGVGTQYPPHALDQNCLDVLAARFYPESPAMKKMLSINRFTGIDARSSIGTPDHPIVNRKQAPSIT
DLHEVFVSEGIPLSVSAGRKALDEAGIDPAQITHIVATTCTDSANPGFDHYVAKQLGITHNVEKVLLHGIGCSGGLATLR
TAANLALGHTARGKPARILCLALEVSTTMVRSEMDSINESQDTRIGIALFSDCGSAVVLSNGIGPPTEPVYDLLGWEHRI
IPNSDKDLGFDVDVSGMLEGGSVPSRPALASSVMAPTFADLLASVPSLPAEYQKADDFDWAMHPGGATILTGAEKAMGIS
SEHMRASYDTYINHGNSSSATIFSVLDRLRSKDMDALAPGGRVRDFVVGCAFGPGITAEMCMLKRNRGVQGVTGLLTPPE
TESEGGRSDAGDDIESPAAAAPQATGEAFVAEALEQLDLD
>Micbo1|187226
MALPVELGNLQLSILGLGVQYPPYSLTPGELEKLAKKFYPDSPSMRKVLGINKFTGIEKRSSIGNSDHPLVNQPTAPSIA
ELHEVFMSDGVPLAVEAARKAMAEAGLTSADITHVVATTCTDSANPGFDYFVMKELGLSHSVEKVLLHGIGCSGGLAALR
TAANLALGHTFREKPARILCIALEVSTTLARSELDSIHELQETRIGACLFSDCASVAILSNGLGESRRTPIYSLLGWQHE
TLPESHDDLGFQVDPHGWKVVLTPNVPKLAMQTMASSFAELVRNSPQLPPDYAEAADFDWAMHPGGATILTGAEKALSLS
PEHMRASYDVYINHGNSSSATIFSVLDRFRHKDMDELAPGGRVRDFIVGCAFGPGITVETCMLKRHKTTPSVGDLPTPPD
TDSETGASESGDSSDWPSERQGSPISGTPHGTESPGALQANNRDSDFIEEAMSAVELD
>Micbo1|123883
MEDLQLSILGLGVQYPAYSLPPSAISDLARRHYGDSPAMTRVLHVNEKTGITTRSSVVEMSESLLNQPTPPTIAEIHQQY
MAKGLPLATSACRKALAEASLGPSDITHIVATTCTDSANPGYDHFVAEELALPSNVERVLLHGVGCAGGLAVLRTAANLA
LGHSFRGKPARVLCVALELNTTLVRSELDSIHGLQQSRIGVCLFSDCASAVVLSNGVGGRHERPVYSLMGWNHRRLPGTD
QELGFDVDPQGWKVILTPKVPGLTAGALPSSFADLVRDAARQLPPGYREAADFDWAIHPGGAKILENAAKGLGISREHMW
ASQDVYENHGNSSSATIFSVLDRLRQGKDEAGRSHGGRKEGRGGRQFVVGCAFGPGITVETCMLQRHRSTSRVPKGHDDV
SPPESKAEAGSSGPRRRRIFRGSLWRKVQSLCC
>Colpa1|62
MAAPNTFGELGLSIIGVASQYPPYSLKTDSIDYLSNKFYPESPSMKKVLSINRFTGIDYRSSIGTHEHEVVNQKDAPSIT
ELHKVFMSDGVPLAVEASRKAIEEARIDLSEITHVVSTTCTDSANPGFDHYVVNGLGITHQVEKVLLHGVGCSGGLATLR
TAANLALGHKARGKPARILCVALEVSTTMVRSELNSIDELQETRIGVALFSDCASAVVLSNGVGEPTEPVYDLLGWEHKI
IPDTDQDLGFDVDPVGWKVILTPRVPKLASAAIPSTFAEMLSDVPSLPSNYQKPEDFDWAMHPGGATILSGAETTMGITS
YHMRASYDTYINHGNSSSATIFSVMDRLRSKDMDAVAPEGRARDYVVGCAFGPGISVEMCMLKRNMRARGATGLQTPPET
ESEGSTSEAGDDGAVRSEERASSGRQADQTFVAEAMEELDLD
>FusspF10_1|402658
MAAPSTFGELGLSIVGIGTEYPPYTLNHTCLDTLSNKFYPDTPSHARNLSMRKVCGINKYTGIETRSSIGLPDHPAVNQK
DAPSISELHQLFHSDGVPLAIRAARKAIVEAKIDARSITHIVATTCTDSANPGFDHFVAKGLGITHGVEKVLLHGVGCSG
GLATLRTGANLALGHRARGLPARVLCVALEVSTTMVRSELDSINKLQETRIGACLFSDCASAVVLSNGVGEPAESIYDLL
GWDHRVIPDTEHDLGFDVDPVGWKVILTPRVPTLTAAAIAPAFNNLKAALPRLPQDYQTAADFDWAMHPGGATILTGAEQ
AMNITPEHMRASYDTYINHGNSSSATIFSVMDRLRCKDMDAMTPGGRLREYVVGCAFGPGISVEMCMLKRNLGLGSSIVG
LQTPPQTPPETESDPSEVGDDEWGPEMSGSSDGKDAVIEPRDQDAAFVAKALEHLDLD
>Thiap1|661211|manually curated
MAAQAEIEDLGLCILGLGTQYPPHSLQPNSLEVLSKRFYPESPAMKKVLSINRYTGIDQRSSIGTPDHPLVNQPNPPTIA
EIHDAFMSDGVPLAISAARKALEEAHVDPTQVTHMVSTTCTDSANPGYDHFVARELSLKPNTEKVLLHGVGCSGGLAALR
TAANLCLGHTARRKPARILVIALEVSTTFVRSELESIHASQETRIGAALFSDCAGALVLSNSLPFPASTPTHPPPPPIYV
LLGWQHHTLPSTETDLGFDVDPQGWKVILSPRVPSITQSVLQPTFASLLSTLPEGALPRSYTSPADFDWAMHPGGATILS
GAEQALHITPEHMRASYDTYINHGNSSSATVLSVLDRLRRKDMDSLAPEGRVREYVVGCAFGPGITVEMCVLRRNLGGGG
GGGLRPGMETPPETDESGGSDVGDEGSEVSGEGRESRMDGGDEAESSEGCRREDKEAFISEALEGVELD
>Cocba1|648717
MGSMKESIKGTPPYQKPNLYIHGVGVEYPPYQIRPEELATLARRFYPSSPALDKVLMINEFTGIETRSAIGTIDHPIANG
EKPPSIAELSDVFLDYGVKLSVAACRKALDQWGGDLSEITHVVATTCTHSANPGYDHYVVKSLGLNTSIEKVLLHGVGCS
GGLAALRTAANIALGSSFRGRPARILVLACEISSVLVRSELDSIHNNNEVRIGVTLFSDCASAVVLGNGISDRGGEEPLL
ELLGWDHRIVDDSEKDLGFDVDPVGWKVVLSTRVPKLASQAVPAMFEDLVASIPELVDVNKFKAADYDWALHPGGSTVIT
GVQNALHLTENHLRASYEVYMSHGNSSSATMFSVLDRLLSGETAEHIIGCAFGPGIAVEMVAFKRSYGSRSGTDSPAETL
VAEDVD
>Capep1|4943
MSPSTVRNKVTPPYQRPDLHIHGIGVEYPPYEIRPEHLATLARRFYPSSPALDKVLTINEYTGIDSRSAIGNIDHPIANT
PEAPTIAQQCDLFFDHGIKLSVAACRKALEQWGGDLSEITHVVATTCTNSANPGYDHYVVKELGLNLGIEKVLLHGVGCS
GGLAALRTAANIALGSSFRRKPARILVLACEISSTLVRSELDSIHKNQEVRIGVTLFSDCASAVVLGNGFSDRYDEEPIL
ELLGWDHRIIENSEKDLGFNVDPLGWKVVLTQRVPKLAAAAVPAMFDDLVGSIPELVDLGKFQASEYDWALHPGGSTVIT
GVEKAMRLQPEHLRASYEIYISHGNSSSATIFSVMNRLIEGDTTDHIVGCAFGPGIAVEMMMFKRSHKDSSSGTESPTET
LVAEDVD
>Triru1|3591
MPASRCASNPLVAPGLFIVGLGSQYPPYLLDHEKLTCFAGRFHDIRRPGLQKLLQINASTGIETRSSIRSYETGFACDPV
PPSIADLDELFRRDGVDLAVQACMKAMKEAGVLPEQITHTVSVTCTNQGNPGYDLLVNERLGLPERTSRILLHGVGCAGG
LSIMRVASQVACGATMRGRKACILVYACELCTPNVRHDLAEAEQCTDLSKVNIAGALFSDAAAAFILCNKTALEESSASP
IFELIEWDNALIPDTMQHLTCYTDPYGFRSVLTKDIPTYAKGAIGPMFHKLLPSYEEQVLAADIHLGIDDFDWAVHPGGK
ALIDGVQETMQLTEDQLQASREIYRTRGNSSSPTILSVLDRLRTYEKQRGHVVAASFGPGMAIEMVMLKRCEVAGGGQ
>Exool1|133300
MSPSAMHNKVTPPYQRPNLYIHGIGVEYPPHEIKPEQLATLAKRHYPSSPALDKVLTINEYTGIDARSAIGTIDHPIANG
PEAPSIAELCEVFLDEGVKLSVQACRKALEQWGGDLSEITHVVATTCTNSANPGYDHYVVKQLGLDQSIEKVLLHGVGCS
GGLAALRTAANIALGSSFRRKPARILVFACEVSSTLVRSELDSIHKDQEIRIGVALFSDCASAVVLGNGFSDRYDEEPIL
ELLDWDHRIIEDTEKDLGFDVDPVGWKVVLTQRVPKLASAAVPAMFEDLVGSIPELVDAGKFKAADYDWALHPGGSTIIT
GVEKTMHLKPEHLRASYEIYISHGNSSSATIFSVMKQLLKGDTTEHIVGCAFGPGIAVEMMIFKRGISGSSSESASPTAS
LPETQSPP
>Aspni7|1169209
MGNTFSASPSDGQPPKQQVPLKGDEAVITGMGTEWPSRLVVPEELSDYAKKIYPDNPPWLKAMLKINTQTGIETRPVVDL
WDDPRWLGTSPPTTEDVDTEFRKFSVELSKNAALKALRESNIEPSSITHIVSVTVTNGGAPGFDQLVARELGLSPTAERI
LLSGIGCGGGCAALRVASTIASAATYRKQEARILVVACELCSIHLRAELHASSQSGMTGVAPALFSDGAAALVVCNPLGM
SDKTPKQFAIVDQRTGVTPGTLDEMSYTVSTHGFLASISKNIPKLAVASIQAPFQSLIQSNGMSSASPTDFHWALHPGGK
AVIQGAQDALNLPDDALAASKEIYRTKGNTSSVAVLAVLEKVRGLKLQSPNVVACSFGPGLTTEMTLLRRMV
>Pengl1|434780
MGGTFSSLTTNDPAPIPTPTSAPPPSPEKNEITITGLATEWPSKLVTPDDLREFAQSLYPADAPWLQRLLKINEKTGIDT
RSVVDLWTDPRWRRKDPPKAEEIDAAWRHYGVQIAKKAAQKALLNSEIQANDITHLVAVTATNFGSPGYDQIVARELGIL
ATAERLLISGVGCAGGLAALRMASNLARAATSQGRPAKILVLACEICSILISSELHAASTSPDMGIGVTLFGDGAAALVV
CNSDGMTRENNEKNLPRRFSIVDSRSAITPGTHDEMEDKVTSTGFRLVLSKNVPKLTSASLAQPFQSLIMENGMSGASAT
DFDWAIHPGGLSIIKGAQAAMSLPDELVVASNEIYKTRGNTSSVAVLAVLERLRTMEMTKQDVIASSFGPGLTTEMMLLK
RWR
>Claim1|150955
MDQHHPSIAELCDIFLDYGVRLSVAACQKALEQWGCDISEITHMVSTTCTNSANPGFDHFVVKALGLDSSIEKVLLHGVD
CSGGLAALRTAANIALGSRFLCKPARILVSACEISSVFVRSELDSINRDQDVRIGVTLFSDCASAVVLGNGFGNGSGKDP
LLELLGWEHRVIEGTTKELGFNIDPFGWKVVLTQSVPEIASAAVPTVFQDMISSLESAIDIKETRAADSDWALDPGGTTV
ISGVQKSTNLTEENLRASYEVYITHGNSSSATIFSVLH
>Claim1|153431
MSPSAIHTKVTPPYQKPNLYIHGIGVEYPPYEIKPDHLETLARRFYPSTPALEKVLRINEYTGIDSRSAIGNIDHPIANA
PEPPTIAELCDLFLDHGVKLSIEACRKAIKQWGGDLSEITHVVATTCTNSANPGYDHYVIKGLGLNPSIEKVLLHGVGCS
GGLGALRTAANIALGSSFRRKPARILVFACEISSTLVRSELDSIHKNQEVRIGVTLFSDCASAVVLGNGFSDRYDEEPIL
ELLGWDHKIIEDTEKDLGFDVDPVGWKVVLTQRVPKLASAAVPAMFEDLVGSVPELVDLGKFKASDYDWALHPGGSTIIT
GVERAMNLKPELLRASYEVYITHGNSSSATIFSVMNRLLEGETTDHIVACAFGPGIAVEMMMLKRSNQGSDAGTESPTET
LVAEDVD
>Claba1|132678
MSPSAIHTKVTPPYQRPNLYIHGIGVEYPPYEIKPDHLATLARRFYPSTPALEKVLRINEYTGIDSRSAIGNIDHPIANA
PEPPTIAELCDLFLDHGVNLSIEACRKALKQWGGDLSEITHVVATTCTNSANPGYDHYVIKGLGLNPSIEKVLLHGVGCS
GGLGALRTAANIALGSSFRRKPARILVFACEISSTLVRSELDSIHKNQEVRIGVTLFSDCASAVVLGNGFSDRYDEEPLL
ELLGWDHKIIEDTEKDLGFDVDPVGWKVVLTPRVPKLASAAVPAMFDDLVGSIPELVDLGKFKASDYDWALHPGGSTVIT
GVERAMNLKPELLRASYEVYITHGNSSSATFFSVLNRLLEGETTDHIVGCAFGPGIAVEMMVLKRSHQGSDPETESPTET
LVAEDVD
>Aspfo1|85387
MGNSLSSSPSPEQSSQPEIPLRGDEAIITGIATEWPSRLIGPEELNKYALKFYPENPPWLQKLLMLNAKTGIETRAVIDL
WDDPRWLGDQPPTAEEVDTAFREYGVELAKKAALKALRESNIDPSSITHMVSVTATNAGAPGYDQLVARDLGLPDTTERV
LLSGVGCAGGCASLRLASALADAATHRKKEARILIVACELCSIQIRSELHAASQSPITRIGPVIFSDGAAALVVCNSLGM
SDKTPKQFAIVDDKSVTTSGTQEDMSVKVSTYGFLATFSKKIPELAIGSMKAPLQCLLQTNGMSSASPTDFYWALHPGGR
AIIEGVQAAFNLPEDSLSASYEIYRTRGNSSSVSILAVLEKVREKKLQTPNVVACSFGTGIRTEIALLRRLE
>Aspbr1|205386
MGNTLSASPSPEQSPHQEIPLKGDEPIITGIATEWPSRLIGPEDLNKYALKFYPENPLWLQKLLMLNTKTGIETRAVVDL
WDDPRWLRDQPPTAEEVDAAFRQYGVELAKKAALKALCESNIDPSSITHMVSVTATNAGSPGYDQLIARELGLPDTTERI
LLSGVGCAGGCAALRMASSLADAATQRKKEARILVVACELCSIQIRSELHGASVSPIPRIGPVIFADGAASLVVCNPLGL
SDQSPKQFAVVDDRSVTAPGTIDEMSVYVSTYGFLATFSKKIPELAISSLQAPFKSLIQSNGMSSASPTDFYWALHPGGR
AIIQGVQTALSLPDEALSASYEIYQTRGNSSSVSILAVLDKVREKKLPTPNVVACSFGTGMRTEMALLRRLE
>Aspac1|1891372
MREITPCQHRPPPRGAEEAGEEPELTITGLGTEWPSQIVTSDDFRQYLLRHYPADAAWVQTLLKINTRSGIGSRPLIAFN
PNPNPDGYAPENQSTPPTAQQVSSEFHRHGVPLAVRAARAALTDSHLPASAITHTVAVTVTNAGAPGYDQAVFRAVGISL
EAERVLLSGIGCAGGLAALRVGSSLARAATLQKKAREGVGACVGLGDGEDISIGPALFSDGAAALVLCNALALTEEIPRR
LAVVDYRTRITPETHEAMSYRTTEFGFRLTLARKVPALAVASLPGLFGELMRANGMASVAPGELEWAVHPGGLTVLRGAQ
LALGLSDEAIRASREVYESRGNSSSVAVLAVLDRLRGWEGQSARKEVVAVSFGPGLTTEMVLLRRLV
>Fonmu1|232
MSPSACHTKVTPPYQRPNLYIHGIGVEYPPYEIKPDHLATLARRFYPSTPALEKVLRINEYTGIDSRSAIGNIDHPIANA
PEPPTIAELCDLFLDHGVKLSIEACRKALKQWGGDLSEITHVVATTCTNSANPGYDHYVIKGLGLNPSIEKVLLHGVGCS
GGLGALRTAANIALGSSFRRKPARILVFACEISSTLVRSELDSIHKNQEVRIGVTLFSDCASAVVLGNGFSDRYDEEPIL
ELLGWDHKIIEDTEKDLGFDVDPVGWKVVLTQRVPKLAAAAVPAMFEDLVGSIPELVDLGKFKASEYDWALHPGGSTIIT
GVERAMNLKPELLRASYEVYITHGNSSSATIFSVMNRLLEGETTDHIVACAFGPGIAVEMMMLKRSNQGSDPGTESPTET
LVAEDVD
>Asprobu1|158070
MITKILHPESNDEDPIITGMGTEWPSTIIGRDDLYSYVSKRYPQDAPWFQTMMKVNDLLKIESRSVVDLWNDPQWNRDGP
PTAEELDAAFRHYGSELAVGASLKAMEESNITASSITHIIAVTATNIGCPGYDRLVSAKLGLSPSVERVLLSGVGCAGGL
AALRVASGLASGATLRGQEAKILIVASEVCSIFIGAELHAAAMTNNVGIGPSLFGDGASALILCNSQSLDKSIPRRFAVV
DWRTGLIPDTEDEMTLRPGSHGPLLSLSRKVPELVTGCVRKPFGSLIMSNNMQDFSPADFDWALHTGGLAIIKGVQQSMG
LTDDVVRSTKEIYRTRGNISSASVLSVLENLRSMGEGRPDVVACSFGPGLTMEMLLLRRLL
>Penox1|2098
MSFQEAGSIWSLKSPICVCTEQHANWSISDKTVAIVGTGAYYPPNRKSAADLKDIISKVHELDSIFNKILEINDKSMIKT
RHFAIPDDHPYWGRPEVPTIAECDVLFKLYGAPMAETAAKKALDNWGGSMQDITHLVVVTCTNTANPGLDFHLSQKLGLS
RNVHRILLHGIGCAGGVAALRTANELLLGAAFQAKAGRALVVACELTSIYCRTELADIERDHQVNVGVTLFGDGAGALVL
SNSIGVTVSEKESVWNILNARSTVIKGSEQCLEYNVHARGYHAVISKDVPSFIRASISQGFEELIRSTPSLCRDGNNFVP
SNYDWALHPGGYGVLVLAEQELGLSQHHLRKSHEVYRTRGNISSVTVLGVIDELAKEDVTSSSARRNVIVCSFGPGMTME
MAVMSRHNHGR
>Aspnom13137_1|11654
MVPRSFSEISSRNSYLATVVILLPKTMNLIEGSGVRHLCSVLPVDDPIWFQQTLPTITDTDALFKEHAISLVSRAAKSAI
AEWGGSMQDITHIVAVTCTNTANPGFDITICSTLGLRPTVHRTLLHGLGCAGGVSALRIAHDLLAGAALQGLPARALVVS
CDLPTLFARAELHRINVDQEVGFGLGRFSDGASALVLTNWIRTQVLERAPIWNLLGFRSVIINESEGYSELNVGPLGFKP
NISTFIPRLVSTELFSNFTALVNSVPSLHTDPARELPNSYNWASDFPGRASLKYAQGALDLRKSNLFHSHAVYRSRGSTI
SSSVLNILDFMRHQGNGTEHSANGRDRVIALAIGPGVILEMAVLHKASTKSMRYAAL
>Aspnom13137_1|961
MPPSPLVSVVGTGLQYPQHKLGPEFVPKIVTNCYEDNVALLKLIEINERTKIENRYSILPTDYPIWLQDYILTNSECDSM
FKQYGIPLATLAATQAIADWGGNAMDITHVVAMTCTSTSSPGFDCTLCQELGLAKHVRRTLVNGVTCAGSVAMLRTAYDL
LLGATQQGKPARALVVAAETQTVYIKGWLDTVARDSIPNLAPTLFGDGAGALVLSNGIGVKESEREAIWNIQGAQSTLLD
EAGNIGIQCTPTGIMPIISKQVPRLVQAALPPSFGNLISNCPSLRLEESNFDPTTYDWALHPGGQAILTAAENALGLSAD
DHLQMSYKCYRNAGNTSSVTVLSILHQLARGYREGSPGRSKVIAAAFGADITVEIMVLTKPSCGSVH
>Aspnom13137_1|525
MTVTDVLGSGPKPAVSVMGIGVEYPPSKQGPEFAEALAQRHYDLTPALQKSLEINRKSRIEHRYSVLDPDHEYWHQREVP
TISECDALFKQYGIPLAVNACNKAIADWGGRSAEITHVVAVTCTNTSNPGFDGLVCQKLGLRNNTRRALLHGVGCGGGLA
AIRSLIICCELPTIFTRAELDSVSQQQRPNVALGLFGDCAAALVLSNGIGVKQEERVPVWDVLNCQTTHLEGSEGLGEFK
IGPNGYVAKIDKKIPLVIGQSIHGGFTNLISSTPGVASEPSNYSPGIYDWAFHPGGYAFLLAAQEVLGLSAHNLRKAFEA
YSDGGNTVSSTVISILNRLKKERESGVKDEGHQGEGSTSGKGADKVIAVAFGHGLTMEMIMFTKPALPETV
>Aspnom13137_1|9704
MEPLLHGTPPLALRINNDVPLSKRVVSVVGTGAHYPSYEFPSDELEELISGVHDPNDPAIRKTLHINEKSRIQCRYTAVP
LDDPFWTDPKLPDVADCDVLFRKYGVPVAEEAARKALADWNGSLKDITHLVVVTCTNTANPGLDYLICERLGLHRNVQRT
LLHGVGCAGGVSALRTANELLLGAAFQGRPGRALVVACEICTIFFRSMLEDIVKTQEANVAMALFGDGASAMVLSNGICT
KPFERAPLWNILNSRTTLLEDSLSSLQFNIRPSGYNPVITKDVPGQTSAALPSGFQDLIASTPSLCSDKSNFDPSSYDWA
LHPGGYSIAVLAQSALGITKHHLRKTYDVYRLRGNTSSSTVISVINELAKEQDTPESGRDKVIVAAFGPGITMEMAVMAR
PT
>Aspind1|359895
NELTITGLGTEWPTQIVTSDDFRQYILRHYPADAAWVQTLLKVHARSGIASRALIGFNHNPEWYDPANQATPPTAQQVAS
EFHRHGVPLAARAARKALADSHLPASAITHTVAVTVTNAGAPGYDQAVFRAVGISPGAERVLLSGVGCAGGLAALRVGSS
LARAATAQQNPARVLVLACEVCSIHLAAELHSAAAQLGLAGGEGGGDIRIGPVLFGDGAAALVLCNALALTGRIPRRFAV
RDCRTRITPDTREAMSYRTTEYGFQLTLSREVPELAVASLRGLFGELMRANGMMSVAPGELEWALHPGGLTVLRGAQLAL
GLSDEAIRASREVYASRGNSSSVAVLAVLDRLRGWEEQGTRKEVVAVSFGPGLTTEMVLLRRL
>Exoxe1|137180
MSPSAVHSKVTPPYQRPNLHIHGIGVEYPPYEIKSEHLATLARRHYPSSPALDKVLTINEYTGIDARSAIGNIDHPVANG
AEPPTIAELCDLFLDYGVKLSVEACRKALEQWGGDLSEITHVVATTCTNSANPGYDHYVVKQLGLNQSIEKVLLHGVGCS
GGLAALRTAANIALGSSFRRKPARILVFACEISSILVRSELDSIHKNQEVRIGVTLFSDCASAVVLGNGFSDRYDEEPLL
ELLGWDHRIIEDTEKDLGFDVDPLGWKVVLTQRVPKLASAAVPSMFEDLVGSVPELVDLGKFKASDYDWALHPGGSTVIT
GVERAMHLTPEHLRASYETYITHGNSSSATIFSVMDRLLKGETTDHIVGCAFGPGIAVEMMVLKRSAPRPDPGTVSPAES
LTETLVAEDVD
>Aspneo1|443366
MGNTLSASPSGGQPQKQEVPLKGDEAMITGMGTEWPSRLIVPEELNEYASKIYSDNPPWLQALLKINTKTGIETRPVVDL
WDDPRWLGASPPTAEDVDAEFRKYSVELSTKAALKALRESNIEPSSITHIVSVTVTNGGAPGFDQFVARELGLSPSTERI
LLSGIGCGGGCAALRVASTIASAATYRNQAARILVVACELCSIQIRAELHASSQSGITGVAPALFSDGAAALVLCNPLGM
SDKTPKRFAVVDQRTGVAPGTLDEMSYKVSTHGFLASISKNIPKLAVASIKAPFQSLIQSNGMSSASPTDFHWALHPGGK
AVIQGAQDALNLPDDALAASNEIYRTRGNTSSVAVLAVLDKVRELKLESPNVVACSFGPGLTTEMTLLRRMV
>Penca1|394485
MAPISALYITGLGSQYPHYILTPEKLDEFAERFSDVSSPGVKKLLQINRSTGIETRSAIHSYEDGFATQEERPSARDLDQ
FFRQAGVDLAVQACQKALQEAHITPEQITHTVGVTCTNHGSPGYDLLVVRQLGLSPQVDRMLLHGVGCAGGLSIMRAAAQ
IASGASLRRKSARILAFACELCTPNFRNELAYAEKCADPDQVCIAGALFSDAAAAFILCNEYAMAKDENVTPVFELVEWG
TSFIPDTIENLSFYADIDGYRTVLSRDVSTYAKNAIKPMFESLLLPYKEKISPGPGAGGEGLQISLGSGDFDWALHPGGQ
TIIKGAQQVLQLRDDQLQASREIYRTRGNSSSATVLIVLDRLRTLGMTIEMAILRRCETPQ
>Aspacu1|376762
MGTAFSSGSDAHPPRGAAEAGEEPELTITGLGTEWPSQIVTSDDFRQYLLRHYPADAAWVQTLLKINARSGIASRALIGF
NNNPHWYDPRNQPTPPTAEQVSSEFHCHGVPLAARAVRAALTDSHLPASAITHTVAVTVTNAGAPGYDQAVFRDVGISPG
AERVLLSGIGCAGGLAALRVGSSLARAATLQRKPARVLVLACEVCSIHLAAELHATAKKVGLGGGEDISIGPALFSDGAA
ALVLCNALALTGEMPRRFAVVDYRTGITPETHEAMSYRTTEYGFQLTLAREVPALAVASLRGLFGELMQANGMASVGPGK
LEWAVHPGGLTILRGAQLALGLSDEAIRASSEVYESRGNSSSVAVLAVLDRLRRWEGRSLRKEVVAVSFGPGLTTEMVLL
RRLV
>Fonnu1|4746
MSPSAIHTKVTPPYQRPNLYIHGIGVEYPPYEIKPEHLATLARRFYPSTPALEKVLKINEYTGIDSRSAIGNIDHPIANA
PEPPTIAELCDLFLDYGVKLSIEACRKALKQWGGDLSEITHVVATTCTNSANPGYDHYVIKGLGLNPSIEKVLLHGVGCS
GGLGALRTAANIALGSSFRRKPARILVFACEISSTLVRSELDSIHKNQEVRIGVTLFSDCASAVVLGNGFSDRYDEEPIL
ELLGWDHKIIEDTEKDLGFDVDPVGWKVVLTQRVPKLASAAVPGMFEDLVGSIPELVDLGKFKASDYDWALHPGGSTIIT
GVERTMNLKPELLRASYEVYITHGNSSSATIFSVMNRLLEGETTDHIVACAFGPGIAVEMMMLKRSNQGSDPGSDSPTET
LVAEDVD
>Micca1|7920
MNGISKVDEAPGLWITGIGAQYPPYLLGPERLAEFAQRYHDIEKPGLKKLLEINRGSGIDTRSAIQSYEKGFGCQAEPPS
IKELDGFYRENGVNLAVQACRKALGEWAGRPSDITHTIAVTCTNQGNPGYDLLVNRKLDLPLNTERILLHGVGCAGGLAI
MRTAAQIASGAAARGKPARILAFACELCTPNVRHDLAEAEDCTDPDNLNIAGVLFSDAAAAFVLCNEYGLSSSSNEKEPL
FQLLEWGNTTIPDSVQHMGFFAEMGGFRTILTRDVPTYTKRAIRPLFDQLLPSYCDKVEAAKLDVADFDWALHPGGEAII
IGAKDELGLTEDQLRATKQIYKTRGNSSSPTVLAVLDLLRTMGRGKDHVVATSFGPGLVCEMALLKRLRESGIDSDDDQD
Y
>Penpol1|568
MEPNSPAPALYITGLGSQYPPYLLGAEDLDEFASRFHDVSRPGIEKLLQVNRSTGIETRSAVRPYGAGFATQTNPPSISE
IDQFFRQAGVDLAVQACQKALTEAHVSPQQITHTIAVTCTNQGNPGYDFLVARKLNVPLHVDRMLLHGVGCAGGLSILKA
AAQIAGGASLRRKPARILAFACELCTPNVRHYLSIAERSPDSDQVNIAAALFSDAAAAFVLCNEYAMAQDEEVTPQFELL
EWGCDLIPGTAEHLTFYADVDGYRATLDRGIPKYTKKAIGPMFERLLPSYEEQFNSHSRAGGKLLSPLGVRDFDWALHPG
GRAIIDGVAEVLQLSEDQLQASREIYRTRGNSSSASVLIVLDRLRSQSKKAHVVATSFGPGLAIEMALLRRCQVDD
>Aspeuc1|455342
MGNSLSSSPSPEQNPQPEIPLRGDEAIITGIATEWPSRLIGPEELNKYALKFYPENPPWLQKLLMLNAKTGIETRAVIDL
WDDPRWLRDQPPTAEEVDNAFREYGVELAKRAALKALRESNIDPSSITHMVSVTATNAGAPGYDQLVARDLGLPDTTERV
LLSGVGCAGGCASLRLASALADAATHRKKEARILIVACELCSIQIRSELHAASQSPITRIGPVIFSDGAAALVVCNSLGM
SDKMPKQFAIVDDKSVTTSGTQEEMSVKVSTYGFLATFSKKIPELAIGSMEAPLQSLLQTNGMSSASPTDFYWALHPGGR
AIIEGVQAAFKLPEDSLSASYEIYKTRGNSSSVSILAVLEKVREKKLQTPNVVACSFGTGIRAEMALLRRLG
>Claps1|4034
MSPSAIHTKVTPPYQRPNLYIHGIGVEYPPYEIKPDHLATLARRFYPSTPALEKVLRINEYTGIDSRSAIGNIDHPIANA
PEPPTIAELCDLFLDHGVNLSIEACRKALKQWGGDLSEITHVVATTCTNSANPGYDHYVIKGLGLNPSIEKVLLHGVGCS
GGLGALRTAANIALGSSFRRKPARILVFACEISSTLVRSELDSIHQHQEVRIGVTLFSDCASAVVLGNGFSDRYDEEPLL
ELLGWDHKIIEDTEKDLGFDVDPVGWKVVLTPRVPKLASAAVPAMFDDLVGSIPELVDLGKFKASDYDWALHPGGSTVIT
GVERAMNLTPELLRASYEVYITHGNSSSATFFSVLNRLLEGETTDHIVGCAFGPGIAVEMMVLKRIHQGSDPGTESPTET
LVAEDVD
>Aspfij1|524700
MGAAFSSGSDAHPPRGAADAGEEPELTITGLGTEWPSQIVTSDDFRQYLLRHHPADAAWVQTLLKINARSGIASRALIGF
NNNPLWYDPRNQSTPPTAKQVSSEFHRHGVPLAARAVRAALTDSHLPASAITHTVAVTVTNAGAPGYDQAVFRDVGISPG
AERVLLSGIGCAGGLAALRVGSSLARAATLQRKPARVLVLACEVCSIHLAAELHATAKKVRLSGGEDISIGPALFSDGAA
ALVLCNALALTGEMPRRFAVVDYRTAITPETHEAMSYRTTEYGFQLTLAREVPALAVASLRGLFGELMQANGMASAGPGE
LEWAVHPGGLTVLRGAQLALGLSDEAIRASREVYESRGNSSSVAVLAGLDRLRGWEGRSLRKEVVAVSFGPGLTTEMVLL
RRLV
>Penex1|396598
MESNSLAPALYITGLGSQYPPYLLGPEDLEKLTARFHDVSRPGIKKLLRLNRSTGIETRSAIRPYEVGFATQTDAPSISE
IDQFFREAGVNLAVEACRKALEEAHVTPEQITHTIAVTCTNQGNPGYDFLVARKLNLPSNVDRMLLHGVGCAGGLSILRA
AAQIAGGASLRRKPARILAFACELCTPNVRRYLSLAEVTPDSDPANIAAVLFSDAAAAFVLCNEYAIAQDDQVTPQYRLL
EWGHDLIPDTAEHMSFYADVNGYQAALDRDIPQYTKHAIGPMFERLLPSYEEQIMSEPRSGGQLLRSLGIRDFDWALHPG
GKSIIDGVAQILQLSEDQLQVSREIYRTRGNSSSASVLVVLDQLRSQSNKEHVVATSFGPGLAIEMALLRRCSDEL
>Aspuva1|434095
MGTTFSSGGTTHPASGAPGAGENELTITGLGTEWPSQIVTSDDFRQYILRLYPADAAWVQTLLKVHSRSGIASRALIGFN
HNPHWYDPANQPTPPTAQQVSSEFHRHGVPLAARAARKALTDSHLPASAITHTVAVTVTNAGAPGYDQAVFRAVGISPGA
ERVLLSGVGCAGGLAALRVGSSLARAATAQQKPARVLVLACEVCSIHLAAELHSTAAQLGLKGGEISIGPVLFSDGAAAL
VLCNALALTGGIPRRFAVVDYRTGITPDTHEAMSYRTTEYGFQLKLSREVPELAVASLRGLFGELMRANGMMSVAPGELE
WAVHPGGLTILRGAQLTLGLSDEAIRASREVYESRGNSSSVAVLAVLDRLRGWEGQGTRKEVVAVSFGPGLTTEMVLLRR
L
>Asplac1|484852
MGNTFSASPSDGQPPKQEVPLKGDEPVITGMGTEWPPKLLNPDDLKDYALKFYPENPPWLKAFLKINAHTGIENRAVVDL
WDDPRWHGELPPPTEEVDSGFREYSVQLSKNAALKALRESNIDPSAITHMVSVTVTNGGAPGFDQLVARELGLSPTTERI
LLSGVGCAGGCAALRVASTLAAAATYRKQEARILVVACELCSIHLRGELHAASLAEMTTIAPALFSDGASAFVLCNPLGM
SDKTPKQFAVVDQRTGVTPGTLDEMSYKVTTHGFLATISKSIPKLAVASIQAPFQSLIQSNGMSSASPTDFHWALHPGGR
AVIQGAQDALNLPDDALAASNEIYRTRGNTSSVAVLAVLDKVRELKLPTSNVIACSFGPGLTTEMALLRRMV
>Asptu1|73108
MGNTLSGSPSGGQPQKQEVPLKGDEAMITGMGTEWPSRLIVPEELNEYASKIYSDNPPWLQALLKINTKTGIETRPVVDL
WDDPRWLGASPPTAEDVDAEFRKYSVELSTKAALKALRESNIEPSSITHIVSVTVTNGGAPGFDQFVARELGLSPSAERI
LLSGIGCGGGCAALRVASTIASAATYRNQAARILVVACELCSIQIRAEMHASSQSGITGVAPALFSDGAAALVLCNPLGM
SDKTPKQFAVVDQRTGVAPGTLDEMSYKVSTHGFLASISKNIPKLAVASIKAPFQSLIQSNGMSSASPTDFHWALHPGGK
AVIQGAQDALNLPDDALAASNEIYRTRGNTSSVAVLAVLDKVRELKLESPNVVACSFGPGLTTEMTLLRRMV
>Aspbom1|2119
MAPLLHGTPPPELRIHNDVPLSKRVVSVVGTGAHYPSYEFPSDELEKLISAAHDPNDPAIRKTLHINEKSRIQYRYTAVP
LDDPYWSGPKLPDVAGCDALFRKYGVPVAEEAARKALADWNGSLNDITHIVVVTCTNTANPGLDYMICERLGLHKNVQRT
LLHGVGCAGGVSALRTANELLLGAAFQGRPGRALVVACEICTIFFRSMLEDIVKTQEANVAMALFGDGASAMVLSNGIGP
ETFERAPLWNILNSRTTLLEDSLSSLQFNIHPNGYNPVITKDVPGQTSAALPSGFHDLIASTPSLCSDKSNFDPSSYDWA
LHPGGYSIAVLAQSALGITEHHLRKTYDVYRLRGNTSSSTVISVINELAKEQDTPESGRGKVIVAAFGPGITMEMAVMAR
PA
>Aspbom1|2583
MQFLSVKERYHAVHMALITRWRVCKQACRQVFRQDGLSNPTISVVGMATQYGSTLLQRGFLQELLSRHCHHSPAVSKTMD
LIEGSGIRHLCSVLPLDDPIWFQQALPSIADTDALFKEHAISLVSRAAKSAIAEWGGSMQDISHIIAVTCTNTANPGFDI
TLCSTLGLRPTVHRTLLHGLGCAGGVSALRIAHDLLAGAALQGLPARALVVSCDLPTLFARAELHCINVDQEVGFGLGRF
SDGASALVLTNWIGTKVLERAPIWNLLGFRSVIINESEGYSELNVEPLGFKPSISAFIPRLVSSELFSNFTALINSVPSL
RSDPTHDLPNSYNWASDFPGRSSLQFAQGALNLRKSNLSHSHAVYRSRGSTISSAVLNILDYMRHQGTGSEHNANGRDKV
IALAIGPGVILEMAVLHRASTKNIRYAAPWCE
>Aspbom1|9624
MSRERPLPWLLKLIEINERTKIENRYSVLPIDYPIWLQDYILSNTECDNMFKQYGIPLAILAATQAIADWGGNPMDITHV
VAMTCTSTSSPGFDCTLCQELGLAKHVRRTLLNGITCAGSVAALRTAYDLLLGATQQGKPGRALVIATETQTVYIKGWLD
IVARESIPNLAPTLFGDGASALVLSNGVGVKESEREPIWNIHGAQSTLLDEAGNIGIQCTPTGIMPIISKEVPRLVQAAL
PPSFGNLISNCSSLRLEESNFDPTTYDWALHPGGQAILTAAENALGLSSDDHLRMSYKCYSNAGNTSSVTVLSILHQLAR
GYREGSPGRTKVIGAAFGADITMEIIALTKPSCGSVH
>Aspbom1|6366
MTTISQPPGLYITGLGHQYPPYLLGPGELDKFAARFYDVERPGIKKLLQINRSSGIETRAAIRSYENGFAAQSIAPSISD
IDQFYRNVGVDLTSQACKKALRESHIRPQQVTHTIGVTCTNQGNPGYDLLVNRKLGLSPNVDRMLLHGVGCAGGLAIMRA
AAQIACGASMRRKPVRILAFACELCTLNVRHDLEAAEKSADSDNISIAGALFSDAAAAFVLCNEYAMVAEEEEITPLFQL
LEWGNGLVPDTLEHMAFFADVDGYRTVLTRDVPQYTKNAIGPMFNQLLPSYQNQLGSGHEVEGEPKGEPLGVSDFDWALH
PGGEAIIEGAKQVLELTEDQLKASREIYRTRGNSSSPTVLIVLDRLRSLSKKEHIVATSFGPGLTIEMAMLRRCDADDS
>Penant1|2826
MVSKSALYITGLGSQYPPYLMAPEKLDDLAERFGDTSSPGIKKLLQINRSTGIQTRSAIHSYEDGFATQEGPPSAKELDE
FFRQAGVDLAVQACQKALQEACIDPEHITHTVGVTCTNHGSPGYDLLVARQVGLSPQVDRMLLHGVGCAGGLSIMRAAAQ
IASGASLRRKPARILAFACELCTPNFRNELVHAEKCAHPDRVCIAGALFSDAAAAFVLCNEYAMANDENVTPVFELVEWG
TSLIPDTIEHLSFYADIDGYRTVLSRNVSTYAKNAISPMFERLLPSYVEQVSSLPGVEGETLQISLGPSEFDWALHPGGQ
AIINGAQRVLKLTDDQLQACRDIYRTRGNSSSASVLIVLDRARTLEALVILGLDVLLRMHYKVPPVSKVVSLNWDSQISA
ANQQFQLFDVPASLV
>Exosi1|112633
MSPAAVHNKVTPHYQRPELYIYGTGVEYPPYEIKPENLETLARRFYPKTPALDKVLTINEYTGIDSRSAIGTIDHPIANA
PEAPTIAELCDVFLDHGVKLSVAACRKALEQWGGDLSEITHVVATTCTNSANPGYDHYVVKQLGLNQSIEKVLLHGIGCS
GGLNALRTAANIALGSSFRRTPARVLVLACEISSTLVRSELDSIHENQEIRIGVTLFSDCASAVVLGNGFSDRYDEEPLL
ELLGWDHRIIEDTEKDLGFDVDPLGWKVVLTHRVPKLAAAAVPAMYEDLVASIPELVDQGKFKASEYDWALHPGGATVLS
GVERAMKLKPELLRASYETYITHGNSSSATFFSVLNRLLQGETTEHIIGCAFGPGIAVEMMVFKRSNQISETGTVSPTET
LVAEDVD
>Exosi1|115876
MHLPKFVKSLLCQRRPIDTNDSLPVQKNEVKVDVKVVSSSLSGSSVDFQAKAPKLTVMGLGCSWPANVMEPKDLEGYAAK
LYDLDKAPAIKKMLAINRQTGIKTRSILWDQDTEMMWNPDRAPDIKEIDEYFRAKAVPLAVESCKKALKEWGGSLSDITH
VVAVTATNAGNPGYDQLVSNALGLPIDTDRTLLHGVGCSGGLAALRCAANIASGAAARGNVARVLVFATELCSINIRCDL
DHAAKTGELRIAPTLFSDGSSAFVLCNELANETSGRGIYSVVDYKTWIVPDTAQEMNLLVNPHGYKVQLSKNVAGLSAGS
IKPRFMELMSTPFSKAGMTAGTTTDDVDWALHPGGLAILKGAQQVVGMSDEQLRASYEVYAKRGNPSSVAVLAVLDQLRK
MGPGREDVIACTFGPGMTVEMAMLKRCRPTR
>Aspjap1|427590
MGTAFSSGSTPHPPSGAAGAGAGENELTITGLGTEWPSQIVTSDDFRQYLLRHYPADAAWVQTLLKVHSRSGIASRALIG
CNHNPEWYDPASQATPPTAQQVSSEFHRHGVPLAARAARKALADSHLPASAITHTVAVTVTNAGAPGYDQAVFREVGISA
AAERVLLSGVGCAGGLAALRVGSSLARAATAQQNPARVLVLACEVCSIHLAAELHSTAAQLGLAGEEISIGPVLFGDGAA
ALVLCNALALTGAIPRRFAVLDYRTRITPDTLEAMSYRTTEYGFQLTLSREVPELAVASLRGLFGELMWANGMRSVAPGE
LEWALHPGGLTVLRGAQLALGLSDEAIRASREVYESRGNSSSVAVLAVLDRLRGWEGQGTRKEVVAVSFGPGLTTEMVLL
RRL
>Aspni_bvT_1|342453
MGNTFSASPSDGQPPKQEVPLKGDEPVITGMGTEWPPKLLNPDDLKDYALKFYPENPPWLKAFLKINAHTGIENRAVVDL
WDDPRWHGELPPPTEEVDSGFREYSVQLSKNAALKALRESNIDPSAITHMVSVTVTNGGAPGFDQLVARELGLSPTTERI
LLSGVGCAGGCAALRVASTLAAAATYRKQEARILVVACELCSIHLRGELHAASLAEMTTIAPALFSDGASAFVLCNPLGM
SDKTPKQFAVVDQRTGVTPGTLDEMSYKVTTHGFLATISKSIPKLAVASIQAPFQSLIQSNGMSSASPTDFHWALHPGGR
AVIQGAQDALNLPDDALAASNEIYRTRGNTSSVAVLAVLDKVRELKLPTSNVIACSFGPGLTTEMALLRRMV
>Exosp1|906
MSPSAVNSKVTPPYQRPNLYIHGIGVEYPPYEIKPEQLATLARRHYPSSPALEKVLTINEYTGIDARSAIGTIDHPIANG
PEAPSIAELCEVFLDHGVKLSVQACRRALEQWGGDLSEITHVVATTCTNSANPGYDHYVVKQLGLNQSIEKVLLHGVGCS
GGLAALRTAANIALGASFRRKPARILVLACEVSSILVRSELDSIHKDQEVRIGVALFSDCASAVVLGNGFSNRYDEEPIL
ELLDWDHRIIENTEKDLGFDVDPVGWKVVLTQRVPKLASAAVPAMFEDLVGSIPELVDAGKFKAADYDWALHPGGATVLS
GIEKTMHLKPEHLRASYEIYISHGNSSSATIFSVMDRLLKGETTEHIVGCAFGPGIAVEMMMFKRSVSGSNSGTASPTAS
LTETLVAEDVD
>Fonmo1|5161
MSPSAIHTKVTPPYQRPNLYIHGIGVEYPPYEIKPEHLATLARRFYPSTPALEKVLKINEYTGIDSRSAIGNIDHPIANA
PEPPTIAELCDLFLDHGVKLSIEACRKALKQWGGDLSEITHVVATTCTNSANPGYDHYVIKGLGLNPSIEKVLLHGVGCS
GGLGALRTAANIALGSSFRRKPARILVFACEISSTLVRSELDSIHKNQEVRIGVTLFSDCASAVVLGNGFSDRYDEEPIL
ELLGWDHKIIEDTEKDLGFDVDPVGWKVVLTQRVPKLASAAVPGMFEDLVGSIPELVDLGKFKASDYDWALHPGGSTIIT
GVERTMNLKPELLRASYEVYITHGNSSSATIFSVMNRLLEGETTDHIVACAFGPGIAVEMMMLKRSNQGSDPGSDSPTET
LVAEDVD
>EurotioJF033F_1|243430
MSPAAVHNKVTPPYQRPDLYIYGTGVEYPPYEIKPENLETLARRFYPKTPALDKVLTINEYTGIDSRSAIGTIDHPIANA
PEAPTIAELCDVFLDHGVKLSVAACRKALEQWGGDLSEITHVVATTCTNSANPGYDHYVVKQLGLNQSIEKVLLHGIGCS
GGLNALRTAANIALGSSFRRKPARVLVLACEISSTLVRSELDSIHKNQEVRIGVTLFSDCASAVVLGNGFSDRYDEEPLL
ELLGWDHRIIEDTEKDLGFDVDPLGWKVVLTPRVPKLAAAAVPAMYEDLVSSIPELVDLGKFKASDYDWALHPGGATVLS
GVERAMKLKPELLRASYEVYITHGNSSSATFFSVLNRLLQGETTEHIIGCAFGPGIAVEMMVFKRSNQVSEAGTVSPTET
LVAEDVD
>Aspka1_1|17660
MGNSLSSSPSPEQSSQPEIPLRGDEAIITGIATEWPSRLIGPEELNKYALKFYPENPPWLQKLLMLNAKTGIETRAVIDL
WDDPRWLGDQPPTAEEVDTAFREYGVELAKKAALKALRESNIDPSSITHMVSVTATNAGAPGYDQLVARDLGLPDTTERV
LLSGVGCAGGCASLRLASALADAATHRKKEARILIVACELCSIQIRSELHAASQSPITRIGPVIFSDGAAALVVCNSLGM
SDKTPKQFAIVDDKSVTTSGTQEDMSVKVSTYGFLATFSKKIPELAIGSMKAPLQCLLQTNGMSSASPTDFYWALHPGGR
AIIEGVQAAFNLPEDSLSASYEIYRTRGNSSSVSILAVLEKVREKKLQTPNVVACSFGTGIRTEIALLRRLE
>Pensoli1|292715
MEPNSPAPALYITGLGSKYPPYLLGAEDLDKLASRFHDVSRPGIKKLLQVNRSTGIETRSAVRPYEEGFATQTNPPSISE
IDQFFRQAGVDLAVQACQKALTEAHVSPQQITHTIAVTCTNQGNPGYDFLVARKLNLPLHVDRMLLHGVGCAGGLSILKA
AAQIAGGASLRRKPARILAFACELCTPNVRHYLSIAERSTDSDPVNIAAALFSDAAAAFVLCNEYAMAQDEEVSPQFELL
EWGCDVIPGTAEHMTFYADVDGYRATLDRGIPKYTQHAIGPMFERLLPSYEEQLNSHSRAGEELLLGIRDFDWALHPGGR
AIIDGIAEVLQLSEDQLQASREIYRTRGNSSSASVLIVLDRLREQSKKAHVVATSFGPGLAIEMALLRRCQVDD
>Aspbrev1|281936
MHIRKCSSSTGGVRNIYICIQESFKQLRCLISPGIQGRLTLSPNFCRRANIPGGLLRATSMAPFIQGERATSDYGFPNGP
APRKYFPLPLPQKSMESEPEHLVSIKSIATGVPSVIRKQVESAGVVATLFKSNPQQQARVHRLYDKTQIDKRHMAVDPLN
LSFNRSMLIRKRMNMFLEHSVPLILDASARALANGNITNPAKEIGMLVLVTSTGFVAPGVDIAILKKLGLSPSVSRTVIN
FMGCAAAMNGLRVAVDYSRSHPQSKALVCCIELSSVNAVFADDLNDVIISSLFADGCAAMVVGSCFDQSTGSQRPRPGEI
VIRDQFSHFIDGTLDGITLGVNSNGITCELSPRLPSYIYTGLEPVISSVLSNHGMAKSDVDLWAIHPGGPKIIEESVRSL
QLDDGVAAISWDILAEFGNMLSVSLAFVLQRMITRAKPSQGSLKGLAFSFGPGVTVEGMVFEIVGHRY
>Aspbrev1|267975
MSPLIGGGEATVGNDVSRLSANDDTRWPKLVVSVVGTGSHYPPYEMRPDHLKQSISKLNYDLNSPALQKTLKVNANSKIQ
SRRTAVPPEDPYWSDPRIPDIADCDALFKRYGVPVAEDAAKKALADWNGSLNDISHIVVVTCTNTANPGLDFTLCQRLGL
HRHVQRTLLHGTGCAGGVAALRTANDLLLGAAAQGKPGTALVVACEITSIFYRSLLDDVARTQKLNLGMTLFGDGAGAMV
LSNGLGPRTSEKAPLWNILNSRTTLLENTSGCLEFNVHSHGYDPVIAKDVPQHTSSALAAGFQDLIASTPSLRSDKSNFD
PSLYDWALHPGGFNIVLLSQSALGITEHHLRKSYDIYQSKGNTSSATVISVIHELAKERDAMDSGREKLVAASFGPDITM
EMIVMVRASEPAE
>Exoalc1_J33|514045
MSPSAVHGKVTPPYQRPNLHIYGIGVEYPPYQITPEHLATLAKRFYPSSPALEKVLTINEYTGIDSRSSIGTIDHPIVNA
PEAPTIAQLCDVFLDHGVKLSIAACQKALKQWGGDLAEITHVVATTCTNSANPGFDHYVIKGLGLNPSVEKVLLHGVGCS
GGLAALRTAGNIALGASFRRKPARILVVACEICTVLARSELDSIHQSQEVRIGLALFSDCASAVVIGNGFSDRYDEEPML
ELLGWDHKIIDDTDKDLGFDVDPSGWKVVLTQRVPKLATSAVPAMFEDLVGSIPELVDLGKFKASDYDWALHPGGATILT
GIEKAMHLTSEHLRASYEVYITHGNSSSATIFSVMSRLLEGETTDHIVGCAFGPGIAVEMMVFRRSDQGSETGTDSPPET
LVAEDVD
>Aspneoa1|166658
MGATFSNPANNTSNASPPVQENENSLTITGLATKWPSKLIGPEDMKAYASKHYPENAPWLQSLLKINEQTGIETRAVVDL
WNDPQWHQDKPPTAEDVDAAFRKYGVELAKGAALDALSDSHVSPGSITHVVAVTATNAGSPGYDQLVARELGIPITAERV
LLAGVGCAGGLAALRVASNLARAATLQHQQARVLIVACEICSIQIRAELHAASQSDTVGIGPALFGDGAAAMVLCNSYGL
SEKIPRRFSVIDWRTCITPDTHQHMSYQVTSNGFLLSLSKQVPKYAAASLQTPFQSLIKANKMELSSTDFDWAVHPGGLS
IIKGAQMAMQLPNEVLSASYEIYRTRGNASSVAVLAVLDRLRSMEMGKQDVISCSFGPGLMTEMVLLKRLM
>Capse1|365777
MSPSAIHGKVTPPYQRPNLYIHGIGVEYPPYEIKPEHVETLARRFYPSTPALEKVLRINEYTGIDTRSAIGTIDHPIANA
PDPPTIAELCDLFLDHGVKLSIEACRKAIKQWGGDLSEITHVVATTCTNSANPGYDHYVIKGLGLNQSVEKVLLHGVGCS
GGLGALRTAANIALGSSFRRKPARILVFACEISSTLVRSELESIHKDQEVRVGVALFSDCASAVVLGNGFSDRFDEEPIL
ELLGWDHRIIEDTEKDLGFDVDPIGWKVVLTQRVPKLASAAVPPMFEDLVGSIPELVDQGKFKASEYDWALHPGGSTVIS
GVERAMKLRPELLRASYEIYITHGNSSSATIFSVMNRLLEGETTEHIVGCAFGPGIAVEMMMFKRTSQISDPGTASPTET
LVAEDVD
>Cypeu1|121914
MSPSAVPLKDKVTPPYQRPKIFIHGIGVEYPPNSIKPDDLEQLARRFYPSTPALEKTLTINCYTGIDTRSSIGDIDHPIV
NGPKPPTIDELCAVFLDVGVSLSVAAARKAIEQWGGDLSEITHVVATTCTNSANPGFDHYVVKQLGLNQSIEKVLLHGVG
CSGGMAAMRTAANIAMGNSFRGKPARILVLACEVSTTFVRSELESVVQDGDVRIGLCLFSDCASAIVLGNGVSEREMGAD
GADEEEPLLEVLGWEHRIVEDTEQDLGFDVHPLGWKVVLTQRVPKLACSAVPKVFESLISSIPELVDQGKLKANEYDWAL
HPGGATILSGVEKSMNLTSEHLRASYEIYIGHGNSSSATFFSVLKRLLEGETTEHIIGSAFGPGVAIEMAVFKRIMGSRP
SSGSTSPAETLVAEDVD
>Exoalc1|529911
MSPSAVHGKVTPPYQRPNLHIYGIGVEYPPYQITPEHLATLARRFYPSSPALEKVLTINEYTGIDSRSSIGTIDHPIVNA
PEAPTIAQLCDVFLDHGVKLSIAACQKALKQWGGDLAEITHVVATTCTNSANPGFDHYVIKGLGLNPSVEKVLLHGVGCS
GGLAALRTAGNIALGASFRRKPARILVVACEICTVLARSELDSIHQSQEVRIGLALFSDCASAVVIGNGFSDRYDEEPIL
ELLGWDHKIIDDTDKDLGFDVDPSGWKVVLTQRVPKLATSAVPAMFEDLVGSIPELVDLGKFKASDYDWALHPGGATILT
GIEKAMHLTSEHLRASYEVYITHGNSSSATIFSVMSRLLEGETTDHIVGCAFGPGIAVEMMVFRRSDQGSETGTDSPPET
LVAEDVD
>PenchWisc1_1|148158
MQNSSAPALYITGLGSQYPPYLLGAKDLDNLAARFYDVTRPGIKKLLQVNRTTGIDTRSAVRPYKAFATQTDPPSISEID
QFFRQAGVDLAVQACQKALIEAHIAPQQITHTIGVTCTNQGNPGYDFLVARKLNLPPHVDRMLLHGVGCAGGLSILRAAA
QIAGGASLRRKPARILAFACELCTPNVRHCLSMAERTNIAAALFSDAAAAFVLCNEHAMTQDKQVTPQFELLEWGCDLVP
GTAEYMTFYAGVDGYRATLSRHIPEYTKHAIRPMFERLLPLYEEQLKPLGIHDFDWALHPGGKAIIDGVAEVLQLSEDQL
QATWEIYRTRGNSSSASVLIVLDQLRSESKRTHIVATSFGPGLAIEMALLRRCQVDDNLEG
>Aspros1|197769
MGATLSNPAKDTSNPPPLVQEDENSLTITGLASKWPSKLIGPGDLKAYALKHYPENAPWLQSLLKINEQTGIETRAVVDL
WSDPQWHQEKPPTAEDVDTAFRKYGVELAKGAALDALSDSHVSPGSVTHVVAVTATNAGSPGYDQLVARELGIPVTAERV
LLAGVGCAGGLAALRVASNLARAATLQRQEARVLIIACEICSIQVRAELHAASQSDTVGIGPALFGDGAAAMVLCNSYGL
SDEIPRRFSVVDWRTSITPQTHEHMAYQVTSNGFLLSLSKQVPKYAAASLQTPFQSLLKANEKELSSTEFDWAVHPGGLS
IIKGAQMAMQLPDEALAASYEIYRTRGNASSVAVLAVLDRLRLMEMRKRDVVACSFGPGLTTEMVLLKRLM
>Capcor1|5625
MSPSTVHNKVTPPYQRPNLHIHGVGVEYPPYEIKPEQLATLARRFYPSSPALDKVLTINDYTGIDSRSAIGNIDHPIANA
PEAPTIAQQCDIFLDHGVKLSVAACRKALEQWGGDLSEITHVVATTCTNSANPGYDHFVIKELGLNQSIEKVLLHGVGCS
GGLAALRTAANIALGSSFRRKPARILVFACEISSTLVRSELDSIHNNQEVRIGVTLFSDCASAVVLGNGFSDRYGEERLL
ELLGWDHRIIENTEKDLGFDVDPLGWKVVLTPRVPKLAAAAVPAMFDDLVGSIPELVDQGKFKASEYDWALHPGGSTVIT
GVEKTMHLQPEHLRASYEVYISHGNSSSATIFSVLNRLLEGETTEHIVGCAFGPGISVEMMMFKRSGKGSRSGTESPTET
LVAEDVD
>Bysni1|75188
MSFNKEPINTYKTQNAHGNEQNGKCTNNCTFIVGLGHQYPPYTNDLEAIEEHLARFCDMKTPAIKKLFQVNRNTGIKERP
NIIARDDPFFNRFEPPTIADLDHIYRTRAVDLAAKACRKAIANWGGTVGQITHTVAATGTNAGSPGYDLLVNEKLAVSPE
AQRLLLCGIGCAGGLATIRTAATIANDANSGVTQLGFWVLHVTSRVSMSCFRSFMSPDLPNVTSNAVAPILSKMVGRNAW
QTLGRDKELKATDLDWVLHPAGLAVLDKVREDLKLEDGQLRASLDVSESKGNSSCPTVLIVLDKLRRMGEGRENVVACSF
GPGVCIEMVAMKRFSG
>Uncre1|5312
MSNGTNGINHTPEVEVLSMAVNYPKGRVYPGQFEEFRKRHYADTDVHGLPILDLDGPLVNGPETPSINELDAVFRDIGVD
LSVEACRNAIKQWGGNIEDITHMFSVTCTHTGNPGFDAIVARKLGLKLDTDRVLVHGTGCSGGLTVFRTAFNVLQAETFR
KRPARALLLATDLPTALARSSLDDVTPEGGVNIGSILFSDCSTAYIMSNGVEPRDFETPMYQVLNCKHALLPGTDNEIQF
NIDVTGYKSIVTKKVPFICGAAIGPLFQEFIKRTPAASNDGEPNPRHFDWALHPGGISIVDAVRQSLELDEDHLRASYDI
YTNNGNSSSTTVLNVMDRLPQMGNGRKDVIACAMGPGINVEMSYLRRV
>Aspph1|241217
MGNTFSASPSDAQPPKQEVPLKGDEAVITGMGTEWPSRLIVPEELSDYAKKIYPDNPPWLKAMLKINTQTGIETRPVVDL
WDDPRWLGTSPPTTEDVDTEFRKFSVELSKNAALKALRESNIEPSSITHIVSVTVTNGGAPGFDQLVARELGLSPTAERI
LLSGIGCGGGCAALRVASTIASAATYRKQEARILVVACELCSIHLRAELHASSQSGMTGVAPALFSDGAAALVVCNPLGM
SDKTPKQFAIVDQRTGVTPGTLDEMSYTVSTHGFLASISKNIPKLAVASIQAPFQSLIQSNGMSSASPTDFHWALHPGGK
AVIQGTQDALNLPDDALAASKEIYRTKGNTSSVAVLAVLEKVRGLKLQSPNVVACSFGPGLTTEMTLLRRMV
>Aspbru1|492270
MGAAFSSGSDAHPPRGAADAGEEPELIITGLGTEWPSQIVTSDDFRQYLLRHHPADAAWVQTLLKINARSGIASRALIGF
NNNPLWYDPRNQSTPPTAKQVSSEFHRHGVRLAARAVRAALTDSHLPASAITHTVAVTVTNAGAPGYDQAVFRDVGISPG
AERVLLSGIGCAGGLAALRVGSSLARAATLQRKPARVLVLACEVCSIHLAAELHATAKKVGLSGGEDISIGPALFSDGAA
ALVLCNALALTGEMPRRFAVVDYRTAITPETHEAMSYRTTEYGFQLTLAREVPALAVASLRGLFGELIQANGMASAGPGE
LEWAVHPGGLTVLRGAQLALGLSDEAIRASREVYESRGNSSSVAVLAVLDRLRGWEGRSLRKEVVAVSFGPGLTTEMVLL
RRLV
>Talabor1|2751
MTTISQPPQGLYITGLGSQYPPYFFGPTELDKFAARFYDVERPGIKKLLQINRSSRIETRATIHSYDSGFGAQSVAPSIS
DIDQFYRNAGVDLTSQACKKALRESHIHPQQVTHTIGVTCTNQGNPGYDILVSRKLGLSPNVYHMLLHGVACAGGLAIMR
AAAQIACGASMRRKPVRIFAFACELCTLNIRRELEATEEATDSDNISIAGALFSDAAAAFILCNEYAMEEEDEDEITPLF
QLLEWGSSVIPDTLEHMAFYTDVDGYETILTRDVPQYTQNAVGPMVNRLLPSYQSRVDSSHEPEEEQKGTSLRINDFDWA
LHPGGDAIIEGVKQVLELTEDQLKASREIYCTRGNSSSLTVLIVLDRLRSLSKKKHVVATSFGPGLVIEMAMLRRCDTDD
S
>Claye1|7335
MSPSAIHGKVTPPYQRPNLYIHGIGVEYPPYEIKPEHVETLARRFYPSTPALEKVLKINEYTGIDTRSAIGTIDHPIANS
PDPPTIAELCDLFLDHGVKLSIEACRKAIKQWGGDLSEITHVVATTCTNSANPGYDHFVIKGLGLNQSVEKVLLHGVGCS
GGLGALRTAANIALGSSFRRKPARILVFACEISSTLVRSELESIHKDQEIRIGVALFSDCASAVVLGNGFSDRFDEEPML
ELLGWDHRIIEDTEKDLGFDVDPVGWKVVLTQRVPKLAAAAVPPMFEDLVGSIPELVDQGKFKASEYDWALHPGGSTIIS
GVERAMKLRPELLRASYGIYITHGNSSSATMFSVLNRLMEGETTEHIVGCAFGPGIAVEMMMFKRTSQISDPGTASPTET
LVAEDVD
>Aspcar1|307148
MPTPPALYITGLGHQYPPYLMTPDKFDQLASRFHDTERPGLKKLLQINHTTGIESRASILPYTTGFATQSIPPTITEIDH
FYRTAGIDLTVSACKKALRDARTPPHKITHTVAVTATNQGCPGYDLLVAKKLGLRLSSSSSPAGPTLDRTLLSGVGCAGG
LSALRTAVQLACGASARGKPARILVFACELCTPNGRHDLAEVAREGDPDRIGIVAVLFSDAAGAVVLCNEVAMAEDRIGK
PGDEYAGGESEDEHGDDDDDEDDDEGVRPVYRLLEWGHDVIPDTVEHMGFTTEADGYHTTLTRAVPDLVKNAIGPLFETL
LPSYQQQIQCSTAESKNEADQQLTIHDFDLALHPGGEAIIDGAKEVLGLSEDQIKVTRETYRTRGNSSSPTVLILLDRLR
LLENRRRENVVATSFGPGMAIEMALLRRCEGDED
>Aspcal1|767631
MTTPPALYITGLGHQSPPYLMTPDQFDQLAARFHDTERPGLKKLIQINHTTGIESRASILPYTTGFATQSIPPTITEIDH
FFRTAGVDLAVSACKRALRDARTPPTKITHTVAVTATNQGCPGYDLLVAKKLGLRLSSSPAAGPALDRTLLSGVGCAGGL
SVLRAAAQLACGASMRGKPARILAFACELCMPNGRHDLAEVAREGDPEGISIVAALFSDAAGAVVLCNEVALAEDREGSG
NGNSEDGEDDDDDDDDDDEGVRPVYRLLEWGHDVIPDTIEHMGFSTEGDGYHTTLTRAVPGHVKHAIGPIFETLLPSYQR
HVQAEQQLTIHDFDFALHPGGEAIIDGAKEVLGLTEDQIQATRETYRTRGNSSSPTVLILLDKLRSVANRKRENVVATSF
GPGMTIEMALLRRCEVDED
>Aspcos1|217105
MGNTLSASPSSGGQPQKQEVPLKGDEAMITGMGTEWPSRLIVPEELNDYASKIYPDNPPWLQALLKINTKTGIETRPVVD
LWDDPRWLGASPPTAEDVDEEFRKYSVELSTKAALKALRESNIEPSSITHIVSVTVTNGGAPGFDQFVARELGLSPSAER
ILLSGIGCGGGCAALRVASTIASAATYRNQAARILVVACELCSIQIRAELHASSQSGITGVGPALFSDGAAALVLCNPLG
MSDKTPKQFAVVDQRTGVAPGTLDEMSYKVSTHGFLASISKNIPKLAVASIKAPFQSLIQSNGMSSASPTDFHWALHPGG
KAVIQGAQDALNLPDDALAASNEIYRTRGNTSSVAVLAVLDKVRELKLESPNVVACSFGPGLTTEMTLLRRMV
>Aspni_DSM_1|160016
MGNTFSASPSDGQPPKQEVPLKGDEPVITGMGTEWPPKLLNPDDLKDYALKFYPENPPWLKAFLKINAHTGIENRAVVDL
WDDPRWHGELPPPTEEVDSGFREYSVQLSKNAALKALRESNIDPSAITHMVSVTVTNGGAPGFDQLVARELGLSPTTERI
LLSGVGCAGGCAALRVASTLAAAATYRKQEARILVVACELCSIHLRGELHAASLAEMTTIAPALFSDGASAFVLCNPLGM
SDKTPKQFAVVDQRTGVTPGTLDEMSYKVTTHGFLATISKSIPKLAVASIQAPFQSLIQSNGMSSASPTDFHWALHPGGR
AVIQGAQDALNLPDDALAASNEIYRTRGNTSSVAVLAVLDKVRELKLPTSNVIACSFGPGLTTEMALLRRMV
>Pensub1|2637
MALCNIFHSWRSYLKRVTQRKEKLHHVTSNETPAIPAVSVVSTGTQYPSNRMGPEGLAEIAFKHYADSPALQKTLEINAK
SRIEERYSAIPRSHPLWHQPNTPSIADCDEIFKKYGIPLAEEAAKKALAEWGGSPGDITHIVAVTCTNTSNPGFESFLSQ
RLGFGKSVQRTLLHGVGCAGGVAALRTANELLLGAAHQDKPARALVVACEIPSIFIRRELEDLVKEQRPNVGLTLFGDCA
SAMVLSNGIGIKESERAPLWNILNSQTTQVENSGGCLEYNVGPSGYLAVISKDVPKHVKSSLPSGFEGLITSTKSLRESP
SSFDPTTYDWALHPGGYGILALGQQVLGLSTHHLRKSYEVYTKRGNSSSSTVLSIMDKLAHEDEKCGTRRDKLIAAAFGP
GITMEMVVLTKA
>Pensub1|5678
MQPNSPAPGLYITGLGSQYPPYLLRSEDLDQLAARLHDVSSPGIQKLLRVNRSTGIETRSAVKPYEAGFATQTDPSSITE
IDQFFRQAGVDLAIRACQKALTEARVSPQQITHTIAVTCTNQGNPGYDFHVARELNLPPHVDRMLLHGVGCAGGLSILRA
AAQIAGGASLRRKPARILAFACELCTPNVRHYLSMAECSTDTDQVNIAAALFSDAAAAFVLCNEYATAQDEKVTPQFELL
EWCCDLVPDTAEHMTFYADIDGYRASLDRDIPKYIKSAIRPMFERLLPSYDEQFKSRSTAEGQLLSPLGICDFDWALHPG
GRAIIDGVAEVLQLSEDQLQTSREIYRTRGNSSSASVLIVLDRLRSKSKKAHVVATSFGPGLAIEMALLRRCQMNM
>Aspnom1|141090
MEPLLNGTPPLELRINNDVPLSKRVVSVVGTGAHYPSYEFPSDELEELISAVHDPNDAAIRKTLHINEKSRIQYRYTAVP
LDDPFWTDPKLPDVADCDALFRKYGVPVAEEAARKALADWNGSLKDITHLVVATCTNTANPGLDYLICERLGLHRNVQRT
LLHGVGCAGGVSALRTANELLLGAAFQGRPGRALVVACEICTIFFRSILEDIVKTQKANVAMAVFGDGASAMVLSNGICT
KPFERAPLWNILNSRTTLLEDSVSSLQFNIRPTGYNPVITKDVPGQTSAALPSGFQDLIASTPSLCSDKSNFDPSSYDWA
LHPGGYSIAVLAQSALGITKHHLRKTYDVYRLRGNTSSSTVISVINELAKEQDTSESGRDKVIVAAFGPGITMEMAVMAR
PA
>Aspnom1|159204
MQFFSLKERYHAIFRQDRPSNPTISVVGMATQYGSTLLQRDFLQELLSCHCRHSPAAAKTMNLIEGSGVRHLCSVLPVDD
PIWFQQTLPTITDTDALFKEHAISLVSRAAKSAIAEWGGSMQDITHIVAVTCTNTANPGFDITICSTLGLRPTVHRTLLH
GLGCAGGVSALRIAHDLLAGAALQGLPARALVVSCDLPTLFARAELHRINVDQEVGFGLGRFSDGASALVLTNWIRTQVL
ERAPIWNLLGFRSVIINESEGYSELNVGPLGFKPNISTFIPRLVSTELFSNFTALVNSVPSLRTDPARELPNSYNWASDF
PGRASLKYAQGALDLRKSNLFHSHAVYRSRGSTISSSVLNILDFMRHQGHGTEHSANGRDRVIALAIGPGVILEMAVLHK
ASTKNMRYAALWCE
>Aspnom1|156863
MPPSPLVSVVGTGLQYPQHKLGPEFVPKIVTNCYEDNVALLKLIEINERTKIENRYSVLPIDYPIWLQDYILTNSECDTT
LAATQAIADWGGNAMDITHVVAMTCTSTSSPGFDCTLCQELGLAKHVRRTLVNGVTCAGSVAMLRTAYDLLLGATQQGKP
ARALVVAAETPTVYIKGWLDTVARDAIPNLAPTLFGDGASALVLSNGIGVKESERAAIWNIQGAQSTLLDEAGNIGIQCT
PTGIMPIISKQVPRLVQAALPPSFGNLISNCPSLRLEESNFDPTTYDWALHPGGQAILTAAENALGLSADDHLRMSYKCY
RNAGNTSSVTVLSILHQLARGYREESSGRSKVIAAAFGADITVEIMVLTKPSCGSVH
>Aspnom1|152372
MTVTDVLGSGPKPAVSVMGIGVEYPPSKQGPEFAEALAQRHYDLTPALQKSLEINRKSRIEHRYSVLDPDHEYWHQREVP
TISECDALFKQYGIPLAVNACNKAIADWGGRSTEITHVVAVTCTNTSNPGFDGLVCQKLGLRNNTRRALLHGVGCGGGLA
AIRVAQEMLLGATHQGKPARALIICCELPTIFTRAELDSVSQQQRPNVALGLFGDCAAALVLSNGIGVKQEERVPVWDVL
NCQTTHLEGSEGLGEFKIGPNGYVAKIDKKIPLVIGQSIHGGFTNLISSTPGVASEPRNYSPGIYDWAFHPGGYAFLLAA
QEVLGLSAHNLRKAFEAYSDGGNTVSSTVISILNRLKKERESGVKDEGHQGEGSTSGKGADKVIAVAFGHGLTMEMIMFT
KPALPETV
>Aspnom1|51735
MGAILSNPAKDASAPPLQHDDNILVITGLATKWPSKLIGPNDLKAYALHHYPENAPWLQSLLKINEQTGIEARAVVDIWD
DPRWHQDVPPTAEDVDAAFRNYGVQLAKGAALDALNDSHISPSSVTHVVAVTATNAGSPGYDQIVARELGIPPSAERVLL
AGVGCAGGLAALRVASNLAIAATLRHQEARILIIACEICSIQIRAELHAASNSHTVGIGPALFGDGAAAMVLCNSYNLCD
KIPRRFSVIDWRTCITPKTHQEMSYQVTSNGFLLSLSKQVPKYTATSLQVPFQSLLEENGKEMSPIDFDWAVHPGGLSII
KGAQMAMNLPDEALTASYDIYRARGNASSVAVLAVLDRLRSMEMRKQDVIACSFGPGLTTEMVLLKRWL
>Exode1|7633
MSPSTVRVGSNNKVTPPYQRPNLYIHGIGVEYPPYEIKPDQLATLARRFYPSSPALDKVLTINEYTGIDSRSAIGNIDHP
IANAPEAPTIAQLCDVFLDHGVKLSVAACRKALDQWGGDLSEITHVVATTCTNSANPGYDHYVVKELGLNQSIEKVLLHG
VGCSGGLAALRTAANIALGSSFRRKPARILVVACEISSTLVRSELDSIHENQEVRIGVTLFSDCASAVVLGNGFSDRFDE
EPLLELLGWDHRIIENTEKDLGFDVDPLGWKVVLTQRVPKLAAAAVPAMFDDLVASIPELVDASKFKASEYDWALHPGGS
TVITGVEKTMHLTPEHLRASYEIYITHGNSSSATIFSVLNRLLEGDTTDHIVGCAFGPGIAVEMMMFKRSGKESGSGTES
PTETLVAEDVD
>Exome1|111436
MSLRSDLKKVTPPYQRPDLHVHGIGVEYPPFELKPEELATLARRHYPSTPALEKVLFINEYTGIDTRSAIGTIDHPIVNR
PEPPNIAELSELFLDHGVKLSVAACRKALDQWGGDISEITHVVATTCTNSANPGYDHHVIKALGINQNIEKVLLHGVGCS
GGLAALRTAANIALGSSFRQKPARILVLACEISSSFVRSELESIHKDQDIRIGVALFSDCASALVLGNGYSDRFDEEPVL
ELLDWDHRIIENTEKDLGFDVDPLGWKVVLTQRVPALTSDAVPCIFEELVSRIPELVDQSKYKASDYDWALHPGGATIMS
GIEKVMHLTPEHLRASYETYISHGNSSSATIFSVMSRLLEGQTTDHIVGCAFGPGIAVEMMMFKRHRKTIASGSESPAET
LVAEDVD
>Penla1|393835
MQSNSSAPALYITGLGSQYPPYLLRAKDLDKLAAQFYDVSRPGIQKLLQVNRSTGIETRSAVRPYEAFATQTDPPSISGI
DQFFRQAGVDLAVQACQKALREANIAPQQITHMIGVTCTNQGNPGYDLFVARELDLPPHVDRMLLHGVGCAGGLSILRAA
AQIAGGASLRRKPARILAFACELCTPNVRHYLSMAELSMDSDQANIAAALFSDAAAAFVLCNEYAMAQDEPVTPQFELLE
WGCDLVPGTAENMTFYAGIDGLSIVICTFKKPRLIIRTNFGLHVYIGYRATLSRDIPKYTKQAIGPMFERLLPLYEEQVR
CRPRLGGQVLRPLGIHDFDWALHPGGRAIIDGVAEVLQLSDDQLQASREIYRTRGNSSSASVLIVLDRLRSESKKAHIVA
TSFGPGLAIEMALLRRWQVDE
>Penla1|418316
MVFNHSPPPGLYITGVGSQYPPYLLGPEKLEEFAARFYDVESPGLKKLLQINRSSGIETRSAIRSYESGFATRPEAPTIS
ELAEFYHQAGVDLTTQACKKALRESQISPQQVTHTIGVTCTNQGNPGYDLLVNRKLGLSVNVDRMLLHGVGCAGGLAIMR
AGAQIACGASMRRKPARILAFACELCTPNVRHDLAFAEKAADSENISIAGALFSDAAAAFVLCNEYAMAETEITPLFQLL
EWGNSLIPDTIEHMAFFADVDGYRTVLTRDVPQYTKHAIRPMFEKLLPSYQSQIQYGISDFDWALHPGGEAIIEGAKQVL
GLTEDQLQASREIYRTRGNSSSATVLIVLDRLRSLGKREYVVATSFGPGLAIEMAMLKRCEVDED
>Triver1|840
MPASICANSPLVAPGLFIVGLGSQYPPYLLDHEKLTCFAGRFYDIRRPGLQKLLQINASTGIETRSSIRSYETGFACGPV
PPSIADLDELFRRDGVDLAVQACMKAMKEAGVLPEQITHTVSVTCTNQGNPGYDLLVNERLGLPERTSRILLHGVGCAGG
LSIMRVASQVACGATMRGKPACILAYACELCTPNVRHDLAEAEQCTDLSKVNIAGALFSDAAAAFILCNKTALEEVNASP
IFELIEWDNALIPHTMQNLTCYTDPYGFRSVLSKDIPMYAKGAIGPMFHKLLPLYEEQVSAVDKHLSIDDFDWAVHPGGK
ALIDGVQETMQLTEDQLRASREIYKTRGNSSSPTILSVLDRLRTYEKNRGHVVAASFGPGMVIEMVMLKRCERNFPTA
>Asppip1|508381
MGNSLSSSPSPEQSSQPEIPLRGDEAIITGIATEWPSRLIGPEELNKYALKFYPENPPWLQKLLMLNAKTGIETRAVIDL
WDDPRWLGDQPPTAEEVDTAFREYGVELAKKAALKALRESNIDPSSITHMVSVTATNAGAPGYDQLVARDLGLPDTTERV
LLSGVGCAGGCASFRLASALADAATHRKKEARILIVACELCSIQIRSELHAASQSPITRIGPVIFSDGAAALVVCNSLGM
SDKTPKQFAIVDDKSVTTSGTQGDMSVKVSTYGFLATFSKKIPELAIGSMKAPLQCLLQTNGMSSASPTDFYWALHPGGR
AIIEGVQAAFNLPEDSLSASYEIYKTRGNSSSVSILAVLEKVREKKLQTPNVVACSFGTGIRTEIALLRRLE
>PenbrAgRF18_1|218923
MAVGFPAPGLYITGLGSQYPPYLLAPHDLENFAARYYDVTKSGIKKLLQLNRSSGIETRSAIRQYDTGFATDSKEPSIAD
IDNFFREAGVDLAVQACKKALGEANIAPEQITHTIGVTCTNQGNPGYDLPVARELDLPLSVDRTLLHGVGCAGGLSLLRA
AAQLAGGASVRRKPARILAFACELCTPNLRYYLSLAEQNGNSEKANIAGALFSDAAAAFVLCNEYAVAQDQQSIPQLELL
EWGCDVIPDTVDRMSFYADVNGYRATLDRDIPEYTTLAIGPMFNKLLLSYEERLQPQGQPSKEVPRSLEIGDFDWALHPG
GKAIIDGASEVLQLSEEQLQTTREIYRTRGNSSSASVLIVLDQIRSQSNRQHIVATSFGPGLTIEMALLRKCQVNHS
>Aspor1|7499
MIEPLPTEDIPKQSVSIVGIASRCAPHKLGADELEAIARRHYSSTPSLEKMLEINRKTRIDHRYSVFSSDHEHWHRPTIP
SFSECDSLFKEYGIPLASAASARAIQDWGGVPDEITHLVAVTCTNTAHPGFDSVLCRKLGLKCNVRRVLLHGIGCGGGIS
AMRVAHELLLGSTQQGVPARALIVACEVPTVFARSELDIMDKTQDVNVAMCLFGDCAAALVLSNGIGHKASEQRPIWNIL
NCEPTQFDGTEDIAHFNVHDKGYHAIIDKRIPQLTGKCVPAGFQSLISSTPSLALEEKNYVPSNYGWAVHPGGYAVLVAA
QDALGLTADDLRASYDAYRDGGNTISTTIIRILEKLRDEHKHGSNQKDKLVLAAIGHGITLETAILTRPGSSSYLHA
>Aspor1|8044
MAPLIHGTSPPEIRNHSDDSLSKRAVSVVGTGAHYPPHELRSDELEKLISAFHDPNDPAVRKTLYVNEKSRIQTRRAAVP
FDDPFWSDPKLPDIAECDVLFRKYGVPVAEEAARKALADWNGSFNDLTHVVVVTCTNTANPGLDYMICERLGLRKNVQRT
LLHGVGCAGGAAALRTANELLLGAAFQGKPGRALVVACEICMIFFRSMLEDIVKAQEANVAMTLFGDGAGAMVLSNGICP
KTSERAPLWNILNCRTTLLEDSASSIQFNIRPHVPGQTSAALPSGFQDLISSTPSLYSDKSNFDPSSYDWALHPGGYSIA
VLAQNALGITEHHLRKTYEVYRSRGNTSSSTVISVINELAREQGTSESGRDKVIVAAFGPGITMELAVMARPA
>Aspwel1|161008
MGNTFSASPSDGQPPKQQVPLKGDEAVITGMGTEWPSRLIVPEELSDYAKEIYPDNPPWLKALLKINTQTGIETRPVVDL
WDDPRWLGTSPPTTEDVDAEFRKFSVELSKNAALKALRESNIEPSSITHIVSVTVTNGGAPGFDQLVARELGLSPTAERI
LLSGIGCGGGCAALRVASTIASAATYRKQEARILVVACELCSIHLRAELHASSQSGMTGVAPALFSDGAAALVVCNPLGM
SDKTPKQFAIVDQRTGVTPGTLDEMSYTVSTHGFLASISKNIPKLAVASIQAPFQSLIQSNGMSSASPTDFHWALHPGGK
AVIQGAQDALNLPDDALAASKEIYRTKGNTSSVAVLAVLEKVRELKLQSPNVVACSFGPGLTTEKTLLRRMV
>Pench1|27929
MQNSSAPALYITGLGSQYPPYLLGAKDLDNLAARFYDVTRPGIKKMLQVNRSTGIETRSAVRPYKAFATQTDPPSISEID
QFFRQAGVDLAVQACQKALIEAHIAPQQITHTIGVTCTNQGNPGYDFLVARKLNLPPHVDRMLLHGVGCAGGLSILRAAA
QIAGGASLRRKPARILAFACELCTPNVRHCLSMAERSMDSDQANIAAALFSDAAAAFVLCNEHAMTQDKQVTPQFELLEW
GCDLVPGTAEYMTFYAGVDGYRATLSRHIPEYTKHAIRPMFERLLPLYEEQLKCQPRLGGQLLRPLGIHDFDWALHPGGK
AIIDGVAEVLQLSEDQLQATWEIYRTRGNSSSASVLIVLDQLRSESKRTHIVATSFGPGLAIEMALLRRCQVDDNLEG
>EndpusZ1|8056
MSPSVVKPKSPPPYQRPNLYIHGIGAAYPPHSVKAEELSIIARRFHPSTPALEKVLYINEFTGIETRSTIATIDHPLANR
PEAPNISELSKVFLDHGVRLSVEACRKAVADWGGDLSDLTHMVAVTCTNSANPGYDHHVVKQLGLNTSIEKVLLHGVGCS
GGLAALRTAANIAQGASFRNRPARILVLACEITSLLVRSELESIAQLQETRIGVTLFSDCASAVVLGNGFGDDPMEEPIL
ELLGWDHRIIDDTEDDLGFDVDPLGWKVILTPRVPKLASASVAPVFTDLVTSIPELTDADKVNATDFDWALHPGGATVIT
GVEQAMGLTPEHLRASYDIYMNHGNSSSATVFAVIDRLLRMGEGNQYITSCAFGPGIAIEMMMLKRLGSSRAGTESPGTA
SFGSESPAEINGEELLDVPAVD
>Aspfl1|27431
MAPLIHGTPPPEIRNHNDDSLSKRAISVVGTGAHYPPHELRSDELEKLISAFHDPNDPVVRKTLYVNEKSRIQTRRTAVP
FDDPFWSDPKLPDIAECDVLFRKYGVPVAEEAARKALADWNGSFNDLTHVVVVTCTNTANPGLDYMICERLGLRKNVQRT
LLHGVGCAGGAAALRTANELLLGAAFQGKPGRALVVACEICMIFFRSMLEDIVKAQEANVAMTLFGDGAGAMVLSNGICP
KTSERAPLWNILNCRTTLLEDSASSIQFNIRPHGYDPVITKEVPGQTSAALPSGFQDLISSTPSLYSDKSNFDPSSYDWA
LHPGGYSIAILAQNALGITEHHLRKTYEVYRSRGNTSSSTVISVINELAREQGTSESGRDKVIVAAFGPGITMELAVMAR
PA
>Penth1|165339
MEPNSPTPALYITGLGSQYPPYLLSAEDLDKFASRFHDVSRPGIKKLLQVNRSTAIETRSAVRPYEAGFATQTDPPSISE
IDQFFRQAGVDLAVQACQKALTEAHVSPQQITHTIAVTCTNQGNPGYDFLVARKLNLPLHVDRMLLHGVGCANGLSILKA
AAQIAGGASLRWKPTRILAFACELCTPNVRHYLSIAERSPDSDQVNIAAALFSDAAAAFVLCNEYAMAQDEEVTPQFELL
EWGCDLIPGTAEYITFYADVDGYRATLDRGIPKYTKHAIGPMFERLLPSYEEQVNSHSRAGGELLSPLGIHDFDWAVHPG
GRAIIDGVAEVLLLSEDQLQASREIYRTRANSSSASVLIVLDRLRSSKKAHVVATSFGPGLAIEMALLRRCQVDD
>Asphom1|470697
MGTTQSTTNFPEENKQQTSEPTTTITGLGTEWPSSLITAEDFRSYILTHYPASAPWVQTLLKVHSRTEIATRALLGFENN
PKWHNTHPPTAREVDASFRQHGIPLATTAARKALADSNNLPGSAITHMVSVTVTNAGAPGYDQAVARALGVPVSAERFLL
SGVGCAGGLAALRLASKLACAATARGEAARILVLACEVCSVFLAAEVFAAAAGSGDGEGEGDAGVGIGPVLFGDGAAALV
LCNALGMAGMGMSGKYAVVDCRTSITPDTHDVMAYGVTEHGFKLALSREVPRLAVGGLQEGFRALMEANAPFAGAQPDDF
DWAVHPGGLAILRGAQKVLGLEEEALRASYEVYRTRGNASSVAVLAVLDLLRGLEMRRREVVAVSFGPGLTTEMALLKRL
V
>Aspmin1|245938
MAPLIHGTPPPEIRNHNDDSLSKRAISVVGTGAHYPPHELRSDELEKLISAFHDPNDPAVRKTLYVNEKSRIQTRRTAVP
FDDPFWSDPKLPDIAECDVLFRKYGVPVAEEAARKALVDWNGSFNDLTHVVVVTCTNTANPGLDYMICERLGLRKNVQRT
LLHGVGCAGGAAALRTANELLLGAAFKGKPGRALVVACEICMIFFRSMLEDIVKSQEANIAMTLFGDGAGAMVLSNGICP
KTSERAPLWNILNCRTTLLEDSASSIQFNIRPHGYDPVITKEVPGQTSAALPSGFQDLISSTPSLCSEKSNFDPSSYDWA
LHPGGYSIAVLAQNALGITEHHLRKTYEVYRLRGNTSSSTVISVINELAREQGTSESGRDKVIVAAFGPGITMELAVMAR
PA
>Aspste1|508980
MGAAFSNPAQDTSTPPLQEDENSLMITGLATKWPSKLIGPEDMKAYALKHYPENAPWLQSLLKINEQTGIETRAVVDLWN
DPKWHQDTPPSAEDVDAAFRKYGVELATGAARDALSDSHISPGSVTHVVAVTATNAGSPGYDQLVARELGIPVTAERVLL
AGVGCAGGLAALRVASNLARAATLQQQEARVLIIACEICSIQIRAELHAASQSGVVGIGPALFGDGAAAMVLCNSYGLSD
KIPRRFSVIDWRTCITPDTHQQMSYRVASNGFLLSLSKQVPKYTAASLQTPFQSLLKGNGKELSSADFDWAVHPGGLSII
KGAQMAMKLPDEALAASYEIYKNRGNASSVAVLAVLDRLRSMEMRKQDVVSCSFGPGLTTEMVLLKRWM
>Penra1|347807
MGISSGPVVSIVGTGSYYPPLQMGPEHLENIISQFYTMDFILEKTLEINKKSRIQNRHLAVPYDDPYWSVQNVPSIDDCD
ELFKKYGIPMAEHAAQIALADWGGSLKDITHVVSVTCTNTANPGLDFMLSERLGLPKNVQRTLLHGVGCAGGVAALRTAN
EFLLGAAAQDRPGKALVVACEVVSIFCRAELAHIVSDQEVNVGPTLFGDGAGALVLSNGIDVKQYEKSPIWNIWNARSTI
LEDSAHCLEFNVHPHGYHAVISKDVPKHIESSLCAGFEDLIATIPSLQSSTSFKASDYDWALHPGGYGILVLAQQVLNIS
EQHLRKSYDVYQNRGNTGSATILSIISKLAEEECTVRTGRDKVVVASFGPGITMEMVVMARPT
>Asppar1|235544
MAPLFHGTPPPEIRNHNDDSLSKRVISVVGTGAHYPPHELRSDELEKLITAFHDPNDPAARKTLYINEMSRIQYRRTAVP
FDDPFWSDPKLPDIADCDVLFRKYGVPVAEEAARKALADWNGSFHDITHVVVVTCTNTANPGLDYIICQRLGLRKDVQRT
LLHGVGCAGGAAALRTANELLLGAAFQGKPGRALVVACEICTIFFRSMLEDIVKAQEANIAMTLFGDGASAMVLSNGICP
KTSERAPLWNILNCRTTLLEDSASSIQFNIRPHGYHPVITKEVPGQTSAALPSGFQDLISSTPSLCSDKSNFDPSSYDWA
LHPGGYSIAVLAQNALGITEHHLRKTYEVYRLKGNTSSSTVISVINELAREQGTPEPGRDKVIVAAFGPGITMEMAVMAR
PVYSA
>Asppar1|234908
MQFFSLQQKYHAVRMELITRWRICKQACRQIFRKDELSSPSISVVGMATQYGTTLLQRDFLEELLSRHCRHSPAVSETLD
RIERSGIRQLCSVLPLDDPIWSQQTLPTIADADALFKEHAIPLVCRAAKGAITEWGGSMYNISHVIAVTSTNTANPGFDI
TLCSTLGLRPTVHRTLLYGLGCAGGLSALRIAYDLLAGAALQGLPARALVVSCDLPTLFARAELHRINVDQEVGFGLSRF
SDGTTVLERGPIWNLLGFRSVIIKESEGYNELSIGPFGFKAIISTFIPRLVSSELFSNFTALVNSVPGLRSDKTRDLPNS
YNWASDFPGRSALKFAQGALDLKKSNLSHSDTVYRSRGSTISCSVLNILNYMRHHGNGGDHLVNGRNKVIALAIGPGIIL
EMAVLHKASTADLRYAAHCWEW
>Phiatt1|4129
MSPSVIPPRTRASERYQRPNVFVYGVGAAYPPHSIKPEELDVLARRFYPSTPALEKVLTINAYTGIDTRASIGTIDHPVV
NDPLPPSITELNDLFMTHGVSLSVSAARKALAQSNTPYSDITHVVSTTCTNSANPGFDHYVIKKLGLRQNVQKVLLHGIG
CSGGMAALRTAAGLIMGESFRGRKARVLVLAAEISTTLVRSELESIVKNDEVRIGICLFSDCASALVVGNEMEGDEDFPE
SAENAQELPNGLHNGFDQDDDSLQERIQESRRQNGENEPILELLGWEHEIIEDTEKDLGFDVDPLGWKVVLTPRVPKLTA
GILPPLFSKLVTSIPELKATIAEAAHSIPPTSFSWALHPGGATILSGVERVMGLNPEEHLRESYEIYVSRGNSSSATWAS
VVARMMNVNTQEGDEKKRYVLGCGFGPGISVEMAVLKRLDLDGEGVTGRVKARKTNEANGDGLMNGLQALDISDRGSSTS
RSSDAGGDSTGGSGTGSGNGSGSLSPNLSTVALPLAEDVD
>Cocim1|1156
MPFGMPNGTNGVRHDPEVEILSMAVNYPKGRVYPAQFEEFRKRHYADTEVMLKTMALNRRTGIKSRPSVLDLDGPLVNGP
KTPSINDLDAVFRDVGIRLSLQACQKAIEQWGGDMKDITHMFSMTCTHTGNPGFDAIVARELGLKLDTERVLIHGTGCSG
GLSVIRTAFNILQAETFRQRPARALVLATDIPTTLARSSLDDVTPEAGVNIGPILFSDCSTAYIMSNGIKRRDFEKPIYQ
VMNCKHALLPGTEDEITFNIDVTGYKSVVSKKVPFVCGAAIGPLFQEFLKRTPEAPNHDEPDPRQFDWALHPGGISIVDA
VRQSLQLDHEHLRASYDIYTNNGNSSSTTVLNVIDRLPQMGEGRKDVIACAMGPGINVEMSYLRRVETK
>Artbe1|7737
MPASKCANSPLVAPGLFIVGLGSQYPPYLLDHEKLTCFAGRFYDIRRPGLQKLLQINASTGIETRSSIRSYETGFACGPI
PPSIADLDELFRQDGVDLAVQACMKAMKEAGVLPEQITHTVSVTCTNQGNPGYDLLVNERLGLPERTSRILLHGVGCAGG
LSIMRVASQVACGATMRGKPACILAYACELCTPNVRHDLAEAEQCMDLIKVNIAGTLFSDAAAAFILCNKTALEEVNASP
IFELIEWDNALLPDTMQHLTCYTDPYGFRSVLSKDIPTYAKGAIGPMFHKLLPSYKEQVSAADKHLGIDDFDWAVHPGGK
ALIDGVQETMQLTEDQLRASREIYKTRGNSSSPTILSVLDRLRTYEKNRGHVVAASFGPGMVIEMVMLKRCERNSPTA
>Pensol1|1013
MEPNSPAPALYITGLGSKYPPYLLGVEDLDKLASRFHDVSRPGIKKLLQVNRSTGIETRSAVRPYEEGFATQTNPPSISE
IDQFFRQAGVDLAVQACQKALTEAHVSPQQITHTIAVTCTNQGNPGYDFLVARKLNLPLHVDRMLLHGVGCAGGLSILKA
AAQIAGGASLRRKPARILAFACELCTPNVRHYLSIAERSTDSDPVNIAAALFSDAAAAFVLCNEYAMAQDEEVSPQFELL
EWGCDVIPGTAEHMTFYADVDGYRATLDRGIPKYTQHAIGPMFERLLPSYEEQLNSHSRAGEELLSPLGIRDFDWALHPG
GRAIIDGVAEVLQLSEDQLQASREIYRTRGNSSSASVLIVLDRLREQSKKAHVVATSFGPGLAIEMALLRRCQVDD
>Aspvio1|455279
MGTAFSSGSTPHPPSGAAGAGAGENELTITGLGTEWPSQIVTSDDFRQYLLRHYPADAAWVQTLLKVHSRSGIASRALIG
CNHNPEWYDPASQATPPTAQQVSSEFHRHGVPLAARAARKALADSHLPASAITHTVAVTVTNAGAPGYDQAVYREVGISA
AAERVLLSGVGCAGGLAALRVGSSLARAATAQQNPARVLVLACEVCSIHLAAELHSTAAQLGLAGEEISIGPVLFGDGAA
ALVLCNALALTGAIPRRFAVLDYRTRITPDTLEAMSYHTTEYGFQLTLSREVPELAVASLRGLFGELMWANGMRSVAPGE
LEWALHPGGLTVLRGAQLALGLSDEAIRASREVYESRGNSSSVAVLAVLDRLRGWEGQGTRKEVVAVSFGPGLTTEMVLL
RRL
>Theau1|60110
MGAAFSSPTKDPSSPPQEASNDLIITGLGTEWPSKLIGPDELRNYALKCYSKDAPWLKALLKINEQTGIESRAIVDLWND
PRWHRDDPPTAEEVDAAFRHYGTQLAERAALKALNDSNISPASITHMVAVTATNAGSPGYDQLVARKLGIPATAERVLLS
GVGCAGGLAALRVASNLATAAAFRGQEARVLIVACELCSIQIRAELHAASISQNVGIGPALFSDGASALVLCSSKGLNET
IPRRFSVVDWRTGITPGTHDEMSYKVTTYGFLLSLSKQVPKLAAVAVQQPFQSLKTAHGMASASPADFDWALHPGGLSII
KGVQMSMGLPDYALRATNEIYRTRGNTSSVAVLAVLDKLRSMEEGRQDVIACSFGPGLTIEMALLKRLL
>Aspvad1|336926
MGNSLSSSPSPGQSPQPEIPLRGDEAIITGIATEWPSRLIGPEELNKYALKFYPENPPWLQKMLMLNAKTGIETRAVIDL
WDDPRWLGDHPPTAEEVDAAFREYGVELAKKAALKALRESNIDPSSITHMVSVTATNAGAPGYDQLVARDIGLPDTTERI
LLSGVGCAGGCAALRAASALADAATHRKREARILVVACELCSIQIRSELHAASQSPITRIGPVIFSDGAAALVVCNPLGM
SGNTPKQFAIVDDKSVTTSGTQEEMSVKVSTYGFLATFSKKIPELAIGSMKSPLQSLLQSNGMSSASPTDFYWALHPGGR
AIIQGVQAAFNLPEDSLSASYEIYKTRGNSSSVSILAVLEKVREKKLQTPNVVACSFGTGIRTEMALLRRMV
>Penbi1|381114
MGGIFSSPKPKPPSPSAPQQGAEEVIITGLGTQWPSTIITADKLNQFALGLYSADAPWLQRLLKINSQTGIETRAVIDTW
NNSRWCQKEPPKAEDVDAVWRQHGVQLSKQAAEKALLDSNISPKDITHVVAVTATNAGSPGYDQIVACELGIPADAERLL
ISGIGCAGGLAALRMASHLAQSASYQENPARVLVIACEICSIYISSELHTAAAMQSVGIGPALFSDGAAALVVCNSMGLS
TETATNTFPGDSLSPEMDYKVNSTGFQLRLSKNVPRLAASSVAKPFESLVNAYGMSTEPTDFDWALHPGGISIIKEVENA
MRLSSDLLAASYKIYRTRGNTSSVAVLAVLDQLRTMEMKKSDVIAASFVPGLTTEVALLKRFE
>Claca1|104690
MSPSAIHAKVTPPYQRPNLYIHGIGVEYPPYEIKPEHVETLARRFYPSTPALEKVLKINEYTGIDTRSAIGTIDHPIANA
PDPPTIAELCDLFLDHGVKLSIEACRKAIKQWGGDLSEITHVVATTCTNSANPGYDHYVIKGLGLNQSVEKVLLHGVGCS
GGLGALRTAANIALGSSFRRKPARILVFACEISSTLVRSELESIHKDQEIRIGVALFSDCASAVVLGNGFSDRFDEEPIL
ELLGWDHRIIEDTEKDLGFDVDPVGWKVVLTQRVPKLASAAVPPMFEDLVGSIPELVDQGKFKASEYDWALHPGGSTVIS
GVERAMKLRPELLRASYEIYITHGNSSSATMFSVMNRLLEGETTEHIVGCAFGPGIAVEMMMFKRTSQISDPGTASPTET
LVAEDVD
>Penfla1|6890
MQNSSAPALYITGMGSQYPPYLLGAKDLDDLAARFYDVTRPGIKKLLQVNRSAGIETRSAVRPYEAFATQTNPPSISEID
QFFRQAGVDLAVQACQKALIEAHIAPQQITHTIRVTCTNQGNPGYDFLVARKLNLPPHVDRMLLHGVGCAGGLSILRAAA
QIAGGASLRQKPARILAFACELCTPNVRHYLSMAELSADSDQANIAAALFSDAAAAFVLCNEYAMAQDEQVTPQFELLEW
GCDLVPDTAEHMTFYAGIDGYRATLNQDIPKYTKHATRPMFERLLRLYEEQLKCQPRLRGQLLRPLGIHDFDWALHPGGR
AIIDGVAEVLQLPEDQLQITREIYRTRGNSSSASVLIVLDRLRSKSKKAHIVATSFGPGLAIEMALLRRCQVDEC
>Penja1|440530
MIPHKRLSNQLTNTHAHSSTLVVAIVGTGSYYPPNRQGPGHLETTISRFYELDRTLEKTLEINKKSQIQYRHFALPEDDP
YWSNPQRPDIADCDVLFKKHGIPMAEEAARQAIADWGGSVADITHVVVVTCTNTANPGLDFSLCQRLGLHQNVQRTLLHG
VGCAGGVAALRSANEFLLGAAAQDKPGKALVIACELTSIFCRTELADAVRDQQVNIGPTLFGDGAGALVLCNGINTKPSE
KAPLWNILNAQSTILGNSANCLEYTVHPFGYHAVISKDVPEFVRSWLSTGFKNLITSTPSLRCVRDNYDASNYDWALHPG
GYGILRVAQHVLSLSEHHLRKSYDVYQTHGNTSSATILSIINELAHEESTAGTARDKVLVCSFGPGMTMEMAVMARAGRL
DSISL
>EurotioJF034F_1|14745
MSPAAVHNKVTPPYQRPDLYIYGTGVEYPPYEIKPENLETLARRFYPKTPALDKVLTINEYTGIDSRSAIGTIDHPIANA
PEAPTIAELCDVFLDHGVKLSVAACRKALEQWGGDLSEITHVVATTCTNSANPGYDHYVVKQLGLNQSIEKVLLHGIGCS
GGLNALRTAANIALGSSFRRKPARVLVLACEISSTLVRSELDSIHKNQEVRIGVTLFSDCASAVVLGNGFSDRYDEEPLL
ELLGWDHRIIEDTEKDLGFDVDPLGWKVVLTPRVPKLAAAAVPAMYEDLVSSIPELVDLGKFKASDYDWALHPGGATVLS
GVERAMKLKPELLRASYEVYITHGNSSSATFFSVLNRLLQGETTEHIIGCAFGPGIAVEMMVFKRSNQVSEAGTVSPTET
LVAEDVD
>Aspni_NRRL3_1|11726
MGNTFSASPSDGQPPKQQVPLKGDEAVITGMGTEWPSRLVVPEELSDYAKKIYPDNPPWLKAMLKINTQTGIETRPVVDL
WDDPRWLGTSPPTTEDVDTEFRKFSVELSKNAALKALRESNIEPSSITHIVSVTVTNGGAPGFDQLVARELGLSPTAERI
LLSGIGCGGGCAALRVASTIASAATYRKQEARILVVACELCSIHLRAELHASSQSGMTGVAPALFSDGAAALVVCNPLGM
SDKTPKQFAIVDQRTGVTPGTLDEMSYTVSTHGFLASISKNIPKLAVASIQAPFQSLIQSNGMSSASPTDFHWALHPGGK
AVIQGAQDALNLPDDALAASKEIYRTKGNTSSVAVLAVLEKVRGLKLQSPNVVACSFGPGLTTEMTLLRRMV
>Aspnovo1|230376
MGAILSNPAKDASAYPSQEDESSLMITGLATKWPSKLIGSKDLEAYALNHYPEDAPWLQSLMKINEQTGIQSRAVVDIWD
DPRWHQDVPPTAEDVDAAFRNYGVQLAKGAALDALSDSHISPSSVTHVVAVTATNAGSPGYDQVVARELGIPATAERVLL
AGVGCAGGLAALRVASNLARAATLQHQEARILIIACEVCSIQIRAELHAASQSHTVGIGPALFGDGAAAMVLCNSYNLSD
KIPRRFSVIDWRTCITPNTHQDMSYQVTSNGFLLSLSKQVPKYTAASLQTPFQSLLEANGKVMSPVDFDWAVHPGGLSVI
KGAQIAMNLPDEALMASYEIYRTRGNASSVAVLAVLDRLRSMDMRKQDVIACSFGPGLTTEMALLKRWL
>Aspnovo1|229608
MAPPPVVFVVGTGLQYPPHKLGPEFVPKLVSNCYTDNVALLKIIEINERTEIENRYSVLPSNHPLWFQDHILTNTECDDL
FKTYGIPLAQDAATQAIEDWGGNLRDITHVVAMTCTSASSPGFDCTLSQRLGLSKHVRRTLLSGVTCAGSVAALRTAYDL
LRGATQEGKPARALVIAAETMTVYIRGWLETIAKESIPNLGPTLFGDGACALVLSNGIGVKEGEREPIWNIRGAQSTLLD
RPGCVGIRWMPTGVMPIISKDVPRMIKSALPSSFGNLITNSPSLRLEESNFDPTTYDWALHPGGAAILTGAEHALGLASH
DHLRTSYKCYRSAGNTSSATVLSILHRLAREYREGLSGRSKVIGAAFGADITVEMIVLTKPSCELVH
>Aspnovo1|201824
MQFFSLQQKYRAVRMELITRWRICKQACRQIFRKDELSSPSISVVGMATQYGTTLLQRDFLEELLSRHCRHSPAVSETLD
RIERSGIRQLCSVLPLDDPIWSQQTLPTIADADTLFKEHAIPLVCRAAKGAITEWGGSMYNISHVIAVTSTNTANPGFDI
TLCSTLGLRPTVHRTLLYGLGCAGGLSALRIAYDLLAGAALQGLPARALVVSCDLPTLFARAELHRINVDQEVGFGLSRF
SDGASAVVLTNWIGTTVLERGPIWNLLGFRSVIIKESEGYNELSIGPFGFKAIISTFIPRLVSSELFSNFTALINSVPGL
RSDKTRDLPNSYNWASDFPGRSALKFAQGALDLKKSNLSHSDTVYRSRGSTISCSILNILNYMRHHGNGGDHLANGRNKV
IALAIGPGVILEMAVLHKASTADLRYAAHCWEW
>Aspnovo1|193470
MVPLFHGTSPPEIRNHNDDSLSMRVISVVGTGAHYPPHELRSDELEKLISAFHDPNDPAARKTLYINEMSRIQYRRTAVP
FDDPFWSDPKLPDIADCDVLFRKYGVPVAEEAARKALADWNGSFNHITHVVVVTCTNTANPGLDYMICERLGLRKHVQRT
LLHGVGCAGGAAALRTANELLLGAAFQGKPGRALVVACEICTIFFRSMLEDIVKAQEANIAMTLFGDGASAMVLSNGICP
KTSERAPLWNILNCCTTLLEDSASSIQFNIRPHGYHPVITKEVPGQTSAALPSGFQDLISSTPSLCSDRSNFDPSAYDWA
LHPGGYSIAVLAQNALGITEHHLRKTYEVYRLRGNTSSSTVISVINELAREQGTPESGRDKVIVAAFGPGITMEMAVMAR
PVYSAT
>Calor1|3750
MAAEYGTENSGIVGLGHAYPPYTNPLEDVEKYLSKFCDMETPAMKKLLQTNRNTGIKSRPNIIARDDPLFNRAEPPTIAD
LDHIFRTRAVDLASKACRKAIADWGGAVTEITHTVAASSTSAGSPGYDMLVNEKIGVPAESERLLVSGIGCAGGLATIRM
AATIANNATLKGRPARVLGFACDLTSTNVRCDLKILMENPNETRVSMALFSDAAGAFVLCNELGLDDPEQAVYSVLDWES
GILKGTLGAEQCLPDPLGFRSFMSPDLPNITSGAVAPMYSKLLRRNAWQIQDREPKPQATEFDWAIHPAGIAVLDKVREN
LELHDGQMRACFDVYENKGNSSSPTILVVLDKLRVGKGRDNIVACSFGPGISLEMIAMKRCER
>Symko1|849293
MPSLPEGVGAMNGHVTNGHLSNGNSDHNLANGSSNGHANGHAPEVDPSSSSHNNPSLRITGMGVEYPPFQVGPEALETLA
QRFYPDTEPLKKVLTINRYTGIDARSTIGNVDHPIVNQAAAPSIAQLNQVFVDHGIPLSISAVRSALQQAGLSPDDITHM
VSTTCTNSANPGFDHYVAKSVGLRSNTQKVLLHGVGCSGGAAALRTAANLALGATYQKKPARIVVLACEISSVLVRSELD
SITEDGQVRIGPCLFSDCASAVILSNGIGQKAYENLGLFELLGCQHDTIPDTDLDLGFDVHPSGWKVVLTQRVPKVTSAV
VQPIFSSLLEEVATSSPDKVPSLRSAQDFDWALHPGGSTVIMGVQAAMGLTEDHLRASYDVYVNHGNSSSATIFSVLKRL
LEMGEVGEGAREHVIGCAFGPGIAVEACLLKRLKSVPVNGTDILIAEDLD
>Artol1|2125
MAPYEAIGVANGSVNGVLDVNGVDTNGNSGVNGTANGHTNGDTNGHANGQTNGHHHHHNHANGNQHINDAVDDNEEVEGE
EEEEEEMFPEDLGLRIMGIGVQYPQYRVQPKDLDTIAQKFYPQTDALKKVLSINRYTGITARPSIGEHLHPLANQPAAPT
ITDLHSLFLTEGVPLSVLACQQALKESTYKPSQITHTVFTTCTDSSNPGYDTFVLKSLGIKNTVEKVLLSGVGCSGGLAG
LRTACNIALGAKARGRKARILVCATEICTVLVRSELDSIVKENNVRIGITLFSDCSSAVVISNGIGEDVDKKGVYEILGW
KHKTLDETEAELGFDVDPLGWKVILTPKVPTITSGATPSLYKSLLSSIPPSTLSSLSPTSTPSISPTDLDWALHPGGSLI
LTSIESTMSLTPSQLRASFEVYTNYGNSSSATVFSVMDRLRSDGEAGVGGEGKEYGPGVGIKGGRKGVVGCAFGPGVSVE
MVLMRRVEKDDNNSDKGIVEVTNGIGNVSVGGEELD
>Monha1|2358
MAPLEVINGGAVGNGGAMDGHTNGAYTNGHTNGANGAANGVSNGTHDATVPDEEEEEHEMFPEDMNLRVMGIGVEYPPHK
VVPKDLETIAQKHYPQTESIKKVLSINRFTGIEARRSVGECMHPIANQEAAPKIDQLHELFMEHGVSLATSACSKAIQDA
GYTPSAITHTVFTTCTDSANPGYDIFVLKNLGVKNTVEKVLLHGVGCSGGLAGLRTACNIALGAKARGRRARVLVCATEI
CTVLVRSELDSILAENNIRIGITLFSDCSGAAVVSNGVGEDWSKSGKGVYGILGWKHDTVEKTEKDIGFDIDPLGWKVIL
TPRVPKLTSEVTPTIYKSLFSSISPSVLSSLSPSNSSLKPEDLDWALHPGGSLILTGVSEKMNISVSNLRSSFEVYTNFG
NSSSATIFSVMDRLRSDTEAGIAGEGPTYGPGFGIKGGRKGVLGCAFGPGVSIEMMLMKRVEPNGDKLDGVLENGVVEIT
NGVHEVQVGGEELD
>Melpu1|252460
MLDIVKRHTRRTQKVIQPRKDTSSLYITGLGGQYPDVIYKADDLEHVVRSLCSSHVESPGIKKLLAINQSSGISERASVC
KVSDLSNPLLDPPPIDELSRVFRTLGVDLTVSACEKALLEARLSPADITHTVGVTCTDAGNPGYDHLVSQKLKLRPDVDR
VLLHGVGCAGGLSALRVAASLAAGATQRGRPARILIFACELCTIHTRCDLSHACENGGEASIAHALFSDAAAAIVLCNDI
GLSAKSQPIYELLDWGNMILPGTSQYMSFFTDPKGFKVTLTKEVPQKVVEVIKPMFERVRPSLTSKKEEGIYGSLEASDC
DWALHPGGTAILKGAQAVLNLSEDQLRASWEVYRTRGNSSSPTVLLVLDKLRHMGEGRDKVVAMSFGPGLAIEAATMRRC
R
>Phapo1|578091
MIRGKASSAVHVIGVSHAYPQYSIEQDEFKEAIQTLYPHYQTYPGLQKLINFNNRTQIRSRRTIIDHSEWTEANALPPTL
SELSSIFRTTGVELATQACTKAMVEAHAVPKDITHVVAVTCTDQGNPGYDLLVCQKLQLLPNVERTLLHGVGCAGGLSAL
RAAANIAAAESQRRRPACILVVACELCSLFLQAELQAATQDEGLSVASALFSDAAAALIVCNELALKKDVTPIYQLQEWG
SMLIPETREYMSYEMKSNGMIAVITKEVTKTAVGSILPMFSQLCSSSYASSKQTTRQKSICDPALFDWAIHPGGAAILNG
AQQLLHLDDDHIRASRDIYTSYGNSSSVTVLIVLDRLRQMGRGRDDVVAASFGPGMMIEMCIMKRWR
>Phapo1|731002
MPSENKREHAELEPSLWIMGLGSQYPPFRVTPEKFENFAKSIYGTTNAGINQLLKINKATGIATRASINSYESGFGRSDI
PPTIAEMEQMWRKGGVNLTVQACKKALKEWGGECSDITHTIAVTCTDATCPGYDLRVAEKLGLNNDVKRTLLAGIGCAGS
MTTMRVAAEVASGASARRRPARILCFACELCTLSARCNLDETSKTDPVDVSVTGALFSDGASAFVLCNDFGTEDRDTAVF
QLLEWGNTTIPQTAEYMRFCPSEKGLQIVLTGDVVSHINDAMKPMFERLHPIVEHKEGNRIAEADFDWALHPEGATIITS
VQQSLGLSDDQLRATKEIYKTRGNASSPTTVIVLDKLRTMGKGKDYVVAAAVGPGINIEMSILRRCRQEDSNDEFAW
>Didex1|52831
MNFPISNSVYITGLAHQYPEYSQTQEQFAELVTRLFPEHISSPGFRRLLHVNQNTKISSRPTISDYSTWTKDHANPPTID
ELSRIFRTTGVDLTVSACNKALKEAQLSAADITHVVAVTCTDQGSPGYDLFVSQELQLPDDVQRTLLHGVGCAGGLSALR
EAANLAASASLRGRPARVLVFATELCSLFFRAELQAACKDDKNLHIAPALFSDASAALVVCNGLAMKEEQKPIFELQEWG
SALIPGTKNHMSYSVSPNGMIATITKEVPKATVGAISSMFDEVCNPTGASLDPAAFDWAIHPGGLAILKGAQQAMSLTDD
HIRASLDIYTKFGNSSSPTVLVVLDKLRKMGTGRDDIVAASFGPGLMIEMFRLRRCRDVEIRQALSLGVLAKAHGLGMSV
ISRLSRPIRKYSMVHRMRTHKAV
>Stely1|942
MLLYSLQKLIHFNEKTGILSRPAIADHSKCTTKDSAPPTIASISRNFRTAGVELATEACKKAIREAQLPSKDVTHVVAVT
CTDQSNPGYELFVCEKLGLEPGVQRVLLQGVGCAGGLSALRTAADIAAAALQKGRPARVLVMACELCSLFLRAELQHALR
SGEELHIAPALFSDAAAAVVVCNSLALNQYQNPIFELTEWSSMVVPGTLDFMSYDIEKNGMIATLSKNVPKAAVGAIGPI
FTQMCSASKLSDHSKVPSHHDPTEFDWAIHPGGAAILQGAKRSLHLTDDHIRASLDVYKHYGNSSSATVLIVLDKMRRMG
EGRDDVVATSFGPGLTHPTDFTFPISRGQQTELIIFETHANIVKRLWLCPYADPSNKPMDKRLVDNHESYIKTNPPTRSN
CPAIPKSPSTITRVPRINLNPYNSHSRRFRREFQYQQQALDTFRNILSHEHEHDTAQEVNEEDKIPVHACIKDEELDCDV
LSKFNGNPDNSPDDDFDDVPGDNPDGKPDDTRAPNTTIISSTGHHADLEFDDDLEYNAERSRRTSPLPPSHPSHHRAPQT
GRVQRGFPAQPDFVSPKSQEDSKKDNITICGCIKDEELDSDDLPKSLDDDLDGNLGDNPGDPVA
>Cloaq1|540137
MGSCISKPKTRSTNDGVRTPITEAKIHKTASIDTTSTATQPAGLYITGLAREYPPYRGTQQDFEQWVTKILGDKVNEPVI
QKLLHVNRNSGITARPYISDWRDCPVGLNPLPIDRLCESFQTIGVDLAVRACEKALTEAKAQASDITHTVGVTCSDTGNP
GYDLFVAQKLGLHPSVERTLLAGVGCAGGLAALRQAANLASAATQKGQPARVLVFACEICSNFLQGELDCALKGSDVRVA
PALFGDGAAALVVCNGLALDETAKPIYDLLDWGHMVVPGTAQCLNMLSFPTGFLTTLTKEVPKHSVAAITPMWHKLRHSI
DFRNQKGELEDVKPSDCDWAIHPGGGAILSGAQSTLGISEDHIRASWEIYRNFGNTSSPTVLIVLDQLRRMGEGRDNVVA
TSFGPGMSIEMFTMRRWRAS
>Lizem1|167966
MVASSTNAIYIAGLAHAYPKYSQTQEQFADLITRLCPEYITSPGFQRLLHVSRNTKILSRPTIFDYSTWTKVDATPPAID
ELSHIFRTTGVDLTVAASKKAMKEAQFSAVDITHVVAVTCTDQGSPGYDLFVSQKLQLPSGVQRTLLHGVGCAGGLSALR
EAANLAAATSSRGRPARILVFATELCSLFLRAELKAACKDNDNLHIAPALFSDGSAAVVVCNGLGMRDQQKPIYELQEWG
SAVIPGTKDHMSYSVSPNGMIATITKEVPTATVGAISSMFGQVCNPTGAPLDPTTFDWAVHPGGVSILQGAQKAMSLSND
HIRASLNVYQKFGNSSSPTVLIILDELRRMGRGRDDVVATSFGPGLMIEMFRMRRCRDVEPRQALSSDRRSSMVLRMGAD
KEL
>Ascra1|209
MVVTRASSIYITGLAHEYPQYSQTQEQFADLITKLCPEYTTSPGLQRLLHINGNTKISSRPTIFDSTTWTKEDATPPTIE
ELSQVFRSTGVNLTVAACNKAMEEAKISAADITHVVAVTCTDQGNPGYDLFVSQKLQLPLGVQRTLLHGVGCAGGLSALR
EAANLAAAASSQNRPTRILVFATELCSLFLRAELQAACKDSKNLHIAPVLFSDGSAALVVCNGLGINDKQKPVYELKEWG
SALVPGTQDHMSYVLSPNGMIATITKEVPKAVVSAIGSMFDQVCTSAGEHLDPLTCDWAMHPGGVTILQGAQQAMSLTND
HIRASLDIYRNFGNSSSPTVLIVLDKLRKMGQGRNDVIATSFGPGLMIEMFRMKRCRDSSSRQALSPGFLTKAYRLGISL
FSKLLISGKKSSVVNGIGTDKKV
>Tryvi1|523642
MGLQSSRIAARKDEAIPSRPIITGIGTAWPSLLIGPDSLRDYALKWYSGEQQWVQDLLRINGQTGIETRAVLDLWNDSQW
HKDQPPTAEDVDQAFRVYGTKLASEAARKALEESDIRPEEITHMVAVTATNAGSPGYDQIVAREIGLSELAERLLLSGVG
CAGGLAALRVATDLATAASHRNQKAKILIVACELCSIQVRAELHTASRTQHVGIGPALFGDGAAALILCNNSPGGGEKSR
ALYAVTDRRSRIAPDTHEEMSYQTNNLGFLLHLSKRVPALAAASVPSVFRDLMMANKMSQAPADYDWALHPGGLAIIKGV
QKAMDIPDHALRASNEIYKTRGNSSSVAVLAVLDKLRGMGAGSKNIVACSFGPGLMTEMALLERLV
>Photr1|110429
MQRANTMDSLFITGLASAYPSHSLKQEDFEDLLTRVYPDCIADPGLQKLVHFNRKTNIKSRPTIFDFSTWTKQDAKPPSL
NEQSSIYRDIGVALSAQACSKAMLEAHVSASDITHLVAVTCTDQSNPGYDLYVCQKLGLRASVERILLHGVGCAGGLSAL
RTAANLATAASSRGQAARILVVACELCSLSFRAEIQTCLSDGELHIAPALFSDAAAAVVLCNILALTQSSNPIFQLQEWG
SMFVPGTSGQMSYAIEANGMIANITKDVPKTAISAILPMLNTLLNTSNNPTHLNPLNFDWALHPGGSAILNGAKQHLQLA
DEHIRASLNIYGAYGNSSSPTVLIVLDQLRCMGRGRDDVVATSFGPGVAIEMVLMKRCRGVEIRSPVSVVVSGKRHKFWM
ELQSWITGVGKKNVVGKGLGRWSAVVR
>Lophiu1|208553
MAIMNGNSTHEPCGQSGLWITGLGHQYPAYLCGPERLEELATRFYDVERPGLKKLLQVNRASGIDQRPCIQDLGSSSALV
HRPEMPSITDLNAVWHKAGVDLAAQACRKALKEWGGALSDITHVVACTMSCYGNPGVDLLVAERLGLGPEVERVLLAGVG
CEGGLAIMRVAAQLACGATARRKPARILAFACELCTTNARHELADAEASTSPEDISIAAALFSDGAAALVLSNEAGLLQD
SGRGPLFQLIDWDKATIPNTMEHMGWDPCPTGYRVVLRRDVATQSAGAVAPMFSKLLPSFRDKAGLPHATAADLDWALHP
GGKAIINGVQESMGLSEAQLSATRHIYRTRGNSSSPTVLIVLDTLRKAEGGKDDIVAVSFGPGMAIEMAFLRRCHPVDDD
SD
>Stasp1|98209
MFHRKVLSGVYIAGLAHAYPQYSLEQDEFQKMIETLYPRQQDFPGLQKLIQFNKRTQIQARSTIIDHSKWTEADAAPPRV
SELSSIFRTDGVHLAAEACIKAMAEAHAEPLDITHVVAVTCTDQGNPGYDLLVCQVLQLPPNVERTLLHGVGCAGGLSAL
RAAANIAAAESQRGRPASILVVACELCSLFLRGELQAASQDEGLRIAPALFSDAAAALVVCNELALKQDASPTYQLQEWG
SRLIPKTKEYMSYEMKSNGMIAVITKEVTKSSVSSILPMFNHLSSSPRPSSKRNKHQQSKTCDPRELDWAVHPGGAAILN
GAQQALQLDDDHIRASRDIYCSYGNSSSVTVLIVLDRLRQMGRGRDGVVATSFGPGMVIEMCLMKRWREDKAVKPVQRVV
NYGKWMLAMARTVACFRWSTSVRDRTEVRKSEAGKIGG
>Stasp1|217069
MPPENKNGHGECEESLWIAGLGSQYPPFIAGPEKFDSFAKSIYGTTNPGINQLLKINKATGIATRASINSYESGFGRSDV
PPSIAEIGQMWRKGGVNLTVQACKKALKEWGGEYSDITHTIAVTCTDATTPGYDLHVTEKLGLSNDVKRMLLAGIGCAGG
MTTMRVAAEIASGASFRKQPARILCFACELCTLNARCNLDETSKISPADVSVAGALFSDGASAFVLCNDRVLTGDVVSYT
NDAMKPMFEHLHPLVEQKGGSKIAQADFDWALHPEGATIITGVQQSLGLSDDQLRATKEIYKTRGNASSPTTVIVLDKLR
TMGKGKDYVVAAAVGPGLNIEMSILRRCRREDSDDEFA
>Parchr1|457737
MQVNRRTGIDSRRIAFDTSNWTKDDASPPSIEELSQTYRKVGVDLAAAACFDAIGEACIQAMDITHVVAVTCTDQGNPGY
DLHVCQKLGVRPNVQRTLLHGVGCAGGLSALRTGATLAGAESQKGRPARVLIMACEICTLFWRAELLAASLDDDVHIAPA
LFSDGAAAVVLCNNLALEKQQTPIFELLECGSMSVPETRDHMSYMIRNNGLIATLTKDVPRTAVSSITPMLDSLRDAART
PRQCDPWVDLEPTKFDWAIHPGGAAILKGAQQALRLSDDHIRASLDVYRNNGNASSATVLIVLDKLRHMGKGRDHIVSTS
FGPGMIIEMCILRRCHSKENLPRTALDLGWKVHPWLWMQSRMMRLMRDIKGTRQIAEKKHNTSFVL
>Pyrly1|602631
MVKGNAAVSLFIAGLACEYPSYSMTQDQFEEVIKTLYPEYSSSPGLQKLISFNRKTRIASRRIVFDYSKWTIDDAAPPPI
DELSRIFRTVGVDLTVRACGKAMQEAKLLATDVTHTVAVTCTDQGNPGYDLLVCQKLQLLPTVQRVLLHGVGCAGGLSAL
RAAANIAAAASQRGQAARIIVFSCEICSLFFRAELQAAFQDKEKLHIAPALFSDAAAAVIVCNELAVGEKRREIFQLQEW
GSMVMPGTLSHMSYEIERNGMIANMSKDVPKTAVSAITPMFNQLCGFSTTPFKLRPATRCESSGFDWALHPGGAAILEGA
QKVLQLTDDHIRASLDVYKSYGNSSSTTVLIVLDKLRRMGDGRDRVVAASFGPGLMIEMFIMRRGRDVGEIHSLTLGLHD
KIQRYWLAYQYRLRKIRKLIKA
>Pyrly1|567234
MVSISATNGEAKVNTSSSLVPRLWITGLGSQYPPYLHAPEKFVTLAKRFHSTEKPVLKKLLRLTLNSGIDTRASTLNLET
GFGCQKEIPSIVDLDSWFRKHGVDLTTQACRKALREWGGDITEDITHTVAFNSGVQSFPGYDYLVARSLRLSYDVENIFL
QGVGCAGGLSVMRVAAEIACAATLLRKPARILCFSCELNTPYTRHQYAEAEVATDLENMDIAGSLFSDAAGAFVLCNEYG
LDDIGQAKFQLLDWERAITPDTLHNMGAVIKTTGYSSIITRQVPSLTKKAVPPLFEKCLARYREKTGQQDLSIDDLDWAL
HPGGAAIIDGVKEELKLTEYQIRAARQIYRTRGNSGSPTVLCVLDLLRAMGDGKDDVVAVAFGPGLGTEMAFLRRCRGGA
IAA
>Altalt1|456778|manually curated
MPPEIDWTSRIFRTSGVRLATSACKKAMQEAQLGPRDITHTVAVTCTDQNNPGYDHFVCQELGLRSSVQRSLLHGVGCAG
GLSALRTAADIAAAASLRGRPARILVMASLFSDGAAALVVCNYLALEEKQTPVFELLEWGSMVVPDTSGHMSYVIKKNGM
IATISKFVPEAAIKSIIPMFRHLRAAIDITHKAASLVRSQASSFDWAIHPGGTSILQGAKQALCLTDDHIRASLDVYQHH
GNSSSPTVLIVLDKLRMMGEGRENVVATSFGPGLIIEMCIMRRCRHIAVPPPFKVDKHTSWYASWLSLRACLPKRGSRRQ
PNVKEVVVKKTRGYVPILW
>Settu3|170296
MKRSAKTDAVYITGLGHEYPPHTIQQEDFAKIIESLYPGHYLSSPGIQKLVDFNTKTQIKCRPTVSDNNTWTQKDAQPPS
LTSLSRSFRTKGLDLATAACTKAMSEAGGNPGYDLFVSERLGLGPSVQRVLVQGVGCAGGLSALRAAADIAAAAALKRRC
ARVLVSACELCSLFFRTELHNIVHTHDQTLHIAPALFSDAAAALVVCNGLALQTHTRPVFQLAEWASSVVPGTSGFMSYH
VEKNGMIATISKDVPKAAISAIAPMFQQLCNNTRGRPRKTPDLDWALHPGGAAILHGAKHALHLSDSHIRASLDVYRNHG
NSSSASVLIVLDTLRRLGPGRDDVAAVSFGPGLTVEMCIMSRCRGDADSRAATPPGHRGKMASFCGALYSRLSRKVAGRH
AAVVKDVS
>Parch1|447473
MKHSTNTGRLYVVGLAHKYPPYSYNADDFDNLIHRLYPQHATSIGLQKLMQVNRRTGINSRRIAFDTSNWTKDDADPPSI
DELSQSYRKVGVDLAAAACLDAIHEACIQAKDITHVVAVTCTDQGNPGYDLHVCQKLGVRPNVQRTLLHGVGCAGGLSAL
RAGATIAGAESQKGRPARVLVLACEICTLFWRAELLAASLDDDVHIAPALFSDGAAAVVLCNDLALEKQQSPIFELLECG
SMSVPETRDYMSYMIKNNGLIATLTKDVPRTAVGSIIPMLDSLCDAARTPRQCDPWVELEPTKFDWAIHPGGAAILKGAQ
QALHLSDDHIRASLDVYRDYGNASSATVLIVLDKLRHMGKGRDYIVSTSFGPGMIIEMCILKRCRSEEDSPRTALDLGWK
LHPWLWMHSRMMRLMRDIKGTHQIAEKKHNTSLVL
>Trepe1|532110
MGSSTKADSLYITGLAHEYPPYSFKQDQFEDVLRRLRPDDVTSAGIQKLIDFNRKTGISSRPTIFDYTTWDKESSIPPPI
DELSRLFRTVGVDLTASACRKAMFEAGVSREDITHVVAVTCTDTGNPGYDLLVCQSLRLHSGVARTLLHGVGCAGGLSAL
RAAADLAAAATHRGRPARILVFACELCSLFLRCEVELACRDSERLHIAPALFSDAAAAVVVCNGLAVGEMGRPPVFELLE
WGSMVVSGTVECMSYLTEPNGMIANITKDVPKTAIGAIRPMFDQLRHTLGMTYKHRSWMHAPPSKFDWAIHPGGAAILQG
AQRTLHLTDDHIRASLEVYRSYGNSSSPTVLIVLDKLRQMGEGRDHVVATSFGPGLAIEMCVMKRFKVLKSSAHHSDQDT
TLFIQHLGCCLAGPEEYQEMRQDLGVGGSR
>Pyrtt1|2225
MARNGKPDAIYVTGIAHEYPQFSVKQEQFQGLLEKLYPEHSNVEGLQKLVALNNKTNILARPTVQDYTQWTKEDSKPPTI
DSISRVFRTVSGDLATSACNKAIKEAGLAPNDITHVVAVTCTDQGNPGYDLFVCQKLGLRPEVQRVLLQGVGCAGGLSAL
RTAADIVAAASQKRRPARVLVMTCELCSLFLRAELQAAIRDGDSVHVAPALFSDAAAALVVCNGDTLGEAQKPIFELDEW
GSMAVPGTSDYMSYDIEKNGMIARISKDVPKAAVGAIIPMFEQLQSASSNSHSHGLPAPHPPPSAFDWAIHPGGTAILQG
AKQALQLTDDHMKASLDVYRHYGNSSSSTVLIVLDKLRHMGKGRDKVVATSFGPGLNIEMCILKRSRHSLGPVYSMADRH
SKIYTIWLSFQSKLSRRVSRKGHAVMKTDGYISATH
>Aurpu_var_nam1|75968
MRVNDRSRNASPQPLGLWIVGLGSQYPRHLLGPEKLDSFVKRLYDVEIPGIKRLLRINHTTGIETRSAIMDYESGWGTEK
KPPSIEEMDALFRTAGVALTVQACEKAINEWNGDPRDITHTVAVTCTNRGNPGFDLLVNKQLGLSPSVDRTLLHGVGCAG
GLAIMRTAAQLACGATLRGRPARILCFACELSTPNVRYEVDAAARCLDASQVCIAGALFSDAAAAFVLCNDLGLQKTVKP
VYELLNWNNTLIPDTSNDLEFFVEATGYRTTLSRSLPKHAVGAVDKMVRSLLPSICAQAFSDDFGAADCDWALHPGGQAI
IDGVQRVMGLADERLRATREIYRTRSNSSSPTVLGVLDRLRSMDMRKEFVVATAFGPGLSVEMSFLRSCSVSPTRH
>Altal1|1030286|manually curated
MPPEIDWTSRIFRASGVRLATSACKKAMQEAQLGPRDITHTVAVTCTDQNNPGYDHFVCQELGLRSSVQRSLLHGVGCAG
GLSALRTAADIAAAASLRGRPARILVMASLFSDGAAALVVCNYLALEEKQTPVFELLEWGSMVVPDTSGHMSYVIKKNGM
IATISKFVPEAAIKSIIPMFRHLRAAIDITHKAASLVRSQASSFDWAIHPGGASILQGAKQALCLTDDHIRASLDVYQHH
GNSSSPTVLIVLDKLRMMGEGRENVVATSFGPGLIIEMCIMRRCRHIAVPRPFKVDKHTSWYASWLSLRACLPKRGSRRQ
PNVKEVVVKKTRGYVPILW
>Polfu1|538258
MRQSSQRPAPKARNSPNTSKSNSKPGIYIIGLARQYPDNILPQKALEPIVRKFYPENIASPSVADMKSIQTLLDVSLKTG
IDSRSNISSLPQILESSPTPPTIDELSRQFRISGVRLITIAFEKALEDASLAPADITHTVAVTCTDTGNPGYDLLVAQRL
GLCNDVDRVFLHELHWACENPNDARIGPALFSDGAAALVLCNGIAMKETTSPIFELLGWGNEAMAGTLDDMCYLVDPKGY
KLVLSKEVPKRAVNAIHPMFERLKTSFPKNLEESSTCLKPSDCDWAMHPGGIAILKGAQANLGLTPDYIRASWEVYRNFE
NSSSATVLIVLDTLRKMGDGRDKVVAASFGLGLCIEMATLRRC
>Altro1|409136
MLRSSKTNAIYIIGLGHEYPPHSVRQEQFEDFLQRLYPDEISSPAIQKLIQFNNKTKIISRPTTLSYAGWTKENAAPSDV
DSISRIFRTEGVRLATSACKEAMREACLEPSDITHTVAVTCTDQSNPGYDLFVCQELGLLPSVQRVLLHGVGCAGGLSAL
RAAASIAAAASQRGRPARVLVMACELCSLSIQAEIQAACKDDKLHVAPALFSDGAAALTVCNGLALEDKQKPVFELKEWD
SVVVPGTSSYISYDIEKHGMIATISKDVPGTVIKAILPMFERLHVTSNTTHPAASVARSTASNFDWAIHPGGATILQGAK
QALQLTDEHIRASLDVYHNYGNSSSPTVLIVLDKLRRMGEGRENIVATSFGPGLTVEMCMMRRCRQSTTAPSSSASSHTK
MYTLWLSLHSRLSKRWTQIQPKPMKDMERRTSGYTQIFR
>Coclu2|24710
MTRHLKNNAVFITGMGHQYPSNTIRQEEFSNLLRRLYPEHLSSPAVKKLLDFNTKTKILSRPTVLDHESWTEKDATPPTL
ASISHAFRTAGVDLAATACQKAMQEACLEPENITHIVAVTCTGSGNPGYDLFVCEKLGLRPDVQRVLLQGVGCAGGLSAL
RAAADIAAAASHKGRPARVLVVACELCTLFLRAEIQNILQSGDEALRIAPALFSDAAAAVVVCNGLALERHQVPVFELTE
CASMVAPGTSGFMSYENEKNGLIATISKDVPKTAVKSAAIMFQRLCNTSDAGDTTRVPSSRRAADLDWAIHPGGASILYG
TKQSLELTDDHMKVSFDVYEKYGNSSSASVLIVLDKMRRLPRGRDEVAAVSFGPGLTVEMCMMRRCLNATGPKLHMPIQT
SNRMNSSWLSLCSRLSRRAARRHSAMVKESVSVADTTCRLPVKSRVAKSNVVAHSDCSGSVVGEDMMETLN
>Aurpu_var_mel1|79469
MTTYDKGSIPGVHQEPGLWITGLGTQYPRHLLRPESLEAFAERFYDSDNAGMRRLLEINRNTGIETRSAILDYSTDHAAD
SIPTSLADMNHLFRTAGVDMTVKACKKAIHEWAGRPDAITHTVAVACTNQGNPGYDVLVNERLGLSTSVERILLQGVGCA
GGLAIMRTAAQLACGATMRGRAARILCFACELSTPNIKYELDAVASCTETSQISIAAALFSDAAAAFVLCNDLGLQNGIQ
PVLELLDWGHALIPGTSSDLEFTAEDRGYRTVLSRSVSNHAVSAINSMFDRLLSRLRTQTRHDKLDVGNLDWALHPGGRA
IIDGVQRVMNLKEEQLRATREIYRHRGNSSSPSVLAVLDEKRSMNPQGNYVIAAAFGPGMSVEMSCLRYVRVEQRC
>Elsamp1|319167
MSPHAVDYRTPPSKTPIARPKAYIAGLGSAFPPHTLTTADLEAVAARFHDLSNPGIAHLLHLSTKTGITSRPTVLPPSHP
ILHSPLPPPLPTLHALHLTHSIPLSTTACLNALSATPFLPADITHLVGATCTTSSCPGIDLHVARTLGLGARVQRVFLQG
VGCAGGMSVLRVARDVAAAEEARGRKAVVLVFAVEVCTIAVRKVLGDAEREGRAGVEGALFGDGAGAGVVVNGVVEGEGR
GGEEGGGERGGRDGWLEMMEGAMETVEGSEGEMGLVFEEDGFRTTISRNVPRFAAGAVRPLFERLLLEYARHAEMDNMGE
DGFDWALHPGGKTILDGVEKEMGLIDGQLRASREVYKTTGNSSSPTVLIVLEKLWKMGGKRDHVVAAAFGPGMMIEMMLL
KRRRT
>Cocvi1|36309
MTRSSNSDGVYIIGLGHQYPEYAIGQEDFEGYLHRLYPEHVSSPAVQKLIGFNAKTQISSRPTVLDHTKWTQKDATPPTL
GSISHDFRTVGVTLAASACEKAMREAGVGPQEITHIVAVTCTNSDNPGYDLFVCEKLGLGTDVQRVLVQGVGCAGGLSAL
RAAADIAAAASLKRRKARVLVVACEICSLFFRAEIQNILQGGDETLRIAPALFSDGAASLVVCNELALAPSQTPVYQLRE
WASMVAPGTSSFMSYNFGKNGLIATITKDVPKAAISAIAPIFQQLCNASDAAISNRAPLPRMPADFDWAIHPGGAAILHG
AKDSLGLTDDHIRASLDVYKHYGNSSSASVLIVLDKMRHLGLGRDDVVAVSFGPGLTVEMCMMTRCHASDPRMSVHRRQR
ASSFWAALHSKFSRRNTIHHRG
>Lopnu1|688781
MSPSVDRRFQSAEEEPSPSRLWITGLGAQYPPYAMDPEAVDRFATRFFNVESPGLKKLLEINKNTGIEARSSIRTYEHGF
GAQSEPPSIVEIDKFFRQFGVDLTAQACKKALREWGGERSSITHTIGVTCTTQGNPGYDLLVRRKLGLRPDVDRMLLHGV
GCAGGLAIMRAAAQIASGATARRRPARILCFACELCTPNARCDLADAEMAAAEDVSIAGALFSDGAAAFVLCNSIGLEEE
TEPLFELMEWGTGTLPGTEEHMGFITGPIGFRTVLTRDVPNHTKEAVKPMFDELLPSYAARASGRAMTQDDFDWALHPGG
EAIIENVKQVMSLNDHQLRATREIYRTRGNSSSPTVLIVLDKLRTMGRGSDHVVATSFGPGLQIEMAMMRRCRDGTDDM
>Lopnu1|453651
PGLYITGLGEQYPKHKWTQDDYDREKHPLTKASVQKLLAINRLTGIKTRSSVHPPSYFLTESIENPPTIDHYGRVYKQHG
IPLAIGACRKALLDAGLRPEDVTHIVAVTCTTSSNAGFDLYVAQALGLPSSIDRVLLHGVGCAGGLSAVRTAANIAAGAT
SRGKPARVLVFAIELCTIFLTAELARACDEKQAEADLSIGSTIFSDGAGALVLCNDIARQEDAAGGERGDAGKTVYELLD
WGNDVLDKSLGEMSFEVDPHGFKLTLSKLVPAKAIAAIQPIFSRLRHSFTSTSPSPSSTSSPTSCQASPSPSPSPPPLLP
SDCDWALHPGGITILKGAQSALQLTPHHLRASWDVYQNHGNSSSATVLVVLNRLRRMGEGRKDVAAVSFGPGLSVEMVTM
RR
>Stano2|4172
MKLNRVTQIKSRQANLDISSDTKGDATPPSIDQLSQIFQRDGVQLAASACSKAMTEANLHPGEVTHVVAVTCTDQSNPGY
DLLVCKTLKLHPGVQRTLLHGVGCAGGLSALRAAANIAAAESQRGRPARVLVMACELCSLFLKAELHAASCDEKLHIAPA
LFSDAAAALVVCNQSALMRDQKPIYELQECGSMLVPNTTQYMSYDITAKGMIASITKEVPKTAVSAIQPMFDQLRKQICA
THNKQDPPRTPTAPSDFDWAVHPGGAAILQGAQQAMGLAEDHIRASLEIYRSYGNSSSPTVLIVLDQLRRMGQGRDNVIA
TSFGPGMMIEMCMLKRCRHVDVTPRLKTQVKKEDMWQALQFKLARLMKWHIALDDPRRAKREHGLVVL
>Settur3|174529
MKRSAKTDAVYITGLGHEYPPHTIQQEDFAKIIESLYPGHYLSSPGIQKLVDFNTKTQIKCRPTVSDNNTWTQKDAQPPS
LTSLSRSFRTKGLDLATAACTKAMSEAGVQANDITHLVAVTCTDQGNPGYDLFVSERLGLGPSVQRVLVQGVGCAGGLSA
LRAAADIAAAAALKRRCARVLVSACELCSLFFRTELHNIVHTHDQTLHIAPALFSDAAAALVVCNGLALQTHTRPVFQLA
EWASSVVPGTSGFMSYHVEKNGMIATISKDVPKAAISAIAPMFQQLCNNTRGRPRKTPDLDWALHPGGAAILHGAKHALH
LSDSHIRASLDVYRNHGNSSSASVLIVLDTLRRLGPGRDDVAAVSFGPGLTVEMCIMSRCRGDADSRAATPPGHRGKMAS
FCGALYSRLSRKVAGRHAAVVKDVS
>Parsp1|1186637
MNTNKVNSVYVVGLGHQYAQYSITQDQFADLIMRLYPEVSATPTVQKLLQVNKSTKILSRPTIFDQSTWTKEDAAAPTID
ELSHIFRTIGVDLTVAACNKAIEEARISPIDITHVVAVTCTDQGSPGYDLFVSHKLQLHPGVQRSLLHGVGCAGGLSALR
EAADLATAASSRRRPARILVFATELCSLFLRAELQAAFHKSGVLNIAPLLFSDGSAALVVCNGIALAEKQRPIYELQEWN
SAILTGTQSHMSYNVSPKGMLVTITKDVPKATVAAVGPMFSQVCSAKKDVSLDPKAYDWAVHPGGASILQGAQKAMDLSD
DQIRASLDVYHKFGNSSSPTVLIVLDKLRHMGRGKDNVIATSFGPGLIIEMCRMTRCRDTEMEQAKGPGLLWREYKQKAV
GKATG
>Cocsa1|152065
MITQFHQHLNHHILRLSSTIGMTRSSNNDGVYITGLGHQYPEHAIRQEDFEGFLQRLYPEHVSSPAVQKLIGFNTKTQIS
SRPTVFDHTKWTQKDATPPTLGSISHDFRTVGVTLAASACKKAIQEARLESHEITHIVAVTCTNSDNPGYDLFVCEKLGL
GPDVQRVLVQGVGCAGGLSALRAAADIAAAASLKRRKARVLVIACEICSLFFRAEIQNILQGGDETLRIAPALFSDGAAA
LVVCNELALAPSQAPVYQLREWASMVAPGTSSFMSYNFGKNGLIATITKDVPKAAISAIAPIFQQLCNTSNGAISNRVPL
PQMPADFDWAIHPGGAAILHGAKDSLGLTNDHIRASLDVYKRYGNSSSASVLVVLDNMRHLGPGRDDVAAVSFGPGLTVE
MCMMTRCRSSNLRMSVHRRQRASSFWAALQSRFSRKDAIHHRG
>Clael1|446458|manually curated
MKWTKADAEPPAIDELSLIFRTTGVDLTVSACTKALQEACLVASDVTHVVAVTCSDQSTPGYDLFVCQKLGLQPGVQRVM
LQGVGCAGGLAALRAAADIAAAASQRGRPARILVFACELCTLFSDAAAALVVCNGFAVGEKQKPIFEIMEGASMLVPETS
AQMSSNVMKNGMIATITKDVPKIAVSAISPMFEQLRHTLGISNNPSPLARLQPAGFDWAIHPGGAAILRGAKQAMHLTDD
HIRASLEIYRTRGNSSSPTVLVVLDSLRRMGRGRDNVVATSFGPGLTIEMCIMKRCRHDDQAQPSTPIPHGRMSKSWSYL
HSILMRIGKRPAVLKSVD
>Botdo1_1|296760
MGSLRSQPSTPPGLNITGLAGKYPSFHLSPESLESFAKQCYDVDTPANTGTSNFRKLFAINRTSGISSRPSILLSDSPFL
LRTPPPTTADLDALFRGDAVDLAAQACTAALHEAGVAPAEITHAVAVTCTNAGNPGYDALVAQAIGLVPGAERALLHGVG
CAGGLTALRVAAHAAGGAARRGRAARVLVFAVEACTANARCSLGEVAVAAELSNVAPVLFSDAAAALVLCHELAVGAAER
AVFELQDWRCETLPGTSGEMGFLTDPLGFRTILSKDVPRLTSQAIIPLFEKLKPEYPQKQGVAEWQPDSFDWALHPGGKA
ILHAAQTELGITEGHLRASLDIYKTCGNSSSPTVLIVLDRLRKMGQGRKDVVACSFGPGLVIAMAILKRCR
>Cocmi1|35684
MIRRSNNDGVYITGLGHQYPEYAIGQDDFEGFLQRLYPEHVSSPTVKKLISFNTKTQITSRPTVFDHTKWTQKDATPPTL
NSISHDFRTAGVSLAASVCEKAMHEAGIGAQEITHIVAVTCTNSDNPGYDLFVCEKLRLGPDVQRILVQGVGCAGGLSAL
RAAADIAAAASLKKRKARVLVVACEICSLFFRAEIQNILQGGDETLRIAPALFSDAAAALVVCNELALAPSQAPVYQLRE
WASMVSPGTSSFMSYNFGKNGLIASITKDVPKAAISAIAPIFQQLCNASNAAISNIVPLPRMPADFDWAIHPGGAAILHG
AKDSLGLTDDHIRASLDVYKRYGNSSSASVLIVLDNMRHLGPGRDDVVAVSFGPGLTVEMCMMTRCRASDPGMPVYRRQR
ASSFWVALHSRFSRKYAMQHRG
>Zasce1|25004
MTSLDTVDIRVVGLGVQYPENRISPDDLDDLIDRHYPDSKTLKKLSIINRSTKINSRPAILQTADEILNRKSPPSIAELD
KVFLSEGVKLSVTACQQALKNWGGDAVEITHMVSVTCTNTANPGYDHYVAEELGLSHYVERTLLHGVGCSGGILAMRTAC
TQALAATAVGRKARVLVLACELCSLFGRSELESAYQERKTSVGVCLFSDCASACIISNGIGEGEKGRRFHSAERQSTLRV
RGWHGESIKHSSEDLGFHADPCGWKFVLSPRVPGIAAKAIRPAYQSLVAAIPSIHTLAGGLPSTKDFNWAVHPGGSSILA
GVQDALDLRVQDMAASWHVYLENGNSSSATILSVLNQLWQKSSQDSPLSTEPECKARVVMAP
>CocheC5_3|1034143
MTRSGNNDGHQYPEHAIRQEDFEGLLQRLYPEHVSLPASVQFEIPGTFSHVHSVQELIGFNTKTQISSRPTIFDYTKWTK
KDATPPTLSSTSHDFRTVGVTLAASACKKAMQEARTMPQEITHIVAVTCTNSDNPGYDLFVCEKLGLGPDVQRVLVQGVG
CAGGLSALRAAADIAAAASLKRRKARVVVVACELCSLFFRAEMQNILQGGDETLRIAPTLFSDGAAALVVCNELALAPCQ
IPVYQLREWASMVAPGTSSFMSYNFGKNGLIATITKDVPKASINAIPPIFQQLCNTSNVAISNRVPLPRVPAEFDWAIHP
GGAAILHGAKDSLGLTDDHIRASLDVYKRYGNSSSASVLIVLDNMRHFGPGRDDVVAVSFGPGLTVEMCMMTRCRTSDPR
SMSVHRRQRASSFWAALHSRFSRNSATRHCGS
>Boeex1|430645
MAVDQGNSVYITGLAHEYPPHSQTQEQFAALITRLVPAHITSPGFQRLLHISRNTRIISRPTIFDYSTWTKDDATPPTID
ELSQVFRTTGVDLTVAACNKAMEEARVATGDITHVVAVTCTDQGSPGYDLFVNQKLQLPSSVQRTLINGVGCAGGLSALR
EAANLAAAASSRSKPARILVFATELCSLFLRAELQAACKDNENLHIAPALFSDGSAALVVCNGLAMTNEQKPVYELQEWA
SALIPGTEDHMSYSVSPTGMIATITKEVPKATVGAISRMFDQICKSDNGPLDSTTFDWAVHPGGLSILKGAQQAMNLTDE
HIRASLDVYQKNGNSSSPTVLIVLDELRRMGKGRDDVVATSFGPGLMIEMFRMRRCRDVESRQALSPGVLAKAHRLGMSV
VSRLTRSGKRTLAVHRLKASKAA
>Hyspu1_1|115384
MVGINDKAGDRPAIFITGLAGQYPSNIFTQMDFEEVLGRICSEHIDSLGIQKLLAVNRSSGIHTRATVSNYTDLTNQCSL
PPTIDELSLLFRKAGVDLTVAACEKALLEAKLAASEITHTVAVTCTDAGNPGYDLLVSQKLKLRHDVERSLLHGVGCAGG
LSALRLAAGLAAGASQRRRPARILVFACELCSLHTRCELHYACENSEELRIAPALFSDAAAALVVCNELGLDNGTLPILE
LLDWGNMVLPGTYPYMAFMADPKGMFLQPYCSTMIYGLVVNIFLGFKITLTKEVPENAVGAIKPMFDRLRQSLTYEDDQG
IFMDLKAKDCDWALHPGGIAILEGAQDVLNINKDHLRASLEIYQSRGNSSSPTVLIVLDRLRNMGEGRDHVVAASFGPGL
AIEMATMRRCRHAAEGMGELE
>Setho1|82942
MRSSININSLYVVGLAHRYPPYTHEPDEFDDLVKRLYPQHATLGGLKKLMAMNRRTGIKSRGIAFDTSNWTKEDATPPSI
HTLSQTFRAVGVDLAVATCIEAIQEAQVSAADVTHVVAVTCTDQGNPGYDLHVCQKLGLRSDVQRTLLHGVGCAGGLSAL
RTGANLAAAESQKRRPARVLVMACEICTLFLRAELLAASQDDALHIAPALFSDGAAALVVCNGLALRKDQHPIFELQEWG
SMSVPATISHMSYMVKKNAGLIATLTKDVPSTAVSAILPMLATLRNATQTPQEKLSWSKLGATEFDWAIHPGGAAILTGS
QKALGLTDEHMRASLEVYNNYGNSSSPSVLIVLDKLRHMGKGRDYVVSTSFGPGMIIEMCILERCCAQGTPPLRSSMRWQ
AHPWLWLQSRLMRLMREYEMTHRISGKKHRHGIVER
>Cocca1|37772
MTRSSNSDGVYIIGLGHQYPEYAIGQEDFEGYLHRLYPEHVSSPAVQKLIGFNAKTQISSRPTVLDHTKWTQKDATPPTL
GSISHDFRTVGVTLAASACEKAMREAGVGPQEITHIVAVTCTNSDNPGYDLFVCEKLGLGTDVQRVLVQGVGCAGGLSAL
RAAADIAAAASLKRRKARVLVVACEICSLFFRAEIQNILQGGDETLRIAPALFSDGAASLVVCNELALAPSQTPVYQLRE
WASMVAPGTSSFMSYNFGKNGLIATITKDVPKAAISAIAPIFQQLCNASDAGISNRAPLPRMPADFDWAIHPGGAAILHG
AKDSLGLTDDHIRASLDVYKHYGNSSSASVLIVLDKMRHLGPGRDDVVAVSFGPGLTVEMCMMTRCHASDPRMSVHRRQR
ASSFWAALHSKFSRRNTIHHRG
>Ophdi1|393847
MVRSLNIRSLYITGLAHEYPSHSFGRKDFENLIKKLYPTYSTSLGLKKLVQLNRKTQIRSRRSVFDISKWTKDDVSPPSI
DAISRLYQNLGVHLAASACTKAMKEAQVSFDDITHIVAVTCTNQGNPGYDILVCQDLKLSPTVQRVLLHGVGCAGGLSAL
RTAANIASAESQRGRSARVLALHIAPAIFSNAAAALVLCNSTAMKNHQKPIHELLEWGSMAVPGTTSQMTYDVEADGMIA
TMTKDIPKIAVGAIQPMFDRLRATTPKAHNQSSWTNLKLSNFDWAIHPGGAVILQGAQHNMRLTDDHIRASLETYRNYGN
SSSPTVLVVIDKLRHMGEGRGHVVATSFGPGMMIEMCVLKRSLPESPLSQFSNIKNLFLSFYINLYNAPRRFEAQAPLSD
DCNTCERLI
>Ampqui1|554094
MFRPVSTGGVYVTGLAHAYPQYAFGNNEFSDLIARLYPHHSTSPGLQKLLRFSSKTKIDSRRAITDSSNLTHADATPPTI
DELSRIFRTDGVALATSASHQAMMEAGVSRADITHLVAVTCTDQGSPGYDLLVSEKLQLLPDVQRTLLHGVGCAGGLSAL
RTAANLAAAELQRNRPACILVVACEICTIFLRAELKAASCDESLHIAPALFSDAAAALVVCNGLALDKNTMPIYEMEDWS
SMVVPGTKESLSYTITNNGMIASMTKDVPKIAIRAITPMFEKLCGSATISDNRQSQHMPRTPSESDWAIHPGGAAILEGA
QQTLHLTDDHIRASLKVYKDYGNSSSASVLIVLDKMRTMGRGRDTVVATSFGPGMMIEMCLMKSGKIFCMS
>DelFL0756_1|542840
MGAFATKEASSSPRLSIVGLGTQYPPYILDADWLESITQKFFDVTNPGLKKLLQINRHTGIQTRALVSTYESGFGTSPTA
PSIADIDDEFRRVGVDLAVGACKKALKEWGGDLKHITHTIAVTCTNNGHPGYDVAINQVLNLPPNVDRMLLHGVGCAGGL
AILRAAAQIADGAARRGRPARILAYACEICSLSYRFELEEACRANPADVNIGPALFSDAAAAFVLCNEYGLTVDDVPVFE
VMDWGSATIPGTTEQLGFYAKPDGYKSIIAKDVPSYTSAAINPMFQQLLPSLRQQVGDPTFDIPKFDWAIHPGGGAILKA
AQKTLQLSDEQIWASWDIYRTRGNSSSPTVLIILDRMRSAGKGRDHVVAAAFGPGLMIEMAALKRCRVAGKAIMKVKAKK
>Lepmu1|8133
MNSIFITGLATAYPPHTVKQDDFEGLLNRLYPDRITEPGLQKLIHFNRRTKIKARPIIFDPSTWTKEDAAPPSIQELSSI
YQDVGVALSAQACSKAMLEAQVSASEITHIVAVTCTTQSNPGYDLFVCQKLSLDPSVQRVLLHGVGCAGGLSALRAAANL
AAAASSRGQPARILVIACELCSLFLRAELQACLQDQELHIAPALFSDAAAAVVVTNGLALDRASGQRPVYELHQWGSMLV
PGTADQMSYNMEEHGMIANITKHVPKTAVSAILPMLAHLHKSNSPPTSHLTPSEFDWALHPGGASILQGATDNLGLSQDH
IRASLAVYENYGNSSSPTVLIVLNGLRKLGPGRDHVVAASFGPGIAIEMFLMQRCREIGVKNGIEEMLRGSVGGKREKMV
SVLRGWVGKVGEKGTGKKWAALIE
>CocheC4_1|141265
MTRSGNNDGVYIIGLGHQYPEHAIRQEDFEGLLQRLYPEHVSLPAVQELIGFNTKTQISSRPTIFDYTKWTKKDATPPTL
SSTSHDFRTVGVTLAASACKKAMQEARTMPQEITHIVAVTCTNSDNPGYDLFVCEKLGLGPDVQRVLVQGVGCAGGLSAL
RAAADIAAAASLKRRKARVVVVACELCSLFFRAEMQNILQGGDETLRIAPTLFSDGAAALVVCNELALAPCQIPVYQLRE
WASMVAPGTSSFMSYNFGKNGLIATITKDVPKASINAIPPIFQQLCNTSNVAISNRVPLPRVPAEFDWAIHPGGAAILHG
AKDSLGLTDDHIRASLDVYKRYGNSSSASVLIVLDNMRHFGPGRDDVVAVSFGPGLTVEMCMMTRCRTSDPRSMSVHRRQ
RASSFWAALHSRFSRNSATRHCGS
>PhaPMI808|767086
MAYENNTSSLYITGLAHAYPSHSYSPEEFHELIERLYPNHTSSLGLQKLIQFNKRTQIRSRPTIFDFKQLNEDDSTPPTI
DQLSHIFRTVGVDLAALACSRAIQESHIATSDITHVVAVTCTDQGNPGYDLILCQKLQLKPTVQRVLLHGVGCAGGLSVL
RSAASIATAESQKGRPARILVIACELCSLFCRAELQAATKDEALHIAPVLFSDAAAALVLSNGLAMEKQQVPIFELQEWG
SKAVPGTENHMSYLAETNGMIATISKDVSTAAVGAILPMFNELNASVYPKNRPGFSYGLSAPSAFDWAIHPGGAAILRGA
KNALDITDDHIRASLEVYHGQGNSSSATVLIVLNELRAMGAGRDHIIATSFGPGMMIEMCFMKRCHDVEGPHPLSKS
>Delco1|424334
MSSAAAMSNSPGFSPPSPRVWITGLGSQYPPHILGTNLLDALVERFYDVKDSGLKKLLQINQASGIETRSMVNAFHSESD
FAMQLEPPTIADIDDEFRKVGVDLAVGACKKALEEWGGDWKDVTHTIAVTCTNEGHPGYDLLVNQRLGLQPSVDRMLLHG
VGCAGGLAILRAAAQIADGAASRRRPVRVLAYACEVCSLSVRYELEEAYRTDARDINIAPALFSDAAAAFVLCNEYGRAV
RDKEPLFEVMEQGYNTIPGTVGELGFYVKPNGYQSVLTKKVPAFTTAAIRPLFDQLLPMIRERANNPALDIQDFDWALHP
GGAAILNRATELLGLTDDELWASWEIYKTRGNSSSPTVLIVLDRMRERKKGRGKERDYVTAASFGPGLSIEMAMLRVCRV
KRVAENGAEENSEEDAEEDAEKNAEKNAEKNAEKNAEKNAEKNAEDDTKRETEKDAQSLALSNTGMLSEKETARRGRKRT
RSSSHETKGTTEEDRPPQKKRGEIRSQTRS
>Phomu1|415768
MVVAQDSLVYITGLAHEYPQHSQTQEQFAALITRLVPEHIASPGFQRLLDVNRNTRILSRPTIFDYTAWTKEDAIPPTID
ELSQIFRTTGVELTAAACKKALEEAQLSAKDITHIVAVTCTDQGSPGYDLFVSQKLQLPASVQRTLLHGVGCAGGLSALR
EAANLAAAASSRGRPARVLVFATELCSLFLRAELQAACKDQEKLHIAPALFSDASAALVVCNGLAMANSQKPVYQLQEWG
SALIPGTKDLMSYSVSPNGMIATITKEVPKATVGAISHMFDQICNSTSAPLEPTDFDWAVHPGGVAILKGAQHAMSLTDD
HIRASLDVYQRYGNSSSPTVLVVLDNLRRIGKGRDDVVATSFGPGLMIEMFRMRRCRDVESRQALSPDILAKAHRLGMLV
VSRVTRSGKRPTILHRLKASKDM
>Didma1|16052
MVTFNNSVYITGLAHQYPDYSHTEVQFAELIKRLVPEHISSPGFQRLLYVNQNTKIASRPTIFNHITWTKDDATPPNIEE
LSQVFRTTGVDLTVAACNKALSEAQLSASDITHVVAVTCTDQGSPGYDLFVSHNLRLPDGVQRTLLHGVGCAGGLSALRE
AANLAAAASSRDRPARILVFATELCSLFLRAELQAAIKDPENLHIAPALFSDASAAVVVCNGLAVRREQKPIFELQEWGS
TLIPGTKDHMSYSVSPSGMIATITKEVPKATVGAIGLMFDQICNSAGAPLDPAKFDWAVHPGGLTILKGAQQAMSLTDDH
IQASLDVYTKFGNSSSPTVLIVLDKLRDMGKGRDDVVATSFGPGLMIEMFRMRRCRDVETRQALRPGVLAKAHRLGMAIA
SRLSMSGRKSSFVRTVK
>Macpha1|697164
MGSLAPPSATKPNLYITGLASAYPPHLNTPEDFEAFAKQCYDTESPAFRKLLALNRNTGIATRPSIIPYHSPFLLQSPPP
SIRDIDSLFHAPTPASGIALAISASAAALCEARLPAACITHSVFATCTGATSNPGYDVAVLSALGCAPHVSRALLSGVGC
AGGLAALRVAAGVAGGETARGRAARVLVVACEVCSAHARGELEEGEAGVAAVLFSDGAAAAVVCNEVVMAEREIGEVDGG
RRDGRAIFKLREWGCGIIPGTEAEMGFWAGPLGFKSAISRDVPRLTSQAIRPMFERLRPGFEWEEGGEDSQPEDFDWALH
PGGRAILELAQAQLGITQEHLRASWDIYKTRGNSSSPTVLIVLDRLRRMGEGRDGVVACSFGPGLTIEMAILERC
>Corca1|608903
MVPEKSASVPIYITGLAQQYPTHTFHQHQFGDMIEKMCPGSSAVPGIQRLVAVNQKTGIDTRSFVTDFSNEAKLPSNIPT
IDELSRIFRSAGVDLTIKACEAAMSEAAVTAPDITHIVAVTCTDTGNPGYDLLVSQRLNLSPSVDRTLLHGVGCAGGLSA
LRQAANAAAGASQRNRPARILVVACEICSFFIKSELQLARQEDYRDLRIAPAIFSDAAAAVVICNQLGLNGNETPIYELR
DWRSAVIPDTENLMEFALTLTKQVPKAAVGAIMPMFEQLQSSLADDNPRGGVSRNLEPSECDWAMHPGGAAILQGAQHAL
GLSQGQMRASSEVYKSHGNSSSPTVLIVLDQLRRSGHGRDNVVATSFGPGLSIEMITMKRCRDMDVDSRPGSVLKGTSKF
RVHAKVE
>Jahaq1|414591
MPSQIQPKLWIAGLGSQYPPFIAGPEKFENFAKSIYGTSNEGINQLLKINKATGIATRASINSYESGFGRSEVPPTIAEI
GQMWRKGGVNLTVQACKKALKEWGGEYSDITHTIAVTCTDATTPGYDLHVANKLGLNDDVERMLLAGIGCAGGMTTMRVA
AQIASGATARKRPARILCFACELCTLNARCNLDETAKTNPADVSVAGALFSDGASAFVLCNDLVLTGDVVSYTNDAMKPM
FERLHPLVEQKEGNQIAQADFDWALHPEGATIITGVQQSMGLSNDQLRATKEIYKTRGNASSPTTVIVLDKLRTMGKGKD
YVVAAAVGPGLNIEMSILRRCRDEDSDDEFA
>Macan1|86078
MTVSNNSVYISGLAHEYPQYSQTQEQFADLVTRLVPEYITSPGFQRLLHVNRNTQILSRPTIFDYSIWTKADAKPPTIDE
LSQIFRTTGVDLTVAACKKAMKEAQLSATDITHVVAVTCTDQGSPGYDLFVSQKLQLPSGVQRALLHGVGCAGGLSALRE
AANLAAAASSRGRSARILVFATELCSLFLRAELQAACKDNENLHIAPALFSDGSAALVVCNGLAMRDDQKPIYELQEWGS
AVIPGTKDHMSYSVSPSGMIATITKEVPKATVGAIGTMFDQICNPTGAPIDPTTFDWAVHPGGVTILQGAQQAMNLTDDH
IRASLDTYQKYGNSSSPTVLVVLDKLRRMGKGRDDVVATSFGPGLMIEMFRMRRCRDDESQQALSLGVLAKAHRLGMSVV
SRLSRSGKRSSVVHRVRASKEA
>Altbr1|3050|manually curated
MSLTNGMTCSSSRTDVVYITGLGHEYPSHSIKQEHFMDLIERVYPNEVASPTFQKLGRFNSRTNILSRRTTLDFTKWTKE
DATPPEINSISHIFRTSGVQLATSACKEAMREARLGPSDITHTVAVTCTDQNNPGYDHFVCQKLGLPPIVQRSLLHGVGC
AGGLSALRTAAEIAAAASQRGRPARILVMASLFSDGAAALVVCNGLALRERQIPVFELIEWGSMVVPNTSGYMSYDVEKS
GMIATISKFVPEAAIKAIMPMFGQLRTTFDATNKAASLIRSQASSFDWAIHPGGASILQGAKQALHLTDDHIRASLDIYQ
NYGNSSSPTVLIVLDKLRKMGEGRENVVATSFGPGLIIEMCMMKRCRHAAAPSPSKVDKGSKMYAVWRSLRACLLKRGPR
RQPKVMVMERAEKKTSGYIPILR
>Pyrtr1|150286
MVPTGNPEGGLFPRTKPTNTPSSHPTRDQFQGAIREAISGTQPILQKLVALNNKTNILSRPTVHDYTQWTKEDTEPPTID
SISRVFRAVSGDIATSACNKAIKEAGLAPNDITHVVAVTCTDQGNPGYDLFVCQKLGLRPEVQRVLLQGVGCAGGLSALR
TAAGIVAASSQKHRPARVLVMTCELCSLFLRAELQAAIRDGDSLHVAPALFSDAAAALVVCNGDALGEAQKPIFELEEYG
SMAVPGTSGYMSYDIEKNGMIARITKDVPKAAVSAIIPMFKQLQSASSSSHGHGFPAHYSPLSTFDWAIHPGGAAILEGA
KQALQLTDDHIKASLDVYRNYGNSSSSTVLIVLDKLRNMGKGRDKVVATSFGPGLSIEMCILKRSRHSLGSVFTMVQRHS
KICAVWLSLISKLSRGVSRREPAVKKMDE
>Mycgr3|31911
MQRAIDPKGGKATAPPDLWIAGLGSQYPPHVLEPKDLYDFATRFHNPETPGLKRLLAINKRTGIETRSAVSTYKDGFGTG
KDPPTIADIDSFFRVVGVDLTVQASRKALQEWGGNKSQITHTVGVTCTSQGNPGYDVLVNQALGLEASIDRTLLHGVGCA
GGLAIMRAAGQIAAGATAFGRPARILAFACELSTPHMRCELAAAERKPSDQVGIAGALFSDAAAAFVLTNRSCTVISRDV
PSLIKQAVKPVLDGMLLGCRVPSTDNFDWALHPGGTAVVDGVKEAMGLTEHQLRATREIYRTKGNSSSPTVLIVLDRLRS
MDSSRGNIVAASFGPGLAIEMALLERC
>Veren1|553143
MKTQSPNRTPLYITGLATQYPSNIVSSEGFEDIVKRLYPKHIGSTRIQKLIAVNKLTGISSRPLVSNFSGDETTCSSPPP
IDEISRTFREIGVDLAVSACKKALLEAQISASEVTHTVAVTCTDTGNPGYDILVTGKLDLDPEVDRTLLHGVGCAGGLAA
LRTAANMAAGAAQRGIPARVLVFACELCSLYTRCELQSACDDNKEFSIGPVLFSDAAAALVVCNELGLERGVRPVFELLD
WNSAILPGTLASMSYLVEPDGYHLRLSKCVPENCVGAIMPMYKTLESSFGYGDDFKTSDCDWAMHPGGIAILRGAQQALN
LFQDQLRASFDIYQSYGNSSSPTILIVLDRLRNMGYGRDRVIATSFGPGLRIEMFTMKRCRSKPNRRLTE
>Herpot1_1|501768
MGNYTSVISDGIWRISLRRTKRVGLPSKDKPVSGLFITGLGGQYAEHIYKAADFEHVVRNLCAGHIETLGIQKLLAINQR
SGISERASVYPVAELSNAQLNPPPIDELSRVFRTVGVDLAVSACRKALLEAQLLPDDITHTVAVTCTDAGSPGYDHLVSQ
KLKLKPDVDRVLLHGVACAGGLSALRVAAGLAAGATQRRRPARILIFACELCSLHFRCDLVHACKNEGDASIAHALFGDA
AAAMVLCNDRGLATETQPIYELLDWTNMIVPGTSEHMSFFVDPLGFKIILTKEVLRHVVPELKPLFERLRESFADNEGKG
SERSLAASDCDWALHPGGIAIIKGAETVLHLSEDQSRASREVYQTRGNSSSPSVLLVLDKLRHMGQGRDNIVAASFGPGL
AVEMATMRRCR
>Amore1|137121
MTKVRTINNYTGIDTRSAIGTVDHPLANMDHAPTISELCKVFLKDGVALAVNASRKALHEAQLSPLDITHVVSTTCTNSA
NPGFDHFVCKELGITQPVEKVLLHGIGCSGGLASLRTAANLALGSSFRKRRARALVIALEISSLLVRSELDSINDSQDTR
IGVTLFSDCASAAILCNGFGGVEAEPVYELLGWDNRVIADTEHDLGFDVDPLGWKVVLSPRVPKLTSAAVSPTFNKLLQS
LPKLPPHYKTASDFDWALHPGGATILSGVEKAMNITPEHMRASYDTYINHGNSSSATIFSVMDRLRQKDMDKLAPDGKAK
DFVVGCAFGPGIVIEMCMLKRNMSHIQRTLVVESGEATPSHTESERSEGEAGQEIEIQIEMGSMEGKDEELGEKLRDMHP
EVPQQGDSLSEALNGVELD
>Rutfi1|637649
MSNSNSTYTQSAQQTEEPNMFGDLNLSIVGLGVEYPPYLLSPSDLEILTKRHYPDSPAMKKVCAINQFTGIETRSAIGSV
DHPMANMDRAPTIAELCQVFLEDGVALAVKACQKALHEANLSPSDITHVVSTTCTNSANPGYDHYVCKRLGITQQVEKVL
LHGIGCSGGLASLRTAANLALGSSFRGKKARVLVMATEISSLLVRSELDSVHELQETRIGVALFSDCASACVLSNGIGES
TSEPVYELLGWDHRVIPDTEQDLGFDVDPLGWKVVLSPRVPKFAAAAVSPTFADLLSTLPSLPPNYRDASEFDWALHPGG
ATILSGVERAIGLTPEHMRSSYDTYMKHGNSSSATIFSVMDRLREKEMDALAPGGKVKDYVVGCAFGPGIAIEMCMMKRN
LNHVKTAYVPVVSGELTPPMTETGSDGCLSEVGVDSLEEALDGVELD
>Rutfi1|712582
MGVPQSMPKSKEGEVFICGLHATYPEPVVDDSFMENVLSRIDVKNEKQIAKLQAINKRTGIKSRPVVLDQDNPFYHCAEP
FKVEKLTDIWLEHGIPLSYQACLGAIADWGGSIGEITHLVAATCSVQCHPGIDAYIAHKLELQPNVSRTLLSGVGCAGGV
ALLRTAYEFALAMTCKAKPARILVVACDINSLGFRSDLEQLNKGAFPVGLTLFSDAAAAAIVSNDVGSSWPDNANYPFEI
RQWMHHTIPNSLNDLMLMPTSIGLVSTISKKLPALIANAVREMFFNLIPSMPKLVGKDGKIYQSPSDFDWDIHPGGIGVF
ERIIEVMGLTRDNTNATVMAYENWGNSAGPTVLKVLDIRRTLTVKREYVVCCGFGNNIDITMLVLRRR
>Melva1|436004
MRQAISLETSISQSSAWEQNILHTSSIQHVSTLSSRVTTPPLQRSCPNDPHSQASLINILARMDKILTINQYTGIDSRSA
IGTVDHPLANMDRAPTIAELCSVFLKDGVALAVTAAQKALHEAQLSPLDITHVVSTTCTNSANPGFDHFVCKQLGMTQPV
EKVLLHGIGCSGGLASLRTAANLALGSSFRGRKARVLVVALEISSLLVRSELDSANELQQTRIGITLFSDCASALVLTNN
VGDESAEPVYDLLGWDHRIIPDTEEDLGFDVDPLGWKVVLSPRVPKLAGSVVAPTFKDLLSTLPNLPPDYKEAADFDWAL
HPGGATILSGVEKAMNISAEHMRASYDTYINHGNSSSATIISVMDRLRQKDMDELAPGGKVKDFIVGCAFGPGIAIEMCM
LKRNMNHVRRTLVATGDVTPPETESEGSRSDGEGEDLEREVKKLKAQGEELGEKLNTVHPEIPEQGDSLSEALNGVELD
>Cocst1|700823
MASSREQRNPVDNQFGDMDLSIIGIGVQYPPHLLCPADLDTLCKRWYPESPAMTKIRSINHYTGIDNRSAIGTVDHPLAN
MPKAPTIGELCKIFLTDGVALAVTAAQKAISEAGLLPSDITHMVSTTCTNSANPGFDHFVLKGLGITHSVEKVLLHGVGC
SGGLASVRTAANLANGASFRGKKARVLVVALEISSLLVRSELDSVHENQETRIGVTLFSDCASALILSNGIDGDEEPIYQ
LLGWDHRVIPDTEDDLGFDVDPLGWKVILTPRVPKLTSSHISPAFTTLLSTLPNLPPPYNTPESAPEFDWALHPGGSTIL
SGVETALGLTPEHMRASYDTYINHGNSSSATIISVLDRLRQKDMDQKEFCPGGRSPREFVVAAAFGPGICVEMAVLKRNL
GYVGGTGRGGGGLVTPPDSERGNGSAEVSGGEEDGSLSDALNGVELD
>Cocst1|627647|manually curated
MSVQKNTHINRQRGLDVLNGIAKGQVLSPVPPLWIAGLGAQYPPFLSGPDQLDKFARRMYGDENPGINKLLQINKATGID
TRASVRSYESGYGRQAEAPSITEIDRIWRQAGVDLTVQACKKALKEWGGDYSDITHSIGVTCTNSSTPGYDLLVVQKLGL
RDDLDRMLLNGVGCAGGLAIMRTAAGIACGATARNRPARILCFACELCSLNVRCNLDETAKINDPANVSVAGALFSDGAA
AFVLCNDLAIEAEAENSAVFQLMEWGNTIIPKTINHMAFCADPNGFRTVLTGDVPLYTNEAIKPMYEKLLPSFQAKVGVA
VSVADLDWALHPEGETIIAGVQEKMRLSSEQLRATKEIYKTRGNSSSPTVIIVLDKLRRMGKGRDHVVAASFGPGLAVEM
AMLRRCRAAEE
>Lorju1|423909
MDISVLTNTIHRMRKIRAINNFTGIDTRSAIGTVDHPMANMDRAPSIAELCSIFLKDGVALAVTAARKALHEARLSPLDI
THVVSTTCTNSANPGFDHYVCKELGITQPVEKVLLHGIGCSGGLASLRTAANLALGSSFRGKRARVLVVALEISSLLVRS
ELDSVNDLQQTRIGVTLFSDCASACVLSNGIGGEDEEPVYELLGWDHRVIPDTEEDLGFDVDPLGWKVVLSPRVPKLAAS
VVSPTFTDLLSTLPNLPPNYKSAADFDWALHPGGATILSGVERAMNITPEHQRASYDTYIKHGNSSSATILSVMDRLRQK
DMDAIAPGGKVKDFVVGCAFGPGITIEMCMLKRNLRHVRRVLVDGDITPPESDGTRSEGEPEIEAVELESEITSVKQKEA
EISEKLSTIQPEVPEQGDSLVEALNAVELD
>Bulin1|228355
MAKVLMINQYTGIDTRSAIGTVDHPMANKKDAPTIGELCKFFLEDGVALAVTAAHKAIAEWGGDASEITHVVSTTCTNSA
NPGFDHFVMKGLGMTQPVEKVLLHGVGCSGGLAALRTAANLAMGHAFRGKKARVLVVALEISSLLVRSELDSIHENQETR
IGVTLFSDCASSLVLSNGIGGNADEPVYDLLGWDHRMIPDTEHDLGFDVDPLGWKVVLSPRVPKLAADVVGPTFNDLIAS
LPNLPMENKSAAEFDWALHPGGSTILTGVEKAMSITPEHMRASYDTYINHGNSSSATIISVLDRLRHKDMDACTPGGRGP
REHVVACAFGPGISIEMAMLRRNLRYMKRDVGIITPPDSEAESPGSRTDEETLNEAMNEVELD
>Blugr2|2192
MADTTFDEVNLSILGVAAEYPPFVHDSTVLQKMCERHYPKNAAMEKVCMINRYTGIETRSAIGPADYPLANMDRAPNISE
LCEVFRKDGVGMAVAASRKALAEAQITPAEITHIVATTCTNSANPGFDHQLMIDLGITHPVEKILLQGIGCSGGLAGLRT
AANLALGHTFRGRPARILVVAAEICSLLIRSELDSIYELQETRIGVTLFSDCGSALVLSNGLGPQQAEPVYELLGWDHRV
IPDSHRALRFDAHPNGWKVALSPEVPKLACEIVGPSFEALMKSLPNLPPNYKQAADFDWALHPGGSTILTGVERRLGLTP
EHMRGSYDIYMNHGNSSSATIFSVLSRFRDKDMDECAPGGKVKDFVVACAFGPGVTIETCMLKRNLNHVARPLLNIGEIT
PPETESEGGRSETEDFDTEIIQSSILEKIDILEAEDKSLLASDAIIEEAVDKTLEAAETDMCTGSAAKVQVVTCSPPATS
CQEDSFIMDVLNGVELD
>Thest1|4822
MEQISPPQLPLHSSLPGANGVQTAHGQFNPLSLSITGLGVEYPPYNLVPGDLDKLVEKFYPKSKALDKICSINRFTGIES
RSSIGPSDHPIANQPDAPSIDTLCKVWLEYGVPLSVAAAKKAMKEAKLQPGDITHVVSTTCTNSANPGFDHFVAKELGLS
NSVEKVLLHGVGCSGGLAALRTASNLALGARYRRRKARVLVLACEISTIMVRSELDSINENQETRIGVCLFSDCASSLVL
SNGIGNNGQDVREDAVYEYLGYDHRILPDTEADLGFDVHPLGWKVVLSPRVPGLAQSSVAPAFKDLLASIPALPEEYQKP
EDFDWALHPGGATILTGVEKAMNISSEHMRASYATYMAHGNSSSATIISVMDLMRREEMDGMAPGGKVKDYVVGCAFGPG
ISVEVCMLKRNMQHGKDDAVAESPRVSTGLGGEITPPESDGSEGSQPDEGDKDKVLHTAEIMEKREETLIETLGGVELD
>Sclsc1|8923
MPSNPPTKTNSGISTFQSMKKVCTINNFTGIETRSAIGTVDHPMANMNRAPTITELCSIFLKDGVALAVTACRKALHEAH
LQTSDITHVVSTTCTNSANPGYDHFVCKALGITQPVEKVLLHGIGCSGGLASLRTAANLALGHSFRGKKARVLVMALEIS
SLLVRSELDSVHELQETRIGVTLFSDCASACVLSNGIGGTGEEESVYDLLGWEHKMIPDTEHDLGFDVDPLGWKVILSPR
VPKLAAEAVSPIYHSLISNLPHLPESYRTPADFDWALHPGGATILTGVEKAMNISPEHMRASYDTYMKHGNSSSATIFSV
MDRLRCKDMDGITPGGRGPKEMVVGCAFGPGIAVEMCLLKRNLSHVKREWDSGVQSIIGGEVTPPLTESEGTRSVSEGEI
EPEDLAKVKESGDKLDAKLQKVEPAVLEQNAQLESLGKENTRPDSLEEALNGVQLD
>Ascsa1|9669
MSSPKDARDGTDNKFGDLDLSILGLGTEYPPFLLDPACLDTLVSRHYSESPAMSKVLAINKYTGIDTRSAIGTVDHPLAN
MDRAPTIGELCTVFLKDGVALAVTAARKALHEAQISVQDITHVVSTTCTNSANPGFDHYVCKGLGITQQVEKVLLHGIGC
SGGLASLRTAANLALGSSFRGKKARVLVVALEISSLLVRSELDSVAELQQTRIGITLFSDCASALVLSNGIGEEVEPVYE
LLGWDHRIVPDTEQDLGFDVDPLGWKVVLSPRVPKLAAAVVAPAFSDLLSTLPNLPPSYKSAADFDWALHPGGATILSGV
ERVMNISPEHMRASYDTYIKHGNSSSATIISVMDRLRQKDMDEIAPSGKVKDFVVGCAFGPGIAVEMCMLKRNLNHVRRT
LVMNGDGDVTPPETESEDSRSEGEGEDLELESKQAKIKEGGLNEKLQNVHSEVPEKGDSLEEALNGVELD
>Lepor2|606752
MAKVRAINNYTGIDSRSAIGTVDHPMANMDRAPTITELCEVFLKDGVALAVTAARKALHEAQLSPADITHVVSTTCTNSA
NPGFDHYVCKGLGITQPVEKVLLHGIGCSGGLASLRTAANLALGSSFRGRKARVLVIALEISSLLVRSELDSVNELQETR
IGVTLFSDCASSLVLSNGIGGEDAEPVYELLGWDHRMIPDTEQDLGFDVDPLGWKVVLSPRVPKLAGAAVSPTFTDLLST
LPNLPPNYKNASDFDWALHPGGATILSGVERAMSISAEHMRASYDTYINHGNSSSATIISVMDRLRQKDMDEIAPGGKVK
DFVVGCAFGPGIAIEMCMLKRNLNHVRRTLVTTGEATPPETESEGSRSEGEAEETDADIRDAKEKGTQLNEKLSNVHPEV
PEQGDSLSEALNGVELD
>Lepor2|720195
MNGHSNGTNGFKESAFSSSPVPDLWITGVGSQYPPYLHTADKFVNYAKRFHDTETPVLKMLMRLTENSGTETRACTIDLE
TGFGCQAELPTVEDIDVRFRKVGVDLTVQACRKALREWGGDLNDITHVVGVSFSSIGAPGLDYMVIRKLGLGCHVENVNL
QGIGCAGSGALIACAASIRKRPARILCFACELCSQFLRHQYAEAESSTDLANMDIAGAIFGDAASAFVLCNEYGLDDATP
KFQLLDIITKEIPRYTKKAVKPLFDKLLPSYLEKFGSDLKVADFDWAVHPGGEAIIVGVRDEMSLTEEQMRATRQIYRTR
GNGGSPTMIAVLDLLRNMGRGKNHVVTASFGPGLAIEMAFLRRCRED
>Oidma1|43477
MGSIGAINGGTKTATLPSLCPELWITGLGSQYPPYLHTPEKFSNLAKRFHDTEKPVLNKLLRLVHNSGIDTRASTLNLET
GFCCQQEIPSIADLDSFFRKHGVDVAAQACRKALREWGGDAAEDITHTVSVNGGVQTFPGYDFHVARQLGLSYDVEQILL
QGVGCAGSMSVMRVAAEVALAAELLKKPARILCFSCELNTPYSRHFYAEAEASTDEENMDIAGSLFSDGAAAFILCNKYG
LDDEDQAKFQLIDWERTVTPGTVHNMGAVIRPTGYTSIISKQVPDLTKKSVPPLFDRCFGRYREKTGQHDLSIRDLDFAL
HPGGIAIIDSVKEELDLTEEQMRATRQIYKTRGNSGSPTVLCVLDILRKMGQGKDDVVAVAFGPGLATEMAILRRCRDN
>Themi1|600997
MEQIAPPQLPLAGASGIQTSHGQFNPLSLSIIGLGVEYPPHNLVPADLDHLAKEFYPDTKAMQKICSINRFTGIESRSSI
GPSDHTIANGKDAPSIDTLCKVWLDYGVPLSLAAAKKAMKEAKLDAKDITHVVSTTCTNSANPGFDHFVAKELGLSNSVE
KVLLHGVGCSGGLAALRTASNLALGARYRSRTARVLVLACEISTIMVRSEMDSIHENQETRIGVCLFSDCASSLILSNGI
GNNGEDVKEDAVYEYLGYDHRILPDTEQDLGFDVHPLGWKVVLSPRVPTLAQGSVAPAFKDLLASIPGLPEEYQKPEDFD
WALHPGGATILTGVEKAMNISSEHMRASYATYMAHGNSSSATIISVMDLMRREEMDGMAPNGKVKDYVVGCAFGPGISVE
VCLLKRNMNHGKGGAEAEQPRVATSLGGEITPPESDGSEGSQPDEGDKEKILNTAETMEKKEEELIETLNGGVELD
>Acema1|723373
MSPSRTCQNGTETQFGDLNLSITGIGTEYPPFLLEPSAVDILCERHYPDTPAMRKIRSINQYTGIDTRSAIGTVDHPMAN
MDHAPTISELCSIFLKDGVALAVTAARKALHEARLLPTDITHVVSTTCTNSANPGFDHYVCKGLGVTQPVEKVLLHGIGC
SGGLASLRTAANLALGASFRGKKARVLVVALEISSLLVRSELDSINELQETRIGVMLFSDCASACILSNGIGEEAEPVYE
LLGWDHRVIPDTEEDLGFDVDPLGWKVVLSPRVPKLASSVVAPTFDTLLSSLPNLPPNYKVAADFDWALHPGGATILSGV
ERAMSITPEHMRASYDTYINHGNSSSATIFSVMDRLRQKDMDEIAPGGKVKDFVVGAAFGPGIAVEMCLLKRNLNHVRRV
LVQGTSGEVTPPETESEGSRSEGEAEPEELEGEIQSVKENEEKLGEKLSTTHPELPEQGANLLETDSLAEALNGVELD
>Elyde1|716616
MATHCEPQNPNMTEFGDMNLSIIGLGVQYPPYLLCPADLDTLCKRHYPESPAMLKIRTINNYTGIDNRSAIGTVDHPMAN
MDRAPTIGELCKVFLTDGVALAVSAAKKSLSEAGLLPSDITHMVSTTCTNSANPGFDHFVLKGLGVTHAVEKVLLHGVGC
SGGLASLRTAANLANGASFRGRKARVLVVALEISSLLVRSELDSVHENQETRIGITLFSDCASSLIVSNGIGGDEEPIYD
LLGWDHRIIPDSEDDLGFAVDPLGWKVILTPRVPKLASEVIKPTFETLISSLPNLPKPYKSTSAAAEFDWALHPGGSTIL
TGVERAMGISAEHMRASYDTYINHGNSSSATVISVLNRLRQKDMDDAGVNPGGRKPRDHIIAAAFGPGIAVEMAVLKRHF
KDNQDGLATPPDSDRDNASGNVSGDEALNGVELD
>Greab1|404594
MTKVKTINKYTGIDTRSAIGTVDHPMANMDRAPTIAELCQVFLKDGVALAVLAARKALYEAHMSPSDVTHVVSTTCTNSA
NPGFDHYVCKQLGITQSVEKVLLHGIGCSGGLASLRTAANLALGSTFRGKKARVLVIALEISSLLVRSELDSIQELQETR
IGVTLFSDCASVLVLSNGLGGVEAEPVYELLGWDHRVIPDTEADLGFDVDPLGWKVILSPRVPKLAASVVAPTFEDLLST
LPNLPPNYKSASDFDWALHPGGATILSGVERAMNITPEHMRASYDTYIKHGNSSSATIASVMDRMRQKDMDDCAPGGKVK
DFVVGAAFGPGITIEMCMLKRNMSHVRRPLMTGEATPPETESEGSRSEGEEIELEIKEAKEIGEQISDKLSSVHPEIAEQ
NQSLSDVLNGVGLD
>Pseel1|2333
MSSSREQQNPVKNEFGDMNLSIIGIGVQYPPYLLCPADLDTLCKRWYPDSPAMTKIRAINNYTGIDNRSAIGTVDHPMAN
MPKAPTIGELCKVFLSDGVALAVSAAQKAISEAGLLPSDITHMVSTTCTNSANPGFDHFVLKSLGVTHPVEKILLHGVGC
SGGLASVRTASNLANGASFRRKKARVLVVALEISSLLVRSELDSIHENQETRIGVTLFSDCASACIVSNGIDGDEEPIYD
ILGWDHRIIPDTEDDLGFDVDPLGWKVILTPRVPKLTSSVIGPAFASLISSLPSLPSPYNSPTSAAEFDWALHPGGSTIL
SGVESAMGITAEHMRASYDTYINHGNSSSATIISVLDRLRQKDMDDPGFCPAGRAPKDHVIAAAFGPGIAVEMAVLRRHL
KEVGGLVTPPDSERGNRSGDVSGTDEDGGLTEALNGVELD
>Phimu1|365123
MSPSRDTHNATNNQFGELNLSITGLGVEYPPFQLYPEALDTLCKRHYPDTPAMNKVRAINNYTGIDSRSAIGTVDHPMAN
MDRAPTITELCEVFLKDGVALAVTAARKALHEAQISPSDITHVVSTTCTNSANPGFDHYVCKGLGITQPVEKVLLHGIGC
SGGLASLRTAANLALGSSFRGRKARVLVIALEISSLLVRSELDSVHELQETRIGVTLFSDCASALVLSNGVGGEDAEPVY
ELLGWDHRMIPDTEQDLGFDVDPLGWKVVLSPRVPKLASAVVSPTFTDLLSTLPNLPPNYKDASDFDWALHPGGATILSG
VERAMSISAEHMRASYDTYINHGNSSSATIISVMDRLRQKDMDELAPGGKVKDFVVGCAFGPGIAIEMCMLKRNLNHVRR
ILVTTGEATPPETESEGSRSDGEAEETEANIKDAKEKGAQINEKLNNVHPEVPEQNDSLSEALNGVDLD
>Leptod1|300957
MSPSRDTFNGSADKFGELNLSITGLGVEYPPYQLYPEALDTLCKRHYPDTPAMAKVRAINNYTGIDSRSAIGTVDHPMAN
MDRAPTITELCEVFLKDGVALAVTAARKALHEAQLSPADITHVVSTTCTNSANPGFDHYVCKGLGITQPVEKVLLHGIGC
SGGLASLRTAANLALGSSFRGRKARVLVIALEISSLLVRSELDSVNELQETRIGVTLFSDCASSLVLSNGIGGEDAEPVY
ELLGWDHRMIPDTEQDLGFDVDPLGWKVVLSPRVPKLAGAAVSPTFTDLLSTLPNLPPNYKNASDFDWALHPGGATILSG
VERAMSISAEHMRASYDTYINHGNSSSATIISVMDRLRQKDMDEIAPGGKVKDFVVGCAFGPGIAIEMCMLKRNLNHVRR
TLATTGEATPPETESEGSRSEGEAEETDADIRDAKEKGTQLNEKLSNVHPEVPEQGDSLSEALNGVELD
>Rhier1|221636
MSPSTDTQNAKSNQFGDLNLSIIGLGTEYPPYLLDPQCLNTLVARHYPSSPALNKILTINQYTGIDTRSAIGSVDHPLAN
MDRAPTIAELSSIFLKDGVALAVTAARKALHEAQLSPLDITHVVSTTCTNSANPGFDHYVCKQLGMTQPVEKVLLHGIGC
SGGLACLRTAANLALGSSFRGKKARVLVIALEISSLLVRSELDSANELQETRIGITLFSDCASSLVLSNNVGGEEAQPVY
DLLGWDHRIIPDTEIDLGFDVDPLGWKVVLSPRVPKLAAAVVAPTFSDLLSTLPNLPPNYKEAEDFDWALHPGGATILSG
VEKAMNITPEHMRASYDTYINHGNSSSATVISVMDRLRQKDMDELAPGGKVKDFIVGCAFGPGIAVEMCMLKRNMNHVRR
TLVTTGDVTPPESDGNRSDGEVEDLEAEVKDLKAQGEELGEKLSEVHPEVPEQNDSLSEALNGVELD
>Spafl1|4813|manually curated
MNKIRAINNYTGIENRSAIGTVDHPMANMPQAPTIGELCKVFLTVGVALAVDAAQKAISEAGLLPSDITHMVSTTCTNSA
NPGFDHFVLKGLGITHTVEKVLLHGVGCSGGLASLRTAANLANGASFRGRKARVLVVALEISSLLVRSELDSIHEKQETR
IGVTLFSDCASSLVLSNGIDGDEEPIYNLLGWDHRVIPDTEDDLGFDVDPLGWKVILTPRVPKLTSSVIFPAFKSLISTL
PSLPAPYNTPQSAPEFDWALHPGGSTILSGVESAMGITPEHMRASYDTYINHGNSSSATVISVLDRLRHKDMDSPDCCPG
GRSPRDHIVAAAFGPGICVEMAVLKRNLNHGGGVNGLVTPPDSERENGSGNASGTDSDESLSEALNGVELD
>Cadsp1|525675
MTKVRAINNYTGIDSRSAIGTVDHPMANMDRAPTITELCEIFLKDGVALAVTAARKAIHEAQLSPADITHVVSTTCTNSA
NPGFDHYVCKGLGITQPVEKVLLHGIGCSGGLASLRTAANLALGSSFRGRKARVLVIALEISSLLVRSELDSVHELQETR
IGVTLFSDCASALVLSNGIGGEDAEPVYELLGWDHRMIPDTEQDLGFDVDPLGWKVVLSPRVPKLAAAVVSPTFSDLLST
LPNLPPNYKNAADFDWALHPGGATILSGVERAMDISAEHMRASYDTYINHGNSSSATIISVMDRLRQKDMDELAPGGKVK
DFVVGCAFGPGIAIEMCMLKRNLNHVRRTLVTTGEATPPETESEGSRSEGEAEETEADIKVAKDKGAQINEKLNNVHPEV
PEQNDSLSEALNGVDLD
>Bissp1|608807
MADAQSAPNGAGNESSDLNLSITGLGVEYPPFRLVPKDLEILCARHYKDTPALKKVIAINNYTGIDNRSSIGNVDHPMAN
MDRAPNIAELCSVFMKDGVALAVTAARKALHEAQLSSQDITHVVSTTCTNSANPGFDHFVCKQLGVKQSVEKVLLHGIGC
SGGMAALRTAANLALGSSFRRKKARILVVALEISTLLVRSELDSVDELQETRIGITLFSDCASAAILSNGISGIEAEPVY
GLLGWEHKVIPDTEADLGFDVDPLGWKVVLSPRVPKLTAAVVAPTFKDLLSSIPNIPSSYREAADFDWALHPGGATILTG
VERAMSITPEHIRASYDTYINHGNSSSATIFSVMDRLRQKDMDEVAPGGKVKEFVVGCAFGPGIAIEMCMLKRNLGHVRR
TLVTSGEATPPETESEGSRSEGEMEMEAEIRGAKEKGEKINKKLKEVHPEASEQNDSLEEALNGVALD
>Bissp1|690260
MSFSKVRENATKPQFEDLNLSIIGLGTEYPPYLLESSVLNVLSERHYPESPAMSKVLMINNYTGIDTRSAIGSVDHALVN
LDRAPTIDDLSKLFLTDGVELAVTAAQKALNEAQLSPSDITHIVSTTCTNSANPGFDHYVCKQLGIVQPVEKVLLHGIGC
SGGLASLRTAANLALGSSFRNRKATVLIVALEICSLLVRSELDSIHERQETRIGVTLFSDCASSLILSNGLGLEGREHIY
DLIGWDHGLIPDTDEDLGFTVDPLGWKVVLSLRVPKLASAAVAPAFANLLSTFPHLPAKYKKASDFDWALHPGGATILSG
VERAMNITPEHMRASYDTYINHGNSSSATIFSVLDRLRDRDMDNLAPDGDVKDFVVGCAFGPGISIEMCMLKRNLSHVKR
KCVMNVLREVTPPDAEDESSRGEDKI
>Golci1|1250902
MSSGSFDGVNLPIIGIAAEYPTFNHDSSVLDRVIKLHYPKSASLDKVRMINKYTGIENRSSVLAEDHPLMTRKIPPNISE
ISAEFSSKGIPLAVAAARKALQEAQTSVSEITHIVSTTCTNSANPGFDHLVIKELGLTQPVEKVLLHGVGCSGGLASLRT
AANLALGHTARGLPARVLVIALEICSLLIRSELDSIFEKDEVRIGVTLFSDCGSSLVLSNGLGHHTTEPVYELLGWDHRL
IPETEQDLRFDVHPNGWKVVLSPQVPKLTCGSLRPSFDALIGSLPNLPPSYKKPADFDWALHPGGALILSGVEKEMKLTP
EHMRASYDIYINHGNSSSTSVLAVLSRLRDKDMDGYSPGKKAKDYVVSAAFGPGITVETCMLKRNLNRAARTSQTSGDMT
PPETESEGSRSEIDDSDSEYNISTEVADCKLYSESSIMKEDNNESRQLTRPDKLATEQDTYSQMPIASSAHNSVSDNLNV
LIDSLDIVDLD
>Golci1|1765570
MSGGNFDQVNLSIIGIAAEHPPFKHEPKVLDKLAKLYYPESAALDKVRMINRYTGIDSRSAIVADDFPLVNMKNAPNISQ
LSAEFLTKGVALAVAAARKALLEAQTSPSEITHIVSTTCTNSANPGFDHFVMKELGITQPVEKVLLQGIGCSGGLAALRT
AANLALGHTFRGLPARILVVALDICSLLIRSELDSIVELEEARIGVTLFSDCGSSLVLSNGLGHQTAEPVYELLGWDHRV
IPDSDKDLRFDAHPNGWKVVLSPQVPKLTCGVVKPGFDALMKSMHNLPPNYKVPSDFDWALHPGGSTILTGVEKELNLSS
EHLRASYDIYMNHGNSSSPTVLAVLSRLRDKDMDGYAPGGKVKDFVFSASFGPGITVETCLLKRNLNRLARDSRIVGHMT
PPETESEGSRSEADDIDPESNSSKEAANFETQKEASIADQNKTPYEAAPSTLTVPSKTINPIAGTTSKDLDSEKVDNYID
EMEIADLD
>Lorma1|414259
MELRTSLEISISPSQELEPNTLHFSSTHPVSTLYASAIIQTHQRLYTLPHAGHISTNHTLHRMRKIRAINNFTGIDTRSA
IGTVDHPMANLDRAPTIAELCSIFLKDGVALAVTAARKALHEARLSPLDITHVVSTTCTNSANPGFDHYVCKELGVTQPV
EKVLLHGIGCSGGLASLRTAANLALGSSFRGKRARVLVVALEISSLLVRSELDSVNDLQQTRIGVTLFSDCASACVLSNG
IGGEDEEPVYELLGWDHRVIPDTEEDLGFDVDPLGWKVVLSPRVPKLAASVVSPTFTDLLSTLPNLPPNYKSAADFDWAL
HPGGATILSGVERAMNITPEHQRASYDTYIKHGNSSSATILSVMDRLRQKDMDAIAPGGKVKDFVVGCAFGPGITIEMCM
LKRNLSHVRRVLVDGDITPPESDGTRSEGEPEIEAAELESEITSVKQKEAEISEKLSTIRPGVPEQGDSLAEALNGVELD
>Glalo1|11078
MSTLSDARDGASEQFRDLNLSITGLGVEYPPYLLSPSDLDTLCARHYPDSPAIQKVRMINNYTGIETRSAIGTVDHPMAN
MDRAPTIDELCKVFLKDGVALAITAARKALHEAQLSPADITHVVSTTCTNSANPGFDHFVCKGLGITQPVEKVLLHGIGC
SGGLACLRTAANLALGSTFMGRKARILVIALEISSLLVRSELDSVQELQETRIGITLFSDCASAAVLSNGLGKQDPEPIY
SLLGWDHRIIPDTEQDLGFDIDPLGWKVVLSPRVPKLTGAIVAPTFNDLLTTIPNLPSNYQKASDFDWALHPGGATILTG
VEKSMSITPEHMRASYDTYINHGNSSSATILSVMDRLRQKEMDDCAPDGKVKDYVVGCAFGPGIAIEMCMLKRNLNHVRR
VLVDGDITPPMTETDPSDGEVSRSDTPVDLEAEVEATKEKGDVLEEKLEKIHPEIPEQNDSLAEALNGVELD
>Rhesp1|276887
MSSFRDTHHATDNKFGELNLSITGLGVEYPPYQLHPEDLDTLCGRHYPDTPAMAKVRAINNYTGIDSRSAIGTVDHLMAN
MDRAPTIKELCEVFLKDGVALAVTAARKALHEARISPADITHVVSTTCTNSANPGFDHYVCKGLGITQPVEKVLLHGIGC
SGGLASLRTAANLALGSSFRGRKARVLVIAVEISSLLVRSELDSVNELQETRIGITLFSDCASSLVLSNGIGGEDAEPVY
ELLGWDHRMIADTEQDLGFDVDPLGWKVVLSPRVPKLAAAVVSPTFTDLLSTLPNLPPNYKNASDFDWALHPGGATILSG
VERAMSISPEHMRASYDTYINHGNSSSATIISVMDRLRQKDMDEIAPGGKVKDFVVGCAFGPGIAIEMCMLKRNLNHVRR
TLVTTGEATPPETESEGSRSEGEAEERDIKDAKEKGAQLNEKLINVHPEVPEQNDSLSEALNGVELD
>Botci1|8483
MSNSTEGQNAQQQSASQHGFGSLNLSIVGLGVEYPPFLLEPADLDTLTKRHYPDSPAMKKVCTINNFTGIETRSAIGTVD
HPMANMDRAPTIAELCSIFLKDGVALAVTACRKALHEAHLHPSDITHVVSTTCTNSANPGYDHFVCKALGITQPVEKVLL
HGIGCSGGLASLRTAANLALGHSFRGKKARVLVMALEISSLLVRSELDSVHELQETRIGVTLFSDCASACVLSNGIGGTG
EEESVYDLLGWEHKMIPDTEHDLGFDVDPLGWKVILSPRVPKLAAEAVSPIYHSLISNLPSLPSEYHNPADFDWALHPGG
ATILTGVEKAMSISAEHMRASYDTYMKHGNSSSATIFSVLDRLRSKEMDGLTPNNRGPKEMIVGCAFGPGIAVEMCMLKR
NLDHVKREWDGGVQSGVGGDITPPLTESEGTGSGNGSEGEVEAEDLKKVKEEGEKLDQKLKMVEPGVLEQNAKLGEGGKV
NENEKLDSLEEALDGVELD
>BlugrR1_1|78750
MADTTFDEVNLSILGVAAEYPPFVHDSTVLQKMCERHYPKNAAMEKVCMINRYTGIETRSAIGPADYPLANMDRAPNISE
LCEVFRKDGVGMAVAASRKALAEAQITPAEITHIVATTCTNSANPGFDHQLMIDLGITHPVEKVLLQGIGCSGGLAGLRT
AANLALGHTFRGRPARILVVAAEICSLLIRSELDSIYELQETRIGVTLFSDCGSALVLSNGLGPQQAEPVYELLGWDHRV
IPDSHRALRFDAHPNGWKVALSPEVPKLACEIVGPSFEALMKSLPNLPPNYKQAADFDWALHPGGSTILTGVERRLGLTP
EHMRGSYDIYMNHGNSSSATIFSVLSRFRDKDMDECAPGGKVKDFVVACAFGPGVTIETCMLKRNLNHVARPLLNIGEIT
PPETESEGGRSETEDFYTEIIQSSILEKIDILEAEDKSLLASDAIIEEAVDKTLESAETDMCTGSAAKVQVVTCSPPATS
CQEDSFIMDVLNGVELD
>Chalo1|432867
MPSSRDTQNATSNQFGDLNLSIIGLGTEYPPHQLDPACLNTLVSRHYPTTPAMDKILMINQYTGIDSRSAIGTVDYPLAN
MDRAPTIAELCSVFLKDGVALAVTAARKALHEAQLSPLDITHVVSTTCTNSANPGFDHYVCKQLGMTQPVEKVLLHGIGC
SGGLASLRTAANLALGSSFRGRKARVLVVALEISSLLVRSELDSVNELQQTRIGVTLFSDCASALVLSNNIGVEDTEPVY
ELLGWDHRIIPDTEEDLGFDVDPLGWKVVLSPRVPKLAGSVVAPTFKDLLSTLPNLPPDYKDAADFDWALHPGGATILSG
VEKAMGISAEHMRASYDTYINHGNSSSATIISVMDRLRQKDMDELAPGGKVRDFIVGCAFGPGIAIEMCMLKRNMNHVRR
TLVSIGDVTPPETESEGSRSDGEGEDLEREVKNLKAQGQELGEKLSTVRPEIPEQGDSLSEALNGVELD
>Lopnit1_1|206560
MASSRDQQNVGKHEFGDMNLSIIGIGVQYPPYLLCPADLDTLCKRWYPESPAMTKIRTINNYTGIDNRSAIGTVDHPMAN
MPKAPTIGELCKVFLTDGVALAVTAAQKALSEAGLLPSDITHMVSTTCTNSANPGFDHFVLKGLGITHSVEKVLLHGVGC
SGGLASLRTAANLANGASFRGRKARVLVVALEISSLLVRSELDSVHENQETRIGVTLFSDCASTLIVSNGIDGDEEPIYD
LLGWDHRIIPDTEDDLGFDVDPLGWKVILTPRVPKLTSEVINPAFESLISSLPSLPAPYNSAKSAAEFDWALHPGGSTIL
SGVERAMGITPEHMRASYDTYINHGNSSSATVISVLDRLRQKDMDDPGYNPGGRKPRDHIVAAAFGPGISVEMAVLKRHF
KSVVTADGLLTPPESETGTGSEGVSGTEEDLGLSEALNGVELD
>Melbi2|612283
MTDTSASLVRLKKLLQVNRASGIDQRPCIQDMGSSSAFLHRPEMPSITDLNAIWHKAGVDLAAQACRKALKEWGGALSEI
THVVACTTTCYGNPGVDLLVAERLGLGPEVERVLLAGVGCAGGLAIMRVAAQLACGATARQKPARILAFACELCTTNARQ
ELADAEASTSPEDISIAAALFSDGAAALVLSNEAGLLQDSGRGPLFQLIDWDNSTIPNTMEHMGWDLCPTGYRIVLTRDV
ATKSAGAVAPMFSKLLPSFRDKAGLPHATAADLDWALHPGGKAIINGVQESMGLSEAQLSATRHIYRTRGNSSSPTVLIV
LDTLRKAEGGKDDIVAVSFGPGMAIEMAFLRRCHPVDDDSD
>Melbi2|607994
MSPSRDTQNAISNQFGDLNLSITGLGTEYPPHQLDPACLNTLVSRHYPNSPAMDKILMINQYTGIDSRSAIGTVDHPLAN
MDRAPTIAELCNVFLKDGVALAVTAARKALHEAQLSPLDITHVVSTTCTNSANPGFDHYVCKQLGMTQPVEKVLLHGIGC
SGGLASLRTAANLALGSSFRGRKARVLVVALEISSLLVRSELDSVNELQQTRIGVTLFSDCASALVLSNNVGAKGAEPVY
ELLGWDHRIIPDTEEDLGFDVDPLGWKVVLSPRVPKLAGSVVAPTFNDLLSTLPNLPPDYQNAADFDWALHPGGATILSG
VEKAMNISAEHMRASYDTYINHGNSSSATIISVMDRLRQKDMDELAPGGKVKDFIVGCAFGPGIAIEMCMLKRNMNHAKR
TLVTTGDVTPPETESEGSRSDGEGEDLETEVKDLKAQGEELGEKLNAVHPEIPEQGDSLSEALNGVELD
>Marbr1|2823|manually curated
MAKIRMINRYTGIDTRSAIGTVDHHMANMDRAPTINELCEIFLKDGVALAVTAARKALHEAQLSPADITHVVSTTCTNSA
NPGFDHYVCKGLGITQPVEKVLLHGIGCSGGLASLRTAANLALGHSFRGRKAKVLVIALEISSLLVRSELDSINELQETR
IGVTLFSDCASSLILSNGVGGEDAEPVYELLGWDHRMIPDTEQDLGFDVDPLGWKVVLSPRVPQLAASVVEPTFTDLLAT
LPNLPPNYRNAADFDWALHPGGATILSGVERAMNISAEHMRASYDTYIKHGNSSSATVISVFDRLRQKDMDELAPGGKVK
DFVVGCAFGPGIAIEMCMLKRNMSHIRRTLIATGEATPPETESEGSRSDGEELDSDIKEAKAKGAQLNEKLNSVLPEVPE
QGESLSEALNGVDLD
>Hymvar1|397061
MEPITENQDAASKRFGTLNLSIIGMGTEYPPFSLDSKALDILTKRHYPDSPAMTKIRVINKYTGIDTRSAIGTVDHPMAN
MDRAPTIGELCEVFLKDGVALAVTAARKALHEAQLSATDITHVVSTTCTNSANPGFDHYVCKQLGITQPVEKVLLHGIGC
SGGLASLRTAANLALGSSFMGRKARILVVALEISSLLVRSELDSINELQETRIGVTLFSDCASACILGNGVGEQAEPVYE
LLGWEHRIIPDTEQDLGFDVDPLGWKVVLSPRVPKLTAAVVPSTFTDLLSTLPDLPPNFKEAADFDWALHPGGATILSGV
ERVMSISAEHMRASYDTYIKHGNSSSATIFSVMDRMRQKEMDELAPGGKVKDFVVGAAFGPGISIEMCIMKRNLNHVRRT
LVVTGEVTPPMTETDPSDGSQSDVEGDVDLEKEVDTVKKQGEQLSQKLEMVQPDILDQGESLADGLGGVELD
>Phisc1|652694
MSPSRTSQNGTENQQFGDLNLSITGIGTEYPLVLLEPSCVDILCQRHYPDSPAMQKIRAINQYTGIDTRSSIGTVDHPMA
NMDRAPTIAELCSIFLKDGVALAVTAARKALHEARLSPLDITHVVSTTCTNSANPGFDHYVCKQLGVTQPVEKVLLHGIG
CSGGLASLRTAANLALGSSFRGKKARILVVALEISSLLVRSELDSIHELQQTRIGVTLFSDCASACILSNGIGGEEAEPV
YELLGWDHRMIPDTEEDLGFDVHPSGWKVVLSPRVPKLASAVVKPTFTDLLSTLPNLPPTYKSAADFDWALHPGGATILS
GVERAMEITPEHMRASYDTYIKHGNSSSATILSVMDRLRQKDMDEIASGGKVKDFVVGCAFGPGIAVEMCMLKRNMSHVR
RVLEGVSGEVTPPETESEGSRSEGEPEIDFRPEELEGEIRSVKEQEAALSETLNAVHPEVPEQGDSLAEALNGVELD
>Lacsu1|8841
MAIPEDAPEATGKRFGNLNLSITGIGIEYPVHLLDAKALDTLCQRHYPDSPALTKIRMINKYTGIDTRSAIGTVDHPMAN
MSRAPTINELCAIFLKEGVALAVTAAQKALHEANLSPADITHVVSTTCTNSANPGFDHYVCKALGITQPVEKVLLHGIGC
SGGLASLRTAANLSLGSSFMGRRARVLVVALEISSLLVRSELDSAAELQETRIGITLFSDCASALVLSNGIGGESEEEPV
YELLGWDHRIIPDTEQDLGFDVDPLGWKVVLSPRVPALTGSVVAPAFSSLLASIPSLPPDYAAPSDFDWALHPGGATILT
GVERVMSITPEHMRASYDTYIKHGNSSSATIISVLDRLRQKDMDDMAPGGKVKDFVIGCAFGPGIASEMCVLKRNLRHVR
RVFAGEVTPPLTDPEPSEGSEVEGDDLEKEVEGVKKQTEELSAKLETVYPQVPEQNEELGQEKFEKGSLEEALNGVGLD
>Zalva1|289536
MESIADTQDATSKRFGTLNLSIIGMGTEYPPFSLDSTALDILTKRHYPESPAMTKIRVINNYTGIDTRSAIGTVDHPMAN
MDRAPTIGELCEVFLKDGVALAVTAARKALHEAQLSPADITHVVSTTCTNSANPGFDHYVCKGLGITQPVEKVLLHGIGC
SGGLASLRTAANLALGSSFMGRKARILVVALEISSLLVRSELDSINELQETRIGVTLFSDCASACILSNGVGEQAEPLYE
LLGWEHKIIPDTEQDLGFDVDPLGWKVVLSPRVPKLTAAVVPSTFTDLLSTLPDLPPNLKEAADFDWALHPGGATILSGV
ERAMSISAEHMRASYDTYIKHGNSSSATIFSVMDRMRQKDMDELAPGGKVKDFVVGAAFGPGISIEMCIMKRNLNHVRRT
LVTTGEVTPPMTETDPSDGSRSDAEGEVDLEKEVETVKKKGEELSQKLEMVHPDLPEQGDSLTDALGGVELD
>Blugra1|376
MADTTFDEINLSILGVASEYPPFVHDASVLQKMCERHYPKNAAMDKVCMINRYTGIESRSAIGPADYPLANMDRAPNITE
LCEVFRKDGVGMAVAASRKALAEAQISPAEITHIVATTCTNSANPGFDHQLMIDLGITHPVEKVLLQGIGCSGGLAGLRT
AANLALGHTFRGRPARILVVAAEICSLLIRSELDSIYELQETRIGVTLFSDCGSALVLSNGLGPQQAEPVYELLGWDHRV
IPDSHRALRFDAHPNGWKVALSPEVPRLACEIVGPSFEALMKSLPNLPPNYKQAADFDWALHPGGSTILTGVERRLGLTP
EHMRGSYDIYMNHGNSSSATIFSVLSRFRDKDMDECAPGGKVKDFVVACAFGPGVTIETCMLKRNLNHVARPLLNIGEIT
PPETESEGGRSEAEDFDTEIILETIDTLDAVDKSLLVPDDTIIDEAVEMDICNGSAAKATVDTCSPPALSCQEDSFIMDV
LNGVELD
>Erynec1|378
MTSNTFDDINLSIIGLGSEYPPYNHEYSVLERMCAQHYPENAALDKVKMINRYTGIDNRSAVVPADHPLVNMDRPAYISE
LSEIFLKDGVALAVSAARKALHEAQISPFEITHMVSTTCTNSANPGYDHYVMKGLGITQPVERVLLQGIGCSGGLAAIRT
AANLALAHTFRGRPARILVTAVEICSLMIRSELNSIVETGETRIGVTLFSDCASSLVLSNGLGHQRAEPIYELLGWDHRI
ISNSDADLRFDAHPNGWKVVLSPRVPKLACEIVKPSFDILMSSLPNLPPNYREAADFDWALHPGGSTILTGVEKELNLTP
EHMRASYDIYMNHGNSSSATIISVLSRLREQDMNECAPNGKVKDFVVGCAFGPGISVETCMLKRNLNHVRRILRRAGALT
PPETESEGSRSEADELDLDTRSDENDSSPLQAEFRVSDRIENNIPSNGSPSRSPENHIPEELNEFDLD
>Clagr3|3665
MSPSALNGSTSHDRFENDLNLSIVGLGTEYPPFQLGPEALETLAQRFYPSSTALSKVLSINRFTGIDTRAAIGTVDHPLV
NQPNAPSIAELNQHFRQEGVRLSVSACKKAIAEWGGSVDEITHVVSTTCTNSANPGFDHYVTKELGLRSGVEKILLHGIG
CSGGLAAIRAASNLALGSTFRKKPARILVLACEISSLLVRSELDSIDKEQKTRIGVCLFSDCASAAVLSNGVGEDEVYSP
IYEILGWRHEILEDSDQDLGFDVDPLGWKVVLTPRVPSMASGAVSPAFQDLIKSLPELHEGGKFPTATDFDWALHPGGST
IITGVEQAMNLTQDHLRASYEIYVNYGNSSSATIMSVMDKLRNMSEGREYVVACAFGPGISLEMMVLRRPRHIVDGLPTE
DVD
>Clagr3|8243
MGSGQSAPVLNGPDQSQSQNCPLVIVGLATQWPGLLMTHEDFDRYVCRWYNPEENPSIARLLKLNRESGIETRAIIDLEN
DALLNQLEPPSAEYLDQVYRQQGVDLAVGACQKALREWGGSAEEVTHVVAVTATNGGSPGYDQLVALRLGIPADAERVLL
NGVGCAGGLAALRVGASLCLAAEHCGRPARVLIFATEICSIQIRCELEAAMKAKGPCIGPGLFGDGAAALVLCNGSLSEA
NQHGVYSLMHWMSRTIPETNEEMAYRVTTLGFLLHLSKRIPHLAANAVKSNFKTSICTNYKHTYTGSALHPEDFDWALHP
GGKAVIRAVQEAMNLSDEQLRATNKIYRSRGNASSVAVLAVLDELRNMGRGSDNVLACSFGPGLTIEMAKLKRLDRQEG
>Clagr3|2366
MVSQPSFEHDATYRVLPLMGPSIMTEKLFTESVLELGSSRSSSTTLSSSKAAPGLYITGLGSQYPPFLFHPDKLEGFISK
WYDLETPGIKKLLTINQTTTIQSRSTIKPVDDPFWNRSNAPSISELDVFFRKAGVDLTVQACKKALRDADVSPESITHVV
AVTCTNAGNPGFDLLVSQKLKLKPETDRTLLHGVGCAGGLSAMRAAAAMAQSASMRGRAARVLVFACEICSINVRCDLEE
VVQHPEDTKISPVLFSDGAAAFVLCNELASEAEDQAVYSLINWETATMPETSKELEFMADPLGFRATLTREVPNLAVKAI
GPMFEKLRHFLPADSQLAASGRPPEAKDFDWALHPGGIAILNGVQNKFQLKEEQLRASYKVYEGHGNSSSPTVLVVLDQL
RKMGEGRENVMACSFGPGMTIEMAMLKRCVREEEE
>Usnflo1|571140
MSPTAVNGNTTHDHFDSSLNLSILGLGAEYPPFRVKSDSLETLANRFYPPSTALKKVLSINRYTGIDTRAAIGDIDHPVV
NQPTAPSITELNELFRKEGVDLSVKASKKAIEEWGGAVEDITHVVSTTCTNSANPGFDHYVGKELGLRAGVEKILLHGIG
CSGGLAAIRAAANLALGSSFRKKPARVLVLACELSSVMVRSELDSIDKEQQTRIGVCLFSDCASACVLSNGIGEEHEMPR
PVYELLGWKHEILEDTDKDLGFDVDPLGWKVVLTPRVPAMAAAAVQPAFQDLLESVPGLHKKGKSPAASDFDWALHPGGS
TIITGVEKAMDLTVDHLRASYEIYVSCGNSSSATIMAVMDHLRKMGEGREHVVACAFGPGISLEMMILRRPKPIVDGLLS
EEVD
>Usnflo1|812441
MTGASNCPSAQSNNQKGDSSNNSVSIVGLGHHYPPYTNPIEDNEEYLAKFCDVKTPAMKKLLQINSSTGIKECPNIIARD
DPLFNRSEPPTIANLDHIFRTRAVDLVAKGCRKAIADWGGTAAGITHTVATSGTSAGSPGYDLLVNEKLGIWPEAQRLLL
SGIGCAGGLATVRTAAMIANDATLRGRPARVLGFACDITSTNVRCDLTMLMENPEETKVSMALFSDAAGAFVLCNSRGLE
DPERGIYSILDWESGILPGTQKHEQCLLDPLGFRSFMDSELPNITSNASAPMLSKMLGRNAWQRQDGEKELGPTDFDWAL
HPAGLAVLDKIKDNLKLDNGQLRASFDVYERKGNSSSPTVLIVLDRLRRMGKGRDNIVTCSFGPGLCIEMIAMKRFQGES
>Xanpa2|1648256
MSPSAVPSSASHGHFQTDLNLSLRGLGVEYPPFLLGPEALDTLANRFYPPSAALKKVLSINRFTGIETRAAVGDVDHPLV
NQPNPPSIKELNDLFRLHGVPLSVKACRKAIQEWGGSVDDITHVVSTTCTNSANPGFDHFVVKELGIRSSIEKILLHGIG
CSGGMAAMRTAAHLALGASYQRKPARVLVVACEVSSALVRSELDSINEHQQTRVGACLFSDCASAAILSNGVGEDPSAKP
VFDLLGWKHQIIDDTEEDLGFDVDPLGWKVVLTQRVPTLAAAAVSPCFQDLVESVPAIVKNARSPIAADFDWALHPGGSL
IITGVEQAMSLTPEHLRASYEIYMKYGNSSSATILSVLNKLRESEGKENVVACAFGPGIALEMMLLRRHKTGPASANGAE
SDGIPESRDAAGATVQENITNGNGVPHMNGNPITTNGAAAADDDDHPDGPAAEASSSVENKSEQNGATAADGEAGSGPKL
PVEDVD
>Gervar1|416586
MSRHNQPLVNIDIKGIGKAYPPEVLARDQYLDLLAARVKPCANLTKLMAVVKTSHIETRHAIIPCDHEMFARSTVPSIQE
LNDLFSEEAPKLSLAAAHAAIKDWGGDTETISHIVTGTVTGVMNPGLDYYMQQGLKLSPMVERYNLSGVGCAGGLATLRL
AINLATARPGAKILVVCCELCTLYGAQRFFRCTDDAPLDVAAALFGDGASALIIESTAVDPTASGRVTPPPARAEEDYIF
RIVDYAVSTHPTSVNDLGFQLENDGYKILLTRNVPRLGAETLPPLVYKLLSAMPVPPAVTSIPFLIHPGGPAVLQVIEQS
FGLERWQTTASWDVLAKRGNTSSATIFAVMDAFRNAPPEKEHVNGDGYAVAAAFGPGVTTECVLLQMGARTGFVRRH
>Exoaq1|7861
MSPSVDHTKVTPPYARPNLHIYGFGVEYPPYDIKPEELATLARRHYPSTPALDKVLFVNEYTGIDSRSAIGNIDHPIANA
PDPPTIAELCDLFLDHGVKLSVAAAQKAIDQWGGDLSEITHVVATTCTNSANPGYDHYVVKQLGLNQSIEKVLLHGVGCS
GGLAALRTAANIALGSSFRRKPARILVLACEISSTLVRSELDSIHKNQEVRIGVALFSDCASAVVIGNGFSSRYDEEPIL
ELLDWDHRIIQDTEKDLGFDVDPVGWKVVLTQRVPKLASAAVPAMFEDLVSRIPELVDQGKFKGSDYDWALHPGGATVIS
GVEKAMHLTPEHLRASYEIYITHGNSSSATIFSVMQRLTEGETTDHIVACAFGPGIAVEMMILKRVKEGSRTGSESPTET
LVAEDVD
>Pencop1|7137|manually curated
MQPNPLAPALYITGLGSQYPPYLLGPDDLEKLAARFHDVSHPGIKKLLQVNRATGIETRSAIRPYEVGFATQVHAPSISE
IDRFFRQAGVDLAVEACKKALDDAQITPQQITHTIGVTCTNQGNPGYDFLVAQKLNLQPTVDRMLLHGVGCAGGLSIMRA
AAQIAGGASLRRKPARILAFACELCTPNVRRYLSSAEICPNSDQVNVAAALFSDAAASFVLCNEYAMAQDKQATPKYELL
HWGHDLIPDTAEHMTFYADIDGYQATLDRDIPKYTKHAIGPMFDNLLSSYEEQIASQSRAGGKLPRSLGIRDFDWALHPG
GRAIIDGVGQALQLSEEQLQVSREVYRTRGNSSSASVLIVLDRLRSQSELGHVVATSFGPGLAIEMSMLRRCQGDEL
>Aspamy1|172125
MPELLKINANTGIQTRAVIDIWDDPAWTQPDPPSAEEVDAAFRKHGVQLAKDAALKALKDSNISPSSITHMVSVTARNAG
LVAREIGISPTAERILLAGVGCAGGLAALGVASNSARGATYRGKDVRILVLRIGPALFSDGAAALVLCNGLALNETIPSR
FSVLDHWMGITAGTHDALSYRVTAHGFRLLLSREVPKLAVASLKEPFQALTENDSPTQRFPSDFHWVIHPGGFSILCDAQ
TALDLPNDALEESYEMYRNRGNPSKDVIACAFGPGRTTEMMLLKRLM
>Cadsp1|542958
MSPSRDTHNGTNNQFGELNLAITGLGVEYPPYQLYPEALDTLCKRHYPDTPAMTKVRAINNYTGIDSRSATSTVDHPMAN
MDRAPTITELCEIFLKDGVALAVTAARKALHEAQLSPADITHVVSTTCTNSANPGFDHYVCKGLGITQPVEKVLLSFRGR
KARVLVIALEISSLLVRSELDSVHELQETRIGITLFSNCASALVLSNGIGGEDAEPVYDLLGWDHRVIPDTEQDLGFDVD
PLGVERAMSISAEHMRASYDTYINHGDSSSATIISVMGRLRQKDMDELPPGGRVKDFVVGCAFGPGIAIEMCMLKRNLNH
VRRTLVTTGEATPPETESEGTTSEGEAEEMDADIKDAKEKGAQLNEKLNNVHSEVPEQGDSLSEALNGVDLD
