# Supplementary material for: Evolutionary Histories of Type III Polyketide Synthases in Fungi
Source: Front Microbiol. 2020 Jan 21;10:3018. doi: 10.3389/fmicb.2019.03018 (PMC6985275; doi:10.3389/fmicb.2019.03018)
Supplement: MATERIAL S4 — Protein sequences of bacterial type III polyketide synthases that are closely related to fungal sequences. [file Data_Sheet_4.fasta]

>Noclia|WP_090860924.1|HGT
MRILSVRGTLPEHRYSQAEITASFVDTMLRGRVSRAVVERFHAHAGVDTRHTALPLEQYGALPDFGAANDAFISAGVELG
ARAVVDALKAVDLVPSDVDLIISATVTGLAVPSLDARVAGLIGLREDVVRVPIVGLGCVAGAAGVARLHDYLVGHPDAIA
VLMSVELCSLTLQRDDSSVANLVASGLFGDGAAAVVAAGSARAAQLPPPAWPQPEVVATRSRLYPDSERTMGWDVGAGGL
KIVLDSAVPDVVRRYVGADVDGFLADQGLTRDDVEFYVAHPGGPKVLEALQDTLGVDRETLGVTWESLRRIGNLSSASVL
HVLADTLRDRPPRPGSLGLMLAMGPGFCSELVLLRVPA
>Mycgas|WP_036411827.1|HGT
MSSAADGGALRPVADAPGYQPHYDLAALPPAPPTTVAVIEGMATGVPQRVVRQSDAAAQVAQMFVDPQQRERISRVYEKT
RIDSRRMAVDPLDAEFDAFRREPATIRDRMGLFYRHAVPLAVEVSRRALDGLSYGADEIGLLVFVTSTGFVAPGVDVAIV
KELGLSSAISRVVVNFMGCAAAMNAIRTATNYVRAHPAMKALVVCIELCSVNAVFADNVNDVVIHSLFGDGCAALVIGAS
QVQQQLPAGSVVIRSNFSQLLDDAEDGIVLGVNHDGITCELSANLPDYIYRGVAPVVANMLYDNGLQQSNIDLWAIHPGG
PKIIEESVRSLGIDAESAAHSWDVLARYGNMLSVSLIFVLEMMVRQAESAKPFSTGVAFAFAPGVTVEGMLFDIVRR
>Mycsul|WP_085671214.1|HGT
MSTTAEGGAPQVDPLVDLAQLPPAPPTTVAVIESIATGTPPEAVKQSDAAVRVAGYFTNPEQHERVSRIYQKTMIDTRRM
AVDPLDAGFDAFRRQPATIRERMELFYRHAVPLAVEVSGRALAGVPHRVDEIGMLVFVTSTGFIAPGVDAAIVKQLGLSR
SISRVVVNFMGCAAAMNAIRTATNYVRSHPAMKALVVCIELCSVNAVFADDINDVVIHSLFGDGCAAVVIGASQVHEKLE
PGKVVIRSSFSQLLDDAEDGIVLGINHNGITCELSENLPNYIYAGVEPVIAEMLRDNGLAKSDIDLWAIHPGGPKIIEES
ARSLAIPSHLAAPSWEVLARFGNMLSVSLLFVLEMMVQQADSALTKPIRTGVAFAFAPGVTIEGMLFDIIYR
>Nocsp|WP_109525636.1|HGT
MPPAPPITVGVIESIATGSPAQVFDQAAAAGQVAELFGDEQQRTRIARIYQKTRIDTRRLAVDPLDPEFLEYSRKPGTIR
ERMNLFYEHAVPLAVDVAGRAVAGIEDKSDIGMLVFVTSTGFIAPGVDVAVVKQLGLSPKVSRVVVNFMGCAAAMNGMRT
AVDYVRAHPDKKAMLICIELSSVNAVFDDDVNDVITHSLFGDGCGAVVIGTSQVHQPLKPGSVVIRDSFSHLLDDAEDGI
VLGVNNSGITCELSENLPQYIYNGVDPVVTEVLAANGLRKADVDLWAIHPGGPKIIEESARSLGLASETAALSWDVLAEH
GNMLSVSLIFVLERMIAQTESTGPISTGVAFSFAPGVTLEGMIFDIIRR
>Nocjia|WP_085997644.1|HGT
MDQAASAEQVAALFADPAQRARIPRIYAKTMVRTRQLAVDPLDPEFLEFSRKPATIRDRMNLFFRHAVPLAVDVAGRAVA
GLDDPAEEIGLLVFATSTGFIAPGVDVAVVKQLGLSPTVGRVMVNFMGCAAAMNAIRTAVDYVRAHPDKKALVVCLELSS
VNAVFDDDINDVITHSLFGDGCGAVVIGAGQVHQPLAPGRVVIRESFSHLLDDAEDGIVLGVNHHGITCELSEQLPRYIY
TGVDPVIGKILEHNGLRKSDVDLWAIHPGGPKIIEESARSLGISAEQAAPSWDVLARYGNMLSVSLIFVLEEMVRAGSST
TKPISTGVAFSFAPGVTLEGMIFDIIRR
>Nocyam|WP_084535445.1|HGT
MRRPHQDRISIALKSEGRKFVSITIDEGGAQPFAATRYTTGSETFDLAQLPPAPPTTIAVIESVATGSPTQVFDQSDAAA
QVAELFSDPTQRARIPRVYQKTKIDTRHLAVNPVDPEFLAYSKQRGTIRERMQLFKELATPLAVDVARRAIAGIADPASD
IGQVVFATSTGFIAPGVDVAVVKQLGLSPAVNRVIVNFMGCAAAMNSIRTATDYVRANPDKKSLVICLELSSVNAVFDDN
INDVIIHSLFGDGCGAVVIGAGGVQQPLAPGKVVIRDSFSYLFDDAEDGIVLGVNDNGITCDLSENLPQYILRGVNPVVT
QVLERHGMTKRDVDLWAIHPGGPKIIEQSIASLGISPDVAAPSWDILAKHGNMLSVSLIFVLEQMIAQAETDKPISTGVA
FSFAPGVTLEGVIFDIVRR
