# Supplementary material for: Evolutionary Histories of Type III Polyketide Synthases in Fungi
Source: Front Microbiol. 2020 Jan 21;10:3018. doi: 10.3389/fmicb.2019.03018 (PMC6985275; doi:10.3389/fmicb.2019.03018)
Supplement: MATERIAL S5 — Curated protein alignments used to build phylogenetic trees. [file Data_Sheet_5.zip]

Archive with 21 entries (20 files):
- Fig2.t3PKS.clustaloChalsti.trimal.algn.treefile
- __MACOSX/
- __MACOSX/._Fig2.t3PKS.clustaloChalsti.trimal.algn.treefile
- Fig1.KOG0189.mafft.trimal.mfa
- __MACOSX/._Fig1.KOG0189.mafft.trimal.mfa
- Fig4.rPKS.clustaloKS.trimal.algn
- __MACOSX/._Fig4.rPKS.clustaloKS.trimal.algn
- Fig3.t3PKS.clustaloChal.trimal.algn
- __MACOSX/._Fig3.t3PKS.clustaloChal.trimal.algn
- Fig1.KOGspeciestree.mafft.trimal.treefile
- __MACOSX/._Fig1.KOGspeciestree.mafft.trimal.treefile
- Fig4.rPKS.clustaloKS.trimal.algn.treefile
- __MACOSX/._Fig4.rPKS.clustaloKS.trimal.algn.treefile
- Fig1.KOG1753.mafft.trimal.mfa
- __MACOSX/._Fig1.KOG1753.mafft.trimal.mfa
- Fig1.KOG2314.mafft.trimal.mfa
- __MACOSX/._Fig1.KOG2314.mafft.trimal.mfa
- Fig3.t3PKS.clustaloChal.trimal.algn.treefile
- __MACOSX/._Fig3.t3PKS.clustaloChal.trimal.algn.treefile
- Fig2.t3PKS.clustaloChalsti.trimal.algn
- __MACOSX/._Fig2.t3PKS.clustaloChalsti.trimal.algn
