# Supplementary material for: Evolutionary Histories of Type III Polyketide Synthases in Fungi
Source: Front Microbiol. 2020 Jan 21;10:3018. doi: 10.3389/fmicb.2019.03018 (PMC6985275; doi:10.3389/fmicb.2019.03018)
Supplement: MATERIAL S5 — Curated protein alignments used to build phylogenetic trees. [file Data_Sheet_5.zip › Fig2.t3PKS.clustaloChalsti.trimal.algn.treefile]

(Phlbr1_136883:0.0733185521,(((((((Phlbr1_108039:0.0898296422,Phlrad1_141831:0.0400609476)99.7/100:0.1107398611,(Cervir1_2022348:0.0218435341,Lepmol1_2316055:0.0500258216)99.5/100:0.0878458484)91.9/100:0.0574160962,Phlcen1_7835:0.0407187872)72.1/94:0.0473107762,(Bjead1_1_142184:0.1342170067,(Phaca1_249916:0.1989624279,(Phchr2_2897723:0.0098565835,Sl-PKS2_AMW87980.1:0.0094142350)99.8/100:0.1071154078)71.3/99:0.0581349195)56.6/99:0.0204771534)73.9/89:0.0357048026,(((((((((Exigl1_829394:0.3743196433,Trace1_1348192:0.2196430041)94/100:0.0932366354,Galinc1_344920:0.3874909352)98.8/100:0.1804234289,((Dactor1_675355:0.1705394898,((Calco1_430574:0.1714325812,Calvi1_598521:0.1556389538)98.4/100:0.1691462329,Cercer1_734948:0.3484941129)97.2/100:0.1708295491)98.5/100:0.1918565102,Dacruf1_2279974:0.5811983354)98.2/100:0.1766830600)91.8/99:0.0750202604,(((((((((Mycvit1_1188581:0.0543476218,(((((Mycrub1_926698:0.0057034083,Mycrub1_388412:0.0146170844)99.3/100:0.0453399262,((Mycepi1_844837:0.0072840057,Mycepi1_836507:0.1761641690)96.4/100:0.0447812752,Myccro1_904958:0.0844881122)91.4/97:0.0228459700)82.4/92:0.0128689822,(((Mycrub1_1219374:0.1116231338,(((Mycsan1_89409:0.0000020565,Mycsan1_89542:0.0277161111)86.3/100:0.0126179312,(Mycsan1_1022340:0.0547847823,Mycsan1_946141:0.0414195315)99.2/100:0.0479675726)92.8/100:0.0365820245,(Mycgal1_1993470:0.1096175381,Mycgal1_1999990:0.0600040551)0/89:0.0000028374)94.5/100:0.0566502939)98.7/100:0.0861564932,Mycalb1_834175:0.0360380901)38.3/95:0.0166791017,Mycgal1_1740611:0.0526347490)71/89:0.0085978880)15.2/41:0.0064327876,(Mychae1_1030879:0.0673279456,Mycsan1_848303:0.1421110204)94/94:0.0257248843)88.3/88:0.0165327906,Mycros1_1161140:0.1096958040)18.7/76:0.0050672479)92.6/100:0.0215563458,((Mycbel1_803600:0.0878140764,Mycbel1_949230:0.0329676195)99.7/100:0.1085679983,Myclat1_1093857:0.0801401603)93.1/100:0.0403325905)91.6/100:0.0272047120,Mycfil1_1221806:0.0926262009)90.8/100:0.0250145268,(Myc59_1_2167317:0.1095375122,Mycreb1_1142006:0.1815767221)93.7/98:0.0447912693)42.1/97:0.0280674396,Mycfil1_1177376:0.0916862274)91.1/100:0.0811120414,(((((Rorror1_784507:0.2461068911,(Panst_LUM_1_1_3189165:0.0212595513,Panst_KUC8834_1_1_732737:0.0626241801)99.7/100:0.1562140935)98.3/100:0.1353439572,Myclat1_1121858:0.3987719204)90.9/96:0.0485486429,(Myc59_1_1958176:0.2129837893,(Myclat1_1041585:0.0697675842,(Mycepi1_915635:0.0768543861,Mycgal1_1912175:0.0777497156)37.6/100:0.0230439235)90.8/100:0.0442647735)66/94:0.0344679573)92.3/98:0.0493886485,Myccro1_920884:0.2809655557)25.8/95:0.0365283344,((Mycreb1_1175656:0.1070672724,Mycreb1_1365803:0.0802624957)90.4/100:0.0460990431,Mycreb1_1365800:0.1947374621)98.5/100:0.1085516534)99.9/100:0.1961019870)99.2/100:0.1926222104,((((((((Ascim1_416225:0.4065110903,(((BGC0000282.1_BAG17301.1:0.1622719483,BGC0001647.1_ONK09688.1:0.3099749271)86.2/100:0.0768134524,SCO7671_NP_631710.1:0.3570754437)70.4/87:0.1295031856,(BGC0001665.1_ACC40920.1:0.1188131583,(BGC0001665.1_ACC40924.1:0.0816435714,PKS11_NP_216181.1:0.0864054868)80.2/100:0.0675743252)99.8/100:0.2091171988)94.9/88:0.1695924601)97.4/99:0.2515602431,CylI_AFV96143.1:1.0016003650)95.6/100:0.2177325827,(((((BGC0001076.1_ADC96652.1:0.0650369388,BGC0000872.1_BAJ05880.1:0.1713933649)99.9/100:0.5845331779,DpyA_BAQ19510.1:0.7502676619)20.6/80:0.1150708913,Gcs_3V7I:1.0679218060)100/100:0.6761256338,((((BGC0000902.1_CAM00568.1:0.0000028236,BGC0000285.1_AAL78053.1:0.0041437771)100/100:0.1415212805,(((BGC0001078.1_BAE78969.1:0.0984724580,BGC0001689.1_AWW43730.1:0.0377095216)2.8/7:0.0202537629,(BGC0001083.1_AGH68902.1:0.0299473655,(BGC0001079.1_ABS50451.1:0.0000028236,BGC0000652.1_ABS50478.1:0.0000028236)99.7/100:0.0727428673)66.5/100:0.0376911490)100/100:0.2098171671,BGC0001310.1_EFG10559.1:0.1535594015)86.7/77:0.0365431879)74.5/76:0.0126250891,(BGC0001065.1_AEZ64533.1:0.1523230448,RppA_Q54240.2:0.1158636101)91.5/100:0.0694968516)99.3/100:0.3477158504,(BGC0000280.1_AAM27403.1:0.0063491191,BGC0000281.1_AAY86551.1:0.0137868266)100/100:0.5030391276)96.5/100:0.3075053569)99.5/100:0.5201719542,(BpsA_NP_390087:0.7634058320,RpsA_ACI98675.1:0.6807430458)89.2/100:0.1439463955)49.8/77:0.0744202554)94.2/97:0.2314316701,(((((BGC0001178.1_AGS77340.1:0.0445578533,(BGC0000440.1_CAE53371.1:0.0000026446,BGC0000441.1_CAG15029.1:0.0000028236)99.1/100:0.0668305218)99.5/100:0.0927565418,((((((BGC0000419.1_AIG79215.1:0.0167457799,(BGC0000455.1_AEI58888.1:0.0000028236,BGC0001461.1_OLZ50907.1:0.0000028236)77.2/100:0.0041674350)87.4/97:0.0081800209,BGC0001462.1_OLZ52434.1:0.0253090564)75.6/61:0.0036496889,(BGC0000418.1_AIE77085.1:0.0154682202,BGC0001460.1_EME52965.1:0.0111195445)83.4/99:0.0102297913)74.3/62:0.0057133711,((BGC0000322.1_CAA11765.1:0.0084068237,BGC0001459.1_OKA09444.1:0.0165308419)89.4/65:0.0084246836,BGC0000311.1_CAC48378.1:0.0122719822)84.9/62:0.0082196430)82.2/99:0.0107933672,BGC0000289.1_CAD91226.1:0.0579458612)94.3/99:0.0448200971,BGC0001635.1_AQZ69234.1:0.0823128325)80.8/85:0.0317604201)99.1/99:0.0689770065,BGC0000290.1_AAM80548.1:0.0605706796)13.7/68:0.0144202012,BGC0001233.1_ALK27905.1:0.1124704423)96.3/100:0.1067426573,(((BGC0001183.1_AGC09524.1:0.0227434688,BGC0001807.1_ATL73040.1:0.0000022883)100/100:0.1692182555,BGC0001148.1_BAP82657.1:0.1907592036)90/94:0.0539917272,(BGC0001066.1_CAQ52620.1:0.0876729473,BGC0001819.1_WP_015031699.1:0.2226041025)94/99:0.0607447680)77.5/93:0.0259376756)100/100:0.9548135189)89.6/96:0.1433582006,(BGC0001077.1_BAL92976.1:0.8237712009,(ArsB_ZP_00418325.1:0.1770423986,ArsC_ZP_00418326.1:0.0980465314)100/100:1.9096480050)8.3/38:0.1559309149)0/21:0.1231089974,(((((((Neora1_900087:0.0117016178,Daces1_533080:0.0117842607)98.8/100:0.0350197851,Ilyrob1_539821:0.0217542008)60.8/100:0.0153751873,Dacma1_857528:0.0310031384)99.9/100:0.1616743960,Aspbrev1_281936:0.2295185972)87.7/100:0.1126573293,(Bombar1_591841:0.1465393184,Bombom1_507539:0.2802830904)97.7/100:0.1331876730)95.5/100:0.1471570174,PKS18_1TED_A:0.1952055747)100/100:0.6958262949,BGC0001186.1_AKQ22690.1:0.7417449285)88.8/93:0.2122717140)96.7/100:0.2937947429,((chslk_Q43595:0.2991794205,(LAP6_NP_171707.1:0.0709881229,AT4G00040_NP_191915.1:0.1265624406)67.9/99:0.1217258277)100/100:0.5739952974,(OSJNBa0036D19.7_AAK95679.1:0.4566757355,(((((ACS2_CAC14058.1:0.1813856600,2-PS_P48391.2:0.2053869480)82/94:0.0373012639,(BAS_AAK82824.1:0.2525460138,CTAS_Plant:0.1647012177)77.6/100:0.0465882654)90.9/94:0.0435714921,(CHS2_AAA02824.1:0.0593424779,STS_BAA78617.1:0.2134382380)91.3/100:0.0398840937)93.5/94:0.0776371927,(PCS_2D3M_A:0.0547007311,OKS_AAT48709.1:0.0218012910)100/100:0.3521011247)88.9/100:0.0816948467,ACS_ABI94386.1:0.1879223144)98.5/100:0.1962858035)96.3/100:0.1764190498)98.6/100:0.3170648580)99.1/100:0.3650960629,Gervar1_416586:0.8566537617)98.6/100:0.2931848420)29/56:0.0409336750,Chicu1_829035:0.7341038981)81.6/60:0.0598608458,(Crywi1_578722:0.2381948233,Cryvi1_302877:0.2937483752)100/100:0.5214639189)78/81:0.0668645773)92.4/99:0.0976555986,Zasce1_25004:0.5886708418)33.1/51:0.0244681264,(((((((((Mictr1_651489:0.0922681584,(Podcur1_432032:0.1215413955,Cercau1_548618:0.0434993564)100/100:0.1456452492)77/98:0.0097396992,(Conlig1_650466:0.0238072980,Conli1_2212:0.0000023973)99.9/100:0.0781578427)96.1/98:0.0409172561,Fuseq1_389072:0.1303252447)93.3/99:0.0583550762,(Bysni1_75188:0.2102993943,(Calor1_3750:0.1601590498,Usnflo1_812441:0.1502035270)85.1/100:0.0299629930)58.3/98:0.0105539497)100/100:0.5210584831,Clagr3_2366:0.3008417074)58.5/85:0.0660932620,((((((Xylhyp1_493129:0.0748516385,Xylcub1_449650:0.0315744692)89.5/89:0.0194859648,Entma1_369862:0.0304921544)3.1/19:0.0129679351,Antav1_406099:0.0111289887)100/100:0.4405452158,(((((((((((Aspni7_1169209:0.0000000000,AnPKS_XP_001390871.1:0.0000000000):0.0000028236,Aspni_NRRL3_1_11726:0.0000025564)81.4/100:0.0037812333,(Aspph1_241217:0.0037871954,Aspwel1_161008:0.0076012030)0/90:0.0000027108)95.3/100:0.0316992869,((Aspneo1_443366:0.0075496382,Asptu1_73108:0.0000028236)78.5/100:0.0036547788,Aspcos1_217105:0.0038668768)96.2/100:0.0362390280)97.1/100:0.0706815170,((Asplac1_484852:0.0000000000,Aspni_DSM_1_160016:0.0000000000):0.0000022256,Aspni_bvT_1_342453:0.0000021026)98.3/100:0.0679678019)98.5/100:0.0654728274,(((((Aspfo1_85387:0.0000028236,Aspka1_1_17660:0.0000028236)77.6/100:0.0038278153,Asppip1_508381:0.0038693402)87.9/100:0.0077789441,Aspeuc1_455342:0.0116098478)96.6/100:0.0263666572,Aspvad1_336926:0.0101524759)98/100:0.0492610150,Aspbr1_205386:0.0536192502)100/100:0.1390706049)98.8/100:0.1104652164,Aspamy1_172125:0.3050075516)75.1/100:0.0415394973,((Pengl1_434780:0.1730192686,Penbi1_381114:0.2304626223)98.1/100:0.1001093639,(((Aspneoa1_166658:0.0372291384,Aspste1_508980:0.0510428880)50.8/96:0.0054432785,Aspros1_197769:0.0383698631)91.1/96:0.0268632298,(Aspnom1_51735:0.0390370505,Aspnovo1_230376:0.0350282801)94.6/100:0.0309124714)99.9/100:0.1070669998)80.1/96:0.0230883122)85.9/96:0.0356053237,(Asprobu1_158070:0.4114256883,Theau1_60110:0.0464744398)82.5/98:0.0496675869)52.2/91:0.0659712348,((((Aspac1_1891372:0.0575703133,(Aspacu1_376762:0.0154678093,(Aspfij1_524700:0.0038486511,Aspbru1_492270:0.0077333926)0/99:0.0000023009)92/100:0.0193773880)99.1/100:0.0452930568,(Aspind1_359895:0.0195692600,(Aspjap1_427590:0.0000028236,Aspvio1_455279:0.0077124855)88.5/100:0.0127552136)91.3/100:0.0144021282)39.8/74:0.0052966519,Aspuva1_434095:0.0027649391)99.9/100:0.1806314240,Asphom1_470697:0.1538613307)100/100:0.2297186782)29.7/68:0.0233567196,Tryvi1_523642:0.2465650602)55.4/98:0.0477037810)85.1/98:0.1380858474,Clagr3_8243:0.3957053220)98.5/100:0.1649489142,Exosi1_115876:0.3221440446)97.4/100:0.1318658214)48/66:0.0614371451,(((((((((((((Podans1_336218:0.0000028236,Podan3_210066:0.0000025139)96/100:0.0282121742,Thihy1_516824:0.0662422959)95.8/100:0.0345876212,(Coltof1_158351:0.0000023545,Colto1_2793:0.0000025323)99.5/100:0.0534542343)84.9/100:0.0224564493,Corsim1_32405:0.0929652257)98.4/100:0.0625424783,((Cersc1_491118:0.0991126404,Podap1_10197:0.0298070037)100/100:0.2110352217,Crypo1_476505:0.1913357121)29.7/42:0.0117135428)79.4/68:0.0196555164,Maggr1_111814:0.2733825838)49.4/80:0.0206095472,(((((Colce1_789433:0.0478573485,(Gloci1_1843353:0.1031741883,(Coltof1_159857:0.0000028236,Colto1_4997:0.0000028236)98.7/100:0.0551202146)6/97:0.0167560424)99.2/100:0.1184764591,Lepor2_720195:0.2681457979)93.1/100:0.1071466025,((Acral2_2111345:0.2465197076,Oidma1_43477:0.0426470299)99.5/100:0.1408120648,Pyrly1_567234:0.0767373392)99.3/100:0.1669881063)100/100:0.2167019301,Myrin1_537294:0.3250152066)42.9/96:0.0288244539,((((Necha2_37360:0.0000027347,FusspF11_1_303135:0.0000028236)89.3/100:0.0077730354,(FusspF23_1_278805:0.0000022809,Corma2_701021:0.0000021552)0/92:0.0000028944)100/100:0.1751755518,(Lophiu1_208553:0.0244096516,Melbi2_612283:0.0180396125)86.5/100:0.0270555433)96.5/100:0.0729970159,PhaeoFL0889_1_539961:0.2052179750)100/100:0.2159362315)91/97:0.0500625639)46.5/70:0.0321520434,(Melsp1_91685:0.1790609272,(Apimo1_111700:0.2971455569,Micca1_7920:0.0602154652)24.6/82:0.0469325224)95.5/98:0.0908190920)73.5/83:0.0392799037,(((Beaba1_4373:0.1466385492,((((Penca1_394485:0.0833410924,Penant1_2826:0.0922122737)100/100:0.1428983919,((((((Penpol1_568:0.0150143937,Penth1_165339:0.0404221254)74.9/100:0.0050823783,(Pensoli1_292715:0.0039283657,Pensol1_1013:0.0039348571)88.7/100:0.0080247564)91.7/100:0.0151879853,(((PenchWisc1_1_148158:0.0118558536,Pench1_27929:0.0000028963)99/100:0.0363901770,Penfla1_6890:0.0471827620)80.6/100:0.0068957540,Penla1_393835:0.0388717193)98.5/100:0.0363211727)18.6/99:0.0047356278,Pensub1_5678:0.0570375675)89.6/100:0.0216862210,(Penex1_396598:0.0655014854,Pencop1_7137:0.0801368590)32/84:0.0179973000)95.7/94:0.0447690755,PenbrAgRF18_1_218923:0.1468475904)97.3/100:0.0623594537)90/100:0.0373062355,((Aspbom1_6366:0.0196310349,Talabor1_2751:0.1037924046)94.4/100:0.0429046492,(Penla1_418316:0.0140228394,PspB:0.0098889078)20.5/98:0.0164650101)97.9/100:0.0537535674)0/73:0.0150259947,(Aspcar1_307148:0.0673844258,Aspcal1_767631:0.0340667906)100/100:0.3122265432)82.9/59:0.0343497846)56/56:0.0219578662,(Triru1_3591:0.0151568517,(Triver1_840:0.0119919003,Artbe1_7737:0.0078654490)86/100:0.0124828368)100/100:0.2450697485)87.8/90:0.0456762619,(Aurpu_var_nam1_75968:0.1378736008,Aurpu_var_mel1_79469:0.2369760462)99.6/100:0.1572394868)86.5/65:0.0272073012)87.2/54:0.0263039330,(Lopnu1_688781:0.1558806449,Mycgr3_31911:0.2848996497)73.6/69:0.0566458687)81.8/74:0.0192557705,(((Phapo1_731002:0.0943780569,Stasp1_217069:0.0311038344)93.3/100:0.0261477366,Jahaq1_414591:0.0000020862)100/100:0.2231293416,Cocst1_627647:0.1150597579)99.7/100:0.1498251791)91.5/92:0.0700972606,(DelFL0756_1_542840:0.2154629480,Delco1_424334:0.1334347221)99.7/100:0.1572060569)97.1/99:0.1154582369,(Elsamp1_319167:0.7310130270,(Botdo1_1_296760:0.2356640644,Macpha1_697164:0.2881496862)77.5/100:0.1360287234)85.2/94:0.0918439292)76.9/91:0.0614827192)87.5/86:0.0868788332,(((((((Melpu1_252460:0.0762411900,Herpot1_1_501768:0.1206957568)99.9/100:0.1609562185,Hyspu1_1_115384:0.1176084268)94.3/100:0.0869800551,Veren1_553143:0.2587404968)80.8/66:0.0468020412,Corca1_608903:0.2744879385)52.8/60:0.0504694295,((((((((((Phapo1_578091:0.0887618414,Stasp1_98209:0.1246934960)99.5/100:0.1431586696,Ampqui1_554094:0.2162626061)89.2/99:0.0393393795,(PhaPMI808_767086:0.2216629084,SsARS_AXB87495.1:0.1292117868)87.3/88:0.0409218384)3.6/20:0.0137155041,Pyrly1_602631:0.2383177077)78.1/51:0.0221993578,(Stano2_4172:0.1612576646,Ophdi1_393847:0.2040087855)84.1/99:0.0496289357)91.9/55:0.0360329242,(((((Stely1_942:0.1537140323,((Settu3_170296:0.0079535777,Settur3_174529:0.0000024459)100/100:0.1731863794,(Coclu2_24710:0.1435969922,((((Cocvi1_36309:0.0000024988,Cocca1_37772:0.0000024292)97.7/100:0.0283548255,Cocmi1_35684:0.0395999801)91.6/98:0.0162241079,Cocsa1_152065:0.0234184057)69.8/98:0.0090992763,(CocheC5_3_1034143:0.0155154629,CocheC4_1_141265:0.0017038772)95.4/100:0.0290217854)99.6/100:0.1090486326)60.2/99:0.0573907992)96/100:0.0658309490)51.2/96:0.0342810252,(Pyrtt1_2225:0.0450244028,Pyrtr1_150286:0.0975641760)100/100:0.1253559934)74.5/100:0.0254387702,(((Altalt1_456778:0.0050313908,Altal1_1030286:0.0000028236)99.5/100:0.1024204685,Altbr1_3050:0.0253862154)99/100:0.0867370138,Altro1_409136:0.1280329516)96.6/100:0.0590876294)90.4/100:0.0523061950,Clael1_446458:0.1862827550)74.3/99:0.0216025755,(Photr1_110429:0.1714447232,Lepmu1_8133:0.1854460597)99.5/100:0.1045208148)74.8/98:0.0198766617)76.7/54:0.0331639812,Trepe1_532110:0.1320048798)37.9/40:0.0205422734,((Parchr1_457737:0.0381275731,Parch1_447473:0.0323767064)99.5/100:0.1072727112,Setho1_82942:0.1244018212)100/100:0.1720885142)81.1/54:0.0503678136,(((Didex1_52831:0.0674803707,Didma1_16052:0.0670869372)98.5/100:0.0466177365,(((Lizem1_167966:0.0667907620,Macan1_86078:0.0401034435)12.8/84:0.0108389955,Parsp1_1186637:0.1877607994)66.8/73:0.0062268451,(Boeex1_430645:0.0690589472,Phomu1_415768:0.0610178228)90.8/95:0.0243573207)24.6/69:0.0074705442)85.6/57:0.0208811337,Ascra1_209:0.1009118252)99.8/100:0.1371304077)97.9/100:0.1041824501,Cloaq1_540137:0.2921417964)90.7/95:0.0663166215)18.1/79:0.0435047399,Polfu1_538258:0.3506604433)77.9/93:0.0487154483,Lopnu1_453651:0.4845547588)87.4/96:0.1137351406)99.5/100:0.1703161297,((((((((Penox1_2098:0.2720546264,Penja1_440530:0.1365795327)27.8/82:0.0551686904,Penra1_347807:0.1437574074)83/100:0.0560168614,((((Aspnom13137_1_9704:0.0078405463,Aspnom1_141090:0.0078596465)96/100:0.0213453702,Aspbom1_2119:0.0144953199)85.2/100:0.0381520345,((((Aspor1_8044:0.0000028236,CsyA_BAD97390.1:0.0000028236)76.8/100:0.0038812984,Aspfl1_27431:0.0037917604)85.2/100:0.0075931032,Aspmin1_245938:0.0040458868)97.5/100:0.0273734240,(Asppar1_235544:0.0193837961,Aspnovo1_193470:0.0077219261)74.1/100:0.0042189165)81.7/100:0.0323259901)99.8/100:0.1452828735,Aspbrev1_267975:0.1647875347)93/100:0.1001767224)99.1/100:0.1339357039,Pensub1_2637:0.1419183654)96.3/100:0.1226714423,(((Aspnom13137_1_961:0.0111941699,Aspnom1_156863:0.0115090993)96.7/100:0.0365063875,Aspbom1_9624:0.0601920470)93.7/100:0.0564201593,Aspnovo1_229608:0.1150868730)100/100:0.3450313702)58.7/99:0.0323488978,(((Aspnom13137_1_11654:0.0599728661,Aspnom1_159204:0.0000027929)84.9/100:0.0380110687,(Aspbom1_2583:0.0279834499,(Asppar1_234908:0.0070590505,Aspnovo1_201824:0.0050174492)100/100:0.1200563806)61.9/100:0.0133051447)100/100:0.6955872852,((Aspnom13137_1_525:0.0083530335,Aspnom1_152372:0.0000028349)100/100:0.2921332344,(Aspor1_7499:0.0000028236,CsyB_BAD97391.1:0.0000028236)100/100:0.3251421431)90.6/100:0.1063902505)77.1/100:0.0494205841)99.9/100:0.2941323167,(Uncre1_5312:0.1296300778,Cocim1_1156:0.0464156844)100/100:0.6860018500)84.2/97:0.0815563379,Rutfi1_712582:1.0152305050)35.6/68:0.0489448507)25.7/62:0.0578197452)67.6/87:0.0441627649,Stael1_395439:0.3533109112)9.8/49:0.0605428955,((((((((((((((((Olipa1_744902:0.1623042437,((Schves1_329121:0.1628219577,Podcur1_467939:0.0787949291)83.2/100:0.0193994589,(Bombar1_448971:0.1203032316,(Cernew1_333845:0.0208175345,Cercau1_498153:0.0222929446)0/65:0.0225534116)75.5/100:0.0194569932)97.7/100:0.0562650299)84.6/97:0.0208546503,((((((Achstr1_401522:0.0842263341,(((((Myche1_742610:0.0000028236,Mychet1_279622:0.0000028236)87.8/100:0.0078983630,Spoth2_2306947:0.0115841244)91.6/100:0.0152322288,Corsim1_34417:0.0228127499)95/100:0.0232664875,((Chafi1_467716:0.0225872289,Chame1_204244:0.0414638277)63/100:0.0147097290,Chagl_1_18758:0.0082595924)96.2/100:0.0282867019)77.8/99:0.0116853567,Chafu1_371130:0.1449435606)35.4/89:0.0072190954)66.3/69:0.0145763479,(Thite2_2110340:0.0735359720,(Thihy1_497264:0.0293429607,Thiap1_661211:0.0335407160)99.3/100:0.0533969984)43.9/69:0.0130778056)84.7/93:0.0102761730,(Thian1_436614:0.1017567531,CtPKS_XP_006694643.1:0.1318838166)90.9/78:0.0348267256)51.4/76:0.0159580116,Thiar1_770766:0.0794596190)90/100:0.0295142048,(((Podans1_303270:0.0000028236,Podan3_207184:0.0000028236)100/100:0.1079690955,Apibac1_299451:0.0431902637)97.9/100:0.0717809990,Clabul1_888732:0.1499643395)89.9/100:0.0371184438)95/100:0.0331457743,Cornip1_377243:0.0874622018)10.4/88:0.0089617416)88.6/97:0.0201766209,((Apope1_293210:0.0402461785,(Cersc1_448389:0.0039934449,Podap1_287796:0.0077448337)99.2/100:0.0624106451)97.3/100:0.0422699604,(Lashi1_624319:0.0062443464,Lashir1_496080:0.0098856404)96.1/100:0.0432631327)90.9/99:0.0221714483)83.7/68:0.0082264269,(((((Sorbr1_133926:0.0076535505,SmPKS_XP_003353120.1:0.0041157162)74.3/98:0.0045211071,Gelte1_220784:0.0085459194)85.4/98:0.0082679277,(((((Neucr2_8781:0.0000000000,ORAS_NCU04801.1:0.0000000000):0.0000028236,Neucr_trp3_1_8781:0.0000028236)0/66:0.0000028238,Neucr4830_1_459186:0.0000029177)85/100:0.0076402500,(Neurospora_tetrasperma_mata_152889:0.0000028236,Neuhi1_150908:0.0000022894)89.1/99:0.0084044858)88.6/100:0.0121359698,Neurospora_discreta_126414:0.0197545495)46.5/99:0.0079866817)100/100:0.1218890432,(((Conioc1_1284206:0.0218140192,Conioc1_289697:0.0060138827)99.7/100:0.0677565671,((Conlig1_4301:0.0360322487,Conli1_6509:0.0173940446)95.1/100:0.0360377899,ConPMI546_2971:0.0518599358)44.3/86:0.0140400438)92.7/100:0.0442090359,Torra1_435626:0.2041226999)89/96:0.0402077502)74.8/86:0.0055278894,(Chain1_8792:0.0732481993,(ThoPMI491_1_661517:0.0462427958,CodFL1790_1_706997:0.0702201566)94.4/100:0.0341137320)98.5/100:0.0497549724)89.2/68:0.0151842655)93.9/87:0.0203701939,((Lasov1_646271:0.0038682670,Lasmin1_742922:0.0000028236)99.8/100:0.0771457837,Poddi1_397199:0.0829804845)91.3/100:0.0255276316)83.8/73:0.0088000404,(((Mictri1_245740:0.2352266373,Micbo1_123883:0.1993157341)85.9/100:0.0786587455,(Mictri1_358107:0.0638310707,Micbo1_187226:0.0722018191)97.3/100:0.0847713754)98.6/99:0.0980936771,(Maggr1_118892:0.0448609220,(Magpo1_11101:0.0312479095,Gaegr1_1207:0.0177147541)98.3/100:0.0517671369)96/100:0.0411530843)83.7/88:0.0139540888)79.7/74:0.0113088812,(Bombom1_488597:0.1205621615,LecAK0013_1_428205:0.0795335832)94.8/80:0.0473626192)93.4/88:0.0248361328,(((Melsp1_177209:0.0995026764,Cytch1_515260:0.0421413943)88.8/100:0.0283153249,((Pilidi1_359034:0.0649472958,Cryphonectria_parasiticav2_229956:0.0472871242)98.3/100:0.0595933612,(Crypto1_51024:0.0475510131,Crypo1_440547:0.0720694463)97.5/100:0.0576611233)94.4/100:0.0470659355)95.5/100:0.0442991445,Aciaci1_1384789:0.1598043947)76/78:0.0229845553)73.1/75:0.0056701014,((Ophnu1_1986485:0.0340487242,(Ophpi1_6649:0.0322547964,Ophpic1_6032:0.0193596561)79.6/89:0.0230451222)99.8/100:0.1008467706,(Grocl1_2652:0.1059825435,Calpu1_423:0.0698197913)80.5/87:0.0170981366)92.4/95:0.0244862534)71.4/79:0.0080508510,((((((((Colorb1_142422:0.0410379795,Gloci1_1753444:0.0586698431)96.6/100:0.0424215019,((((((Colsp1_11875:0.0077218475,((Colcu1_11505:0.0000000000,Colsi1_975010:0.0000000000):0.0000028236,Colme1_14421:0.0000028236)0/90:0.0000028876)85.5/37:0.0038432954,(((Colco1_16950:0.0038486148,(Gloac1_1322900:0.0000024761,Colfi1_285174:0.0038513118)86.3/99:0.0038764106)0/11:0.0000026936,(((Colta1_14029:0.0000029734,Colab1_5294:0.0000028236)0/51:0.0000027507,(Collup1_17694:0.0000028236,Collu1_555052:0.0000028236)0/96:0.0000028936)84.8/98:0.0038471963,Colpa1_62:0.0038698789)0/8:0.0000027501)0/5:0.0000021583,Colac2_751886:0.0000028236)0/8:0.0000025673)88.6/98:0.0077193298,((Colsa1_938298:0.0000000000,Colgo1_693848:0.0000000000):0.0000028236,Colph1_158039:0.0000022598)0/97:0.0000028810)74.7/95:0.0077802974,Color1_1488:0.0155447468)95.3/100:0.0220178253,((((((Colce1_607797:0.0000000000,Colsu1_438547:0.0000000000):0.0000029235,Coler1_529499:0.0000029109)85.3/100:0.0038375291,(((Colca1_64626:0.0038382883,(Colzo1_651543:0.0000028236,Colso1_94414:0.0000028236)87.6/100:0.0076513231)94.4/100:0.0116064427,Colna1_521909:0.0037932783)0/54:0.0000029005,Colgr1_9977:0.0038054242)84.7/97:0.0037913907)0/62:0.0000028248,Colfa1_326718:0.0075838956)88.2/96:0.0104175656,(Colin1_5266:0.0000028611,(Coltof1_155670:0.0000028236,Colto1_7340:0.0000028236)81.9/100:0.0038209172)80.9/100:0.0086184931)4.9/51:0.0091420093,Colhig2_7632:0.0112196825)35.6/95:0.0107215081)84.7/97:0.0098196510,Colch1_2107:0.0445275112)95.6/100:0.0344530144)94.6/100:0.0320458722,(Plecuc1_7973:0.0120488068,Plecu1_361058:0.0162557718)99.8/100:0.0595293915)49.3/86:0.0103948425,(Verdah1_233045:0.0000020922,Verda1_2946:0.0155889290)100/100:0.1291737341)85.7/90:0.0125964894,(Acral2_1059998:0.0538361126,Sodal1_354672:0.0899333740)94.6/100:0.0344649842)90.5/85:0.0226249778,((Mictr1_101764:0.1134167971,(Cloro1_577592:0.2615808513,Linth1_309128:0.1235177039)87/98:0.0487781463)80.6/91:0.0455442492,Corma2_231922:0.0408535595)20.9/56:0.0174730057)82.8/96:0.0147915693,((((((((Fusre1_502092:0.0078995778,(((((((Fustr1_404750:0.0126748468,Fustri1_569028:0.0140013404)78.5/100:0.0111594345,((Fusps1_4303:0.0039226289,Fusgr1_9890:0.0000028236)76.6/100:0.0052119315,Fusven1_523210:0.0066089752)91.5/100:0.0183155459)89.1/92:0.0145486664,Fuseq1_142950:0.0060077482)86.8/91:0.0097178813,(((Fusoxy1_142453:0.0000000000,Fusox2_17626:0.0000000000):0.0000028236,FusoxT415_241579:0.0000028236)0/61:0.0000024476,Fusoxys1_872892:0.0000028236)0/60:0.0000027599)0/87:0.0039039502,Fusco1_501147:0.0041728728)77.6/62:0.0039112629,Fusve2_10278:0.0118331112)75.4/78:0.0039541211,Fusfu1_8547:0.0000026254)0/65:0.0000029621)87.5/82:0.0216223827,Acrst1_690044:0.1908616297)71.8/91:0.0235754662,((((Necha2_123115:0.0000029786,FusspF11_1_802298:0.0000026947)93.5/100:0.0117945200,Fusso1_389694:0.0038612350)77.1/97:0.0038599603,FusspF23_1_113888:0.0000028236)78.9/97:0.0083112927,FusspF10_1_402658:0.0385832486)95.3/100:0.0386161768)59.3/91:0.0263277386,(Ilyrob1_540500:0.0000020518,(Ilyeu1_621972:0.0000028236,Ilysp1_1748286:0.0000028236)98.4/100:0.0191736972)99.8/100:0.0648532548)96.9/100:0.0367176614,Nieex1_855997:0.0764448104)87.5/97:0.0170036277,((Neodi1_8724:0.0426655612,((Neora1_197176:0.0076717277,(Ilyrob1_346406:0.0038359813,(Ilyeu1_672826:0.0000028236,Ilysp1_1486137:0.0000028236)0/64:0.0000023300)0/70:0.0000022626)61.8/99:0.0022587542,(Daces1_175642:0.0084985059,Dacma1_15748:0.0151820546)99.5/100:0.0451280983)98/99:0.0417913050)21.7/78:0.0078487065,Myrin1_466014:0.1019184144)87.9/61:0.0227978266)93.2/61:0.0249224406,((Stael1_450797:0.0874314797,MarPMI226_412285:0.0936657612)79.2/57:0.0264160508,Cylol1_250281:0.0680633117)91.9/60:0.0192158082)94.7/68:0.0301281824,((Cloro1_571853:0.1161242892,Stagr1_393416:0.0935065479)95.9/90:0.0465042315,Pursp1_307317:0.2566398282)0/17:0.0000020798)73.7/82:0.0097872857)96.2/98:0.0311960501,(((((((Xylhyp1_576967:0.0249235778,Xylcub1_342290:0.0334918347)68.2/100:0.0065428986,Entma1_356607:0.0505683772)90.1/100:0.0195777273,Antav1_350995:0.0413427119)99.9/100:0.0991942212,Bisnum1_636518:0.0536541577)93.6/100:0.0435734007,((HypCI4A_1_321616:0.0439437426,(HypEC38_3_433962:0.0040222727,HypCO275_1_21730:0.0038614504)99.1/100:0.0542403443)17.7/95:0.0103983662,DalEC12_1_334746:0.0448650825)92.3/100:0.0382202518)87.8/100:0.0203840914,Eutla1_9895:0.0699856691)84.4/98:0.0186087140,(((((XylPMI506_481067:0.0721025968,(Phaal1_887:0.0281461775,PhaeoFL0889_1_248451:0.0383416831)100/100:0.1284929942)94.7/59:0.0359162142,(Pestal1_148148:0.0658012493,Truan1_523326:0.0663687353)61.3/90:0.0149023628)82.2/43:0.0200720928,Plecto1_283587:0.0531887138)85.8/49:0.0188277763,(Apimo1_171751:0.0737520788,Khuory1_374754:0.0715437460)97.2/98:0.0450168377)80.5/49:0.0157242278,Pseve2_347475:0.1661301643)94/59:0.0327895197)95.2/90:0.0353530991)88.8/94:0.0140765463)90.3/84:0.0292133202,Lolmi1_13213:0.0907891416)95.9/100:0.0473984457,(((((((((Amore1_137121:0.0840475805,Bissp1_608807:0.0853794508)85/94:0.0249989549,(Acema1_723373:0.0405340063,Phisc1_652694:0.0373427265)62/82:0.0157785972)75.2/74:0.0061997375,(Lorju1_423909:0.0053552728,Lorma1_414259:0.0092602194)99.1/100:0.0873800909)67.2/87:0.0144951304,((Rutfi1_637649:0.0661488267,(Sclsc1_8923:0.0260824423,(Botci1_8483:0.0000028236,BPKS_XP_001555327.1:0.0000028236)92.6/100:0.0202138940)99.8/100:0.0683168208)95.5/100:0.0336982356,(Greab1_404594:0.0503184968,(Hymvar1_397061:0.0170547161,Zalva1_289536:0.0110428034)99.5/100:0.0710798908)86.5/77:0.0140856754)80.1/67:0.0072474280)85.8/84:0.0145879171,Bissp1_690260:0.1166547297)82.9/85:0.0131784675,(((Melva1_436004:0.0900574991,(Chalo1_432867:0.0110654304,Melbi2_607994:0.0042048514)0/83:0.0000028522)93.3/100:0.0219053618,Rhier1_221636:0.0425488414)92.5/100:0.0274481286,Ascsa1_9669:0.0424694407)54.2/86:0.0215563054)76.1/71:0.0114832275,(((((Lepor2_606752:0.0000028236,(Rhesp1_276887:0.0278258035,Marbr1_2823:0.0600803162)0/51:0.0000028828)0/59:0.0000024193,Leptod1_300957:0.0000028236)84.8/61:0.0038508705,(Phimu1_365123:0.0115568739,Cadsp1_525675:0.0133217179)0/49:0.0000024119)0/54:0.0000028044,Cadsp1_542958:0.0549328234)96.9/88:0.0351161905,(Glalo1_11078:0.0817033679,Lacsu1_8841:0.1059563483)86.9/99:0.0175414055)87.2/86:0.0197731035)86.8/91:0.0281937133,(((((Cocst1_700823:0.0585185910,Spafl1_4813:0.0157881246)6.8/78:0.0236505221,Pseel1_2333:0.0650527762)85/80:0.0094854938,Lopnit1_1_206560:0.0043911479)88.3/80:0.0164320228,Elyde1_716616:0.0518477620)99/100:0.0785520796,Bulin1_228355:0.0537807809)97.2/100:0.0624821863)49.7/99:0.0345874377,((((Blugr2_2192:0.0039180458,BlugrR1_1_78750:0.0000028236)62.6/100:0.0041711471,Blugra1_376:0.0196189938)100/100:0.1260189076,(Golci1_1250902:0.1736467618,Golci1_1765570:0.0724317922)94.9/100:0.0452061216)92.6/100:0.0490775620,Erynec1_378:0.1079707275)99.9/100:0.1457294778)98.9/100:0.0748826695)34.8/92:0.0289090856,(Thest1_4822:0.0275975995,Themi1_600997:0.0336596295)100/100:0.1913482119)81.9/99:0.0286595876,Sclsan1_240076:0.3576974091)55.6/85:0.0397308645,(((((Cocba1_648717:0.0920157096,Claim1_150955:0.2117033612)77.3/95:0.0356185818,((((Capep1_4943:0.0267092674,Capcor1_5625:0.0479373114)21.7/99:0.0103637877,Exode1_7633:0.0214828552)92.5/99:0.0191097301,((((((Claim1_153431:0.0038985812,Fonmu1_232:0.0039001521)77.1/99:0.0035719576,(Fonnu1_4746:0.0000028174,Fonmo1_5161:0.0000027706)77.7/100:0.0042245384)85.6/100:0.0079348558,((Claba1_132678:0.0000028285,Claps1_4034:0.0039433764)79.5/100:0.0067993897,(Exosi1_112633:0.0235117455,(EurotioJF033F_1_243430:0.0000027562,EurotioJF034F_1_14745:0.0000028236)0/86:0.0000022503)100/100:0.0760924574)95.8/93:0.0209512163)72.4/90:0.0039981568,(Capse1_365777:0.0038992893,(Claye1_7335:0.0237574609,Claca1_104690:0.0000028184)86.3/100:0.0078513704)99.6/100:0.0363898934)96.7/93:0.0292503134,Exoxe1_137180:0.0273582701)87.2/90:0.0123398638,(((Exoalc1_J33_514045:0.0076205771,Exoalc1_529911:0.0000025024)100/100:0.0898561602,(Cypeu1_121914:0.1077628395,Phiatt1_4129:0.2904836272)99.4/94:0.0906267985)89.6/75:0.0297791220,(Exome1_111436:0.1086995670,Exoaq1_7861:0.0584472801)3/54:0.0066093494)88.6/82:0.0169645447)74.5/58:0.0053913736)76.6/59:0.0174977592,(Exool1_133300:0.0320743693,Exosp1_906:0.0277217693)92.4/100:0.0245235711)84.1/83:0.0183842450)89.2/85:0.0369262664,EndpusZ1_8056:0.1774610615)99.5/98:0.1131204643,((Clagr3_3665:0.0740646967,Usnflo1_571140:0.1183992308)84.7/100:0.0436479380,Xanpa2_1648256:0.1948295530)96.2/100:0.0844549021)23.9/64:0.0249452060,Symko1_849293:0.2454382650)33.5/80:0.0414884378)89/85:0.0609999795,(Artol1_2125:0.1046995246,Monha1_2358:0.1911471995)100/100:0.2756617482)70.5/98:0.0807759535)99/100:0.1342802068,(((((Cytmel1_1282012:0.1381123341,Cytmel1_1424582:0.0891189843)97.8/100:0.0872982711,(Irplac1_1215172:0.0999461579,Flafl1_1311017:0.0970862891)99.9/100:0.1585498655)84.2/87:0.0747106182,Trace1_965590:0.2600524832)81.5/89:0.1279435797,(Irplac1_1214919:0.0433196925,Flafl1_864580:0.0648072157)100/100:0.3161537704)82.3/97:0.0593775919,(Cervir1_2013684:0.3355187528,Cervir1_2013686:0.0762019710)99.9/100:0.2554804341)100/100:0.1781916020)77.9/99:0.0787984598)94/100:0.0524591424,(((Phaca1_249918:0.0612768553,Phchr2_2898034:0.0472641685)84.6/100:0.0424661767,Phchr2_2678047:0.1746276003)97.8/100:0.0689651140,(Cervir1_1842948:0.0060888242,Lepmol1_959691:0.0289700652)96.2/100:0.0559621566)94.6/100:0.0662376804)52.5/92:0.0370613972,Phlcen1_7834:0.1128352072)99/100:0.0659223806,Phlrad1_141829:0.0798461180);
