# Supplementary material for: Evolutionary Histories of Type III Polyketide Synthases in Fungi
Source: Front Microbiol. 2020 Jan 21;10:3018. doi: 10.3389/fmicb.2019.03018 (PMC6985275; doi:10.3389/fmicb.2019.03018)
Supplement: MATERIAL S5 — Curated protein alignments used to build phylogenetic trees. [file Data_Sheet_5.zip › Fig1.KOG0189.mafft.trimal.mfa]

>Acema1 710 bp
gagtccggatacctccccctcgcaaaaaacacctcaatcctcaacctcaacaacctctcc
cctcgacgtcctccgctgggcaaagataactttcccaaacctctaccaaaccaccgcctt
tggcgttccggtctcgtcaccctcgacatgctctcgaaactccaaattcctaatcgatgc
catattcctcgacaccctataccacttccaagaaacgctcgatctagttgagaaagcgaa
ggctcgatacaacgtcaatctgcatgtgtataaaccagagggatcgactacagcagagtt
tgagagcaagcacggaaaggagttatggaagacaaaccccgacctctacgactgggtcgc
aaaagtgagcccaacgcgcctacgacctcgccgtcttcgccgtcctcaccggccgccggc
gctcccaaggcgccaaacgcgaatccctcgacataatcgaagtcgatgaagtcatcaaga
taaaccctcttgcgagctggagtttcagggaagtggagaattatatcaaggagcatgatg
tgccgtataatgagttgttggatagagggtataagagtgtgggtgattggcattctaccc
agttaaggagggggaggatgagagggcggggaggtggaaggggcagagaagacagagtgt
gggattcataataaaggagtaagtatgcccaatttttgatgaaatggagc
>Achstr1 710 bp
gactcgggcttcctgcccatcactcggcacacctggaatctcaacctggagtcgctgcac
cctggacatcctccggttcagcaagatcttctttcccaacctctaccagtcgacggcgtt
cggcctacgggcctcgtcacgatagacatgctctccaagatcaacgctcagcgtcgacct
cattttcctcgacaccctctaccacttcgaggagacgtatgacctcgtcgagcgggtcaa
ggcccggtataacgtccatgtccatgttttcaagccggcggacgagaccgtcagccagtt
cgaggagttgtacggcgagaagctgtacgagacgtcatctgaactgtacgactggatcgc
caaggtgagcccagcgcgcctatgaactgaaggttgccgctgtgctcacgggccggcgtc
ggtcgcagggaggccagcggggcgacatcaaggtcatcgagctagacgaggttgtcaaga
tcaatccatttgcgaactggaccttcacccaagtcaaggcctacatcgatgagcacaacg
tgccctacaatgcactcctcgaccggggatacaagtcggtcggcgactggcattcgaccc
tgtcggcgagggtgaggatgagcgtgccggccggtggaagggacagacaagaccgagtgc
ggcatccacaacaacagagtcgctatgcgcagtggcttgccaaaacgcac
>Aciaci1 710 bp
gactcgggatacctgccacttaacaagcccacctccgacctcaacctcgagggcaaggac
gctggacatcctgcgtttctgcctgatcatgttcccgggcctataccagtcgacggcgtt
cggccttccgggctggcgaccatcgacatgctctcgcgtatccaggccaagggttggcct
gatcttcctcgacaccctgttccacttccccgagacgtacgcgctggtggaccgcgtgcg
gcagcggtacggcaccaaggtgcacgtgttccggccggacggcgactccgtggccgagtt
cgaggagcgctacggcgagaagctgtacgagatgtccgaggagctgtacgactggatcgc
caaggtgagcccagcgtgcgtacgagctgcgcgtggccgccgtgctgacgggccgccgga
gatcgcaggggggcgcccgcaacagcatccccgtcatcgagctcgacgaggtcgtcaaga
tcaaccccctcgcctcgtggtccttcgccgaggttcgggagtacatccgcgcgcacgacg
tgccgtacaacgagcttctcgatcgggggtacaagtcgatcggcgactggcactccaccc
cgtgggcgagggcgaggacgagcgcgccggccgctggaaaggccagagaagactgagtgc
ggcattcacaacaacagtcgcggtacgcccagttcctccagaggccgacc
>Acral2 710 bp
gaaacagcgcccctgccccttgccaagcacacctcgaacctcaactttgagaccctggac
gctggacatcctccgcatctgcaagatcatcttccccaacctctaccaatcgacagcctt
tgggctacgggactcgtcaccctcgacatgctctccaagctgcaagcaagtcgtcgacct
catcttcctcgacaccctataccacttccaggagacccacgacctcgtggcacgggcaca
ggcccggtacaacgtgcgtctgcacatctacaagccctacggcaacacgaccgaggagtt
tgccgcgcggtacggcgagaagctgtacgagaccgagtcggaactgtacgactggaccgc
caaggtgagcccagcgggcctacgagctcggcgtggccgccgtgctcaccggtcggcgga
ggtcccagggcggctcccgcgacaagatgcccatcatcgaggtggacgacgtgatcaaga
tcaacccgctcgccaagtggaccttccagcaggtgcgcgactacatcgctcagaacgacg
tgccgtacaacgcgctcctggaccgcgggtacaagtccgtcggcgactggcactccaccc
cgtggccgagggcgaggacgagcgcgccggtcgctggaagggccagagaagaccgagtgc
ggcatccacaacaaaagtcgaggtacgcgcagtacctcgcgagttggccc
>Acrst1 710 bp
gagtccggatacctccccctttccaagcccacgttgaacctcaacctcgagtccatgcac
cctggacatcctccgtttctgcaaggtcctcttccccaacctctaccaatcgactgcgtt
cggtctactggcctcgcaaccatggatatgctttccaagattcacgcgccaagtcgacct
catcttccttgacacactctaccacttcaaggagacgtatgacctcatcgaccgtgtccg
tgagcgttacaacgttcctctccacatcttcaagcctgaaggcgagaccgctgagcaact
cgaggagacgtacggcgcggaactttaccacaccgcctctgagatgtacgactggattgt
caaggtgagcccagcgtgcataccagctaaaggtcacagccgtgctcaacggccgtcgcc
gctcacaaggtgctgcccgtggctccattcccatcatcgagctcgacgacgtcatcaaga
tcaaccccatggccacttggtccttcaagcaggtcaacgagtacatccgtgagaacaatg
ttccatacaacgcactgctcgaccagggctacaagtccatcggtgactggcactctaccc
cgtcaaggatggcgaggacgagcgtgccggccgatggaagggccaaacaagaccgagtgc
ggcatccacaacaaaagtcccgctacgcacaactccttgtgagatggaga
>Altal1 710 bp
gagtcgggctacctgcccttcgcaaagctcacttgaatcatcaacctacaaaagctcgag
cctagatattctccgatggtgcattacatctctgcctggactgttccagactaccgcctt
tggactactggcctcgtcactgtggacatgctttcgaagcttgacgagcacaatcgactt
gatctttttggacacactataccacttcgatgaaacatatgcccttgtcgaccgagtaag
gaggcgatacggaacaccggtccacgtctacaagcctgctggcgacaatgtcaacgactt
tactgccaagcacggtgacaagctctgggacaccaacgacgaactctacgactacgttgc
gaaggtgagccgagcgtgcctacgaacttcaagtcaaggccgtcctgaccggccgtcgac
gcagccaaggtggaaagcgaggagacctagacatcatcgagatcgacgaggtcatcaaga
tcaaccctctagccaactggagctttgcccaggtcaaggaatacgttgacgccaacgacg
tcccatacaacgaccttctcaacaggggttacaagagtgttggtgactggcactctaccc
agtagctgcaggagaggatgagcgatcagggcgctggaagggaaagccaagactgagtgc
ggtatccacaacccaagtcacgatacgctcagttccttcagagcaggcga
>Altalt1 710 bp
gagtcgggctacctgcccttcgcaaagctcacttgaatcatcaacctacaaaagctcgag
cctagatattctccgatggtgcattacatctctgcctggactgttccagactaccgcctt
tggactactggcctcgtcactgtggacatgctttcgaagcttgacgagcacaatcgactt
gatctttttggacacactataccacttcgatgaaacatatgcccttgtcgaccgagtaag
gaggcgatacggaacaccggtccacgtctacaagcctgctggcgacaatgtcaacgactt
tactgccaagcacggtgacaagctctgggacaccaacgacgaactctacgactacgttgc
gaaggtgagccgagcgtgcctacgaacttcaagtcaaggccgtcctgaccggccgtcgac
gcagccaaggtggaaagcgaggagacctagacatcatcgagatcgacgaggtcatcaaga
tcaaccctctagccaactggagctttgcccaggtcaaggaatacgttgacgccaacgacg
tcccatacaacgacctcctcaacaggggttacaagagtgttggtgactggcactctaccc
agtagctgcaggagaggatgagcgatcagggcgctggaagggaaagccaagactgagtgc
ggtatccacaacccaagtcacgatacgctcagttcctccagagcaggcga
>Altbr1 710 bp
gagtcaggctatctgcccttcacgaagctcacttgaattatcaaccttcagaagcttgag
cctagacattctccgatggtgcattacatctctacctggactcttccaaacgaccgcctt
tgggctactggcctcgttaccgtggacatgctttcgaagcttgatgagcacaatcgattt
gatcttcttggatacactctaccactttgatgaaacatatgcccttgtggatcgggtacg
gaggcgatacggaacaccggtacacgtttacaagcctgctggcgacaatgtcaacgactt
cactgccaagcacggcgacaagctttgggaaaccaacgacgaactctacgactacgttgc
caaggtgagccgagcgagcctacgagcttcaagtcaaggccgtcctgacgggtcgccgac
gcagccaaggtggaaagcgaggagacctagatattatcgagatggacgaggtcatcaaga
tcaaccctctagccaactggagcttcgcccaggtcaaggaatacgttgacgccaacggtg
tcccgtacaacgaccttctcaacaggggctacaagagtgttggtgactggcactctacgc
agtagccgcgggagaagatgagcgatcaggacgctggaagggcaagacaagaccgagtgc
ggtattcacaacccaagtcacgatacgctcagttcctccagagcaggcga
>Altro1 710 bp
gagtctggctatctaccctttacgaagctcatttgaattatcaacctccagaagctcgag
cctagacatcctacgatggtgcatcacatctctgcctggattattccagaccaccgcctt
tggtctactggcctggtcacagtggacatgctttcaaaactcgacgagcacaatcgactt
gatcttcctagacacgctctaccacttcgacgaaacctatgcccttgttgaccgggtaag
gaggcgatacggaacaccggtacacgtctacaagcctgctggcgacaacgtcaacgactt
tactgccaagcacggtgacaagctgtgggataccaacgacgaactgtacgactacgttgc
caaagtgagccgagcgtgcctatgaacttcaggtcaaggctgtcttgactggtcgccgac
gtagccaaggtgggaagcgtggagacctagacattgtcgaggtcgacgaggtcatcaaga
tcaaccctctcgccaactggaacttcgcccaggtcaaggaatacgtcgacgccaacgacg
tcccatacaacgaccttctcaacaggggttacaagagtgttggtgactggcactctaccc
agtagctgcgggagaggacgagcgatcaggacgctggaagggcaagacaagtcagagtgc
ggcatccacaacccaagtcacgatacgctcagttccttcagagcaagcta
>Amore1 710 bp
gagtctggctatcttcctctcactaaaaacacctcaatcctcaacctcaacaacctcgag
cctggatatcctccgctggtgcaagatcgctttcccaaatctctaccaaacgacggcctt
cggtgttctggtctcgtcaccctagacatgctctctaaacttcagacaccctatcgacgc
aattttcctcgataccctgtaccatttccaggaaaccctggacctcgtcgagaagaccaa
ggtcaggtacaatgtcaaccttcacgtctacaaacccgagggttccactgcggccgaatt
cgaagcaaaacacggaaaggaactctggaagacaaaccccgatctgtacgattgggttgc
caaggtgagcccaacgagcctacgatctatccgtcgcggctgttttgactggtcgtcgtc
ggtctcagggagcgaagcgcgagagtctggaaatcatcgaagtcgacgaggtgatcaaga
tcaacccgttggcaagctggagcttcaagcaagtggaggactacatcagggagaacaacg
ttccatacaacgagttgttggaccggggttacaagagtgttggcgattggcactctaccc
cgtcaaggagggagaagatgagagagccgggcgatggaagggccagcgaagacggagtgt
ggtatccacaacaaagaagcaagtatgctcaattcctctagaggcggagc
>Ampqui1 710 bp
gaatctgggtactttgccttcagcaagcgcatctcaatcatcaacttgcaacagctcgaa
cctagacattctgaaatgggccatgactacgctgcctggactctatcagacaactgcatt
tggtctactggtctggtcacggtggacatgctctccaagcttgatgagcacaatcgatct
gatttttctggacaccttgtaccacttcgacgagacttatgctctggtcgaccgcgtacg
acgacgctacggaactcctgtgcacgtgtacaagcctgctggcgacaccgtcgacgaatt
taccgccaagcatggcaacaagctttgggacactaatgacgaactctacgactatcttgc
caaggtgaaccgagcgtgcctacgaactccaggtcaaagcggtcctgaccggccgccgac
gcagccaaggtgcccaacgaggtgctctggacattgttgaagtcaccgaggttatcaaga
tcaacccactggccaactggagctttgcccaggtcaagtcctacgtcgatgccaacaacg
tgccttacaacgaacttctcaaccaaggatacaagagcgttggtgactggcactctaccc
agtcgcagcaggcgaggacgagcggtcaggccgctggaagggcaaacgaagaccgagtgc
ggcatccacaacccaagtctcgatacgcgcaattcctggcgagcaagagc
>Antav1 710 bp
gaatccggctacctccccctcacaaaactcacctacgacctgaacatggaatccatgaca
cctcgagcgcgtgcggttcagcatgcagctcttcccgaacctataccagagcacagcctt
cggcctaccggtctggtaacaatcgacatgctcagctctctcgcggtaccgtgtcgacgc
catcttcctcgacacactgtatcatttcaccgagacgtacgacctcatcgatcgtgtgcg
cgcgcggtatagtatccggctccatgtctataagcccgacgggagcagcacggctgaatt
cgaatccctctacgggaccgaactctacaccaccgcgtccgagctctacgactggatcgc
caaggtgagcccaacgcgcctacgagctcaaagtggctgccgtattcaccggccggcgac
gaagccaaggcggcgagcgggacaagatctcgttcatagagatagatgaagtcgtgaaga
tcaatcctttgctcgactggacgtttgcgcaggttaaggcttatatcgaggaacacgatg
tcccgtacaacgagctcttggatagggggtataagtccgtgggcgattggcactccaccc
tgttgccgccggtgaggatgagcgcgcgggacgctggaagggacagagaagacggagtgt
gggatacacaacaaaagtcgcggtatgcgcagttcttgctgagcaggagc
>Apibac1 710 bp
gactcggggttcctcccgctcaccccacacacctgaaatctcaacctggagcacatgcac
cctggacatcctccggttctccaaggtcttcttccccaacctttaccagacaacagcttt
cggtctaccggtctcgtcaccatcgacatgcttgccaagatccaaacgcaacattgacct
catcttcctggataccctctaccacttcaaggagacatatgaactcgtcaacactgtcaa
ggagcgctatgggctcaagatgcacgtcttcaagccacttgatgagacagcagccgattt
cgagaacacatacggagaaaaactctgggagatgtcatccgagttgtacgactgggtcgc
caaggtgagcccaaagagcgtacgaactcaaggtcggcgccgtcctgactggacgtcgcc
ggtctcagggtggccagcgtggtgccatccccgtcattgagcttgacgaggtcatcaaga
tcaaccccctcgtcacctggaccttcaagcaagtgaacgactacatcaaggagaacaacg
tgccatataacgccctgctcgaccagggttacaagtccgttggtgactggcactcgaccc
tgtcgccgagggcgaggatgagcgtgccgggcggtggaagggtcagagaagaccgagtgc
ggcatccacaacaaaagagccggtatgcgcagtggttgaacagaccgcga
>Apimo1 710 bp
gaatccggctatctccccctgaccaagcgcacatccgacctcaacctcgagcgtatgtcg
gtaagaccgtcttcgcttcgtcaaggccctcttccccaacctgtaccagtctaccgcatt
tggtcttcgggccttgttgccatcgacgtgctctccaagatccaagccccttgttgacct
cattttcctcgacacactctaccacttcaacgagacctacgatctggtggaccgcgttcg
gtcccgctacaacgtcaacctgcacgtatacaagcccgcagacgagaccaccgccgagtt
cgaggagcgttacggcgagaagctgtatgaccaagccgccgagctgtacgattggatcgc
caaggtgagcccagcgggcgtatgagctgggcgtggccgccgaacttaccggccgccgcc
gttcccagggtggacagcgcgacaagatccccgttctcgaggtcgacgaggtcgtcaaga
ttaaccccttggttgactggaccttcgcccaggtccggggctacatcgccgagcacaacg
tcccttacaacatcctcctggaccagggctacaagtccgtcggtgactggcactcgaccc
cgtcaaggaaggcgaggacgagcgtgccggtcgctggaagggccagccaagaccgagtgc
ggcattcacaacaaaagtcccgctacgcccagttcctcca----------
>Apope1 710 bp
gactccggattcctccctttcacccagcacacctaaaacctcaacctcgagaccatggag
cctggatattctccgcgtctgcaaagtcctctttcccaatctctatcaaaccaccgcctt
cggcctacagggcttgccactatcgacatgctctccaagatccaaacgcagcgtcgacct
catcttcctcgacacattgtatcacttccaagagacatacgacctcgtggaccgcgtccg
ggctcgttataacgtcaagcttcacgtattcaagcccgctgacaacacagtggccgagtt
cgaggggacgtacggcgagaagctttacgagatgtcgtctgagctgtacgactggatcgc
aaaggtgagcccaacgtgcgtatgagcttaacgtggctgccgtgctcacgggccgccgga
ggtcacagggcggccagcggggtgacatcggcgtcatcgagattgacgaggtcgtcaaga
tcaacccgttggtcaattggtcgttccagcaggtcaagagctacatcaccgagaacaacg
tgccgtacaatgcgctcctcgacagggggtacaagtcgatcggggactggcattcgaccc
ggtgggcgagggtgaggacgagcgcgccggccggtggaagggccagacaagaccgagtgc
ggcatccacaacaaaagagtcggtatgcccagtacattgcaacatcgaga
>Artbe1 710 bp
gagtccggatacatccccttcaccaagaacatcttcatcctcaaccttcagttcctcgag
cccagaggtcctcaagtggtgtgttacctctcttcccggcctcttccagtcgacctcctt
cggtctaccggacttgttatcttggacatgctctccaagct-----accagcgtagatct
catcttcttcgacaccctgcaccacttccaggagaccattgatctccgtgacggaatcca
aaaggactaccacctcactcttcacgtctacaagcctcagggcaacaccgctgccgagtt
tgccgccaagcacggtgagaagctgtgggagaccaacgacgagctctacgactggctggc
caaggtgagcccagcgtgcttacgagcttggtgtcactgctatgcttactggccgccgcc
gcagccagggtgctaagcgcggcaacatggacattatcgaggtcgacgaggtcatcaaga
tcaaccctctcgccaactggaacttcgaccaggttaaggagtacgtcagccgccgcaacc
ttcgatacaacgctcttctcgaccggggctacaagtccgtcggtgactggcactccaccc
cgttgctcagggtgaggacgagcgttccggccgatggaagggccagccaagaccgagtgc
ggcatccacaaccccgatccaagtatgcccagttcctcatgaacaggaac
>Artol1 710 bp
gagtctggctacctgcccttcactgctcacacctcagatatcaatctggctaagcttgag
cctagatgtcatccgatggagcatgattactttcccaagcctctttcagaccaccgcctt
cggtctactggtcttgtcactattgatatgatctctaagatcgctc------gttgacct
catcttccttgacaccctattccacttcaaggaaacacacgaactcgtcgaagcttgcca
aagacactataccgctaaattccacatctacaaaccagcaggtgaaaccgttgatgagtt
caacaagcttcacggtgacaagctatgggaaacaaatgataacctctatgactaccttgc
caaagtgagcccaacgagcttacgagttgagggtcaaggctgtctttaccggtcgacgaa
agagtcaaggcggcaagagaggatctttggatgttgttgaggtcgacgaggtgattaaaa
tcaatcctttggcgaactggactttccctcaggtcaaggcttatattgatgccaatggtg
taccatacaatgtcttgttggatcggggatacaagagtgttggtgactggcattccaccc
cgtcaaagaaggcgaagacgagagagccggaagatggaagggacagagaagactgaatgt
ggaatccacaaccccggtcgaagtacgctcagttcttgcagaacaggaac
>Ascim1 710 bp
gagtctggataccttcctttcactcctgccaactcaaacatcaacctccaggagcttgag
cccagatatcctgaaatggtgcctgataactctccctaacctcttccagaccaccgcatt
tggtctaccggtcttgtaaccatcgatatgctttctcgtcttgatgcacca-------ct
catcttcctcgatactcttcaccacttcccagaaacccacgatcttgtccgtcgtgtcca
ggagcgctacaccgtcgacctccatgtcttcaagcccaagggctcatccgccgaagaatt
ctctgccaagcacggcgagaacttgtgggagactaatggtgatctctatgacttcgttgc
caaggtgagcccagagagcctacgagttgaatgtgaaggctgttttgactggcagacgga
ggagtcagggaggaaagaggggtgacttgccgattgtggaggtcgatgatgttgtcaagg
tcaacccattggccaactggtcgtttcagcaggtcaaggcttatgttgatgaacataatg
ttccatataacgcgcttttggatcggggttacaagtcggtcggtgactggcattctaccc
tgtcaaggaaggagaggatgagcgtgctggtagatggaagggccagccaagaccgagtgt
ggaatccacaacaaagatccaaatacgccgagttcctcaacagcaagagt
>Ascra1 710 bp
gagtctggatacctgcctttcaccaagctcatctcaatcctcaatttgcagaagctggag
cccagacattctcaaatggtgcatcacatccctgcctggactgtcgcagacaaccgcctt
tggactactggcctcgtcaccctggacatgctttctaagatggacgagcacaacggacat
gatcttcctggacacactgttccactttgacgagacctacgcactggtcgaccgtattcg
taagaggtacaacatccctgttcacgtgtacaagcctgccggtgacaacgtagcggattt
caacgcacggtacggcgagaagctctgggagagcaacgaggaccattacgactacgttgc
caaggtgagccgagcgtgcgtacgagctccaagtcaaggcagccctcaccggacgccgcc
gaagccaaggaggcaagcgtggtgatctcgacattatcgaggtcaacgaggtcatcaaga
tcaaccctctggccaactggtcgtttgcccaggtcaaggcgtacattgacgccaacaagg
tgccgtacaacgagctcctgaacaagggctacaagagcgtcggtgactggcactcgaccc
ggtggcggcgggagaggacgagcgggcaggacgctggaagggccgcacaagacagagtgt
ggcatccacaacccaagtccaagtacgcgcagttcctcatgagcaagagc
>Ascsa1 710 bp
gagtcaggatatctacctctcacaaaaaacacctcaattttgaatctcagtcaccttgct
cctcgacatcctacgatgggccaaaatcaccttcccgaacctctaccaaaccaccgcctt
cggcctaccggtctagtcaccctggatatgctctcgagtctccaaacacctaatcgacac
catctttcttgacacgctctaccatttccaagagaccctcgctctagttgagaagaccaa
ggcccgatataacgtgaacctacacgtatacagacccgaaggcaacacagtcgaagaatt
cgaagcccgccacggcaaagagctctggaagacagcacccgacctctacgactgggtagc
aaaggtgaacccagcgagcctacgatctctccgtggccgcggtcctgaccggtcgccgac
gctcccagggtgctaaacgagaatccctcgagattatcgaagtcgatgaagtaatcaaga
tcaacccgttagcgagctggaccttcaaacaagtgtatgattatatcagagagcatggtg
tgccgtacaatgagttgctcgaccgggggtataagagcgtgggagattggcacagcaccc
agtgaaggagggcgaggacgaacgtgcggggaggtggaaggggcagcgaagacggagtgt
gggattcataacaaaggagtaagtatgcgacgttcttggcgagatggagc
>Aspac1 710 bp
gactctggctattctcccttcaccaagcacacttgaatcctcaacttgcagttcctcgag
cccagacgtcctgagatggtgtgtcacttcactgcctcacctttaccagaccactgcctt
tggcttactggtctggtcactatcgatatgttgtccaagttggctgctcagagtcgacct
gatcttcctcgataccctccaccacttccccgagaccttggctctggtcgaccgcgtccg
tgagaagtacctgaacaccatccatgtctacaagccccagggtgagaccgaggaggactt
cgctaagaagcacggtccccgcctctgggagaaagacgaccagttctacgactgggctgc
caaggtgagcccagcgtgcctacgaactcaacgttcacgccgtcctcactggccgccgcc
gcagccagggtggcaagcgtggtgatatcgacatcattgaggttgacgaggtgatcaaga
tcaaccctctcgccaactggtccttcgatcaagtcaagcagtacgtcaaggagaacaacg
ttccttacaatgagctcctcgaccgtggctacaagagcatcggtgactaccactccaccc
cgttagggagaacgaggatgagcgttccgggcgctggaagggtcagccaagaccgagtgt
ggcatccacaaccccgctccaaatacgcacagtacctcatgagatggagc
>Aspacu1 710 bp
gactctggctattctcccttcaccaagcacacttgaatcctcaacttgcagttcctcgag
cccagacgtcctgagatggtgtgtcacttcactgcctcacctttaccagaccactgcctt
tggcttactggtctggtcactatcgacatgttgtccaagttggctgctcagagtcgacct
gatcttcctcgataccctccaccacttccccgagaccttggctctggtcgaccgcgtccg
tgagaagtacttgaacaccatccatgtctacaagccccaaggtgagaccgaggaggactt
cgccaagaagcacggtccccgcctctgggagaaagatgaccagttctacgactgggctgc
caaggtgagcccagcgcgcctacgaacttaacgttcacgccgtcctcactggccgccgcc
gtagccagggtggcaagcgtggtgacatcgacatcattgaggttgacgaggtgatcaaga
tcaaccctctcgccaactggtccttcgatcaagtcaagcagtacgtcaaggagaacaacg
tcccttacaatgagctcctcgaccgtggctacaagagcatcggcgactaccactccaccc
cgtcaaagagaacgaggatgagcgttccgggcgctggaagggccagccaagaccgagtgt
ggcatccacaaccccgctccaagtatgcacagtacctcatgagatggagc
>Aspbom1 710 bp
gactctggctatctccctttcacgaagcacacctgcattctcaacctgcagttcctcgag
cctagatgtcctgagatggtgtgttacatcacttcctcaccttttccagaccaccgcgtt
tggtctactggactcgtcactcttgatatgctttccaagctggaggctcagagtcgacct
catcttcttggacactcttcatcacttctcggaaacccatgctctggttgacaaggttcg
ccagaagtacttgaacaacatccatgtctacaagcccaagggcaactctgaggaagagtt
tgccaagaagtatggtgcccgcctatgggaacgggatgaccagctctacgactgggtcgc
caaggtgagcccagcgtgcctacgaaatgaacgtccatgctgtccttaccggccgacgcc
gtagccagggtggcaagcgtggtgaccttgacatcatcgaggttgacgaggttatcaaga
tcaaccctctggccaactggaccttcgatcaagtcaagcagtacatcaaagaaaacaatg
taccctacaatgagctgcttgaccgcggctacaagagcattggagactaccactccaccc
tgtcaaggaaaacgaagatgaacgatccggtcgctggaagggccaaccaagaccgagtgt
ggcattcacaaccccgctccaagtatgctcaatacctgatgaccttgagc
>Aspbr1 710 bp
gactctggctattctcctttcacgaagctcacttgaatcctcaacttgcagtttcttgag
cccagatgtcctgagatggtgtgtgacctctctgcctcacctctaccagaccaccgcttt
cggtctacgggtctcgtgaccttggacatgctctccaagctggacgcccagagttgatct
catcttcctcgacaccctccaccactttcaagagaccctggatctggtcgaccgtgttcg
ccagaagtatttggtcaacatccatgttttcaagcctcagggcgagaccgaggaagaatt
cgcccagaagtatggtgcccgtctctgggagaaggacgaccagttctacgactgggtggc
caaggtgagcccagcgtgcctacgaactcaatgttcacgctgtccttactggacgccgtc
gcagccagggtggcaagcgtggtgatctcgatgtcatcgaggttgacgaggtgatcaaga
tcaatcctctcgccaactggtccttcgagcaggtcaagcaatacgtccaagacaacgatg
ttccttacaacgagttgctcgaccgtggctacaagagcatcggtgactaccactccaccc
cgtcaaggaggacgaagatgagcgctctggtcgctggaagggtcagagaagactgagtgc
ggtatccacaaccccgctccaagtatgctcagttcctcatgaaatggagc
>Aspbrev1 710 bp
gagtctggctatcttcctttcacgaagctcacctccattctcaacttgcagttccttgag
cctagatgtcctgagatggtgtgttacatcactccctcatctattccagaccactgcctt
cggtctacgggtctggtaaccttggacatgctttccaaactggatgcccagagtcgacct
cgtgttcctcgacactcttcatcacttcaaggaaaccctggccttggtcgacaaggtccg
caagagatacctcaacaacatccatgtctataagccgaagggggaaaacgaagaagattt
cgccaagaagtatggttcccgcctttgggaacgcgatgaccagttctacgactgggtggc
caaggtgagcccaacgtgcctacgaactcaacgtccatgccgtcctgactggacgtcgcc
gcagccaaggtggcaagcgtggtgaccttgacattattgaggtcgacgaggtcatcaaga
tcaaccctctcgccaactggagctttgaagaagtcaaggcatacgtcaaggaaaacgatg
ttccctataatgaactcctcgaccgcggctacaagagcattggtgactaccactctaccc
tgtgaaggagaatgaggacgagcgctctggtcgctggaagggccagagaagaccgagtgt
ggtatccacaaccccgctccaaatatgctcagttcttgctgacatggagc
>Aspbru1 710 bp
gactctggctattctcccttcaccaagcacacttgaatcctcaacttgcagttcctcgag
cccagacgtcctgagatggtgtgtcacttcactgcctcacctttaccagaccactgcctt
tggcttactggtctggtcactatcgatatgttgtccaagttggctgctcagagtcgacct
gatcttcctcgataccctccaccacttccccgagaccttggctctggtcgaccgcgtccg
tgagaagtacttgaacaccatccatgtctacaagccccaaggtgagaccgaggaggactt
cgccaagaagcacggtccccgcctctgggagaaagatgaccagttctacgactgggctgc
caaggtgagcccagcgcgcctacgaacttaacgttcacgccgtcctcactggccgccgcc
gtagccagggtggcaagcgtggtgacatcgacatcattgaggttgacgaggtgatcaaga
tcaaccctctcgccaactggtccttcgatcaagtcaagcagtacgtcaaggagaacaacg
tcccttacaacgagctcctcgaccgtggctacaagagtatcggcgactaccactccaccc
cgtcaaagagaacgaggatgagcgttctgggcgctggaagggccagccaagaccgagtgt
ggcatccacaaccccgctccaagtatgcacagtacctcatgagatggagc
>Aspcal1 710 bp
gagtccggctatctccccttcaccaagcgcatctgcatcctcaaccttcaattcctcgag
ccaagatgtcctcagatggtgtgtcacctcgcttcctcacttgtaccagaccaccgcctt
tggtctacaggcctcgtgatcatggacatgctttccaaactgtccactcaaagtcaacct
tatcttcctcgacactctgcaccacttcccagagaccctcacccttgtcgacaaggtccg
caagaggtaccatcaacacattcatgtttacaagcctcaaggcgaaaccgaggaggagtt
tgccaagaagcacggtgctaaactctgggaaacggatgaccagctctatgactgggtcgc
caaggtgaacccaacgtgcatacgaactgaacgtccatgctgtcctgactggacgtcgac
gcagtcagggaggcaagcgtggagatctcgacataattgaggtcgacgaggtgatcaaaa
tcaacccactcgccaactggaatttcgaccaagtcaagcaatacgtcaaggaaaacgacc
taccatacaacgagcttctggacaagggctacaaaagcattggtgattaccactctaccc
cgtgaaagagaacgaagatgagcgttccggccgctggaagggtcaacaaagaccgagtgc
ggtatccacaaccccgatccaagtatgctcagtaccttatgagatggagc
>Aspcar1 710 bp
gagtctggttatctccccttcaccaagcgcatctgcatcctcaaccttcaattcctcgag
ccaagatgtcctaagatggtgtgttacctcgcttccacacctgttccagaccaccgcctt
tggtctacaggccttgtgatcatggacatgctttccaaactgtccactcagagtcaacct
tatcttcctcgacacccttcaccacttcccagagactctcacccttgtcgacaaggtccg
caagaggtaccatcaacacattcatgtttacaaacctcaaggcgagaccgaggaagagtt
tgccaagaagcacggtgctaaactttgggaaacggatgaccagctctatgactgggtcgc
caaagtgaacccagcgcgcctacgaactgaacgtccacgctgtcctaacaggacgtcgac
gcagtcagggaggcaagcgtggagatctcgacatcatcgaggtcgacgaggtgatcaaaa
tcaacccactcgccaactggaatttcgaccaaatcaagcaatacatcaaggaaaacgacc
taccatacaacgagcttctggacaaaggctacaagagcattggtgattaccactctaccc
tgtgaaagagaacgaagatgaacgctccggccggtggaagggtcaacaaagaccgagtgc
ggcatccacaaccccgatctaaatacgctcagtaccttatgagatggagc
>Aspcos1 710 bp
gactctggctattctcccttcactaagctcacttgaatcctcaacttgcagtttcttgag
cccagacgtcctgagatggtgtgtcacctctctgcctcacctctaccagaccaccgcttt
cggtctactggtcttgtgaccctggacatgctgtccaagctggacgcccagagttgatct
catcttcctcgacaccctccaccacttcaaagagaccctggatctggtcgaccgtgtccg
ccagaagtatctggtcaacatccacgtcttcaagcctcagggcgagaccgaggaagaatt
tgcccagaagtacggtgcccgtctctgggagaaggacgaccagttctacgactgggtggc
caaggtgagcccagcgtgcctacgaactcaacgttcacgctgtccttactggacgtcgtc
gcagccagggtggcaagcgtggtgacctcgacgtcatcgaggttgacgaggtgatcaaga
tcaaccctctcgccaactggaccttcgagcaggtcaagcaatacgtccaagaaaacgatg
ttccctacaacgagttgctcgaccgtggttacaagagcattggtgactaccactccaccc
agtcaaggagaacgaagatgagcggtctggtcgctggaagggccagagaagaccgagtgc
ggtatccacaaccccgctccaagtatgctcaattccttatgagatggagc
>Aspeuc1 710 bp
gactctggctattctcccttcactaagctcacttgaatcctcaacttgcagtttcttgag
cccagacgtcctgagatggtgtgtcacctctctgcctcacctctaccagaccaccgcttt
cggtctactggtcttgtgaccctggacatgctgtccaagctggacgcccagagttgatct
catcttcctcgacaccctccaccacttcaaagagaccctggatctggtcgaccgtgtccg
ccagaagtatctggtcaacatccacgtcttcaagcctcgggacgagaccgaggaagagtt
cgcccagaagtacggtgcccgtctctgggagaaggatgaccagttctacgactgggtggc
caaggtgagcccagcgtgcctacgaactcaacgttcacgctgtccttactggacgtcgtc
gcagccagggtggcaagcgtggtgacctcgacgtcatcgaggttgacgaggtgatcaaga
tcaaccctctcgccaactggaccttcgagcaggtcaagcaatacgtccaagaaaatgatg
ttccctacaacgagttgctcgaccgtggttacaagagcattggtgactaccattccaccc
agtcaaggagaacgaagatgagcggtctggtcgctggaagggccagagaagaccgagtgc
ggtatccacaaccccgctccaagtatgctcagttccttatgagatggagc
>Aspfij1 710 bp
gactctggctattctcccttcaccaagcacacttgaatcctcaacttgcagttcctcgag
cccagacgtcctgagatggtgtgtcacttcactgcctcacctttaccagaccactgcctt
tggcttactggtctggtcactatcgatatgttgtccaagttggctgctcagagtcgactt
gatcttcctcgataccctccaccacttccccgagaccttggctctggtcgaccgcgtccg
tgagaagtacttgaacaccatccatgtctacaagccccaaggtgagaccgaggaggactt
cgccaagaagcacggtccccgcctctgggagaaagatgaccagttctacgactgggctgc
caaggtgagcccagcgcgcctacgaacttaacgttcacgccgtcctcactggccgccgcc
gtagccagggtggcaagcgtggtgacatcgacatcattgaggttgacgaggtgatcaaga
tcaaccctctcgccaactggtccttcgatcaagtcaagcagtacgtcaaggagaacaacg
tcccttacaacgagctcctcgaccgtggctacaagagtatcggcgattaccactccaccc
cgtcaaagagaacgaggatgagcgttccgggcgctggaagggccagccaagaccgagtgt
ggcatccacaaccccgctccaagtatgcacagtacctcatgagatggagc
>Aspfl1 710 bp
gactctggttatctccccttcacgaaacacatttgcattctcaacctgcagttccttgag
cctagatgtcttgagatggtgtgttacatcactccctcaccttttccagaccaccgcgtt
tggtctactggactcgtcactcttgatatgctttccaagctggaggctcagagtcgacct
catcttcctggacactcttcatcacttctcggaaacccttactctggtcgacaagattcg
ccagaagtacttgaacaacatccatgtctacaagcccaagggcaactctgaagaagagtt
tgccaagaagtacggtgcccgtctatgggaacgggatgatcagctctacgactgggccgc
caaggtgagcccagcgtgcctacgaactgaacgttcatgctgtcctcaccggccgtcgcc
gtagccagggtggtaagcgtggtgaccttgacatcatcgaggttgacgaggttatcaaga
tcaaccctctggccaactggactttcgatcaagtcaagcagtacatcaaagacaacgatg
tgccctacaatgagctgcttgaccgcggctacaagagcattggtgactaccactctaccc
cgtcaaggaaaacgaggatgaacggtccggtcgctggaagggccaaccaagaccgaatgt
ggcatccacaaccccgctccaagtatgcccaatacctgatgagcttgagc
>Aspfo1 710 bp
gactctggctattctcccttcactaagctcacttgaatcctcaacttgcagtttcttgag
cccagacgtcctgagatggtgtgtcacctctctgcctcacctctaccagaccaccgcttt
cggtctactggtcttgtgaccctggacatgctctccaagctggacgctcagagttgatct
catcttcctcgacacccttcaccacttcaaagagaccctggatctggtcgaccgtgtccg
ccagaagtatttggtcaacatccacgtcttcaagcctcagggcgagactgaggaagaatt
tgcccagaagtacggtgcccgcctctgggagaaggacgaccagttctacgactgggtggc
caaggtgagcccagcgtgcctacgaactcaacgttcacgctgtccttactggacgtcgtc
gcagccaaggtggcaagcgtggcgacctcgatgtcatcgaggttgacgaggtgatcaaga
tcaaccctctcgccaactggaccttcgagcaggtcaagcaatacgtccaagagaacgacg
ttccctacaacgagttgctcgaccgtggttacaagagcattggtgactaccactccaccc
agtcaaggagaacgaagatgagcggtctggtcgctggaagggccagagaagaccgagtgc
ggtatccacaaccccgctccaagtatgctcagttcctgatgagatggagc
>Asphom1 710 bp
gactctggctattcgcccttcaccaagcacacctgaatcctcaacttgcaattccttgag
cctagacgtcttgagatggtgtgtcacttcattgcctcacctttaccagaccacggcctt
tggcttactggtctggtgacgatcgatatgctgtccaagctggccgctcagagttgacct
gatcttcctcgatacccttcaccacttccccgaaaccttggctctcgtcgaccgcgtgcg
tgagaagtacttgaacaccatccatgtctataagccccagggtgagaccgaggaggactt
cgccaagaagcacggtccccgtctctgggagaaggaagaccagttctacgactgggctgc
caaggtgagcccagcgtgcctacgaactcaacgtccacgccgtcctcactggccgtcgcc
gtagtcagggtggcaagcgtggtgacatcgacatcattgaggttgatgaggtgatcaagg
tcaatcctctcgccaactggaccttcgatcaagtcaagcagtacgtcaaggagaacaacg
ttccctacaatgaactcctcgaccgtggctacaagagtatcggcgactaccactccaccc
cgtcaaggagaacgaggatgagcgttccggtcgctggaagggccagccaagaccgagtgc
ggcatccacaaccccggtccaagtacgctcagtacctcatgaaatggagc
>Aspind1 710 bp
gactctggttattctcccttcaccaagcacacttgaatcctcaacttgcaattcctcgag
cccagatgtcctgagatggtgtgtcacttcactgcctcacctctaccagaccactgcctt
tggcttactggtctggtcactatcgatatgttgtccaagttggccgctcagagtcgacct
gatctttctcgataccctccaccacttccccgagaccttggctctggtcgaccgcgtccg
tgagaagtacctgaacaccatccatgtctacaagcctcagggtgagaccgaggaggactt
cgctaagaagcacggtccccgcctttgggagaaggatgaccagttctacgactgggctgc
caaggtgaacccagcgtgcctacgaactcaacgtgcacgccgtcctcactggccgccgcc
ggagccagggtggcaagcgcggtgacatcgacatcatcgaggttgacgaggtgatcaaga
tcaaccctctcgccaactggaccttcgatcaagtcaagcagtacgtcaaggagaacaacg
tcccttacaatgagctcctcgaccgtggctacaagagcatcggcgactaccactccaccc
cgtgaaggagaacgaggatgagcgctctggacgctggaagggtcagccaagaccgagtgc
ggcatccacaaccccgctccaaatacgcacagttcctcatgagatggagc
>Aspjap1 710 bp
gactctggttattcccccttcaccaagcacacttgaatcctcaacttgcaattcctcgag
cccagatgtcctgagatggtgtgtcacttcactgcctcacctctaccagaccactgcctt
tggcttactggtctggtcactatcgatatgttgtccaagttggctgctcagagtcgacct
gatctttctcgataccctccaccacttccccgagaccttggctctggtcgaccgcgtccg
tgagaagtacctgaacaccatccatgtctacaagcctcagggtgagaccgaggaggactt
cgctaagaagcacggtccccgcctctgggagaaggatgaccagttctacgactgggctgc
caaggtgaacccagcgtgcctacgaactcaacgtgcacgccgtcctcactggccgccgcc
gtagccagggtggcaagcgcggtgacatcgacatcatcgaggttgacgaggtgatcaaga
tcaaccctctcgccaactggaccttcgatcaagtcaagcagtacgtcaaggagaacaacg
tcccttacaatgagctcctcgaccgtggctacaagagcatcggcgactaccactccaccc
cgtgaaggagaacgaggatgagcgctctggacgctggaagggtcagccaagaccgagtgc
ggcatccacaaccccgctccaaatacgcacagtttctcatgagatggagc
>Aspka1_1 710 bp
gactctggctattctcccttcactaagctcacttgaatcctcaatttgcagtttcttgag
cccagacgtcctgagatggtgtgtcacctctctgcctcacctctaccagaccaccgcttt
cggtctactggtcttgtgaccctggacatgctctccaagctggacgctcagagttgatct
catcttcctcgacacccttcaccacttcaaagagaccctggatctggtcgaccgtgtccg
ccagaagtatttggtcaacatccacgtcttcaagcctcagggcgagactgaggaagaatt
tgcccagaagtacggtgcccgcctctgggagaaggacgaccagttctacgactgggtggc
caaggtgagcccagcgtgcctacgaactcaacgttcacgctgtccttactggacgtcgtc
gcagccaaggtggcaagcgtggcgacctcgatgtcatcgaggttgacgaggtgatcaaga
tcaaccctctcgccaactggaccttcgagcaggtcaagcaatacgtccaagagaacgacg
ttccctacaacgagttgctcgaccgtggttacaagagcattggtgactaccactccaccc
agtcaaggagaacgaagatgagcggtctggtcgctggaagggccagagaagaccgagtgc
ggtatccacaaccccgctccaagtatgctcagttccttatgagatggagc
>Asplac1 710 bp
gactctggctattcccccttcacgaagctcacttgaatcctcaacttgcagtttcttgag
cccagatgtcctgagatggtgtgtgacctctctgcctcacctctaccagaccaccgcttt
cggtctaccggtctcgtgaccctggacatgctctccaagctggacgcccagagttgatct
catcttcctcgacaccctccaccacttcaaagagaccctggatctggtcgatcgtgtccg
ccagaagtatttggtcaacatccatgtcttcaagccccagggggagaccgaggaagaatt
tgcccagaagtacggtgcccgtctctgggagaaggacgaccagttctacgactgggtggc
caaggtgagcccagcgtgcctacgaactcaacgtccacgctgtccttactggacgtcgtc
gcagccagggtggcaagcgtggtgacctcgatgtcattgaggttgacgaggtgatcaaga
tcaaccctcttgccaactggaccttcgaacaggtcaagcaatacgtccaagacaacgatg
ttccctacaacgagttgctcgaccgtggttacaagagcattggtgactaccactccaccc
ggtcaaggagaacgaagatgagcggtctggtcgctggaagggccagagaagactgagtgc
ggtatccacaaccccgctccaagtatgctcagttcctcatgaaatggagc
>Aspmin1 710 bp
gactctggttatctccccttcacgaagcacacttgcattctcaacctgcagttcctcgag
cctagatgtcttgagatggtgtgttacatcacttcctcaccttttccagaccaccgcgtt
tggtctactggactcgtcactcttgatatgctttccaagctggaggctcagagtcgacct
catcttcctggacactcttcatcacttctcggaaactcttactctggtcgacaagattcg
ccagaagtacttgaacaacatccatgtctacaagcccaagggcaactctgaagaagagtt
tgccaagaagtacggtgcccgtctatgggaacgggatgaccagctctacgactgggccgc
caaggtgagcccagcgtgcctacgaactgaacgttcatgctgtccttaccggccgtcgcc
gtagccagggtggcaagcggggtgaccttgacatcatcgaggttgacgaggttatcaaga
tcaaccctctggccaactggaccttcgatcaagtcaagcagtacatcaaagacaacgatg
tgccctacaatgagctgcttgaccgcggctacaagagcattggtgactaccactctaccc
cgtcaaggaaaacgaggatgaacggtctggtcgctggaagggccagccaagaccgaatgt
ggcatccacaaccccgctccaagtatgcccaatacctgatgagcttgaac
>Aspneo1 710 bp
gactctggctattcccccttcaccaagctcacttgaatcctcaacttgcagtttcttgag
cccagacgtcctgagatggtgtgtcacctctctgcctcacctctaccagaccaccgcttt
cggtctactggtcttgtgaccctggacatgctctctaagctggacgcccagagttgatct
catcttcctcgacactctccaccacttcaaagagactctggatctggtcgaccgtgtccg
ccagaagtatctggtcaacatccacgtcttcaagcctcagggcgagaccgaggaagaatt
tgctcagaagtacggtgcccgtctctgggagaaggacgaccagttctacgactgggtggc
caaggtgagcccagcgtgcctacgaactcaatgttcacgctgtccttactggacgtcgtc
gcagccagggtggcaagcgtggtgacctcgacgtcatcgaggttgacgaggtgatcaaga
tcaaccctctcgccaactggaccttcgagcaggtcaagcaatacgtccaagaaaacgatg
ttccctacaacgagttgctcgaccgtggttacaagagcattggtgactaccactccaccc
agtcaaggagaacgaagatgagcggtctggtcgctggaagggccagagaagaccgagtgc
ggtatccacaaccccgctccaagtatgctcagttccttatgagatggagc
>Aspneoa1 710 bp
gagtctggctatacccccttcaccaagcgcacttgcatcctcaacctgcaatttcttgaa
cctagatgtcttgagatggtgtgtcacttcgctgcctcatctcttccagactactgcttt
cggcctacgggtcttgtcactcttgacatgctatccaagttggatgcccagagttgacct
tgtcttcctcgacacccttcatcacttcaaggagaccctggctctggttgaccgggtccg
taagagatacctcaacaacattcatgtgtacaagcctgctggcgagactgaggaggagtt
cgccaagaagttcggtgcccgtctttgggaaaccgacgatcagttctacgactgggtcgc
caaggtgagcccagcgtgcctacgagctgaacgtccatgctgtcctcaccggacgccgcc
gcagccagggtggcaagcgtggcgacctggacatcatcgaggtcgacgaggtgatcaagg
tcaaccctcttgccaactggtccttcgaccaggtcaagaagtatgtcacggagaacgatg
tgccctacaacgaacttcttgaccgtggctacaagagcattggcgactaccactctaccc
ggtcaaggacaacgaagacgagcgctctggtcgctggaagggccagagaagaccgagtgt
ggaatccacaaccccgatccaagtacgcccagttcctcatgacatggagc
>Aspni7 710 bp
gactctggctattcccccttcacgaagctcacttgaatcctcaacttgcagtttcttgag
cccagatgtcctgagatggtgtgtgacctctctgcctcacctctaccagaccaccgcttt
cggtctaccggtctcgtgaccctggacatgctctccaagctggacgcccagagttgatct
catcttcctcgacaccctccaccacttcaaagagaccctggatctggtcgatcgtgtccg
ccagaagtatttggtcaacatccatgtcttcaagccccagggggagaccgaggaagaatt
tgcccagaagtacggtgcccgtctctgggagaaggacgaccagttctacgactgggtggc
caaggtgagcccagcgtgcctacgaactcaacgtccacgctgtccttactggacgtcgtc
gcagccagggtggcaagcgtggtgacctcgatgtcattgaggttgacgaggtgatcaaga
tcaaccctcttgccaactggaccttcgaacaggtcaagcaatacgtccaagacaacgatg
ttccctacaacgagttgctcgaccgtggttacaagagcattggtgactaccactccaccc
ggtcaaggagaacgaagatgagcggtctggtcgctggaagggccagagaagactgagtgc
ggtatccacaaccccgctccaagtatgctcagttcctcatgaaatggagc
>Aspni_DSM_1 710 bp
gactctggctattcccccttcacgaagctcacttgaatcctcaacttgcagtttcttgag
cccagatgtcctgagatggtgtgtgacctctctgcctcacctctaccagaccaccgcttt
cggtctaccggtctcgtgaccctggacatgctctccaagctggacgcccagagttgatct
catcttcctcgacaccctccaccacttcaaagagaccctggatctggtcgatcgtgtccg
ccagaagtatttggtcaacatccatgtcttcaagccccagggggagaccgaggaagaatt
tgcccagaagtacggtgcccgtctctgggagaaggacgaccagttctacgactgggtggc
caaggtgagcccagcgtgcctacgaactcaacgtccacgctgtccttactggacgtcgtc
gcagccagggtggcaagcgtggtgacctcgatgtcattgaggttgacgaggtgatcaaga
tcaaccctcttgccaactggaccttcgaacaggtcaagcaatacgtccaagacaacgatg
ttccctacaacgagttgctcgaccgtggttacaagagcattggtgactaccactccaccc
ggtcaaggagaacgaagatgagcggtctggtcgctggaagggccagagaagactgagtgc
ggtatccacaaccccgctccaagtatgctcagttcctcatgaaatggagc
>Aspni_NRRL3_1 710 bp
gactctggctattcccccttcacgaagctcacttgaatcctcaacttgcagtttcttgag
cccagatgtcctgagatggtgtgtgacctctctgcctcacctctaccagaccaccgcttt
cggtctaccggtctcgtgaccctggacatgctctccaagctggacgcccagagttgatct
catcttcctcgacaccctccaccacttcaaagagaccctggatctggtcgatcgtgtccg
ccagaagtatttggtcaacatccatgtcttcaagccccagggggagaccgaggaagaatt
tgcccagaagtacggtgcccgtctctgggagaaggacgaccagttctacgactgggtggc
caaggtgagcccagcgtgcctacgaactcaacgtccacgctgtccttactggacgtcgtc
gcagccagggtggcaagcgtggtgacctcgatgtcattgaggttgacgaggtgatcaaga
tcaaccctcttgccaactggaccttcgaacaggtcaagcaatacgtccaagacaacgatg
ttccctacaacgagttgctcgaccgtggttacaagagcattggtgactaccactccaccc
ggtcaaggagaacgaagatgagcggtctggtcgctggaagggccagagaagactgagtgc
ggtatccacaaccccgctccaagtatgctcagttcctcatgaaatggagc
>Aspni_bvT_1 710 bp
gactctggctattcccccttcacgaagctcacttgaatcctcaacttgcagtttcttgag
cccagatgtcctgagatggtgtgtgacctctctgcctcacctctaccagaccaccgcttt
cggtctaccggtctcgtgaccctggacatgctctccaagctggacgcccagagttgatct
catcttcctcgacaccctccaccacttcaaagagaccctggatctggtcgatcgtgtccg
ccagaagtatttggtcaacatccatgtcttcaagccccagggggagaccgaggaagaatt
tgcccagaagtacggtgcccgtctctgggagaaggacgaccagttctacgactgggtggc
caaggtgagcccagcgtgcctacgaactcaacgtccacgctgtccttactggacgtcgtc
gcagccagggtggcaagcgtggtgacctcgatgtcattgaggttgacgaggtgatcaaga
tcaaccctcttgccaactggaccttcgaacaggtcaagcaatacgtccaagacaacgatg
ttccctacaacgagttgctcgaccgtggttacaagagcattggtgactaccactccaccc
ggtcaaggagaacgaagatgagcggtctggtcgctggaagggccagagaagactgagtgc
ggtatccacaaccccgctccaagtatgctcagttcctcatgaaatggagc
>Aspnom13137_1 710 bp
gactctggctatctccccttcacgaagcacacctgcattctcaacctgcagttcctcgag
cctagatgtcttgagatggtgtgttacatcacttcctcacctcttccagaccaccgcgtt
tggtctactggactcgtcactcttgatatgctttccaagctggaggctcagagtcgacct
catcttcctggacactcttcatcacttctcggaaacccatgctctggttgacaaggttcg
ccagaagtacttgaacaacatccatgtctacaagcccaaggggaactctgaggaagagtt
cgccaagaagtacggtgcccgtctgtgggaacgggatgaccagctctacgactgggttgc
caaggtgaacccagcgtgcctacgaactgaacgtccatgctgtccttaccggccgacgcc
gtagccagggtggcaagcgtggtgaccttgacatcatcgaggtcgacgaggttatcaaga
tcaaccctctggccaactggaccttcgatcaagtcaagcagtacatcaaagaaaacaatg
taccgtacaatgagctgcttgaccgtggctacaagagcattggagactaccactccaccc
tgtcaaggagaacgaagatgagcgatccggtcgctggaagggccaaccaagaccgagtgt
ggcattcacaaccccgctccaagtatgctcaatacctcatgaccttgagc
>Aspnom1 710 bp
gactctggctatctccccttcacgaagcacacctgcattctcaacctgcagttcctcgag
cctagatgtcttgagatggtgtgttacatcacttcctcacctcttccagaccaccgcgtt
tggcctactggactcgtcactcttgatatgctttccaagctggaggctcagagtcgacct
catcttcctggacactcttcatcacttctcggaaacccatgctctggttgacaaggttcg
ccagaagtacttgaacaacatccatgtctacaagcccaaggggaactctgaggaagagtt
cgccaagaagtacggtgcccatctgtgggaacgggatgaccagctctacgactgggttgc
caaggtgaacccagcgtgcctacgaactgaacgtccatgctgtccttaccggccgacgcc
gtagccagggtggcaagcgtggtgaccttgacatcatcgaggtcgacgaggttatcaaga
tcaaccctctggccaactggaccttcgatcaagtcaagcagtacatcaaagaaaacaatg
taccctacaatgagctgcttgaccgtggctacaagagcattggagactaccactccaccc
tgtcaaggagaacgaagatgagcgatccggtcgctggaagggccaaccaagaccgagtgt
ggcattcacaaccccgctccaagtatgctcaatacctcatgaccttgagc
>Aspnovo1 710 bp
gactctggttacctccccttcacgaagcacacttgcatcctcaacctgcagttcctcgag
cctagatgtcttgagatggtgtgttacatcacttcctcaccttttccagaccaccgcgtt
tggtctactggactcgtcactcttgatatgctttccaagctggaggctcagagtcgacct
catcttcctggacacccttcatcacttctcggaaacccttactctggtcgacaagattcg
ccagaagtacttgaacaacatccatgtctacaagcccaagggcaactctgaggaagagtt
tgccaagaagtacggtgcccgtctctgggaacgggatgaccagctctacgactgggccgc
caaggtgagcccagcgtgcctacgaactgaacgttcatgctgtccttaccggccgtcgcc
gtagccagggaggcaagcgtggtgaccttgacatcatcgaggttgatgaggttatcaaga
tcaaccctctggccaactggaccttcgatcaagtcaagcagtacatcaaagacaacgatg
tgccctacaatgagctgcttgaccgcggctacaagagcattggtgactaccactctaccc
cgtcaaggaaaacgaggatgaacggtccggtcgctggaagggccaaccaagactgaatgt
ggcatccacaaccccgctccaagtatgctcaatacctgatgagcttgagc
>Aspor1 710 bp
gactctgattatctccccttcacgaaacacatttgcattctcaacctgcagttccttgag
cctagatgtcttgagatggtgtgttacatcactccctcaccttttccagaccaccgcgtt
tggtctactggactcgtcactcttgatatgctttccaagctggaggctcagagtcgacct
catcttcctggacactcttcatcacttctcggaaacccttactctggtcgacaagattcg
ccagaagtacttgaacaacatccatgtctacaagcccaagggcaactctgaagaagagtt
tgccaagaagtacggtgcccgtctatgggaacgggatgatcagctctacgactgggccgc
caaggtgagcccagcgtgcctacgaactgaacgttcatgctgtcctcaccggccgtcgcc
gtagccagggtggtaagcgtggtgaccttgacatcatcgaggttgacgaggttatcaaga
tcaaccctctggccaactggactttcgatcaagtcaagcagtacatcaaagacaacgatg
tgccctacaatgagctgcttgaccgcggctacaagagcattggtgactaccactctaccc
cgtcaaggaaaacgaggatgaacggtccggtcgctggaagggccaaccaagaccgaatgt
ggcatccacaaccccgctccaagtatgcccaatacctgatgagcttgagc
>Asppar1 710 bp
gactctggttacctccccttcacgaagcacacttgcatcctcaacctgcagttcctcgag
cctagatgtcttgagatggtgtgttacatcacttcctcaccttttccagaccaccgcgtt
tggtctactggactcgtcactcttgatatgctttccaagctggaggctcagagtcgacct
catcttcctggacactcttcatcacttctcggaaacccttactctggtcgacaagattcg
ccagaagtacttgaacaacatccatgtctacaagcccaagggcaactctgaggaagagtt
tgccaagaagtacggtccccgtctctgggaacgggatgaccagctctacgactgggccgc
caaggtgagcccagcgtgcctacgaactgaacgttcatgctgtcctcactggccgtcgcc
gtagccagggtggcaagcgtggtgaccttgacatcatcgaggttgacgaggttatcaaga
tcaaccctctggccaactggaccttcgatcaagtcaagcagtatatcaaagacaatgatg
tgccctacaatgagctgcttgaccgcggctacaagagcattggtgactaccactctaccc
cgtcaaggaaaacgaggatgaacggtccggtcgctggaagggccaaccaagactgaatgt
ggcatccacaaccccgctccaagtatgctcaatacctgatgagcttgagc
>Aspph1 710 bp
gactctggctattcccccttcacgaagctcacttgaatcctcaacttgcagtttcttgag
cccagatgtcctgagatggtgtgtgacctctctgcctcacctctaccagaccaccgcttt
cggtctaccggtctcgtgaccctggacatgctctccaagctggacgcccagagttgatct
catcttcctcgacaccctccaccacttcaaagagaccctggatctggtcgatcgtgtccg
ccagaagtatttggtcaacatccatgtcttcaagccccagggggagaccgaggaagaatt
tgcccagaagtacggtgcccgtctctgggagaaggacgaccagttctacgactgggtggc
caaggtgagcccagcgtgcctacgaactcaacgtccacgctgtccttactggacgtcgtc
gcagccagggtggcaagcgtggtgacctcgatgtcattgaggttgacgaggtgatcaaga
tcaaccctcttgccaactggaccttcgaacaggtcaagcaatacgtccaagacaacgatg
ttccctacaacgagttgctcgaccgtggttacaagagcattggtgactaccactccaccc
ggtcaaggagaacgaagatgagcggtctggtcgctggaagggccagagaagactgagtgc
ggtatccacaaccccgctccaagtatgctcagttcctcatgaaatggagc
>Asppip1 710 bp
gactctggctattctcccttcactaagctcacttgaatcctcaacttgcagtttcttgag
cccagacgtcctgagatggtgtgtcacctctctgcctcacctctaccagaccaccgcttt
cggtctactggtcttgtgaccctggacatgctctccaagctggacgctcagagttgatct
catcttcctcgacacccttcaccacttcaaagagaccctggatctggtcgaccgtgtccg
ccagaagtatttggtcaacatccacgtcttcaagcctcagggcgagactgaggaagaatt
tgcccagaagtacggtgcccgcctctgggagaaggacgaccagttctacgactgggtggc
caaggtgagcccagcgtgcctacgaactcaacgttcacgctgtccttactggacgtcgtc
gcagccaaggtggcaagcgtggcgacctcgatgtcatcgaggttgacgaggtgatcaaga
tcaaccctctcgccaactggaccttcgagcaggtcaagcaatacgtccaagagaacgacg
ttccctacaacgagttgctcgaccgtggttacaagagcattggtgactaccactccaccc
agtcaaggagaacgaagatgagcggtctggtcgctggaagggccagagaagaccgagtgc
ggtatccacaaccccgctccaagtatgctcagttcctgatgagatggagc
>Asprobu1 710 bp
gagtctggctatctccctttcaccaagctcacttgcatcctcaacctgcagttccttgag
cctagatgtcttgaggtggtgtgttacttctcttcctcatctcttccagaccactgcctt
tggtctactggtcttgttactcttgacatgctgtctaagttggacgcccagagtcgacct
tgtcttcctcgacaccctccatcacttcaaagagaccatgaaccttgtcgaccgagttcg
caagaggtacctcaacaacgtccatgtctacaagcccgccggcgagaacgagcaagagtt
cgccaagaagttcggtgaccgtctctgggaaacagatgatcagttctacgactgggttgc
caaggtgaacccaacgtgcctacgaactcaacgtccatgctgtcctcactggtcgccgcc
gcagccagggtggcaagcgtggtgaccttgatatcatcgaggtcgatgaggtcatcaagg
tcaaccctctggccaactggtcttttgatcaagtcaagcaatatgtccaggagaacgatg
ttccctacaacgagctccttgaccgtggttacaagagcattggtgactaccactctaccc
tgtcaaggagaacgaggatgagcgttccggtcgctggaagggtcaacaaagactgagtgc
ggtatccacaaccccgatccaagtacgctcagttcttgatgagatggaac
>Aspros1 710 bp
gagtccggctatactcccttcaccaaactcatctgcattctcaacctgcagtttcttgaa
cctagatgtcttgagatggtgcgttacgtcgctgcctcatctcttccagactactgcttt
cggcctacgggtcttgtcactcttgacatgctgtccaagttggacgctcagagtggacct
ggtcttcctcgacacccttcaccacttcaaggagaccctttctctggtcgaccgggtccg
taagagatacctcaacaacgtccatgtgtacaagcctgccggcgagacggaggaggaatt
cgccaagaagtacggcgcccgtctttgggagaccgacgatcagttctatgactgggttgc
caaggtgagcccagcgtgcctacgagctcaacgtccatgccgtcctcaccggacgccgcc
gcagccagggtggcaagcgtggcgacctggacatcatcgaagtcgacgaggtgattaagg
tcaaccctcttgccaactggtccttcgatcaggtgaaggattacgtcaaggagaatgacg
tcccctacaacgagctccttgatcgcggctacaagagcattggcgactaccactccaccc
cgtcaaggagaacgaagacgagcgatccggacgctggaagggtcaaagaagaccgaatgt
ggaatccacaaccccgatcgaagtacgctcagttcctcatgacatggagc
>Aspste1 710 bp
gagtctggctacagccccttcaccaagctcacttgcattctcaacctgcagtttcttgaa
cctagatgtcttgagatggtgcgttacttcgctgcctcatctcttccagaccaccgcttt
cggtctacgggtcttgtcactcttgacatgctgtccaagttggacgctcagagtcgacct
tgtcttcctcgacactcttcatcatttcaaggagaccctggatctcgtcgaccgggtccg
taagagatacctcaacaacgttcatgtctacaagcctgctggcgagaccgaggaggagtt
cgccaagaagtacggtgcccgtctttgggagagcgatgaccagttttacgactgggttgc
caaagtgagcccagcgtgcctacgagctgaacgtccatgccgtcctcactggacgccgtc
gcagccagggtggcaagcgtggcgacctggacatcatcgaagtcgacgaggtgatcaagg
tcaaccctcttgccaactggtccttcgatcaggtcaagaagtatgtcaaggaaaacgacg
ttccctacaacgagctccttgaccgtggctacaagagcattggcgactaccactccaccc
ggtcaaggagaacgaagacgagcggtccggtcgctggaagggccagagaagaccgagtgt
ggaatccacaaccccggtccaagtacgctcagttcctgatgagatggagc
>Asptu1 710 bp
gactctggctattctcccttcactaagctcacttgaattctcaacttgcagtttcttgag
cccagacgtcctgagatggtgtgtcacctctctgcctcacctctaccagaccaccgcttt
cggtctactggtcttgtgaccctggacatgctgtccaagctggacgcccagagttgatct
catcttcctcgacaccctccaccacttcaaagagaccctggatctggtcgaccgtgtccg
ccagaagtatctggtcaacatccacgtcttcaagcctcagggcgagaccgaggaagaatt
tgcccagaagtacggtgcccgtctctgggagaaggacgaccagttctacgactgggtagc
caaggtgagcccagcgtgcctacgaactcaacgttcacgctgtccttactgggcgtcgtc
gcagccagggtggcaagcgtggtgaccttgacgtcatcgaggttgacgaggtgatcaaga
tcaaccctctcgccaactggaccttcgagcaggtcaagcaatacgtccaagagaacgatg
ttccctacaacgagttgctcgaccgtggttacaagagcattggtgactaccactccaccc
agtcaaggagaacgaagatgagcggtctggtcgctggaagggccagagaagaccgagtgc
ggtatccacaaccccgctccaagtatgctcagttccttatgagatggagc
>Aspuva1 710 bp
gactctggctattctcccttcaccaagcacacttgaatcctcaacctgcaattcctcgag
cccagatgtcctgagatggtgtgtcacttcactgcctcacctctaccagaccactgcctt
tggcttactggtctggtcactatcgatatgttgtccaagctggccgctcagagtcgactt
gatcttcctcgataccctccaccacttccccgagaccctggctctggtcgaccgcgtccg
tgagaagtacctgaacaccatccatgtctacaagcctcagggtgagaccgaggaggactt
cgctaagaagcacggtccccgcctttgggagaaggatgaccagttctacgactgggctgc
caaggtgaacccagcgtgcctacgaactcaacgtgcacgccgtcctcactggccgccgcc
ggagccagggtggcaagcgtggtgacatcgacattatcgaggttgacgaggtgatcaaga
tcaaccctctcgccaactggaccttcgatcaagtcaagcagtacgttaaggagaacaacg
tcccttacaatgagctcctcgaccgtggctacaagagcatcggcgactaccactccaccc
cgtgaaggagaacgaggatgagcgctctggccgctggaagggtcagccaagaccgagtgc
ggcatccacaaccccgctccaaatacgcacagttcctcatgagatggagc
>Aspvad1 710 bp
gactctggctattcccccttcactaagctcacttgaatcctcaacttgcagtttcttgag
cccagatgtgctgagatggtgtgtcacctctttgcctcacctctaccagaccaccgcttt
cggtctactggtcttgtgaccctggacatgctgtccaagctggacgcccagagttgatct
catcttcctcgacaccctccaccacttcaaagagaccctggatctggtcgaccgtgtccg
ccagaagtatttggtcaacatccacgtcttcaagcctcagggcgaaaccgaggaagaatt
tgcccagaagtacggtgcccgtctctgggagaaggacgaccagttctacgactgggtggc
caaggtgagcccagcgtgcctacgaactcaacgttcacgctgtccttactggacgtcgtc
gcagccagggtggcaagcgtggtgatctcgatgtcatcgaggttgacgaggtgatcaaga
tcaaccctctcgccaactggaccttcgagcaggtcaagcaatatgtccaagaaaacgatg
ttccctacaacgagttgctcgaccgtggttacaagagcattggcgactaccactccaccc
agtcaaggagaacgaagatgagcggtctggtcgctggaagggccagagaagaccgagtgc
ggtatccacaaccccgctccaagtatgctcagttcctcatgagatggagc
>Aspvio1 710 bp
gactctggttattcccccttcaccaagcacacttgaatcctcaacttgcaattcctcgag
cccagatgtcctgagatggtgtgtcacttcactgcctcacctctaccagaccactgcctt
tggcttactggtctggtcactatcgatatgttgtccaagttggctgctcagagtcgacct
gatctttctcgataccctccaccacttccccgagaccttggctctggtcgaccgcgtccg
tgagaagtacctgaacaccatccatgtctacaagcctcagggtgagaccgaggaggactt
cgctaagaagcacggtccccgcctctgggagaaggatgaccagttctacgactgggctgc
caaggtgaacccagcgtgcctacgaactcaacgtgcacgccgtcctcactggccgccgcc
gtagccagggtggcaagcgcggtgacatcgacatcatcgaggttgacgaggtgatcaaga
tcaaccctctcgccaactggaccttcgatcaagtcaagcagtacgtcaaggagaacaacg
tcccttacaatgagctcctcgaccgtggctacaagagcatcggcgactaccactccaccc
cgtgaaggagaacgaggatgagcgctctggacgctggaagggtcagccaagaccgagtgc
ggcatccacaaccccgctccaaatacgcacagtttctcatgagatggagc
>Aspwel1 710 bp
gactctggctattcccccttcacgaagctcacttgaatcctcaacttgcagtttcttgag
cccagatgtcctgagatggtgtgtgacctctctgcctcacctctaccagaccaccgcttt
cggtctaccggtctcgtgaccctggacatgctctccaagctggacgcccagagttgatct
catcttcctcgacaccctccaccacttcaaagagaccctggatctggtcgatcgtgtccg
ccagaagtatttggtcaacatccatgtcttcaagccccagggggagacagaggaagaatt
tgcccagaagtacggtgcccgtctctgggagaaggacgaccagttctacgactgggtggc
caaggtgagcccagcgtgcctacgaactcaacgttcacgctgtccttactggacgtcgtc
gcagccagggtggcaagcgtggtgacctcgatgtcattgaggttgacgaggtgatcaaga
tcaaccctcttgccaactggaccttcgaacaggtcaagcaatacgtccaagacaacgatg
ttccctacaacgagttgctcgaccgtggttacaagagcattggtgactaccactccaccc
ggttaaggagaacgaagatgagcggtctggtcgctggaagggccagagaagaccgagtgc
ggtatccacaaccccgctccaagtatgctcagttcctcatgaaatggagc
>Aurpu_var_mel1 710 bp
gagtctggctatcttcctttctctcgtcacacttgaattatcaacttgcaaaacctcgag
cccagaaatcttgaaatggtgcattatgaccctgccccgtctcttccaaaccactgcttt
tggactactggacttgcaatcaacgatatggtgtcaaagcttgacgagcccaattgatct
tatttacctggacactctacacgcattcaaggaaacctacgagcttgtacaggctatcaa
agacagatacagcctcaccattcacacctacaagcctgagggtgagactgtcgaggactt
caaccgcaagcacggcgagaagctatgggaaaccaatgaggaactttacgactatgtcgc
caaggtgagcccagcgttcctatgagctgggagtcgctgctgttattactggtcgtcgcc
gcagccagggaggcaagcgtggggatctcgacattgtcgagcttgatgatgtgattaagg
tcaaccctttggcaaactggtctttccaacaagtcaacgactacatcaaggagaacaacg
ttcctgttaatgccttgatggccaaaggctaccgctcgatcggtgactggcactcgaccc
cgtcaaggagggtgaggacgagagagccggtcgctggaagggccgcccaagacagagtgc
ggcattcacaacaaaagagccgctacgctatgttcttgcagagcaagagc
>Aurpu_var_nam1 710 bp
gagtctggttatcttcccttctctcgtcacacttgaatcatcaacttacaaaacctcgag
cccagacattctgaaatggtgcatcatgactttgccccgtcttttccaaaccactgcctt
cggactactggacttgccatcaacgacatggtgtcaaagctcgataagcctaattgacct
gatctatttggacaccctgcacgcattcaaggagacctacgagctcgtacaggccatcaa
ggacaactacagcctcaccatccacacctacaagcctgagggtgaaaatgtagaagactt
caaccgcaagcacggcgagaagctgtgggagaccaacgaggaactttacgactatgtcgc
caaggtgagcccagcgttcgtatgagttgggagttgccgctgttatcactggtcgtcgcc
gcagtcaaggaggcaagcgtggtgaccttgacattgtcgagctcgacgacgtgatcaaga
tcaaccctctggcaaactggtctttccaacaagtcaacgaatacatcaaggagcacaatg
ttcctgtcaacgctcttatggcccaaggttaccgttcaatcggtgactggcactcgaccc
tgtcaaggagggcgaggacgagagagccggtcgctggaagggtcgtacaagaccgagtgc
ggcatccacaacaaaagagtcgttacgctatgttcttgcagagcaggagc
>Beaba1 710 bp
gaatccggatac---cccctcagcaagcccatatcgaacctcaacatggagtcgatgcac
cctcgacatcctccgcttctgcaagatcatgttccccaacctgtaccagtcaaccgcctt
tggcctaccggcctcgtcaccatggacatgttgtccaagatccaagcccgcagtcgacct
catcttcctcgacaccctgtaccactttgacgagacgtacgacctggtcgagcgcgtcaa
ggcccgctacaacgtacccgtccacgtcttcaagcccgacggcgacacgcctgcggagct
cgaggccacgtatggcgaaaagttctaccacaccgccggcgacatgtacgactacattgt
caaggtgagcccagcgggcgtacaccctcaatgtcgccgccgttctcaacggccgccgcc
gctcccagggcgccgcccgcggctccatccccatcatcgagctcgacgaggtcatcaaga
tcagcccgctcgccgcctggtccttttcccaagtcaacgattacatcaaggcaaacaacg
tcccctacaacgccctcctcgaccagggctacaagtccgtcggcgactggcactcgaccc
cgtcaaggacggcgaggacgagcgcgctggccgctggaagggccagccaagaccgagtgc
ggcattcacaacaaaagtcgcgctacacccagttcctcaagacatggaga
>Bisnum1 710 bp
gagtcgggctatcttcccctcaccaaacacaccttaaacctcaacctagagaagatgacg
gctggagagaatacggttctccatagccttcttccccaacctgtaccagactaccgcctt
cggcctacgggcctggtgatcatggacatgctctccaagatctgtgccgctcgtcgacac
catattcctggacaccctgtaccatttcaacgagacgtacgctctggtggaccgggtcag
ggctaaatatgccatgcgcctgttctgctacaagcccgagggcgagacgacagcccagtt
cgaggagcgctacggcgagaacctgtacgacacggcctcggagctgtacgactggatcgc
caaggtgagcccagcgcgcctacgagctcaacgtggcggccgtcctgaccggccggcggc
ggtcccagggcggggagcgcgacaagatcggcgtcatcgaggcggacgaggtcatcaaga
tcaacccgctgctggactggtccttcaaccaggtgcggtcgtacatcgacgacaaccagg
tgccgtacaacgagctgctggaccggggctacaagtcggtcggcgactggcactcgaccc
cgtggcggcgggcgaggacgagcgggcggggcgctggaagggccagccaagacggagtgc
ggcatccacaacaaaagtctcgctacgcgcagttcct-------tgcagc
>Bissp1 710 bp
gagtcgggttatcgtcccctcaccaggaacacctccattctgaatctcaacaatctccca
gctggacgtcctccggtggtgcaagatcgccttccctaacctctatcaaaccaccgcctt
cggcctaccgggcttgtaacgatggacatgctgtccaaacttcaagcgccatatcgacgt
tatcttcttcgacaccctctatcacttcaaggagacccttacactcatcgagaaggccaa
gcgaaagtacaacatcaacctccacatctacaagcctgatggtgcgacgaccgaggagtt
cgagcagaggcacggcaaggagctatggaagactgatgataagctctatgactgggttgc
caaggtgagcccaacgagcatatgatttgaacgttgccgccgtgttgactggccgtcgtc
ggtcacaaggtgcaaagcgatcgtccctcgagattatcgagattgacgagataatcaaga
tcaaccccctcgcaacctggtccttcgcacaggtccaggcttacatcaaggagaacaacg
tcccatataacgagctgttggaccgaggatacaagagtgtgggagattggcacagcaccc
tgtcgcagagggtgaggacgagcgggcgggccgatggaaggggcagcgaagacggagtgc
ggtatccacaacagcccagcaagtatatgcagtatctgcggcgcaggaag
>Bjead1_1 710 bp
tcgtagaacaacccgctcctctccaagaggagctcgagtatcaacctcaaccccctcgtc
ccaagacatcctccgctgggcgacggagcacatcccagggctcttccagaccacggcatt
cggcctacgggcctcgtcgccatcgacatgctctccaagatcacga-------cgccgct
catcttcatcgacacgctctaccacttccaggagacgtacgagctcgtggaggaggtcaa
gcaaaagtac-gcgtccctgtgacggtgtacaagcccgagggcgagaccgtcgcggactt
tgagaagaagtacggcgagaagctgtgggagcgggacgaggagctgtacgactttgcagt
caaggtgaacccgccgcgcatacgagctcggtgtcaaggccgtcatcactggccgccgtg
cgtcgcaggggggcgaccgcgcgagcctgcaaccactcgaggttgacagcatgctcaagc
tcaacccgctctgcacgtggaacttccacctcgtcgagtggtacgtcggcgagaacaagg
tgccccgcaacaagctgctcgaccagggctaccgcagcgtcggcgactggcacagcacaa
gagcggcgacggcgagggcgagcgggccgggcggtgggcgaaccgcagaagaccgagtgc
gggctgcacg-----------------tcgattacttcaaatgaaggctg
>Boeex1 710 bp
gagtctggatatctgcccttcagcaagctcatctgaatcctgaacttgcagaagctggag
cccagacatcctcaagtggtgcatcacatccctgcctggactgtcccagaccactgcctt
tggactactggcctggtcaccctggacatgctttctaagatggatgagcacaaccgacat
gatcttcctcgacaccctcttccactttgatgagacttacgcactggttgaccgcatccg
caagaggtacaacacccccatccatatctacaagcctgctggcgacaccatcgaggactt
caatgcccgttacggtgagaagctgtgggagagcaacgaggaccactacgactatgttgc
caaggtgaaccgagcgcgcgtacgagctccaagtcaaggctgccatcacgggacgtcgcc
gaagccagggaggcaagcgtggtgacctcgacatcattgagatcaacgagattattaaga
tcaaccccctcgccaactggtcgtttgcgcaggtcaaggagtacgttgacgctaacgacg
ttccttacaacgagctcctgaacaagggctacaagagcgttggtgactggcactcaaccc
cgttgctgctggagaggacgagcgtgcgggccgctggaagggccgcacaagaccgagtgc
ggcatccacaacccaagtcgaagtacgcacagtttctcaagagcaggagc
>Bombar1 710 bp
gactcaggtttccttccctttacccagcacatctcaaacgtcaacctggagaacatgcac
cccggatatcctccgtttctgcaagcttctcttccccaacctctaccagaccactgcctt
cggcctaccggcctcgccactctcgacatgttggacaagatctccacgcagcatcgacct
catcttcctggacacgctctaccacttccaggagacatatgacctcgtcgagcgcgtaaa
ggagcggtacaacgtccacgtccacgtcttcaagccggccggcgagaccgtcgcccagtt
cgaggagctctatggtgagaaactgtacgagatgtcgggcgagctctatgactggatcgc
caaagtgagcccagcgtgcctacgagctgaacgttgccgccgtccttactggtcgacgcc
ggtcccagggtggccagcgaggctccatccccgtcattgaagttgacgaagttgtcaagg
tcaacccccttgtcaactggtccttccgtcaggtcaaggactatgtcgacgagcacaagg
tgccctacaacgctctcctggaccggggatacaagtcgattggcgattggcactcgaccc
cgtgggcgagggcgaggacgagcgcgccggccggtggaagggccagataagaccgagtgc
ggtatccacaacaaaagagccgttacgaccaattcctacacagcaggcac
>Bombom1 710 bp
gactcgggcttcctgcccttcacgcagcccacctgaaacctcaacctcgagaccatggag
cctcgagatcctccgcttctgcaagacgctcttccccaacctctaccagaccaccgcctt
cggcctacggggctcgccaccatcgacatgctctccaagatgcagg-----cgtcgacct
catcttcctcgacaccctctaccacttccaggagacgtacgacctcgtcgaccgcgtgcg
cgcccgctacaacgtcaagctgcacgtcttcaagcccgccgactccaccacggccgagtt
cgaggccacctacggcgacaagctctacgacctctcggccgagctgtacgactggattgc
caaggtgagcccagcgcgcctacgaccttggcgtcgccgccgtgctcaccggccgtcgcc
gctctcagggcggccagcgcggcgacatcaacgtgctcgaggtcgacgaggtcgtaaaga
tcaacccgctcgtcaactggtccttcaagcaggtcaaggactacatcaccgccaacgacg
tgccctacaacgtcctgctcgaccggggctacaagtcggtcggcgactggcactcgaccc
cgtcggcgagggcgaggacgagcgcgccggccgctggaagggccagacaagactgagtgc
ggcatccacaacaaaagagcagatatacccagttcctcgagagtcggcca
>Botci1 710 bp
gagtcgggatatcttcccctcacaaagctcacctcaatcatcaatctcaacaaccttcaa
cctagacattctccgatgggccaaaataacctttccaaacctctaccaaaccactgcttt
tggagtacaggtcttgtcacacttgacatgttaagtaagcttcaaataccaagtcgatgc
tatcttccttgacaccttgtatcacttcaacgaaacacttgaattggttgagaagaccaa
gactaaatacaacgtaaacttgcatgtttataagccagaaggccaaaatgttggagagtt
cgagggaaagcatggtaaagagctatggaagaccaacgccgatttgtatgattgggttgc
caaggtgaacccaacgagcatacgagttagatgttgctgcagtcttgactggcagaagaa
gaagtcaaggtgcaaagagagagagcttggacatcgtcgaggtggacgaagtgattaaga
tcaaccctttggcaggatggagcttcaaggaggtacaaaactatatcaaggagaatgatg
tcccatacaacgacttgttggatcgtggatacaagagtgttggagattggcactcaaccc
agtaaaggaaggggaggacgaacgtgctggaagatggaagggcactagaagaccgagtgc
ggaattcacaacaacgatcgaagtatgcacaatacctgtagaaatggaac
>Bulin1 710 bp
gaatcaggctatcttccgttcaccaagcacacttgaatcctcaatctcgccaagaaggag
cctcgagatcctcaagtggtgcaaggataccctcccaaacctcttccagaccactgcctt
tggtctactggtctcgcaacgctcgacatgctctcgaagctgcagacctcgtgtggacct
gatcttcctcgacacccttcatcatttcaacgaaaccctcaagctcgtcgactccgtcaa
ggagaaatacaatgtcaacctccacatttacaagccagagggagacaacgtggaggagtt
caacaacaagcacggcgagaagctgtgggagtccaacgacaccttgtacgactgggtcgt
aaaggtgagcccaacgcgcctacgagttgtcggtggctgctgtcctgactggtcgtcgcc
gttcgcaaggtggtaagcgaggtgacctcgacatcatcgaagtcgatgaggtcatcaagg
tcaacccattggccaactggtccttctcccaggtccaggagtacatccagaccaacaatg
tgccatacaacgagcttctcgatcgcgggtacaagtccattggtgactggcactccaccc
agtcaaggcgggcgaggacgaacgtgccggtcgctggaagggtcagagaagaccgagtgt
gggatccacaacaacgatcagcatacgccatgttccttgagaaatgagac
>Bysni1 710 bp
gagtctggctatctccccttcaccaagcgcacttgcatcattaacctacagttcctggag
cccagatgtcctgagatggtgtatcaccactcttcccaacctatatcagaccaccgcctt
tggtctacgggcctggtgactctcgacatgctatcaaaactcgatgcgcagagtcgacct
tatcttcctcgacacccttcaccacttccctgagaccctggctctcgtggacaaggtccg
caagcgttaccttgtcaacatccacgtctacaagcctcatggcgagacggccgaggagtt
tgccaagaagcatggtgaacgtctctgggaaaccgatgaccagctgtacgactggtcagc
aaaggtgagcccagcgtgcctacgaactgaatgtcagtgctgtcctgacgggccgccgcc
gcagccagggcggcaaacgtggtgacctggacattgtcgaagttgacgaggtgatcaagg
tcaacccattggccaactggacgttcaaccaggtcaagcagtacatcaacgacaatgatg
tcccttacaacgagctgctggaccgtggctacaagagcattggtgactggcactccaccc
cgttggtgacaacgaggatgagcggtcgggccggtggaagggccagccaagactgagtgc
ggtatccacaaccccgatccaagtacgctcagtacctgatgacctggagc
>Cadsp1 710 bp
gagtcgggatatcttgccctcacaaaaaacatctcaatcctgaacctcaataaccttgaa
cctcgacatcctacgatgggccaagatcactttcccaaatctctaccaaacaactgcctt
tggtgttctggtctcgtcactcttgatatgctctcgaaacttcagacaccatattgacgc
catcttcctcgacacactctaccacttccaagaaactctcgatttggtagagaaggccaa
ggctagatacaacgtccatctccacgtctacaagccagaaggcaccaccgcagccgagtt
cgaagcacgacatggcaaggaactatggaagacgaatgctgatctgtatgactgggttgc
aaaggtgagccgaaagagcttacgacttggctgtcgctgctgttttgactggacgtcgtc
gatcgcaaggtgccaagcgagagtcgttggacatcatcgagattgatgaggtgatcaaga
tcaaccctctggctggctggagcttcaagcaagttgatgactacatcaagagtaacaatg
taccatacaacaagttgctggatcgaggatacaagagtgtcggtgactggcactcgaccc
agtgaaggagggtgaggatgagagagctggacgatggaagggccagcaaagacggagtgc
ggtatccacaacaaagaagcaagtatgcacagttcttgtagaggctgagc
>Calco1 710 bp
----------atccatcccgttcacgacggagctgaaacatcaatctcgagaacctgtcg
ccaggacgtgcttctctggggccttcggcatcttccaaacctgtaccagtcgacagcatt
tggaataccggcctctgcacgacgcacatgctgtcgaccttccccgtcccgaatacccat
gatattcgtcgataccctgtaccacttccaagagacactcgacctcaaggacgagatctc
gaaaaagtac-gcgtgccagtcattgtcgccaagcccgaggacgagaccgccgccgactt
cgaggcgaagcacggcgagcggctatgggagcgcgacgagccgaaatacgacttcctggt
caaggcgaccccgtcggctgtacaagctcggcatcaagtccgtgctcactggcaggcggc
ggtcacaaggcgctgcacgggcgcagttgaacccgttcgagatcgacgagacgttcaagc
tcaacccgctggtcagctggtcgctccagcaggtgcaggcctacctcgacgagaacgacg
tcccgcggaacaagcttcttgcccgggggtataagagcgtcggggactggcactcgacaa
atcggaggagggcgagggcgagcgggacggccggtggcgaggacggagaagacggagtgc
gggctgcacg-----------------aggactatttcgactcaaggtgc
>Calor1 710 bp
gagtccggctacatccccttcaccaagcacacctgcatcctcaacctgcaattcctggaa
cctagacgtcctccgatggtgcatcaccaccctgcctcgcctcttccagaccaccgcctt
cggcctacgggcttggtgacgctggacatgctgtccaagct-----ctcaacgtcgatct
catcttcctggacaccctccaccacttccccgagaccctcgccctcgtcgatcgtgtccg
caaggcatacctggtcaatctccacgtctacaagcctcagggcgagactgccgaggactt
caccgccaaatacggtgatcgtttgtgggagaccgacgacaagctgtacgactgggtcgc
caaggtgagcccagcgtgcatacgaactccaggtcgatgccgtgttgaccggtcgtcgtc
gcagccagggtggcaagcgcggcgacctcgacatcatcgaggtcgacgaggtcatcaaga
tcaaccctctcgccaactggtccttcaagcaggttcacgagtatatcaagaacaacagcg
ttccgtacaacgagctgcttgaccggggatacaagagcatcggagactggcactccaccc
cgtggcggatggcgagaacgagcgtgctggtcgctggaagggtcagagaagaccgagtgc
ggaatccacact--cgctccaagttcgccgagtaccttcggaccaagaac
>Calpu1 710 bp
gagtccggctacctgcccttcaccaagtccacctcaaacctcaacctcgagaacatgcac
ccgggacatcctgcgcttcgccaaaatcctcttccccaacctgtaccagtccaccgcctt
cggcctacggggctcgtcaccctcgacatgctcgccgagatccaggcgccccgtggacct
catcttcctcgacaccctctaccacttccccgagacctacgagctcgtcgaccgtgtgcg
cgcccgctacggcacgaagctgcacgtcttccgccccgacggtaacaccaccgccgagtt
cgaggccgtatacggcgagcgcctctacgagagcgcctcggaattgtacgactggatcgc
caaggtgagcccagcgcgcctacgagctctccgtcgctgccatcctgacgggccgccgcc
gctcgcagggcggccagcgcgggagcatacccgtcatcgaggtcgacgaggtcattaaga
tcaacccgctggtcaactggtcgttctcgcaggtgcaggagtacatcaaggcgcacgatg
tgccgtacaacgcgctgctcgaccgcggctacaagtccgtcggcgactggcactcgaccc
cgtgcgcgagggcgaggacgagcgcgccggcaggtggaagggccagcgaagaccgagtgc
ggcatccacaacaaaagtcgcagtacgcccagttcctcgcgagcgggacc
>Calvi1 710 bp
-tcgtccaaaatctactccgttcacgacggagctagaacattaatctcgagaagctgtcg
ccaagaggtgcttctgtgggggcttcggcatctcccaagcctgtaccaatcaacggcctt
tggaataccggtctgtgcacgacgcacatgctctcgaccttcccctccccgaatacccat
gatattcgtcgatactctataccacttccaagaaacgctcgagctaaaggatgaggtctc
agaaaaatat-acgttcctgtgatcgtcgccaaaccggaagacgagactgccgccgactt
cgaggagaagcatggcgagcagttatgggagcgtgacgaaccgacgtacgacttccttgt
caaggtgatcccgtcggttgtacaagctcggtgttaagtccctccttactggcaggagac
gatcacaaggcgctgcccgagcaaagctcaatcctctcgagatcgacgagacgttcaagc
ttaaccctctgttcaactggtcgctgcaacaggtccaggcctacctggacgagaacgacg
tcccgcggaacaagcttctcgctcagggctacaaaagtgttggggactggcactcgacaa
gtcgaaggagggcgagggcgagcgggatgggcgttggcgtggacggacaagacggagtgt
ggcttgcatg-----------------aggactatttcaattgaagttgc
>Capcor1 710 bp
gactcaggatatctgcccttcaccaagctcacctgaatcctcaacttgcaattcctcgaa
cc-cgagatcattcgatggtgtatcaccacccttccacatctctaccagaccacggcgtt
tggtctacaggcctcgtccagttggacatgctctccaagttgaagactcagagttgacct
gatcttcatcgacaccctccaccatttttccgagaccttggaattggtagaaaaggtccg
ggccaagtacctcgtcaacatccacacattcaagccagaaggcgagaccgcagaagagtt
tgcagccaagtatggagacaagctgtgggagactgatgaggagaggtatgactacttggc
caaggtgagccgagcgtgcatacgaactgcaagcctatgctgtcctgaccggcaggagaa
gaagccaaggtggtgcccgaggatcactggacatcatcgaggttgacgaggtgatcaaga
tcaaccccttggccaactggagcttccaacaggtccaacaatacatgaaagagaatgaag
tcccttacaacgcccttctggatcaggggtacaagagtgtcggcgactggcactcgaccc
cgtcagggaaggtgaagacgagcgcgccggtcggtggaagggcaaacgaagagcgaatgt
ggcattcacaaccccgatcaaagtacgcacagttcctgatgaacaggaga
>Capep1 710 bp
gactcggggtatctgcccttcaccaagctcacctgaatcctcaatcttcaattccttgag
cc-agagatccttcgatggtgcattacctccctcccccacctctaccagaccacggcgtt
cggcttaccgggctcgtccaattggatatgctctccaagctcaatactcaaagtggatct
gatcttcatcgacaccttacatcacttctctgagacactggagttggtagaaaaggttcg
ggcaaagtacttggtcaacatccataccttcaaaccagcgggcgagacagcagaagagtt
tgcggccaaatatggagacaagctctgggagtccgacgaagagaggtatgactacttggc
caaggtgaaccgagcgtgcatacgaactgcaagcctttgcggtcctgaccggtaggaggc
gaagccagggaggcgcccggggttccttagacatcatcgaggttgatgaggtgattaaga
tcaacccgctcgccaactggagcttccagcaggtccaacaatacatgaaggacaatgatg
ttccatacaacgcccttctggaccaggggtacaagagtgttggcgactggcactcgaccc
tgtccgggagggtgaagatgaacgtgctggccgatggaagggcaaaaaaagaccgagtgc
ggcattcacaaccccgatccaagtacacacaattcctgatgaccaggaga
>Capse1 710 bp
gactctggatacatgcccttcaccaagctcaccttcgtcctcaatcttcagtttctcgag
cc-ggaaatcctgagatgggctatcaccaccatccccaacctataccagaccactgcttt
cggcttactggcctagtgtccctcgatatgttgtcgaagctcaaggctcagagtggatct
tgtcttcctcgataccttgcatcatttccccgaaacattggagctggtggaaagggtacg
agcaagatatctggtgaacatccacaccttcaagccggcaggcgagacagcagaggagtt
caaggagaagtacggcgacaagctatgggagaccgacgacaacagatatgactatctcgt
caaagtgaacccagagggcttacgagctcaacgcctacgccgtccttaccggcaggagac
ggagtcagggcggggccaggggctccctcgacattatcgaggttgacgaggtgctcaaaa
tcaaccccctcgccaactggacgttcgaacagataaagcaatacattgacgaaaacaacg
taccatacaacgccctgctggacaagggctacaagagtgtcggtgactggcactcgaccc
tgtccaggtcggtgaagacgagcgggctggtcgttggaaaggtcaaaaaagaccgaatgt
ggcattcacaaccccgatcgaagtacgcacagttcttgatgagcaggaaa
>Cercau1 710 bp
gactccgggttcctgcccttcacccacctcacctcaaacctcaacctagagagcatgggc
cctggatatcctccgcttctgcagacttcttttccccaacctctaccagaccaccgcttt
cggcttactggcctcgtcactctcgatatgctgtccaagctccaggcccaacatcgatct
gatctttctcgacaccctgtaccacttcaaagagacatacgaccttgtagagcgcgtcaa
ggcccgttacaacgtcaaagtccacgccttcaagcccgccgacgacacagttgagcaatt
cgaggagctctacggcgagaagttgtacgaaatgtcttcggatctgtacgactggattgc
caaggtgagcccagcgctcctacacgcttaaggtggctgccgttctcaccggccgccgtc
gatctcagggtggacaaagaggcgacatccctgtcatcgagatcgacgaggttgtcaaga
tcaaccctcttgttaactggaccttccgcgaagttaaggcctatgttgacgaacacaatg
tgccgtacaacgctctcctggaccggggatacaagtccgtcggagattggcactcgaccc
ggtgggcgagggcgaagatgagcgggccggtcggtggaagggccagacaagacggagtgc
ggcatccacaacaaaggtcaaaatacaaccagttcgtccactg-------
>Cercer1 710 bp
----------atcgaccccgtttaccacggaactggaacatcaatctagaagcattgaca
ccaagaggttctcctttggggccttcgccacctacccaacctctatcagtcaacagcatt
tggactacaggcctctgcacaacgcatatgcttacgactttcccttccccgaatacctat
gatctttgtcgataccctttaccacttccaagagacgatcgacctcaaagacgaggtcgc
gaagaagtat-gggtaccagtgatcgtcgccaagccggaaggcgagaacgctgccgactt
tgaagcaaaacacggcgagcgactatgggagcgcgacgagtcatcgtacgatttctttgt
caaggtgaccccggcgaatgtacaagctccaggtcaagtctctcctgactgggcggagac
ggtcacaaggggcttcacgtgccaagctcaacccgctcgagatcgacgagatgttcaagc
tcaaccctctatttaactggtcgcttccgcaggttcaagcctatttggacgaaaatgatg
ttccgcggaacaagttgctcgctcaggggtacaagagcgttggggactggcattcgacaa
gtccaaggagggtgagggcgagcgtgacggccgctggcgaggacgcacaagaccgagtgc
gggctacatg-----------------aggactacttcaactgaagctgg
>Cernew1 710 bp
gactcgggattcctgcccttcacccaccccacctcaaacctcaacctggagagcatggat
ccttggcatcctccgcttctgcagactcctcttccccaacctctaccaaaccacggcctt
cggattaccggtctcgtcacactcgacatgctgtccaagctccaagcgcagcatcgacct
gatcttcctcgacaccctgtaccacttccaagagacatacgagctcgtagagcgcgtcaa
gtctcgttacaacgtcaaagtccacgtcttcaagcctgccgacgaaaccgtctcccagtt
cgaggagctgtacggcgagaagctatatgagatgtccggagagctgtacgactggatcgc
taaggtgagcccagcgcgcctataccctcaacgtagctgctgttctcaccggccgtcggc
ggtctcagggtggacagagaggcgatatccccgtcatcgagattgacgaggttgtcaaga
tcaaccctctagtcaactggacgttccgtgaagtcaaggcgtacgtcgacaagcacaacg
ttccatacaatgctcttctggaccggggatacaagtctatcggagactggcactcgaccc
agtgggcgagggcgaggacgagcgagccggtcgctggaagggccagacaagaccgagtgc
ggaatccacaacaaaagtcgaggtacaaccagttcgcacacag-------
>Cersc1 710 bp
gactccggcttcctgcccttcacccggcccatctgaaacctcaacctcgagaccatggag
cctggacatcctccgcttctgcaagatcctcttccccaatctgtaccaaaccaccgcctt
cggtctacaggcctcgccaccatcgacatgctgtccaagatc----cgcagcgtcgacct
cattttcctcgacacgctctaccacttccaagagacgtacgccctcgtcgaccgcgtccg
cgcccgttacgacctcaagctgcatgttttcaagccggccgagtcgaccgtcgccgagtt
cgaggacacgtacggcgagaagctgtacgagatgtcgtcggagctgtacgactgggtggc
caaggtgagcccagcgcgcctacgacctgaacgtggccgccgtaatgacgggccgccgcc
gctcgcagggcggccagcgcggcgacattgccgtcctcgagatggacgacgtcgtcaaga
tcaacccgctcgtcaactggtccttccaacaggtcaaggcgtacatcaccgagaataacg
tgccgtacaacgagctgctcgaccgcgggtacaagtccgtcggtgactggcactcgaccc
cgtcggcgagggcgaggacgagcgcgccggccgctggaagggccagacaagaccgagtgc
ggcatccacaacaaaagagcaggtatgcccagtaccttgagagatggcca
>Cervir1 710 bp
----------atccatttgtcgccgagagctgctcgcaaatcaacctccgcccgcagaca
ccaagaaatcctaaagtgggccactgagaacatcccagggctttaccagacaaccgcttt
cggcttactggcctggtcgcgattgacgttctatcgaagatcacga-------ctcctct
tatcttcgtcgacacactctaccacttccaggagacgtacgagctagtggaggaagtcaa
gacgcgctac-acgtacctgtaaccgtctacaagccagagggcgagactgtgagcgactt
cgagaagaagtatggcgagaagttgtgggagcgggatgaggagttgtacgactttgcggt
caaggtgagcccgcagggcttacgcactcggtgtgaaggcagtcatcactggtcgtcgtg
cgtcccagggtgccgatcgcgcgaacctgcaacccatcgaggttgatagcatgatcaaag
tcaaccccctgtacgcctggaacttccacctcgtggactggtacgtcaagcagaacaacg
ttccgcgtaacaagctgctcgaccagggctaccgaagcgtcggcgactggcacagcacaa
gagcggcgagggcgagggcgagcgtgccggacgttgggccggaaagagaagacggagtgc
ggtctgcacg-----------------tcgattacttcaaatgaaggctg
>Chafi1 710 bp
gactccggcttcctgcccctcacccaacgcacatcaaatctcaacctcgaggctctccac
cctggacgtcctccggttctgcaagatcttcttccccaacctctaccagtcgacggcgtt
cggcctacggggctcgtcaccgtggacatgctgtccaagctggacgcgcagcatcgacct
cgttttcctcgacacgctctaccacttccaggaaacctatgacctcgtcgagcgcgtcaa
ggagcgctacaacgtccacgtgcacgtcttcaagccggcggacgacaacgtgaccgagtt
cgaggccctgtacggcgagaagctgtacgacatgtcgtcggagctgtacgactggatcgc
caaggtgaacccagcgggcctacgaactcaaggtggcggccgtgctgacgggccggcgcc
ggtcccaaggcgggcagcgcggcgacatcaaagtcatcgagctggacgacgttatcaaga
tcaacccgctcgccaactggtcttttgccgaggtcaaggcgtacgtcgacgagcacaagg
tgccgtacaacgccctcctcgaccgcgggtacaagtccatcggcgactggcactcgaccc
cgtcggcgagggagaggacgagcgcgccggccgctggaagggccagaaaagaccgagtgc
ggcatccacaacaacagagccgctatgcccagtggctcgaaacgccgcgc
>Chafu1 710 bp
gactccggcttcctgcccctcacccagcacacatcaaacctcaacctcgagaacctccac
cctggacatcctccgcttctgcaagatcttcttccccaacctctaccaatccacggcctt
tggcctacagggctcgtcaccgtcgacatgctctccaagctggatgcgcaacatcgacct
catcttcctcgacaccctgtaccacttcaaggagacgtatgagctggtagaccgcgtccg
ggagcgctacaacgtcaaggtgcacgtcttcaagccggcggacgacgatgtcgcccagtt
tgaagccctgtacggcgagaagctgtacgacatgtccgccgagctgtacgactggatcgc
caaggtgagcccagcgcgcctatgacctcaaggtggccgccgtgctgacgggtcgccgcc
gatcgcagggcggacagcgcggcgatatcagcgtcatcgagctggacgacgtgatcaaga
ttaacccgctcgccaactggtctttcggccaggtcaaggcctacattgacgagaacaagg
tgccgtacaacgcgctgctcgaccggggttacaagtctgttggtgactggcactcgaccc
tgttggtgagggcgaagacgagcgcgccggtcggtggaagggccagacaagactgagtgc
ggcatccacaacaacaaagccgctacgctcagttgttggacaggcggcac
>Chagl_1 710 bp
gactccggcttcctacccctcacccaacgcacatcaaacctcaacctcgaggccctccac
cctggacatcctccggttctgcaagatcttcttccccaacctctaccagtcgacggcgtt
cggcctacgggactcgtcaccgtggacatgttgtccaagctcgacgcgcagcatcgacct
cgtcttcctcgacacactctaccactttcaggagacctacgacctcgtggagcgcgtcaa
ggagcgctacaacgtcaaggtgcacgtcttcaagccggcggacaataacgtgaccgagtt
cgaggccctgtacggcgagaagctgtacgacatgtcgtctgagttgtacgactggatcgc
caaggtgaacccagcgagcctacgaactcaaggtcgcggccgtgctgacaggccggcggc
ggtcccagggcggccagcgtggtgacatcaacgtcatcgagctggatgacgttatcaaga
tcaacccgctcgccaactggtcctttgccgaggtcaaggcgtatatcgacgagcacaagg
tgccgtacaacgccctcctcgaccaagggtacaaatccatcggcgactggcactccaccc
cgtcgccgagggagaggatgagcgcgcgggccgctggaagggccaaagaagaccgagtgc
ggcatccacaacaacagagccgctatgcccagtggcttgagacgcagcac
>Chain1 710 bp
gattcgggattccttcccctcacccagcccatgtcaaatctcaacctcgagaatatgcat
cctggacatcctccggttcagcaagatactcttcccgaacctctaccagtcgaccgcctt
tggcctacgggcctcgtcacgcttgacatgctctccaagatccagcccaaggatcgacat
gatcttcctcgacacgctttaccacttccaagagacatatgatctcatcgaacgagtcaa
agtccgctatgagtcgaagctacacgtcttcaagccgcagggcgaaacggtcgccgagtt
tgaggatacgtacggcgagaagctctacgagatgtcgtcagagctgtacgactggatcgc
caaggtgagcccaacgctcgtacgagttgcaggtcgtggccgtattgacgggccggcgcc
ggtcgcaaggcgggcagcgcggcgagatgcccgtgctcgaactggacagcgtcatcaaga
tcaacccgctggtcaactggtctttcaacgaggtgcaagggtacatccgtgagaacaacg
tcccttacaacgagctgctggaccggggatacaagtcggttggtgactggcactcaaccc
cgtcggcgagggcgaggacgaacgggccggccggtggaagggccagagaagaccgaatgc
ggcatccacaacaaaaaagccgatacgcgcagtttctcgagagatgg---
>Chalo1 710 bp
gagtcaggataccttcctctcacaaaaaacatctcaattctcaacctcaacgatttggct
ccttgatatcctccgctgggcaaagatcactttcccgaacctctaccaaacaaccgcatt
tggactaccggcctggtcacactcgatctgctctctaagctgcagactcctcattgacgt
gatctttctcgacactctctaccatttccaagaaactctcgacttgattgaaaagatcaa
ggcccgctacaatatcaaccttcacatctacaagcccgaaggcaacaccactgccgagtt
cgaagcgaagcacggcactgagctctggaagcacaaccccgacaactacgatttcactgc
caaggtgagcccaacgagcatatgacttgtcagttgctgctatattcactggtcgacgcc
gctcgcaaggagccaagcgagagtcgctcgatattgtcgagattgttgaagtgatcaaga
tcaacccgctcgccagttggtccttcgcccaggtccaagagtatatcaaagagaacaatg
ttccatacaacgagttgttggatcgtgggtacaagagtgttggggattggcactcgaccc
ggtgaaggagggtgaggatgagcgtgcaggtcgctggaaggggactcgaagactgagtgc
gggatccacaataacggagcaaatacgcacaatttctatagaggctgagc
>Chame1 710 bp
gactccggcttcctgcccctcacccaacgcacatcaaacctcaacctcgaggccctccac
cctggacatcctccggttttgcaagatcttcttccccaacctctaccagtcgacggcgtt
cggcctacggggctcgtcaccgtggacatgctgtccaaactggacgcgcagcatcgacct
cgttttcctcgacacgctctaccacttccaggaaacttatgacctcgtcgaacgcgtcaa
ggagcgctacaacgtcaaggtacacgtcttcaagcctgcggacgacaacgtgaccgagtt
cgaggctctgtacggcgagaagctgtatgacatgtcgtcggagctgtacgactggatcgc
caaggtgaacccagcgggcctacgaactcaaggtggcggccgtgctgacgggccggcggc
ggtcccagggcgggcagcgcggcgacatcagcgtcatcgagctggacgacgttgtcaaga
tcaacccgctcgccaactggtccttcgccgaggtcaaggcgtacatcgacgagcacaagg
tgccgtacaacgccctcctcgaccgcgggtacaagtcgatcggcgactggcactcgaccc
cgtcgccgagggagaggacgagcgcgccgggcgctggaagggccagaaaagaccgagtgc
ggcatccacaacaacagagccgctatgcccagtggctcgagacgcagccc
>Chicu1 710 bp
caagcgtgtcttttgctcctcttcca-cagatcttgaatgtgatcctcgccaacgcagaa
ccaagagatccttcgctgggctgtcgaccatgtccccgatctttaccagaccacagcgtt
tggcctacgggtttggccgcgaccgatatgctttccaaaattttcgtaccgt--------
-atcttcatcgacacgctgtaccatttttcagaaacgctcgcacttgctgaccaagtggc
gcggcactatggcgctgatctgcacgtctacactccgccggggaaaacaagagcagagtt
tgaggagcagcatggtacggagctctgggtgcgagacgaggagtcgtacgattttttggt
caaggtgaacccaacgagcctacgagctaaaggtcggggccgtccttactggccgacgcc
gctcgcaaggcgccgatcgggcttcattgaaaattgtcgaacgagac----tcgtcaaga
tcaacccactcgccaactggtcctttgcccaaaccaagcagtacattgacgccaacaagg
tgccgtacaacccgctgttggaccaaggctacaagagcgtgggcgattggcatagcacgc
ggctgccaaggacgcggacgaacgcgctggacgctgggcaggccgaaaaagaccgagtgc
ggtctccacaaagaactttaaaatgcgcatggctttccaaaagacaagcc
>Claba1 710 bp
gactctggctatctgtccttcaccaaggacaccttcgttctcaaccttcagtccctcgag
cc-ggagatcctcagatgggccatcaccacccttcccaacttgtaccagaccactgcctt
cggtctacaggtctcgttcagctggatatgctatccaagctcaagactcagagtcgatct
catcttccttgacaccctccatcactttcccgaaacgttggagttggtggacagggtgcg
agaaagatatcttgtcaacctccacgtcttcaagccagctggcgagaccgcagaagagtt
caaggacaaatatggcgacaaactatgggagaccgatgacaacagatatgactatcttgt
caaggtgagcccaacgagcttacgagctgcaagcatatgctgttctcaccggccgtagaa
ggagccaaggtggagagagaggatcgctcgatatcatcgaggtcgacgaggtgctcaaga
tcaaccccatggccaattggagcttcgaccagattcaacagtacgtcaaggataatgacg
tgccatacaacgccttgttggaccgaggctataagagtgtcggtgactggcactcaaccc
tgtcgcggcaggtgaggacgaacgtgctggtcgatggaagggacaaagaaaactgagtgt
ggcattcacaatcccggtcaaagtatgcacagtacctgatgaacaagaga
>Clabul1 710 bp
gattcggggttcctgccgctcactccgcacacctcaaacctgaacctggagaacatgaac
cctggacattctccgcttctccaaagtctttttccccaacctttaccagacgacagcatt
tgggttactggccttgccaccatcgacatgcttgccaagatccaggctaatcgtcgagct
catcttcctcgacaccctttatcacttcaaagagacgtatgagctcgtcgataggatcaa
ggagcgctatggtgtcaagattcacgtcttcaagcctctcgacgagaccgcggcgcagtt
tgaggagacgtacggcgagaagctctacgagatctcatcggagctgtacgactgggtggc
caaggtgagcccaacgggcctatgatctcaaggttggtgccgttctgaccggccgtcgcc
gatctcagggcggccagcgcggatccattcccgtagtggagatcgatgaggtcgtcaaga
tcaacccgctcgtcaactggaacttcaagcaggtcaaggattacatcaccgagaataatg
tgccgtataatgcgctcctcgaccagggatacaagtcgatcggcgactggcactcgaccc
cgtcggcgagaacgaggacgagcgcgccggccggtggaagggacagacaagactgagtgt
ggtattcacaacaacagagtcggtatgcccaatggctggcaagaatgcga
>Claca1 710 bp
gactctggatatatgcccttcaccaagctcatcttcgtcctcaatcttcaattcctggag
cc-ggaaatcctgagatgggccatcaccaccattcccaacctataccagaccaccgcctt
cggcctactggcctagtgtcccttgacatgttgtcgaagctgaaggcgcaaagtggatct
tgtcttcctcgatacattgcatcacttccccgagacactggaattggtggaaagggtaca
agcaagatatctggtgaacatccacaccttcaagccggcaggcgagacagcagaagaatt
caaggagaagtacggtgacagactatgggagaccgacgacaaccgatatgactatcttgt
caaggtgaacccaacgggcttacgagctcaacgcctatgccgtccttaccgggaggagac
ggagtcagggcggggctagaggctccctcgacatcatcgaggttgatgaagtgctgaaaa
tcaaccccctcgccaactggacattcgagcagataaagcaatacattgacgaaaacgacg
taccgtacaacagcctgctggacaagggctacaagagcgttggtgattggcactcgaccc
cgtcaaggtcggtgaagacgagcgtgcaggtcgttggaagggccaaaaaaaaccgagtgt
ggcattcacaaccccgatcgaagtacgcgcagttcttgatgagcaggaaa
>Clael1 710 bp
gaatcaggctatctgaccttcagcaagctcacttgaattatcaatctacagaagctcgaa
cctagacattctccgatggtgcatcacatccttgcccggactcttccagacaacggcttt
cggtctactggcctagttactgtggacatgctttcgaagatcgacgagcacaattgactt
gatcttcttggacacgctataccacttcgatgagacatacgctctggttgatcggataag
gagacggtatggcactcccgttcacgtatacaagccagctggcgacaacgtctccgaatt
cactgcccagcacggcgacaaactatgggagaccaacgatgagctctacgactatgtcgc
caaggtgagccgaacgcgcctacgagcttcaagtcaaggcagtgctgacgggtcggcgac
gcagccagggaggcaagcggggcgacatggacattatcgaagtagacgaggtcatcaaga
tcaacccgctagccaactggagtttcgcgcaagtcaagcagtacgttgacgcaaacgacg
tcccgtacaacgaccttctcaacaggggctacaagagcgttggcgactggcactctaccc
agttgccgcgggggaggatgaacgatccggacgatggaagggcaagataagacagagtgc
gggatccacaacccaagtctcgctacacgcagttcctgcagaacaggaaa
>Claim1 710 bp
gactctggctacctgtccttcaccaaagacacctgcgttctcaaccttcagttcctcgag
cc-ggagatcctcagatgggccatcaccacgctccccaacctctttcagaccacggcctt
tggcctacaggactggtcacgttagacatgctgtccaaactcaagactcagagtagacct
tatcttccttgacacgctccatcacttccccgagacattggagttggtggataaggtgcg
ggaaagatatctggtcaacattcatgtgttcaaaccagccgacgagaccgcagaggaatt
caagaacaaatatggggacaagctctgggagaccgatgacaacagatatgactacctggt
caaggtgagcccaacgagcttacgagctgcaagcatatgctgtcctcactggccgtagaa
ggagccagggtggggcaagaggatcactcgacatcatcgaggtcgacgaggtgctcaaga
tcaatcccatggccaactggagcttcgaccagatccagcagtacatcaaagacaacgacg
tgccatacaacgccctgttggaccgaggctataagagtgtcggggactggcactcaaccc
tgtcaaggaaggggaggacgaacgggccggtcgatggaagggtcaaagaaaacggagtgc
ggcatccacaaccccgctccaaatatgcacagtacttgatgagcaggaga
>Claps1 710 bp
gactctggctatctgtccttcaccaaggacaccttcgttctcaaccttcagttcctcgag
cc-ggagatcctcagatgggccatcaccacccttcccaacttgtaccagaccactgcctt
cggtctacaggtcttgttcagctggatatgctatctaagctcaagactcagagtcgatct
catcttccttgacaccctccatcattttcccgaaacgttggagttggtggaaagggtgcg
agaaagatatcttgtcaacctccatgttttcaagccagctggtgagaccgcagaagagtt
caaggacaaatatggcgacaaactatgggagaccgatgacaatagatatgactatcttgt
caaggtgagcccaaagagcttacgagctgcaagcatatgctgttctcaccggccgtagaa
ggagccaaggtggagatagaggatcgctcgatatcatcgaggtggacgaggtgctcaaga
tcaaccccatggccaattggagcttcgatcagattcaacagtacgtcaaggacaatgacg
tgccatacaacgccttgttggaccggggctataagagtgtcggtgactggcactcaaccc
tgtcgtggcaggtgaggacgaacgtgctggtcgatggaagggacaaagaaaactgagtgt
ggcattcacaatcccggtcaaagtatgcacagtacttgatgaacaagaga
>Claye1 710 bp
gactctgggtatatgcccttcaccaagcacatcttcgtcctcaatcttcagtttctggag
cc-ggaaatcctgagatgggccatcaccaccattcccaacctataccagaccaccgcttt
cggcctactggcctagtgtctctcgacatgttgtcgaagctgaaggctcagagtggacct
cgtcttcttcgacacattgcatcacttccccgagacactggagctggtggaaagggtaca
agcaagatatctggtgaacatccacaccttcaagccggcaggcgagacagcggaagaatt
caaggagaagtatggggacaaactatgggagaccgacgacaacagatatgactatctcgt
caaggtgaacccaaagggcttacgagctcaacgcctatgccgtcctcaccggcaggagac
ggagtcagggtggggctcgaggctcccttgacattatcgaggttgacgaggtgctgaaga
tcaaccccctggccaactggacctttgaacagatcaagcagtacattgacgaaaataacg
taccatacaactccctgctggacaggggctacaagagtgttggtgactggcactcgaccc
cgtccaggtcggtgaagacgagcgtgcgggtcgttggaaaggtcaaaaaaaactgaatgt
ggcattcacaaccccgatcgaagtacgcgcagtttttgatgagcaagaaa
>Cloaq1 710 bp
gagtctggctacctacccttcagcaaacgcacctcaatcctgaatctgcaaaagctcgag
cccagatattcttcgttggtgcatcacgtcgctgcctggcctcttccagacgactgcctt
tggactactgggcttgttaccttggatattctgtcaaaattatctgagccaagtcgacct
aatcttcatcgacacactgcatcacttcgacgaaactcttaccctcgttgatcggatccg
gaggcggtatggcacaacgctccacgtttacaagccagccggagacactgctgctgaatt
ctccacaaagcatggtgagaggctatgggagacgaacgaagagctgtacgactacgtcgt
caaagtgagcccaacgtgcctatgaactgcaagtcaaagccgtcttgactggccgacgca
agagccaaggtggaaagcgcggagatctcgacatcatcgaaattgacgacatcatcaaga
tcaatcctctcgcaaattggtcttttgggcaagtgcaagagtacatcaaagccaatgacg
ttccgtacaatgaactcctcgacaacggctacaaaagcgtgggcgactggcattcaaccc
tgttgcccagggggaggacgagcgatcagggcgctggaaaggacgtccaagactgaatgc
ggcatccacaacccaagtcaagatacgccctcttccttcgcaacaggcgt
>Cloro1 710 bp
gactcgggatacctccctctcacagcccccaccttgaacctcaacttggagcccatgcac
cctggacattctgcggttctgcaagatcatgttccccaacctctaccaatcgacggcatt
tggcttaccggtctcgtgaccatggacatgctgtccaagatccaggccaaccgtggaact
cgtcttcctcgacaccctctaccacttcaaggagacctatgacctgatcgaccgcgtcaa
gtctcgctacaatgtccccgtccacattttcaagccccacggcaacaatgtcgaggagtt
cgaggaaacctatggcaaggaactctggagcacctctgacgagctgtacgactggatcat
caaggtgagcccagcgagcatacgagctcaagatcgccgccgtcctcaacgggcgccgca
gatcccagggcgccgcccgaggctccatccccatcatcgagctggacgaggtcatcaaga
tcaaccccctcgccacctggtccttcggccaggtgaacgcctacatcaaggagcacgacg
tgccctacaacgccctgctcgaccaggggtacaagtccgtcggcgactggcactcgaccc
cgtcaaggagggcgaggacgagcgtgccggtcggtggaagggccagacaagagcgagtgc
ggcatccacaacaaaagtccaggtacgcccagttcctggagacaaggagc
>Cocba1 710 bp
gattctggctatttacccttcaccaaactcacctgcgtcctcaacttgcagtttctcgag
cc-agagattttgagatggtgtgtcacttctcttcctcatctcttccagacgaccgcctt
cggtttactggattggtcaccctcgacatgctgtcaaagctcaacactcaaagttgatct
tatttttctcgacaccttgcaccatttctcggagacactggaactcgtcgatcggatacg
agaaaaatacctcgtcaatcttcatgtcatcaagcctgctggtgaaagtgcggatgagtt
tgcgcaacggcacggcgagaagttgtgggaaaaagacgacaatcgatatgactatctggt
gaaggtgaacccaacgggcctatgagctagacgtccacgccgttctgaccgggagaagac
gaagtcaaggtggaaagcgtggagatttagacattattgagattgacgaagtgatcaaga
tcaatccgcttgccaactggtccttccaacaagtcaaagaatacatcaaagccaacgacg
tacctttcaacgtcctactcgagcgaggctacaagagtgttggggactggcactccaccc
ggtcaaggacggtgaagacgaacgggctggtcggtggaagggtcagccaagaccgaatgc
ggcattcacaaccccgatccaaatactcacaattgttgatgagcaagaga
>Cocca1 710 bp
gagtctggttatctgcacttcactagactcacttgaattatcaatctggctaagctcgag
cctagacatcctccgatggtgcattacatctctacctgggcttttccagactactgcttt
tggtctactggcttagtcactgtggacatgctctcaaagctcgacgagcacaattgatct
gattttcttggacactctttaccacttcgatgagacatacgctttggttgaccgtgtccg
aagacgatatggaaccccggtccatgtttacaagcctgctggcgacaacgtcaacgactt
taccgccaagcacggagataaactgtgggagaccaacgatgagctctatgactatgtcgc
caaggtgagccgagcgtgcctacgagcttcaagtcaaggctgtcttgacaggtcgtcgcc
gcagccagggtggaaagcgtggcgacctggacattgtcgaggttgacgaggttatcaaga
tcaaccccttggccaactggacatttgctcaagttaaggaatacgttgatgcaaacgacg
tgccttacaacgagctcctcaacaagggttacaagagcgttggtgactggcactcaaccc
cgttgctgctggagaggatgagcgatcaggaaggtggaagggcaagacaagtccgagtgt
ggtatccacaacccaagtcacggtatgctcagtttcttcagagcaggaga
>CocheC4_1 710 bp
gagtctggttatctgcacttcactagactcacttgaatcatcaatctggctaagctcgag
cctagacatcctccgatggtgcattacatctcttcctggacttttccagactactgcttt
cggtctactggcttagtcactgtggacatgctctcaaagctcgacgagcacaattgatct
gattttcttggacactctttaccacttcgatgaaacgtacgctctggttgaccgtgttcg
gagacgatatggaaccccggtccatgtttacaagcctgctggtgacaatgtaaacgactt
tactgccaaacacggagataaactgtgggagaccaacgatgaactctacgactacgttgc
caaggtgagccgagcgtgcctacgagcttcaagtcaaggctgtcttgactggtcgtcgcc
gcagccagggtggaaagcgtggcgacttggacattgtcgaggttgacgaggttatcaaga
tcaaccccttagctaactggacatttgctcaagttaaggagtacgttgacgcaaacgacg
taccttacaacgaacttctcaacaagggttacaagagcgttggtgactggcactcaaccc
tgttgctgctggagaggacgagcgatcaggaaggtggaagggcaagacaagtctgagtgc
ggtatccacaacccaagtcacgatatgctcagtttcttcagagcaggaga
>CocheC5_3 710 bp
gagtctggttatctgcacttcactagactcacttgaatcatcaatctggctaagctcgag
cctagacatcctccgatggtgcattacatctcttcctggacttttccagactactgcttt
cggtctactggcttagtcactgtggacatgctctcaaagctcgacgagcacaattgatct
gattttcttggacactctttaccacttcgatgaaacgtacgctctggttgaccgtgttcg
gagacgatatggaaccccggtccatgtttacaagcctgctggtgacaatgtaaacgactt
tactgccaaacacggagataaactgtgggagaccaacgatgaactctacgactacgttgc
caaggtgagccgagcgtgcctacgagcttcaagtcaaggctgtcttgactggtcgtcgcc
gcagccagggtggaaagcgtggcgacttggacattgtcgaggttgacgaggttatcaaga
tcaaccccttagctaactggacatttgctcaagttaaggagtacgttgacgcaaacgacg
taccttacaacgaacttctcaacaagggttacaagagcgttggtgactggcactcaaccc
tgttgctgctggagaggacgagcgatcaggaaggtggaagggcaagacaagtctgagtgc
ggtatccacaacccaagtcacgatatgctcagtttcttcagagcaggaga
>Cocim1 710 bp
gagtctggttatcttcccttcacgaagcccatttgaatcttgaaccttcagtttctcgaa
cctagatgtcttgagatggtgcatcaccagccttccgggactctatcaaaccaccgcctt
tggactactggtctggtcacaattgatatgctctcaaaactcgatgcgcagggttgatct
gatctttctcgacacactctatcacttccccgaaactcttgctctggttgagcgggtccg
gaagcgatatagccttagcattcatgtctacaagccacagggcgaaactgctgatgaatt
tgctgcgaaatacggagaccgactgtgggagaccaacgaccagctgtacgactggctcgc
caaagtgaacccagcgtgcctatgaactccaagtaagcgcagtgcttactggccgtcgtc
gaagccaaggaggaaagcgcggtgaccttaacatcgtcgaggttgatgaggttatcaaaa
tcaatccgtttgccaactggggcttccagcaagtcaaggactacatcaccacccacaatg
ttccgtacaacgaacttctcgaccggggctacaagagcgtcggagactggcactcgaccc
cgtgaaagagggcgaagacgagcgtgccggtcgatggaagggtcagccaagacagaatgc
ggcatccacaaccccgatcgaagtacgcacagttccttcggagcaagaga
>Coclu2 710 bp
gagtctggctatttgcccttcaccaggctcacctgaaatatcaacctggctaagctcgag
cctagaaatcctccgatggtgtatcacatcactacctgggctcttccagactaccgcttt
cggtctactggcttagtcaccgtggacatgctctcgaagcttgatgagcacaattgacct
gatcttcttggataccctttaccacttcgatgaaacgtacgccttggtcgaccgtgtccg
aaggcgatatggaaccccggttcatgtctacaagcctgctggtgacaacgtcaatgactt
tactgccaagcacggtgacaaactgtgggagacaaacgacgagctttacgactacgttgc
caaggtgagccgagcgtgcctacgagcttcaggtcaaggctgttctaactggtcgacgtc
gcagccagggtggcaagcgtggcgacctggacattgtcgaggtcgacgaggtgatcaaag
tcaaccccttggctaactggacctttgcccaagtcaaggaatacattgacgccaacgatg
tcccatacaacgagcttctcaacaggggttacaagagcgttggtgactggcactcgaccc
cgtagccgctggagaggacgagcggtcaggacgatggaagggcaagacaagaccgagtgc
ggtatccacaacccaagtcgcgatatgctcagtttcttcagaacaggcga
>Cocmi1 710 bp
gagtctggctatctgcacttcactagactcatttgaatcatcaatctggctaagctcgag
cctagacatcctgcgatggtgcattacatctcttcctgggcttttccagactactgcttt
tggtctactggcttggtcactgtggacatgctctcaaagctcgatgagcacaattgatct
gattttcttggatactctttaccatttcgatgaaacatacgctctggttgaccgtgtacg
aaggcgatatggaacgccggtccatgtctacaagcctgctggtgacaacgtaaacgactt
cactgcaaagcacggagataaactgtgggagaccaacgatgaactctacgactatgtcgc
caaggtgagccgagcgtgcctacgagcttcaagtcaaggctgtcttgactggtcgtcgcc
gcagccagggtggaaagcgtggcgacctggacattgtcgaggttgacgaggttatcaaga
tcaaccccttggccaactggacgtttgctcaagtcaaggaatacgtcgatgcaaacgacg
taccttacaacgaacttctcaacaagggttacaagagtgttggtgactggcactcaaccc
tgttgctgctggagaggacgagcgatcaggaaggtggaagggcaagacaagtctgagtgc
ggtatccacaacccaaatcacgatatgctcagtttcttcagagcaggaga
>Cocsa1 710 bp
gagtctggttatctgcacttcactagactcacttgaatcatcaatctggctaagctcgag
cctagacatcctccgatggtgcattacatctctacctgggcttttccagactactgcttt
tggtctactggcttagtcactgtggacatgctctcaaagctcgacgagcacaattgatct
gattttcttggatactctttaccacttcgatgaaacatacgctcttgttgaccgtgtccg
aaggcgatacggaacaccggtccatgtttacaagcctgctggtgacaatgtaaacgactt
taccgccaagcacggagataaactgtgggagaccaacgatgagctttacgactacgtcgc
caaggtgagccgagcgtgcttacgagcttcaagtcaaggctgtcttgactggtcgacgcc
gcagccagggtggaaagcgtggcgacctggacattgtcgaggttgacgaggtgatcaaga
tcaaccccttggccaactggacatttgctcaagtcaaggagtacgtcgatgcaaacgacg
taccttacaacgaactcctcaacaagggttacaagagcgttggtgactggcactcaaccc
tgttgctgctggagaagacgagcgatcaggaaggtggaagggcaagacaagtctgagtgc
ggtatccacaacccaagtcacgatatgctcagtttcttcagagcaggaga
>Cocst1 710 bp
gaccaaggctatgcgcccttcaccaaagccacctcaatcctcaatctcgcaacgaaagag
cctcgacatcctcagatgggcaatcctcaccctaccaaatctctaccaaaccaccgcatt
aggtctaccggtctcgcaacgctcgacatgctgcaaaagctgcaagcgcctaatcgatca
gatcttcctcgacactcttcaccatttccaagaaaccctcgacctcattgataatatcaa
gactcaatataacgttcgcttccatatctacaaacccgaaggcgaaaatgagaagcaatt
cgctgagaagcatgggaagaatctgtgggagtccaatgacacattatacgactgggtggc
caaagtgagcccagcgcgcatacgatctctccgtggccgccgtcctaacaggtcgccgtc
gatcgcaaggagcaaatcgcgcatcactcgatattatagaagtcgatgaattcgtcaaag
tgaacccgctagccaattggtcatacgatcaagtcgcggattacatacaagagaacaacg
ttccctacaacgcactgctagaccagggatacaagagtatcggtgattggcactccaccc
agttgcggcaggagaagacgagcgagcgggtcgatggaagggtacgaaaagacggagtgc
ggaattcataataaccttccaagtatgctatgtacttggcgagatggaac
>Cocvi1 710 bp
gagtctggttatctgcacttcactagactcatttgaattatcaatctggctaagctcgag
cctagacatcctccgatggtgcattacatctctacctgggcttttccagactactgcttt
tggtctactggcttagtcactgtggacatgctctcaaagctcgacgagcacaattgatct
gattttcttggacactctttaccacttcgatgagacatacgctttggttgaccgtgtccg
aagacgatatggaaccccggtccatgtttacaagcctgctggcgacaacgtcaacgactt
taccgccaagcacggagataaactgtgggagaccaacgatgagctctatgactatgtcgc
caaggtgagccgagcgtgcctacgagcttcaagtcaaggctgtcttgacaggtcgtcgcc
gcagccagggtggaaagcgtggcgacctggacattgtcgaggttgacgaggttatcaaga
tcaaccccttggccaactggacgtttgctcaagtcaaggaatacgtcgatgcaaacgacg
tgccttacaacgagctcctcaacaagggttacaagagcgttggtgactggcactcaaccc
cgttgctgctggagaggatgagcgatcaggaaggtggaagggcaagacaagtccgagtgt
ggtatccacaacccaagtcacggtatgctcagtttcttcagagcaggaga
>CodFL1790_1 710 bp
gactcgggcttcctgcccttcaccaagcccacctgaaacctcaaccttgagagcatgcaa
cctagacatccttcgcttcgccaagatcctgtttcccagcctgtaccagacgaccgcctt
tggcctaccggcctggttaccctcgacatgctctccaagctcgacgcgaagcatcgacct
catcttcctcgacaccctgtaccacttccaagagacatatgacctcgtcgaccgggttcg
ggcacgctacaacgtcccgctgcacgtgttcaagcccagcggcgagacggtggctgagtt
cgaggagacgtacggcgagaagctgtatgaaatgtcctcggagctctacgactggatcgc
caaggtgagcccagcgctcatatgacctcaatgtggcggctgtgcttaccggccgtcggc
ggtcgcagggcggccagcgaggttccatccccgttctcgagatcgacgaggtcgtcaaga
tcaaccccatggtcaactggtccttccagcaggtgcaggactacatccgcgagcacgacg
tgccctacaacgcgctgctggaccggggatacaagtctgtcggcgactggcactccaccc
cgtcggcgccggtgaagacgagcgggccggccgatggaagggccagagaagaccgagtgc
ggtatccacaacaaaagagccgctatgcccagttcctcgagaacaggccc
>Colab1 710 bp
gagtccggatatctccccctcacccaacccacctcaaacctcaacctcgagaacatgcac
cctcgacatccttcgcttctcaaagatcatgttccccaaccttttccagtcgacggcctt
tggcctaccggcctcgtcaccctcgacatgctctccaagatccaaaccgccagtcgacct
catcttcctcgacaccctctaccacttcaaggagacccacaccctcgtcgaccgcatcca
ggagcgctacaacgtcgccctccacatcttcaagccctacggcgcctccaccgaggagtt
cgaggccatgtacggtcccaagctctgggagaccgaggccgagatgtacgactggatcgc
caaggtgagcccagcgcgcctacgagctcggcgtcgccgccatccttaccggccgccgcc
gctcccagggcggcgcccgcgacaagatgcccatcatcgaggtcgacgacgtcatcaaga
tcaaccccatggccagctggtccttcaagcaggtgcaggagtacatcaagacccacaacg
tcccctacaacgacctcctcgaccagggctacaagtccgtcggcgactggcactccaccc
cgtcaaggagggcgaggacgagcgcgccggccgctggaagggccagagaagactgagtgc
ggtatccacaacaaaagtcgcgctacgcgcagtacctcgagagatggagc
>Colac2 710 bp
gagtccggatatctccccctcacccaacccacctcaaacctcaacctcgagaacatgcat
cctcgacatcctccgcttctcaaagatcatgttccccaacctcttccagtcgacggcctt
tggcctaccggcctcgtcaccctcgacatgctctccaagatccaaaccgccagtcgacct
catcttcctcgacaccctctaccacttcaaggagacccacaccctcgtcgaccgcatcca
ggagcgctacaacgtcgccctccacatcttcaaaccctacggctcctccaccgaggagtt
cgaggccatgtacggtcccaagctctgggagaccgaggccgagatgtacgactggatcgc
caaggtgagcccagcgcgcctacgagctcggcgtcgccgctattctcaccggccgccgtc
gttcccagggaggcgcccgcgacaagatgcccgtcatcgaggtcgacgacgtcatcaaga
tcaaccccatggccagctggtccttcaagcaggtgcaagagtacatcaagactcacaacg
tcccctacaacgacctcctcgaccagggctataagtccgtcggcgactggcactccaccc
cgtcaaggagggcgaggatgagcgcgccggccgctggaagggccagagaagaccgagtgc
ggcatccacaacaaaagtcgcgctacgcgcagtacctcgagagatggagc
>Colca1 710 bp
gagtccgggtacctccccctcaccctgctcacctcaaacctcaacctcgagcacatgcac
cctcgacatcctccgtttcgccaaggtcatgtttcccaacctcttccagtcgacggcctt
tggcctacgggcctggtgaccctcgacatgctgtcaaagatccagaccgccagtcgacct
catcttcctcgacaccctctaccatttcaaggagacccacacactggttgaccgcatccg
ggcgcggtacaacgtgaagctgcacgtcttcaagccctacggcgactccgtcgaggagtt
cgaggccatgtacggctcccagctgtgggagaccgagtcggagatgtacgactgggtcgc
aaaggtgagcccagcgcgcctacgagctcggcgtcgctgccgtactgaccggccgccgcc
gctcgcagggcggcgcccgcgacaagatccccgtcatcgaggtcgacgacgtcatcaaga
tcaaccccatggtcaactggtccttcaagcaggtgcaggagtacatcaagacccacaacg
tgccgtacaacgacctcctcgaccaggggtataagtccatcggcgactggcactccaccc
tgtcaaggacggcgaggacgagcgcgccggccgctggaagggccagagaagaccgagtgc
ggcatccacaacaaaagtcgcggtacgctcagtacctggagagatggagc
>Colce1 710 bp
gagtccgggtacctccccctcaccctgcgcacctcaaacctcaacctcgagcacatgcac
cctcgacatcctccgcttcgccaaggtcatgttccccaacctcttccagtcgacggcctt
cggcctacgggcctcgtgaccctcgacatgctctccaagatccagaccgccagtcgacct
catcttcctcgacaccctctaccacttcaaggagacccacaccctggtcgaccgcatcca
ggcgcgctacaacgtgaagctgcacatcttcaagccctacggcgactcggtcaaggagtt
cgaggccatgtacggccccaacctatgggagaccgagtcggagatgtacgactggatcgc
aaaggtgagcccagcgtgcctacgagctcggcgtcgccgccatccttaccggccgccgtc
gctcgcagggcggcgcccgcgacaagatccccgtcatcgaggtcgacgacgtcatcaaga
tcaaccccatggtcacctggtccttcaagcaggtgcaggagtacatcaagacccacaacg
tgccgtacaacgacctcctcgaccaggggtataagtctgtcggcgactggcactcgaccc
cgtcaaggagggcgaggacgagcgcgccggccgctggaagggccaaagaagaccgagtgc
ggcatccacaacaaaaatcacgctacgcccagtaccttgagaaatggagc
>Colch1 710 bp
gaatccggatacctgcctctcacccaacgcacctcaaacctcaaccttgagaacatgcac
cctcgacattctccgcttctccaagatcatgttccccaacctcttccaatccaccgcctt
cgggctacgggtctcgtgaccctcgacatgctctctaagattcaaactgccagtcgacct
catcttcctcgacaccctctaccacttcaaggagacgcacagcctcgtcgaccgtatcca
gaagcgttataacgtcaagctgcacatcttcaagccctacggcaacactactgaggagtt
tgaggccatgtatggccctaagctctgggagaccgagtctgagatgtacgactggatcgc
aaaggtgaacccagcgcgcctacgagctcggagtcgctgccatcctgactggtcgccgcc
gttctcaaggcggtgcccgcgacaagattcccatcatcgaggtcgacgacgttatcaaga
tcaaccccatggtcaagtggtccttcaagcaggttcaggaatacatcaagacccacaacg
tgccctacaacgacctgctcgatcgcggatacaagtccatcggcgactggcactcgaccc
tgtcaaggagggcgaggacgagcgtgccggccgctggaagggccagagaagaccgagtgt
ggcatccataacaaaagtcgcggtacgcgcagtacctcgagagatggagc
>Colco1 710 bp
gagtccggatatctccccctcacccaacccacctcaaacctcaacctcgagaacatgcac
cctcgacatccttcgcttctcaaagatcatgttccccaaccttttccagtcgacggcctt
tggcctaccggcctcgtcaccctcgacatgctctccaagatccaaaccgccagtcgacct
catcttcctcgacaccctctaccacttcaaggagacccacaccctcgtcgaccgcatcca
ggagcgctacaacgtcgccctccacatcttcaagccctacggcgcctccaccgaggagtt
cgaggccatgtacggtcccaagctctgggagaccgaggccgagatgtacgactggatcgc
caaggtgagcccagcgcgcctacgagctcggcgtcgccgccatccttaccggccgccgcc
gctcccagggcggcgcccgcgacaagatgcccatcatcgaggtcgacgacgtcatcaaga
tcaaccccatggccagctggtccttcaagcaagtgcaggagtacatcaagacccacaacg
tcccctacaacgacctcctcgaccagggctacaagtccgtcggcgactggcactccaccc
cgtcaaggagggcgaggacgagcgcgccggccgctggaagggccagagaagaccgagtgc
ggtatccacaacaaaagtcgcgctacgcgcagtacctcgagagatggagc
>Colcu1 710 bp
gagtccggatatctccccctcacccaacccacctcaaacctcaacctcgagaacatgcac
cctcgacatccttcgcttctcaaagatcatgttccccaaccttttccagtcgacggcctt
tggcctaccggcctcgtcaccctcgacatgctctccaagatccaaaccgccagtcgacct
catcttcctcgacaccctctaccacttcaaggagacccacaccctcgtcgaccgcatcca
ggagcgctacaacgtcgccctccacatcttcaagccctacggcgcctccaccgaggagtt
cgaggccatgtacggtcccaagctctgggagaccgaggccgagatgtacgactggatcgc
caaggtgagcccagcgcgcctacgagctcggcgtcgccgccatccttaccggccgccgcc
gctcccagggcggcgcccgcgacaagatgcccatcatcgaggtcgacgacgtcatcaaga
tcaaccccatggccagctggtccttcaagcaggtgcaggagtacatcaagacccacaacg
tcccctacaacgacctcctcgaccagggctacaagtccgtcggcgactggcactccaccc
cgtcaaagagggcgaggacgagcgcgccggccgctggaagggccagagaagaccgagtgc
ggtatccacaacaaaagtcgcgctacgcgcagtacctcgagagatggagc
>Coler1 710 bp
gagtccgggtacctccccctcaccctgcgcacctcaaacctcaacctcgagcacatgcac
cctcgacatcctccgcttctccaaggtcatgttccccaacctcttccagtcgacggcctt
tggcctacgggcctcgtgaccctcgacatgctctccaagatccagaccgccagttgatct
catcttcctcgacaccctctaccacttcaaggagacccacactctggtcgaccgcatccg
ggcgcgctacaacgtgaagctgcacgtcttcaagccctacggcgactcggtcgaggagtt
cgaggccatgtacggccccaagctgtgggagaccgagtcggaaatgtacgactgggtcgc
aaaggtgagcccagcgcgcctacgagcttggtgtcgccgccgtcctcaccggccgccgcc
gctcgcagggcggcgcccgcgacaagatccccgtcatcgaggtcgacgacgtcatcaaga
tcaaccccatggtcaactggtccttcaagcaggtgcaggagtacatcaagacccacaacg
tgccctacaacgacctcctcgaccaggggtacaagtccatcggcgactggcactcgaccc
cgtcaaggagggcgaggacgagcgcgccggccgctggaagggccagagaagaccgagtgc
ggcatccacaacaaaagtcgcggtacgcccagtacctcgagagatggagc
>Colfa1 710 bp
gagtccgggtacctgcccctcacgctgcgcacctcaaacctcaacctcgagcacatgcac
cctcgacatcctccgcttcgccagggtcatgttccccaatctcttccagtcgacggcctt
tggactacgggcctcgtgacgctcgacatgctctccaagatccagaccgccggtcgacct
catcttcctcgacaccctctaccacttcaaggagacccacaccctggtcgaccgcatccg
ggcgcgctacaacgtgaggctgcacgtcttcaagccctacggcgactcggtcgacgagtt
cgaggccatgtacggccccaggctgtgggagaccgagtcggagatgtacgactgggtcgc
aaaggtgagcccagcgcgcgtacgagctcggcgttgccgccgtcctcacgggccgccgcc
gctcgcaggggggcgcccgcgacaagatacccgtcatcgaggtcgacgacgtcgtcaaga
tcaaccccatggtcaactggtccttcaagcaggtgcaggagtacatcaggacccacgacg
tgccgtacaacgacctcctcgaccgggggtacaagtcagtcggcgactggcactcgaccc
cgtcaaggagggcgaggacgagcgcgccggccgctggaagggccagagaagaccgagtgc
ggcatccacaacaaaagtcgcggtacgcccagtacctcgagagatggagc
>Colfi1 710 bp
gagtccggatatctccccctcacccaacccacctcaaacctcaacctcgagaacatgcac
cctcgacatcctccgcttctccaagattatgttccccaacctcttccagtcgaccgcctt
tggcctaccggcctcgtcaccctcgacatgctctccaagatccaaaccgccagtcgacct
catcttcctcgacaccctctaccacttcaaggagacccacaccctcgtcgaccgcatcca
ggagcgctacaacgtcgccctccacatcttcaagccctacggcgcctccaccgaagagtt
cgaggccatgtatggccctaagctctgggagaccgaggccgagatgtacgactggatcgc
caaggtgagcccagcgcgcctacgagctcggcgtcgccgccatccttaccggccgccgcc
gctcccagggcggcgcccgcgacaagatgcccgtcatcgaggtcgacgacgtcatcaaga
tcaaccccatggccagctggtccttcaagcaggtgcaagagtacatcaagacccacaacg
tcccctacaacgacctcctcgaccagggctacaagtccgtcggcgactggcactccaccc
cgtcaaggagggcgaggacgagcgcgccggccgctggaagggccagagaagaccgagtgc
ggcatccacaacaaaagtcgcgctacgcccagtacctcgagagatggagc
>Colgo1 710 bp
gagtccggatacctccccctcacccaacccacctgaaacctcaacctcgagaacatgcac
cctcgacatccttcgcttctcaaagattatgttccccaacctcttccagtcgacggcctt
tggtctactggcctcgtcaccctcgacatgctctccaagatccaaaccgctagtcgacct
catcttcctcgacaccctctaccacttcaaggagacccacaccctcgtcgaccgcatcca
ggagcgctacaacgtcgcccttcacatcttcaagccctacggcgcctccaccgaggaatt
cgaggccatgtacggccccaagctgtgggagaccgaggccgagatgtacgactggatcgc
aaaggtgagcccagcgcgcctacgagctcggcgtcgccgccatcctcaccggtcgccgcc
gctcccagggcggcgcccgcgacaagatgcccgtcatcgaggtcgacgacgtcatcaaga
tcaaccccatggccagctggtccttcaagcaggtccaggagtacatcaagacccacaacg
tcccctacaacgaccttctcgaccaggggtacaagtccgtcggcgactggcactccaccc
cgtcaaggagggcgaggacgagcgcgccggccgctggaagggccagagaagaccgagtgc
ggcatccacaacaaaagtcgcgctacgcgcagtacctcgagagatggagc
>Colgr1 710 bp
gagtccggatacctccccctcaccctgcgcacctcaaacctcaacctcgagcacatgcac
cctcgacatcctccgcttcgccaaggtcatgttccccaacctcttccagtcaacagcctt
tggcctacgggcctcgtgaccctcgacatgctttccaagatccagaccgccagtcgacct
catcttcctcgacaccctctaccacttcaaggagacccacaccctggtcgaccgcatccg
ggagcgctacaacgtgaagctgcacgtcttcaagccctacggcgagtccgtcgaggagtt
cgaggccatgtacggccccaagctgtgggagaccgagtcggagatgtacgactgggtcgc
aaaggtgagcccagcgcgcctacgagctcggcgtcgccgccgtcttgaccggccgccgtc
gctcgcagggcggcgcccgtgacaagatccccgtcatcgaggtcgacgacgtcatcaaga
tcaacccaatggtcaaatggtccttcaagcaggtgcaggagtacatcaaaacccacaacg
tgccgtacaacgacctcctcgaccaggggtacaagtccgtcggcgactggcactcgaccc
cgtcaaggaaggcgaggatgagcgcgctggccgctggaagggccagagaagaccgagtgc
ggcatccacaacaaaagtcgcggtacgcccagtacctcgagagatggagc
>Colhig2 710 bp
gagtccgggtacctccccctcacccagcgcacctcaaacctcaaccttgagaacatgcac
cctcgacatcctccgcttcgccaaggtcatgttccccaacctcttccagtcgacggcatt
cggcctacgggtctcgtgaccctcgacatgctctccaagattcaaaccgccagtcgacct
catcttcctcgacaccctctaccacttcaaggagacgcacggcctcgtcgaccgcatcaa
ggagcgctacaacgtcaagctgcacattttcaagccctacggcaactccaccgaggagtt
cgaggccatgtacggccccaagctgtgggagaccgaagccgagatgtacgactggatcgc
aaaggtgagcccagcgggcctacgagctcggggtcgccgccatcctcaccggccgccgcc
gctcgcagggcggcgcccgcgacaagatccccatcatcgaggtcgatgacgtcatcaaga
tcaaccccatggtcaagtggtcgttccagcaggtgcaggagtacatcaagacccacaacg
tgccatacaacgacctcctcgaccggggttacaaatctatcggcgactggcactcgaccc
ggtcaaggagggcgaggacgagcgcgccggccgctggaagggccagagaagaccgagtgc
ggcatccacaacaaaagtcgcggtacgcccagtacctcgagagatggaac
>Colin1 710 bp
gagtccggataccttccccttacccagcgcacctcaaacctcaaccttgagaacatgcac
cctcgacatcctccgcttctccaaggtcatgttccccaatctcttccaatcgacggcctt
cggcctacgggtctcgtgaccctcgatatgctctccaagattcagaccgccagtcgatct
catcttcctcgataccctttaccacttcaaggagacccataacctcgtcgaccgcattaa
ggagcgctacaacgtcaacctccacatcttcaagccctacggcaactccaccgaggagtt
cgaggccatgtacggccccaacctgtgggagaccgagtcagagatgtatgactggatcgc
aaaggtgagcccagcgcgcctacgaactcggcgtcgccgccattctcaccggccgtcgtc
gttcgcagggcggtgcccgcgacaagatccccgtcattgaggtcgacgacgtcatcaaga
tcaaccccatggtcaactggtccttcaagcaggtgcaggagtacatcaagacccacaacg
taccctacaacgaccttctcgaccggggttacaagtccatcggcgactggcactcaaccc
cgtcaaggatggtgaggacgagcgtgccggccgttggaagggccagagaagactgagtgc
ggcattcacaacaaaagtcgcggtacgcccaatacctcgagagatggagc
>Collu1 710 bp
gagtccggatatctccccctcacccaacccacctcaaacctcaacctcgagaacatgcac
cctcgacatccttcgcttctcaaagatcatgttccccaaccttttccagtcgacggcctt
tggcctaccggcctcgtcaccctcgacatgctctccaagatccaaaccgccagtcgacct
catcttcctcgacaccctctaccacttcaaggagacccacaccctcgtcgaccgcatcca
ggagcgctacaacgtcgccctccacatcttcaagccctacggcgcctccaccgaggagtt
cgaggccatgtacggtcccaagctctgggagaccgaggccgagatgtacgactggatcgc
caaggtgagcccagcgcgcctacgagctcggcgtcgccgccatccttaccggccgccgcc
gctcccagggcggcgcccgcgacaagatgcccatcatcgaggtcgacgacgtcatcaaga
tcaaccccatggccagctggtccttcaagcaggtgcaggagtacatcaagacccacaacg
tcccctacaacgacctcctcgaccagggctacaagtccgtcggcgactggcactccaccc
cgtcaaggagggcgaggacgagcgcgccggccgctggaagggccagagaagaccgagtgc
ggtatccacaacaaaagtcgcgctacgcgcagtacctcgagagatggagc
>Collup1 710 bp
gagtccggatatctccccctcacccaacccacctcaaacctcaacctcgagaacatgcac
cctcgacatccttcgcttctccaagatcatgttccccaaccttttccagtcgacggcctt
tggcctaccggcctcgtcaccctcgacatgctctccaagatccaaaccgccagtcgacct
catcttcctcgacaccctctaccacttcaaggagacccacaccctcgtcgaccgcatcca
ggagcgctacaacgtcgccctccacatcttcaagccctacggcgcctccaccgaggagtt
cgaggccatgtacggtcccaagctctgggagaccgaggccgagatgtacgactggatcgc
caaggtgagcccagcgcgcctacgagctcggcgtcgccgccatccttaccggccgccgcc
gctcccagggcggcgcccgcgacaagatgcccatcatcgaggtcgacgacgtcatcaaga
tcaaccccatggccagctggtccttcaagcaggtgcaggagtacatcaagacccacaacg
tcccctacaacgacctcctcgaccagggctacaagtccgtcggcgactggcactccaccc
cgtcaaggagggcgaggacgagcgcgccggccgctggaagggccagagaagaccgagtgc
ggcatccacaacaaaagtcgcgctacgcgcagtacctcgagagatggagc
>Colme1 710 bp
gagtccggatatctccccctcacccaacccacctcaaacctcaacctcgagaacatgcac
cctcgacatccttcgcttctcaaagatcatgttccccaaccttttccagtcgacggcctt
tggcctaccggcctcgtcaccctcgacatgctctccaagatccaaaccgccagtcgacct
catcttcctcgacaccctctaccacttcaaggagacccacaccctcgtcgaccgcatcca
ggagcgctacaacgtcgccctccacatcttcaagccctacggcgcctccaccgaggagtt
cgaggccatgtacggtcccaagctctgggagaccgaggccgagatgtacgactggatcgc
caaggtgagcccagcgcgcctacgagctcggcgtcgccgccatccttaccggccgccgcc
gctcccagggcggcgcccgcgacaagatgcccatcatcgaggtcgacgacgtcatcaaga
tcaaccccatggccagctggtccttcaagcaggtgcaggagtacatcaagacccacaacg
tcccctacaacgacctcctcgaccagggctacaagtccgtcggcgattggcactccaccc
cgtcaaggagggcgaggacgagcgcgccggccgctggaagggccagagaagaccgagtgc
ggtatccacaacaaaagtcgcgctacgcgcagtacctcgagagatggagc
>Colna1 710 bp
gagtccgggtacctccccctcaccctgcgcacctcaaacctcaacctcgagcacatgcac
cctcgacatcctccgcttcgccaaggtcatgtttcccaacctcttccagtcaacggcctt
tggcctacgggcctcgtgaccctcgacatgctctccaagatccagaccgccagtcgacct
catcttcctcgacaccctctaccacttcaaggagacccacacgctggtcgaccgcatccg
ggcgcgctacaacgtgaagctgcacgtcttcaagccctacggcgactctgtcgaggagtt
cgaggccatgtacggccccaagctgtgggagaccgagtcagagatgtacgactgggtcgc
aaaggtgagcccagcgcgcctacgagctcggcgtcgccgccatcctgaccggccgccgtc
gctcgcagggcggcgcccgcgacaagatccccgtcatcgaggtcgacgacgtcatcaaga
tcaaccccatggtcaactggtccttcaagcaggtgcaggagtacattaagacccacaacg
tgccgtacaacgacctcctcgaccaggggtacaagtccatcggcgactggcactcgaccc
cgtcaaggacggcgaggatgagcgcgccggccgctggaagggccagagaagaccgagtgc
ggcatccacaacaaaagtcgcggtacgcccagtacctcgagagatggagc
>Color1 710 bp
gagtccggatacctgcccctcacccaacccacctgaaacctcaacctcgagaacatgcac
cctcgacatcctccgcttcgcaaagatcatgttccccaacctcttccagtcaacggcctt
tggtctacgggtctcgtcaccctcgacatgctctccaagatccaaaccgccagtcgacct
catcttcctcgacacgctctaccacttccaggagacgcacgacctgatcgatcgcatcca
ggagcgctacaacgtcgcacttcacatcttcaagccctacggctcctccaccgaggagtt
cgaggccatgtacggccccaaactgtgggagaccgaggccgagatgtacgactcgatcgc
aaaggtgagcccagcgcgcctacgagctcggcgtcgccgccatccttaccggccgtcgtc
gctcccagggtggcgcccgcgacaccattcccgtcatcgaggtcgacgacgtcatcaaga
tcaaccccatggtcaactggtccttcaagcaagtccaggagtacatcaagactcacaacg
tcccctacaacgacctcctcgaccggggctacaagtccatcggcgactggcactccaccc
cgtcaaggacggcgaggacgagcgcgccggccgctggaagggtcagaaaagaccgagtgc
ggcatccacaataaaagtcgcgctacgcgcaatacctcgagagatggacc
>Colorb1 710 bp
gagtccggatacctccccctcaccctcctcacctaaaacctcaacctcgagaatatgcac
cctcgacatcctccgcttctccagaatcatgttccccaacctcttccaatccaccgcctt
cggcttactggcctcgtcaccctcgacatgctctccaagatccaaacagccagtcgacct
catcttcctcgacaccctctaccacttcaaggagacgcacggcctcgtcgaccgcatcca
gcagcgctacaacgtcaagctccacatcttcaagccgtacggcgacaccaccgaggagtt
cgaggccatgtacggccccaagctgtacgaaaccgagtcggaaatgtacgattggatcgc
aaaggtgagcccagcgcgcctacgaactcggggtcgcggccgtgctcaccggccgccgcc
gctcgcagggcggccagcgcgacaagatccccgtcatcgaggtcgacgacgtcatcaaga
tcaaccccatggtcagctggtccttcaagcaggtccaggactacatcaagacgcacgatg
tgccctacaacgacctcctcgaccgcgggtacaagtccatcggcgactggcactcgaccc
cgtcaaggagggcgaggacgagcgcgcgggccgctggaagggccagagaagaccgagtgc
ggcatccacaacaaaaatcgcgctacgcgcagtacctcgagagatggagc
>Colpa1 710 bp
gagtccggatatctccccctcacccaacccacctcaaacctcaacctcgagaacatgcac
cctcgacatccttcgcttctcaaagatcatgttccccaaccttttccagtcgacggcctt
tggcctaccggcctcgtcaccctcgacatgctctccaagatccaaaccgccagtcgacct
catcttcctcgacaccctctaccacttcaaggagacccacaccctcgtcgaccgcatcca
ggagcgctacaacgtcgccctccacatcttcaagccctacggcgcctccaccgaggagtt
cgaggccatgtacggtcccaagctctgggagaccgaggccgagatgtacgactggatcgc
caaggtgagcccagcgcgcctacgagctcggcgtcgccgccatccttaccggccgccgcc
gctcccagggcggcgcccgcgacaagatgcccatcatcgaggtcgacgacgtcatcaaga
tcaaccccatggccagctggtccttcaagcaggtgcaggagtatatcaagacccacaacg
tcccctacaacgacctcctcgaccagggctataagtccgtcggcgattggcactccaccc
cgtcaaggagggcgaggacgagcgcgccggccgctggaagggccagagaagaccgagtgc
ggtatccacaacaaaagtcgcgctacgcgcagtacctcgagagatggagc
>Colph1 710 bp
gaatccggatacctccccctcacccaacccatctcaaacctcaacctcgagaacatgcac
cctcgacatcctccgcttctcaaagatcatgttccccaacctcttccagtcgacggcctt
tggcctaccggcctcgtcaccctcgacatgctctccaagattcaaaccgccagtcgacct
catcttcctcgacaccctctatcacttcaaggagacccacaccctcgtcgaccgcatcca
ggagcgctacaacgtcgccctccacatcttcaagccctacggcgcctccaccgaggaatt
cgaggccatgtacggccccaagctgtgggagaccgaggccgagatgtacgattggatcgc
aaaggtgagcccagcgcgcctacgaactcggcgtcgccgccatcctcaccggccgccgcc
gctcccagggcggcgcccgcgacaagatgcccgtcatcgaggtcgatgacgtcatcaaga
tcaaccccatggccagctggtctttcaagcaggtccaggagtacatcaagacccacaacg
tcccctacaacgacctcctcgaccaggggtacaagtccgtcggcgactggcactccaccc
cgtcaaggagggcgaggacgagcgcgccggccgctggaagggccagagaagaccgagtgc
ggcatccacaacaaaagtcgcgctacgcgcagtacctcgagagatggagc
>Colsa1 710 bp
gagtccggatacctccccctcacccaacccacctcaaacctcaacctcgagaacatgcac
cctcgacatcctccgcttctcaaagatcatgttccccaacctcttccagtcaacggcctt
tggcctaccggcctcgtcaccctcgacatgctctccaagatccaaaccgccagtcgacct
catcttcctcgacaccctctaccacttcaaggagacccacacgctcgtcgaccgcattca
ggagcgctacaacgtcgccctccacatcttcaagccctacggcgcctccaccgaggaatt
cgaggccatgtacggcctcaagctgtgggagaccgaggccgagatgtacgactggatcgc
caaggtgagcccagcgcgcctacgaactcggcgtcgcagccatcctcaccggccgccgcc
gctcccagggcggcgcccgcgacaagatgcccgtcatcgaggtcgacgacgtcatcaaga
tcaaccccatggccagctggtccttcaagcaggtccaggagtacatcaagacccacaacg
tcccatacaacgaccttctcgaccaaggctacaagtccgtcggcgactggcactccaccc
cgtcaaggagggcgaggacgagcgcgccggccgctggaagggccagagaagaccgagtgc
ggcatccacaacaaaagtcgcgctacgcgcagtacctcgagagatggagc
>Colsi1 710 bp
gagtccggatatctccccctcacccaacccacctgaaacctcaacctcgagaacatgcac
cctcgacatcctccgcttctcaaagatcatgttccccaaccttttccagtcgacggcctt
tggcctaccggcctcgtcaccctcgacatgctctccaagatccaaaccgccagtcgacct
catcttcctcgacaccctctaccacttcaaggagacccacaccctcgtcgaccgcatcca
ggagcgctacaacgtcgccctccacatcttcaagccctacggcgcctcaaccgaggagtt
cgaggccatgtacggtcccaagctctgggagaccgaggccgagatgtacgactggatcgc
caaggtgagcccagcgcgcctacgagctcggcgtcgccgccatcctcaccggccgccgcc
gctcccagggcggcgcccgcgacaagatgcccatcatcgaggtcgacgacgtcatcaaga
tcaaccccatggccagctggtccttcaagcaggtccaagagtacatcaagacccacaacg
tcccctacaacgacctcctcgaccagggctacaagtccgtcggcgactggcactccaccc
cgtcaaggagggcgaggacgagcgcgccggccgctggaagggccagagaagaccgagtgc
ggcatccacaacaaaagtcgcgctacgcgcagtacctcgagagatggagc
>Colso1 710 bp
gagtccgggtacctccccctcaccctgctcacctcaaacctcaacctcgagcacatgcac
cctcgacatcctccgtttcgccaaggtcatgttccccaacctcttccagtcgacggcctt
tggcctacgggcctggtgaccctcgacatgctgtccaagatccagaccgccagtcgacct
catcttcctcgacaccctctaccacttcaaggagacccacacactggtcgaccgcatccg
ggcgcagtacaacgtgaagctgcacgttttcaagccctatggcgactccgtcgaggagtt
cgaggccatgtacggctccaagctgtgggagaccgagtcggagatgtacgactgggtcgc
aaaggtgagcccagcgcgcctacgagctcggcgtcgctgccgtactgaccggccgccgcc
gctcgcagggcggcgcccgcgacaagatccccgtcatcgaagtcgacgacgtcatcaaga
tcaaccccatggtcaactggtccttcaagcaggtgcaggagtacatcaagacccacaacg
tgccgtacaacgacctcctcgaccaggggtacaagtccatcggcgactggcactccaccc
cgtcaaggacggcgaggacgagcgggccggccgctggaagggccagagaagaccgagtgc
ggcatccacaacaaaagtcgcggtacgctcagtacctcgagagatggagc
>Colsp1 710 bp
gagtcgggatatctccccctcacccaacccacctcaaacctcaacctcgagaacatgcac
cctcgacatccttcgcttctcaaagatcatgttccccaaccttttccagtcgacggcctt
tggcctaccggcctcgtcaccctcgacatgctctccaagatccaaaccgccagtcgacct
catcttcctcgacaccctctaccacttcaaggagacccacaccctcgtcgaccgcatcca
ggagcgctacaacgtcgccctccacatcttcaagccctacggcgcctccaccgaggagtt
cgaggccatgtacggtcccaagctctgggagaccgaggccgagatgtacgactggatcgc
caaggtgagcccagcgcgcctacgagctcggcgtcgccgccatcctcaccggccgccgcc
gctcccagggcggcgcccgcgacaagatgcccatcatcgaggtcgacgacgtcatcaaga
tcaaccccatggccagctggtccttcaagcaggtgcaggagtacatcaagacccacaacg
tcccctacaacgacctcctcgaccagggctacaagtccgtcggcgactggcactccaccc
cgtcaaggagggcgaggacgagcgcgccggccgctggaagggccagagaagaccgagtgc
ggtatccacaacaaaagtcgcgctacgcgcagtacctcgagagatggagc
>Colsu1 710 bp
gagtccggatacctccccctcaccctgcgcacctcaaacctcaacctcgagcacatgcac
cctcgacatcctccgcttctccaaggtcatgttccccaacctcttccagtcgacggcctt
tggcctacgggcctcgtgaccctcgacatgctctccaagatccagaccgccagttgatct
catcttcctcgacaccctctaccacttcaaggagacccacaccctggtcgaccgcatccg
ggcgcgctacaacgtgaagctgcacgtcttcaagccctacggcgactcggtcgaggagtt
cgaggccatgtacggccccaagctgtgggagaccgagtcggagatgtacgactgggtcgc
aaaggtgagcccagcgcgcctacgagcttggtgtcgctgccgtcctcaccggccgccgcc
gctcgcagggcggcgcccgcgacaagatccccgtcatcgaggtcgacgacgtcatcaaga
tcaaccccatggtcaactggtccttcaagcaggtgcaggagtacatcaagacccacaacg
tgccctacaacgacctcctcgaccaggggtacaagtccatcggcgactggcactcgaccc
cgtcaaggagggcgaggacgagcgcgccggccgctggaagggccagagaagaccgagtgc
ggcatccacaacaaaagtcgcggtacgcccagtacctcgagagatggagc
>Colta1 710 bp
gagtccggatatctccccctcacccaacccacctcaaacctcaacctcgagaacatgcac
cctcgacatccttcgcttctcaaagatcatgttccccaaccttttccagtcgacggcctt
tggcctaccggcctcgtcaccctcgacatgctctccaagatccaaaccgccagtcgacct
catcttcctcgacaccctctaccacttcaaggagacccacaccctcgtcgaccgcatcca
ggagcgctacaacgtcgccctccacatcttcaagccctacggcgcctccaccgaggagtt
cgaggctatgtacggtcccaagctctgggagaccgaggccgagatgtacgactggatcgc
caaggtgagcccagcgcgcctacgagctcggcgtcgccgccatccttaccggccgccgcc
gctcccagggcggcgcccgcgacaagatgcccatcatcgaggtcgacgacgtcatcaaga
tcaaccccatggccagctggtccttcaagcaggtgcaggagtacatcaagacccacaacg
tcccctacaacgacctcctcgaccagggctacaagtccgtcggcgactggcactccaccc
cgtcaaggagggcgaggacgagcgcgccggccgctggaagggccagagaagaccgagtgc
ggtatccacaacaaaagtcgcgctacgcgcagtacctcgagagatggagc
>Colto1 710 bp
gagtccggatacctacccctcactcaacgcacctcaaacctcaaccttgaaaacatgcac
cctcgacatcctccgcttctccaaggtcatgttccccaatctctttcaatcgacagcctt
cggcctacgggtctcgtaaccctcgacatgctctccaagattcagaccgccagtcgatct
catcttccttgataccctttaccacttcaaggagacccataacctcgtcgaccgcatcaa
ggagcgctacaacgtcaagttgcacatcttcaagccctacggcaactccaccgaggagtt
cgaggccatgtacggacccaatctgtgggagaccgagtcagagatgtatgattggatcgc
aaaggtgagcccagcgcgcctacgaactcggcgtcgccgccattctcaccggtcgccgcc
gctcgcagggcggtgcccgcgacaagatccccgtcattgaggtcgatgatgtcatcaaga
tcaacccgatggtcaattggtccttcaagcaggtgcaggagtatatcaagacccacaacg
tgccctacaacgacctcctcgaccggggttacaagtccatcggcgactggcactcaaccc
cgtcaaggatggtgaagacgagcgtgctggccgttggaagggtcagagaagactgagtgc
ggcattcacaacaaaagtcgcggtacgctcagtacctcgagagatggagc
>Coltof1 710 bp
gagtccggatacctacccctcactcaacgcacctcaaacctcaaccttgaaaacatgcac
cctcgacatcctccgcttctccaaggtcatgttccccaatctctttcaatcgacagcctt
cggcctacgggtctcgtaaccctcgacatgctctccaagattcagaccgccagtcgatct
catcttccttgataccctttaccacttcaaggagacccataacctcgtcgaccgcatcaa
ggagcgctacaacgtcaagttgcacaccttcaagccctacggcaactccaccgaggagtt
cgaggccatgtacggacccaatctgtgggagaccgagtcagagatgtatgattggatcgc
aaaggtgagcccagcgcgcctacgaactcggcgtcgccgccattctcaccggtcgccgcc
gctcgcagggcggtgcccgcgacaagatccccgtcattgaggtcgatgatgtcatcaaga
tcaacccgatggtcaattggtccttcaagcaggtgcaggagtatatcaagacccacaacg
tgccctacaacgacctcctcgaccggggttacaagtccatcggcgactggcactcaaccc
cgtcaaggatggtgaagacgagcgtgctggccgttggaagggtcagagaagactgagtgc
ggcattcacaacaaaagtcgcggtacgctcagtacctcgagagatggagc
>Colzo1 710 bp
gagtccgggtacctccccctcaccctgctcacctcaaacctcaacctcgagcacatgcac
cctcgacatcctccgtttcgccagggtcatgttccccaacctcttccagtcgacggcctt
tggcctacgggcctggtgaccctcgacatgctgtccaagatccagaccgccagtcgacct
catcttcctcgacaccctctaccacttcaaggagacccacacactggtcgaccgcatccg
ggcgcagtacaacgtgaagctgcacgtcttcaagccctatggcgactccgtcgaggagtt
cgaggccatgtacggctccaagctgtgggagaccgagtcggagatgtacgactgggtcgc
aaaggtgagcccagcgcgcctacgagctcggcgtcgctgccgtactgaccggccgccgcc
gctcgcagggcggcgcccgcgacaagatccccgtcatcgaggtcgacgacgtcatcaaga
tcaaccccatggtcaactggtccttcaagcaggtgcaggagtacatcaagacccacaacg
tgccgtacaacgacctcctcgaccaggggtacaagtccatcggcgactggcactccaccc
cgtcaaggacggcgaggacgagcgcgccggccgctggaagggccagagaagaccgagtgc
ggcatccacaacaaaagtcgcggtacgctcagtacctcgagagatggagc
>ConPMI546 710 bp
gactcaggcttcctacccttcaccccactcacctgaaacctcaacctggagaagatgcac
ccttgacatcctccgcttcgccaagattctcttccccaacctctaccagtccaccgcctt
cgggctacgggattagtcacactagacatgctgtcgaagctccaaggcaaaggtcgacct
catcttcctcgacaccctgtaccacttcgaggagacgtaccagctgatcgacaaggtccg
cgcccgctataacacgaagctccacatcttcaagccggaaggctccacggccgccgactt
cgaggagcggtacggcgccgacctctaccacacggcctcggacctgtacgactggtacgc
caaggtgagcccagcgcgcctacgagctggacgtggccgccgtgctcaccggccgccggc
gctcgcagggcgggcagaggggcgacatccccgtcatcgagatcgacgacgtagtcaaga
tcaaccccatggtgaactggagcttcaagcaggtccaggactacatccgcgagcacgacg
tgccctacaacgcgctgctggacagggggtacaagagcgtcggcgactggcactcgaccc
cgtggccgagggcgaggacgagagggccggccgctggaaggggcagacaagacggagtgc
ggcatccacaacaaaagagccgctacgcgcagttcctggcgagagggagg
>Conioc1 710 bp
gactcgggcttcctccccttcacaccacacacctaaaacctcaacctcgagaacatggcg
cctggacatcctccgcttcgccaggatcctcttccccaacctctaccagtccaccgcctt
cggcctaccggcctcgtcacgctcgacatgctctccaagctccaggccaagcgtcgacct
catcttcctcgacaccctctaccacttcgaggagacctaccagctcatcgacaaggtccg
ttcgcgctacaacacgaacctgcacatctttaaacccgaaggctccacggccgccgagtt
cgagtcccgctacggcgccaggctgttcgagctctcccccgacctctacgactggtacgc
aaaagtgagcccagcgcgcctacgagctcgacgtcgccgccgtcctcacgggccgccggc
gctcgcagggagggcagcggggcgacatccccgtcatcgagatcgacgacgtcgtcaaga
tcaaccccatggtgaactggaacttccagcaggtccagcagtacgtgcgcgagaacgacg
tgccgtacaactcgctgctggacaaggggtacaagagcgtcggggactggcactcgaccc
tgttgctgagggcgaggatgagcgcgccggaaggtggaagggacagataagacggagtgc
gggattcataacaaaagagccggtatgcgcagttcttggcgagcaggagg
>Conli1 710 bp
gactcgggcttcctgcccttcacgccccgcacctaaaacctcaacctcgagaacatgtcc
cctcgacatcctccgcttcgccaagatcctcttccccaacctctaccagtccacggcctt
cggcctaccggcctcgtaaccctcgacatgctctccaagctggcagccaagcgtcgacct
catcttcctcgacaccctctaccacttcgacgagacctaccagctcatcgacgccgtcaa
ggcccgctacaacacaagactccacatcttcaagcccgacggcgccacggcctccgactt
cgaggcccgctacggcgccgagctgtaccgcaccgcctcggacctgtacgactggtacgc
caaagtgagcccagcgcgcctacgagctcgacgtggcggccgtgctcacgggccgccgca
ggtcgcagggcggccagcgcggggatatacccgtcatcgagatcgacgacgtcgtcaaga
tcaaccccatggtcaactggagcttcgggcaggtgcaggcgtacgtgcgcgagcacgacg
tgccgtacaacaagttgttggatcgggggtataagagtgttggggactggcactcgaccc
ggtgggcgagggggaggacgagcgtgctggacggtggaaggggcagataagactgagtgc
gggattcataataaaagagccggtatgcgcagtttcttgcgagaaagagg
>Conlig1 710 bp
gactcgggcttcctgcccttcacgccccgcacctaaaacctcaacctcgagaacatgtcc
cctcgacatcctccgcttcgccaagatcctcttccccaacctctaccagtccaccgcctt
cggcctacgggtctggtaaccctcgacatgctctccaagctggcaggcaaacgtcgacct
catcttcctcgacaccctctaccacttcgaggagacctaccagctcatcgacgccgtcaa
ggcccgctacaacacaaaactccacatcttcaagcccgacggcgccaccgcgtccgactt
cgaggcccgctacggcgccgagctgtaccacaccgcctcggacctgtacgactggtacgc
caaagtgagcccagcgcgcctacgagctcgacgtggcggccgtgctcaccggccgccggc
gctcccaaggcgggcagcgcggcgatattccggtcatcgagatcgacgacgtcgtcaaga
tcaaccccatggtcaactggagcttcgggcaggtgcaggcgtacgtgcgcgagcacgacg
tgccgtacaacaagctgttggacagggggtacaagagtgttggggactggcactcgaccc
cgtcggggagggggaggacgagcgcgcggggaggtggaaggggcagataagactgagtgc
gggattcataataaaagagcaggtatgcgcagtttcttgcgagagggagg
>Corca1 710 bp
gagtctgggtacctccctttcagcaagctcacctcaatcctcaacctgcagaagctcgag
cccagagatcctccagtggtgcatcacctctctgcccgggctgtaccagactacctcttt
tggcctactggactcgtcactttggacatcttgtccaagttcgaggggcccaattgacct
catcttcttggacactctccaccacttcgacgagactcttgctcttgtcgaccgcgtcaa
gaagcggtatggcaccaacattcacgtctacaagcccgctggcgagacggccgacgactt
caacgccaagcacggtcagaagttgtgggagaccaacgatgagctctacgactatgtggc
caaggtgagccgagcgagcctacgagctccaggtcaaggccgtcctgactggccgcagga
agagccagggtggcaagcgcggcgacctcgacatcatcgaggtcgacgacgtgatcaaga
tcaacccgctcgccaactggtcgtttggtcaggtcaaggagtacattgacactcacaatg
tcccgtacaacgatctgctcaaccgcggctacaagagcgtaggtgactggcactctaccc
ggtggcccagggcgaggacgagcgctctggacgctggaagggtcgcacaagaccgagtgc
ggcatccacaaccccgctccaagtacgcccagttcctccgcagcaggagc
>Corma2 710 bp
gagtccgggtaccttcccctcaccaagcccatatcgatcctcaacctggagaacatgccc
ccgggagatcctccggttcgccaagacgctcttccccaacctctaccagtccaccgcctt
cggcctacgggcctcgccaccatagacatgctggccaagctccaggcgcagcgtcgacct
catcttcctcgacacgctgtaccacttccgggagacgcacgacctcgtcgaccgggtcaa
ggagcggtacgggaccaaggtgcacgtgttcaggccgtacggggatacgacggaggagtt
cgagggcctgtacggcgagaaggtgtacgaggtggcgcccgacctgtacgactacacggc
caaggtgagccgagcgcgcctacgagctgggcgtggcggccgtcctcacgggccggcggc
ggtcgcagggtggcgcgcgcgacaagatccccgtcatcgaggtggacgaggtcatcaaga
tcaacccgctggtcaagtggtcgttccaccaggtgcgggattacatcgacgagaacaagg
tgccgtacaatgcgctcctcgaccgggggtacaagtcggtgggcgactggcactcgaccc
cgtcggcgagggcgaggacgagcgggcgggccgctggaagggacagagaagacggagtgc
ggcatccacaacaaaagtcgcggtacgccgagttcctcgcaagatggagc
>Cornip1 710 bp
cattccacactcgccccgttcaccaaaaccacctccaacatcaacctagagaggatgcac
ccaggacatcctgcgcttctccagggtgctcttccccaacctgtaccagacgaccgcgtt
cggcctactggtctcgtcacgatcgacatgctctctaagattcaagcgaagcgtcgacat
catcttcctcgatacgctctaccacttccgggagacgtacgacctcgtcgagcgcgtcaa
ggcacgctatggcccgcgcgtccacgtgttcaagcctaatggcgacacggtcacccagtt
cgaggagatatatggggagaagctgtacgagatgtcgacggagctgtacgactggatcgc
taaggtgagcccagcgggcgtacgagctcggtgtcgacgccgtactgacgggccggcggc
gctcgcagggcggccagcggggcgccatccccgtcatcgagatcgacgaggtcgtcaaga
tcaacccgttggttacctggtcgttcgagcaagtgcaggcctacatccgggaaaatgacg
taccctacaacgtgctattggaccgcgggtacaagtcgattggcgactggcactcgaccc
cgtcggtgagggtgagagcgagcgagccggtcggtggaagggccagacaagaccgagtgt
ggcatccacaacaaaaaagcagatacgctcagttcctcgaaagcagcagc
>Corsim1 710 bp
gactcgggcttcctgcccctcacccaacgcacctgaaacctcaacctcgagtccctccac
cctggacatcctccgcttctgcaagatcttcttccccaacttgtatcagtcaaccgcctt
tggcctacggggctcgtgacagtcgacatgctttccaagctcgacgcgcagcatcgacct
catctttctcgacacgttgtaccacttcaacgagacgtatgagctcgtcgaacgcgtccg
tgagcgttacaacgtcaaggtgcacgtcttcaagccggccgacgcgacagtcgaagagtt
cgagaagctgtatggcgagaagttgtacgagatgtcgtcggagctgtatgactgggtcgc
caaggtgagcccagcgcgcctatgagctcaaggtggcggccgtgctgacgggccggcgcc
gatcgcagggcgggcagcgcggtgacattgccgtcatcgagcttgacgacgtcatcaaga
ttaacccgctcgccaactggaccttcgcccaggttaaggggtacatcgacgagcacaagg
tcccctacaacgcactactcgaccgaggctacaagtcagtcggcgactggcactcgaccc
cgttggcgagggcgaggacgaacgcgccggccgctggaagggtcagacaagactgagtgt
ggcatccacaacaacaaagccgctacgccaagtggcttcagaagcagcag
>Crypo1 710 bp
gactcagtcttccttcccttcactccacccacctcaaggctcaaccttgagagtatgcac
ccaagaaatcctgcggttctgcaagctctactttcccaacctataccaagaaaccgcctt
tggccttcgggactcgtgaccatcgacatgctcgccaagctgcaaccccggtgtagacct
cgtcttcctcgacacgctgtaccacttccaggagactttggatctcgtcgaccgcgttca
aaaacgctactccatcaatgtgcacgtcttcaagcccaaaaacatctcggccgccgactt
tgaggccatccacgggccgcgcctctgggagaccgatgccgagatgtatgactggtacgc
caaggtgagcccagcgcgcctacgagctcaacgtggcagccgttctcaccgggcgaaggc
gcagccagggcggcgcacgcgacaagattcccgtcattgagatcgacgaggtcatcaaga
tcaacccgctggtggcgtggtcgttttcccaagtgcaggagtacatccgtgagcacgacg
tgccgtacaacgcgctactggaccaggggtacaagagcgttggcgactggcactcgaccc
cgtggcggcgggcgaggacgagcgtgctggccgctggaagggccagagaagaccgagtgc
gggatccacaacaacagagcaagtatgctcaattcct-----------gc
>Crypto1 710 bp
gactctggctacctcccattcacaccctccatctcaaggctcaattttgagaacatgcac
cctagacatcttgcgccactgcaagattctcttccctaatttgtaccagtccaccgcctt
tggtcttcgggcctcgtcaccatcgacatgctgtcgaagctggagccccggcatcgacat
catcttcttggatacactgtaccactttcaggaaacgcttgacctcgtcgagcgcgtacg
ccagcgatattccaccaaagtacacgtcttcaagccagatggcgagacggcccaagactt
cgaggccctccatgggccaaacctgtggcaaaccgcggctgagatgtacgactggtacgc
caaggtgagcccagcgctcctacgagctcaacgtggccgctgtgctcacgggccgtcgcc
ggtcgcaaggcgggcagcgtgacaagatccccgtcatcgagctggacgaggtcgtcaaga
tcaatccgctggtgaagtggacattcgaccaggtgcagtcatacattcgcgagcacaatg
tgccatacaatgcgctgctggaccggggttacaagagtgtgggcgactggcactcgaccc
cgtggctgcgggcgaggacgagcgcgctggccgttggaagggccagccaagaccgaatgt
ggaattcacaacaaaagagtcgatatgccgaattcct-----------gc
>Cryvi1 710 bp
------------cgcct----------aagacctgaaggatcaatctttcgggcaagtca
ccaggacatcctaaagtgggccatcgataatgtcgagggcttgtatcagaccaccgcatt
cgggctaccggtctttgcgccctggacatgatctccaagatctctccctttgcgagctca
gatcttcctcgacaccctataccacttttccgagactctacgactcgctcaacttgcgtc
cgagacctat-tcgccgaactgcacacgtacactcctcctggcaagacaaccgaggaatt
cgaggccaagtatggcaaggaactctggaagacggacgaggatgcatatgactacttggt
caaggtgagcccagcgagcgtacgagctcggcgtaaaggctgttatcactggccgacgaa
gaagtcagggcgcagacagggagaatctgccggtggtggaagtcgattccatgatcaaga
tcaacccgttgatcgactggtcgttcaaggacgttcgggattatattgacaaggagaatg
tcccgtacaatgagcttttggacaagggctaccgttctgtgggagactggcactcgaccc
ggtagaaggcgacaacagtgagcgaggaaaccggtggcaaggacggacaagaccgagtgc
ggattgcacaa-----------------------------gagatgaaga
>Crywi1 710 bp
aatcacagctatctccc----------aacaattaaaaaatcaacttggctggtaaaagc
ccaagagatcttgacatgggctatcgataacgtgcaaggtttataccagacgaccgcttt
cggattactgggctggcggcattggacatgataagcaagatctcatcccctcttcgtaca
gatcttcctggatacgctctaccatttccccgaaaccctccaactagcccaaaccgcttc
agacacctac-ttgcccccctccacgcctataccccagaaggttccaacccgtcagaatt
cgaatccaaatacggtcagaaactttgggagacggatgaatcttcttacgactatttggt
caaggtgagccgcccgagcgtatgagttgggagtgaaggcggttatcacagggaggagga
agagtcagggtgaagagagggggggtttgaaggttgttgagatggatgagatgatcaagg
tcaacccgttgatcgaatggagctttgctcaggtcaaggaatatgtggataaagagaacg
taccctacaaccctcttctggacaaaggatataaatccataggagactggcacagtaccc
tgacccttcctccgcttccgaacgttcgggtcgatggcaagggaagataagagcgagtgt
ggactgcataa-----------------------------gagatgaagc
>Cylol1 710 bp
gagtcaggatatctgcctctcaccaagctcacgtggcacctcaacttggaacccatgcac
cctggatatcctccgcttctgcaagatcatgtttcccaacctctaccagtcgaccgcctt
tggcctaccggccttgccaccatggacatgttgtccaagatccaaactccgagtcgaact
catcttcctggataccttgtatcactttgatgaaacccatgacctcattcgacgagtgca
ggagcgatacgaagtccccgtgcacatcttcaagcccgacggcgagactgttgagcagtt
tgaggagacctatggacaggacttgtataagcattcatcagagatgtacgactggatggt
caaggtgagcccagcgagcatacgagctgaagattgctgccgttctcaacggtcgccgtc
gatcccagggcgctgcccgaggatccatccccatcatcgaactcgatgatgtcgttaaga
tcaaccccatggccacttggaacttcaagcaagtgaacgattacatcaaggagaataacg
tgccttacaactctttgctcgatcagggttacaagtccatcggcgactggcactcgaccc
cgttggcgagggcgaggatgagcgtgccggccggtggaagggtcagacaagaccgagtgc
ggcattcacaacaaaagtcgcgatattccgagttcctcgcgagatggaac
>Cypeu1 710 bp
gactcaggctatctacccttcaccaagcacaccttcatcatcaacctccagaatcttgag
cc-ggacatcctacgatggtgtgtcaccactctgccaaacctcttccaaaccacggcatt
tggccttcaggacttgtgacactcgacatgctctccaagatggacacacagagttgacat
ggtcttcatcgatacgctgcaccatttctccgagactctggccctcattgaccggataag
agagcaatataacaacaatgtccacgtctacaaacctgatggtgagactgagcaagaatt
tgcttcgaggtatggtgagcggctgtgggagaccgatggcgagagatacgactttcttgt
caaggtgaacccagagagccaatcagcttggcgtgcaagcactcctcactggtcgtcgac
gaagccaaggagggaagcgtggcgacctacctatcattgagatagaggacgtgatcaagg
tcaacccgctcgccaattggtcgttcaagcaagtgcaggagtatatcaaggccaacaatg
ttccatacaacactttgctcgaccagggttacaagagtgttggcgactatcactcaaccc
tgttgctgaaggtgaggacgagcgtgctggccgatggaagggtcaaagaagaccgaatgc
ggtcttcacaatccaagtctaagtacgcccagttcctgatgagcaagaga
>Cytch1 710 bp
gagtcaggctacctgcccttcacgccaaccacctgaaggctcaacctagagaacatgcac
cctggacatcctgcgcttctgcaaggtcctgttcccccacctgtaccagagcaccgcctt
cggcctacggggctggtcacccttgacatgctggccaagctccaagagcggcgtcgacgt
catcttcctcgacaccctgtaccacttccaagagacacatgaccttgtcgaccgggcacg
ggcaaaatacaagaccaagttccacatcttcaagccggacggcgagaccactgccgaatt
cgaggccacgtacggcgagaagctctgggaggtcgcctccgacatgtacgactggtacgc
caaggtgagcccagcgcgcctacgagctcaacgtcgccgccgtcctcacgggcaggaggc
ggtcgcagggcggcgtgcgcggcgagattcccgtcatcgaggtcgatgacgtcgtcaaga
tcaaccccgtagtgaactggacattcgaccaggtccagagctacatcaaggagcacaacg
tcccctacaactccctgctcgacaaggggtacaagtccgtcggggactggcactcgaccc
cgtcaaggccggcgaggacgagcgtgccggccgctggaagggccagacaagactgagtgc
ggcatccacaacaaaagtcgcggtatgcccagttcttagagacatggagc
>Cytmel1 710 bp
----------atcctctgctctctcagagttgcttgagaatcaacctccgcccacaaaca
ccaagacattctcaagtgggccaccgagcatattcatggcctcttccagaccaccgcctt
tggtctacgggcttggtcgccatcgacatgctctccaaaatcacca-------caccgct
catctttatcgacaccctctaccacttccaggagacatacgacctcgtagaggaggtcaa
gcagaagtac-acgtccctgtcactgtctacaagcccgagggcgagaccgttcaggactt
tgagaacaagtatggtgagaagctttgggagcgggacgaggagctctacgatttcaccgt
caaggtgagcccgtcgagcatacgacctcggtgtcaaagccgtcatcactgggcgtcgtg
cgtctcagggtgctgaccgtgcaaacctccagcctctcgagatcgacagcatcatcaaac
tgaaccctctctttgcatggaacttccatctcgttgagtggtacatcaccgagaacaagg
taccgcgcaacaagctgctcgaccagggctaccgcagcgtcggagattggcatagcacaa
gagcggagatggcgacggtgaacgcgcgggtcgttgggctgggaagagaagacagagtgt
ggcctgcatg-----------------tggattacttcaattgaaggctg
>Daces1 710 bp
gaatcaggatatctccctctcaccaagcccatattgcacctcaacttggaaaacatgcac
cctagatatcctccggttttgcaaggtcatgttccccaacctgtaccagtcgacagcctt
cggcctaccggactcgctactatggacatgttgtcaaagattcaatccccaagtcgacct
catcttcctggataccttgtatcacttcaatgagacccacgaactcatcgaccgagtcaa
ggagcgatacaacgtccccgtgcacatcttcaagcccgatggcgaaacagtggagcagtt
cgaagagacctatggtgcggaaatgtacaaccactcatctgagatgtacgactggatcgc
taaggtgagcccagcgggcctacgaactcaaggttgccgctgtcctcaacggtcgtcgtc
gatctcagggctctgcccgtggatctatccccatcatcgaactcgatgaggtcttcaaga
tcaaccccatggccgcttggtcatttgcccaggtcaacgcttatatcaaggagaacaacg
tgccatataacgccctcctcgaccaaggatacaagtccgtcggcgactggcactcgaccc
tgttggcgagggcgaggatgagcgtgccggccgatggaagggtcagacaagactgaatgc
ggtatccacaacaaaaatcgcggtactctgagttccttgcaacctggagc
>Dacma1 710 bp
gaatcaggatatctccctctcaccaagcccacatcaaacctcaacttggaaaacatgcac
cctcgacatcctccgattttgcaaggtcatgttccccaacctttaccagtcgacagcctt
cggcctaccggactcgccaccatggacatgttatcgaagattcaatcccccagtcgatct
catcttcctggataccttgtatcacttcaatgagacccacgaactgatcgaccgagtcaa
ggagcgatacaatgtgcccgtacacatcttcaagcccgatggggagacagtcgagcaatt
cgaagagacctatggtgcggaaatgtacaaccactcatccgagttgtacgactatatcgc
caaggtgaacccaacgggcttacgaactcaaggttgccgctgtcctcaacggccgccgtc
gatctcagggttctgcccgtggatctatccccatcatcgaactcgatgaggtcttcaaga
tcaaccccatggccgcttggtcatttgcccaggtcaacgcttatatcaaggagaacaacg
tgccatacaacgccctcctcgaccaaggatacaagtccgtcggtgactggcactcgaccc
tgtaggcgagggcgaggatgagcgtgctggccgatggaagggtcagacaagactgagtgt
ggcatccacaacaaaagtcgcggtactctgagttccttgcaacctggagc
>Dacruf1 710 bp
----------atccgccccattcaccaccgagctcgaccataaacctctccaccctctcc
ccaggacatacttcgctggggcctcctccatctcccagccctctaccaatccaccgcctt
cggcctaccggcctctgcacaacccacatgctctccacattccccccccagagtacccat
gattttcgtcgacacgctgtaccacttcaaagacacgctcgagctcaaagacgaagtggc
gcggaagtac-aggtcccggtgatcgtggcgaagccacagggcgagacagcagcggactt
tgagcggctgcatggcgagcggctgtgggagcgagacgagtttacctacgactacctcgt
gaaagtgagcccgacgcgtatacgacctcggcgtcaaatccctcctcactggccgacggc
gttcccaaggagcagcccgttccaccctccgcccgctcgagatcgacgagatgatgaagt
tgaacccgctattcgactggagtctcgagcaagtgcaggcgtacatcgatgcgcatggtg
tgccgcgcaatgccctgctcgcgcaggggtacaagagtgtgggtgactggcattcgacaa
gagtaaggagggagagggcgagcgagagggacggtggaggg---ggagaagacagagtgc
gggctgcacg-----------------aggactacttcaactgaagttac
>Dactor1 710 bp
-tccttcaaaatctacacccttcacaacgcagctcgaaaattaatctggaagcgctgtca
ccaagaggtccttctctggggcctccgccatcttcccaagctctaccagtccaccgcatt
cggcataccggactctgcacgacacacatgctcacgaccttcccctccccgaatacccat
gatcttcgtcgataccctgtaccacttccaagagacgctcgagctacgagacgaggtgca
cgagaaatac-atgtgccggttcttgttgccaaacctgagggcgagacggccgaagactt
cgagcgattacacggcgagaaactatgggagcgtgacgagcctcggtacgacttcctcgt
caaggtgaccccgccggttatacaagctcggtgtcaaatctcttttgactggccggagac
gatcacagggcgctgcccgggcgacgctcaaccccctggagatcgacgagatgttcaagc
tcaacccgctgttcaactggtcgctgccgcaggtccaggcgtacatagacgagaacaatg
tgccgaagaacaagcttctcgcgcagggatacaagagcgtgggcgactggcattcgacaa
gtcgaaggagggcgagggtgagcgggacgggcgctggagaggacggacaagacggagtgc
ggcttgcatg-----------------aggactacttcaactgaagttac
>DalEC12_1 710 bp
gaatcaggatatctacctctcaccgcgcacacgtcaaatctcaatctggaaaaaatgaac
gctggacaggcttcgtttcgtcaagatcttatttcccaacttgtatcaatcaacggcttt
cggcctaccggcttggtatccacagacatgctctctaagattgagacatcgcgtagacct
catcttcctcgacacgctgtaccactttcaggaaacctatgacctggttgaaagggtcaa
ggagagatacaacatcaaaatccacacttttaggccccacgacaacaccaccgccgaatt
cgaggagcggtacggcgagaagctgtacgagacagcagccgaattgtacgactggatcgc
caaggtgagcccagcgggcttatgaactcaacgtagctgccgtcctaacgggccgtcgac
gctcgcaaggcggcgaacgggacaagatcggcgtactcgaggtggaggaagtcatcaaga
ttaaccccctcgtcgactggtccttcacccaagtcaagcagtacatcacggataataatg
tgccgtataatgtgctgctagaccgcgggtataagtccgtcggtgattggcactcgaccc
tgtctccgccggcgaggacgagcgcgcgggccggtggaagggacagccaagtccgagtgc
gggattcacaacaaaagtcgcgttacgcgcagtatttgcagaaatgcaac
>DelFL0756_1 710 bp
gagtctggttaccttcccttcagcaagctcacttgaatcatcaacttacagaagcttgag
cctagacatcctgaagtggtgcatcatgtcgcttcccggactctaccaaaccactgcttt
cggcctactggacttgttactctggacatgctgtccaagctcgatgaatccagttgactt
gatcttcctcaacactctgtaccatttcgacgaaactctggctcttgtcgaccgtgttcg
aaagcaatacaagaacacgatccacgtctacaagcctgctggggacaacgcaactgaatt
ttccgccaagtacggtgagaagctctgggagaccaacgaagagctctacgactatgtcgc
caaggtgagcccagcgcgcctacgacctccaagtcaaggcggtgcttacaggccgccgca
ggagccaaggtgggaagcgtggtgacctcgacatcattgaagtggccgatgtggttaaag
tcaatcccttggccaactggtcgttccagcaagtcaaggattacgttgataccaacaatg
tgccctacaacgagcttctggaccggggctacaagagcgtgggtgattggcactctaccc
tgttgcccaaggagaagatgagaggtcgggtcgatggaagggacggccaagaccgagtgt
ggaatccacaacccaagtcccgatacgcccagtttctccgcagcaggagc
>Delco1 710 bp
gaatcaggctacctctccttcactaggcacacttgaaacttaaacttgcaaaacctcgag
ccaagatatcttgcgatggtgcatcatttcactcccagggctataccaaaccactgcatt
cggcttactggcctcgttacccttgacatgctctccaaacttgaggagtccagttgacct
gatcttcctcgataccctgcaccatttcgatgagactcttgacctggtcgaccgcgtacg
taagcagtacaagaatacaatccatgtctacaaaccagctggcgaaactgccgccgagtt
caccgccaagcacggccaaaagctgtgggaaaagaacgaggacctttacgattatgtcgc
caaagtgaacccagcgagcttatgaattgcaagtaaaggcagttttgaccggtcgcagga
ggagccagggaggaaagcgtggagatcttgacatcattgaagtggacgacatgatcaaaa
tcaacccccttgccaattggtcgttcccgcaagttaaggagtacatcgatgccaacaacg
ttccttacaacgaacttcttaacaggggctacaagagtgtcggagattggcattctaccc
agttgctcagggagaggacgagcgatctggccgttggaagggacgtccaagaccgaatgc
ggaattcacaacccaagtccaagtacgcccagttccttcgcaacaggagc
>Didex1 710 bp
gagtctggatatctgcccttcagcaagctcatctgaatcctgaacctgcagaagctggag
cctagacatcctcaaatggtgcatcacatctctgcctgggctgtcacagactactgcttt
tgggtttctggccttgtcacccttgacatgctctctaagatggacgagcacaaccgacat
gatcttcctggacacactgtttcactttgatgagacttacgcactggtcgaccgtatccg
caagaggtacaacacccctatccacatttacaagcctgccggcgacaatgtcaaggactt
caacgcacgatatggtgagaagctctgggagaccaacgaggaccattatgattacgtcgc
caaggtgagccgagcgtgcatacgagctccaggtcaaggctgccattactggacgtcgtc
gaagtcaaggaggcaagcgtggtgacctcgacatcatcgagatcaacgacatcatcaaga
tcaaccctctcgccaactggtcgtttgctcaagtcaaagagtacatcgacgccaacaacg
ttccttccaacgagcttctgaccaagggctacaagagcgttggtgactggcactcgaccc
tgtggctgctggagaggacgagcgcgctggccgctggaagggccgcataagaccgagtgc
ggtatccacaacccaagtccaaatacgcacagttcctcatgagcaggagc
>Didma1 710 bp
gagtctggatacctgcccttcagcaagctcacctcaatcttgaatttgcagaagctggag
cctagacatcctcaaatggtgcatcacatctctacctggactgtctcaaactactgcttt
tggattaccggtcttgtcactcttgacatgctttctaagatggacgagcacaaccgacat
gattttcctggacacactgttccactttgatgagacctacgcactggtggaccgtatccg
caagaggtacaacacccctatccacatctacaagcctgccggcgacaacgttgaggactt
caatgcacgatacggcgagaagctctgggagaccaacgaagaccactacgactacgtcgc
caaggtgagccgagcgtgcgtacgagctccaagtcaaggcagccattactggacgccgcc
gaagccagggaggcaagcgtggtgaccttgacatcatcgagatcaacgagattatcaaga
tcaaccctcttgccaactggtcattcgctcaggttaaagagtacatcgacgccaacaacg
ttccctacaacgagcttctgaacaagggctacaagagcgtcggtgactggcactcgaccc
tgtcgccgctggggaggacgagcgtgccggtcgctggaagggccgcacaagaccgagtgc
ggtatccacaaccaaagtcgaagtacgcacagttcctgaagagcaggagc
>Elsamp1 710 bp
gagtcaggatatcttcccttttcccgacacatctcaatcctcaacttgtcaaaattggag
cccagatgtgctcaagtggtgcatcacatcgctaccaagactgtatcagactacagcctt
tggtctactggactagccatcaatgacatgctggcaaagctcgacgagcccgatcgacct
catcttcctcgacacgctccatcactttaacgaaaccctcgaactggtagacagagtaaa
gagaagataccacctcactgtgcatgtctacaagccagatggcgagactgtcgaagactt
tactgctaagcacggcgaaaagctttgggaaagcaacgaggagctatacgactacatcgc
caaagtgaacccaaagggcatacgagctgcaagtagcagctgtcattaccggccgccgca
agtctcaaggtggcaagcgaggagatatggatatcatcgaagtcgacgacatggtgaaga
tcaatccgctcgccaactggaacttcaagcaggttgaggagtacatcaagaacaacgacg
ttcctaccaatgttcttctccagcaaggttaccgatctgtcggtgactggcactcaaccc
agtaagtgacagcgaagatgagcgggctggccgatggaagggtcgcccaagtcagagtgc
ggtattcacaacaaaagagtcgctatgccatgttcttgcagaacaagaac
>Elyde1 710 bp
gatcaaggttatgctcccttcaccaaggtcatctcaatcctcaacctcgccacaaaagaa
cctcgaaattctaagatgggcaatcctcactctaccgaatctataccaaaccacagcatt
aggactacaggtcttgcaaccctcgatatgctgcaaaagattcaagcgccaaattgacca
aatcttcctcgatacacttcaccacttccaagagacacttgatcttgtagacaatgtcaa
ggccaaatacaatgtcaacttccacatctacaaacctcaagacgaaaacgagaaacaatt
cgccgagaagcatggaaagaatttgtgggagacaaatgatacactatacgattgggtagc
caaagtgaacccaacgcgcatacgatctatcagtcgctgcagtccttaccggtcgtcgtc
gttcccaaggagcaaaccgtgcatccctcgatataatagaaatcgatgaattcgtcaaga
taaacccaatggcaaattggtcatacgatcaagtggcagactacatacgagaacacaacg
tcccttacaacgcacttctcgatcaaggatacaagagcatcggtgattggcactcgaccc
ggtagcagcaggagaagacgagcgatcgggtagatggaagggtacatcaagactgagtgt
ggaatccacaatagccttcgaagtatgcaatgtacttgaagagatggagc
>EndpusZ1 710 bp
gattctggatacgtgcccttttccaaacacatcttcatcctcaacttacagttcctcgag
cc-ggaaatcctaaagtggtgcattaccacactcccccacttataccaggcgaccgcctt
cggcctactggtctggtcacactggatatgctttcgaagatgaagacgcagagttgacat
aatcttctttgatacgcttcaccatttccccgagacactctcactgctagacaaaatcca
agacagatacttggtgaatgtccacatattcaagcctgccggcaacacagcacaagagtt
tgccgtcaaacatggagataaattatgggaagagaacgatcagctttatgactggatcgc
caaggtgagcccagcgagcatacgaacttggtgtcaatgccatcctgacaggacgacgaa
gaacacaaggcggacaaagaggagacctagacgttatagaggtggacgaagtgatcaagg
tcaatccgcttgccaattggaccttcaagcaggttcacgactacgtcaagaataaccaca
tcccttataacgagcttctggatcgtggctacaagagtgtgggggactggcactcaaccc
catcaaagaagacgaagacgagcgagctggtcgctggaaaggtcaaaaaaaaccgaatgt
ggcatccataatcccgatcgaagtatgcgcggtttttgatgagcaagaaa
>Entma1 710 bp
------------ctccccctcacaaaacgcacctgggacctaaacatggagaagatgagc
gccggaccgcctgcgcttcgcgatgcacatgttcccgaacctgtaccagagcacggcctt
cggcctacgggcctcgtgaccatggacatgctctcgcggctcgcggtgccgcgtggacgc
catcttcctcgacacgctgcaccacttcggcgagacgtacgagctcgtggcgcgcgcgcg
cgcgcgctactccgtgcgcgtgcacgtctaccggcccgaggggtcgacggcggccgagtt
cgccgcgcggcacggcgcgcgcctgtgggacgcggccgcggagcggtacgactgggtcgc
caaggtgagcccagcgcgcgtacgagctcggcgtcgccgccgtgctgacgggccgccggc
gcagccagggcggcgcgcgggaccgcatggccgtcgtcgaggtcgacgaggtcgtcaagg
tcaaccccttgctcgactggacctttcgcgaggtcgaggcctacgtcgcggagcatcggg
tcccctacaacgtcctgctcgaccgcgggtataagtccgtcggggactggcattccaccc
cgtggcgcctggcgaggacgagcgcgcgggtcgctggaaggggcagagaagacggagtgt
gggattcataataaaagtcgaggtatgcgcagtttttgctgagcagcagc
>EurotioJF033F_1 710 bp
gactcaggttatatgcccttcaccaaactcatctccatccttaaccttcagttcctcgag
cc-agacatcctgcgatggtgcattaccaccctgccccacctcttccagacaaccgcctt
tggcctaccgggctggttcagttggacatgctctccaagttgaagacacagagttgacct
tgtcttcatcgacaccctgcaccacttcggtgagaccatggagttgttggatcgtgtacg
gtcaagatatctggtcaacattcatgtctataagccacaaggggagacagcccagcagtt
cgctaagaaatacggtgataaactgtgggagacggacgacaatcgatacgattacttggt
caaggtgagcccaacgagcctacgagttgcaagcatgcgccgttcttacgggcagacgga
gaagccagggaggcaagagaggcgacctggacatcatcgagatcgacgaggtgatcaaga
tcaaccccatggccaactggtcattcgagcagatccagcaatatgtcaaggaaaacgacg
taccatacaacgctctgcttgaccgaggatacaagagcgtcggcgactggcactcgaccc
tgtgaaagagggtgaggatgaacgtgccggtcgttggaagggccagagaagaccgagtgt
ggcattcataatcccgttccaagtacgcacaattcctcttgaacaagaga
>EurotioJF034F_1 710 bp
gactcaggttatatgcccttcaccaaactcatctccatccttaaccttcagttcctcgag
cc-agacatcctgcgatggtgcattaccaccctgccccacctcttccagacaaccgcctt
tggcctaccgggctggttcagttggacatgctctccaagttgaagacacagagttgacct
tgtcttcatcgacaccctgcaccacttcggtgagaccatggagttgttggatcgtgtacg
gtcaagatatctggtcaacattcatgtctataagccacaaggggagacagcccagcactt
cgctaagaaatacggtgataaactgtgggagacggacgacaatcgatacgattacttggt
caaggtgagcccaacgagcctacgagttgcaagcatgcgccgttcttacgggcagacgga
gaagccagggaggcaagagaggcgacctggacatcatcgagatcgacgaggtgatcaaga
tcaaccccatggccaactggtcattcgagcagatccagcaatatgtcaaggaaaacgacg
taccatacaacgctctgcttgaccgaggatacaagagcgtcggcgactggcactcgaccc
tgtgaaagagggtgaggatgaacgtgccggtcgttggaagggccagagaagaccgagtgt
ggcattcataatcccgttccaagtacgcacaattcctcttgaacaagaga
>Eutla1 710 bp
g-----------------------------------------------------------
--tcgaccggctccgcttcgtcaagatcctcttccccaacctataccagtcgacggcctt
cggcctacggggctcgtcaccatcgacatgctctccaagatccaggcccagcgtcgacat
cgtcttcctggacaccctgtaccacttccaggagacgctggacctagtcgaccgcgtcaa
ggccaagtacaacaaccggatccacacgtaccgcccggacgggtccagcgcggcggagtt
cgaggagcggtacggggcgcggctgtacgagacggcgccggagctgtacgactggatcgc
caaggtgagcccagcggtcgtacgacctcggcgtggcggcggtgctgacggggcggcggc
ggtcgcagggcggggagcgcgaccagatcgccttcgtcgaggtggacgaggtcatcaaga
tcaacccgctggtcgactggaccttcgcccgcgtcaaggcgtacatcgacgagcacgacg
tcccctacaacgccctcctcgaccgcggctacaagtccgtcggcgactggcactccaccc
cgtcgacgccgccgaggacgagcgcgccggccgctggcgcggccagccaagaccgagtgc
ggcatccacaacaacagtcccgctacgcgcagttcct-------agcagc
>Exigl1 710 bp
------------ccacttctctctgcgaggagctcgacaatcaacctcgagaccctcgaa
ccgcgacatccttgcttgggccgtagaacacctgcccagcctgtaccagacgacagcatt
cggtctacgggtctcgttgccattgacatgctctccaaaattacct-------ctccctt
aatattcctcgacacgctctatcacttcccggagacgctgcagctggtccaggacgtccg
cgatcgctac-accttcccatacatgtgtacaagcccttcttcgagtccgcacccgactt
cgaacgcatgcacggcgagagattatgggagaccgatgaggactcgtacgattatcttgt
caaggtgagcccagcgtgcatacgagctgaaggtcaaggctgtcattactggtcgtcgca
gtactcaaggcggcgaacgtgcggcattgcggccactcgaggtcgactcgatgctcaagc
tgaacccgttcttctcgtggagcttcaagcaagtacacgcgtatatcgaggagaacaacg
tacctcggaatgcgttgctctcgcagggctacaagagcgtcggcgactggcacagcacaa
gagcggagacggcgatggtgagcgtgctggacgttggcagggcaagagaagaccgagtgc
gggctgcaca-----------------aggacttcacgcaatgaagctca
>Exoalc1 710 bp
gactctggctatctccccttcaccaaacacacctgaatcctcaatcttcagttcctcgag
cc-ggagatccttcgatgggccatcacctccatgcccaacctcttccagaccaccgcctt
tggtctacgggtttggtcacgttggatatgctggcgaagctcaagacccagagtcgacct
catcttcctcgacacgctgcatcacttccctgaaacgttagacctgctggaccgaataag
ggagaggtatctggtcagcatccacaccttccggccagaaggggaaacagccgaggagtt
caaggagaagtacggagacaagctgtgggagaccgacgacaaccgatatgactatctcgt
caaggtgagcccagcgggcttacgaactgcaagcctgtgctgtcctcaccggccgaagga
gaagccaaggaggtcagcgtggctccctcgatatcatcgagatcgacgaggtggtcaaga
tcaaccccatggccaactggtcctttgatcagatccaacaatacatcaaggacaacgacg
tcccatataaccgtctgctcgaccaagggtataagagtgtcggcgattggcactcgaccc
cgtcaaagcgggggaagacgaacgtgcggggcggtggaagggacagagaagacagagtgc
ggcatccacaaccccgatcgaagtatgcgctgttcctgatgaacaagaga
>Exoalc1_J33 710 bp
gactctggctatctccccttcaccaaacacacctgaatcctcaatcttcagttcctcgag
cc-ggagatccttcgatgggccatcacctccatgcccaacctcttccagaccaccgcctt
tggtctacgggtttggtcacgttggatatgctggcgaagctcaagacccagagtcgacct
catcttcctcgacacgctgcatcacttccctgaaacgttagacctgctggaccgaataag
ggagaagtatctggtcagcatccacaccttccggccagaaggggaaacagccgaggagtt
caaggagaagtacggagacaagctgtgggagaccgacgacaaccgatatgactatctcgt
caaggtgagcccagcgggcatacgaactgcaagcctgtgctgtcctcaccggccgaagga
gaagccaaggaggtcagcgtggctccctcgatatcatcgagatcgacgaggtggtcaaga
tcaaccccatggccaactggtcctttgatcagatccaacaatacatcaaggacaacgacg
tcccatacaaccgtctgctcgaccaagggtataagagtgtcggcgattggcactcgaccc
cgtcaaagcgggggaagacgaacgtgcggggcggtggaagggacagagaagacagagtgc
ggcatccacaaccccgatcgaagtatgcgctgttcctgatgaacaagaga
>Exode1 710 bp
gactcagggtatctgccctttaccaagctcacctgaatcatcaaccttcaattcctcgaa
cc-agagattcttcgatggtgcatcaccaccctgccacacctctaccagaccaccgcctt
cggcctacaggtctcgtccaacttgacatgctctccaagttgaaggctcaaagttgatct
catcttcatcgacaccctacatcacttccccgagaccttggaattggtggaaaaggtgcg
ggccaagtacttgatcaacatccataccttcaaaccagcgggtgaaacagcagaagagtt
tgctgccaagtatggtgacaagctgtgggagacggacgaagagaggtatgactacttggc
caaggtgaaccgagcgggcatacgaacttcaagcctatgctgtcctgactggccgacgaa
ggagtcagggaggtgcgcgaggctctctggacatcatcgaggttgatgaggtgctcaaga
tcaatccattggccaactggagcttccagcaggtgcaacaatacatgaaggacaacgatg
tgccttacaatgccctcctagaccaaggttacaagagtgtcggtgactggcactccaccc
cgtcaaggagggtgaagatgaacgagctggtcgatggaagggtaaaagaagaccgagtgt
ggcattcataaccccgttccaagtacgcgcagtttttgatgaacaagaga
>Exome1 710 bp
gactcagggtatttgcctttcaccaaacacacttgaatcctcaaccttcaattcctcgag
cc-agaaatcctcagatggtgcatcacctctcttccccaactctaccagaccacagcgtt
tggcctactggcctggttacgctcgacatgttgtccaagcttaaaacacaaagtcgatat
gattttcattgacacactgcatcacttccaagagacgttggaccttgtggacaacgtgcg
agccaagtatctcgtcaaccttcacgtatacaagcctgaaggggaaaatgccgacgaatt
tgcggccaagtatggtgacaaactgtgggaaaaggatgacgaacgatatgattatcttgc
caaggtgagcccaaagggcctatgagttgcaagcctacgccgtcttgactggtcgacgac
gaagtcaaggcggtcaacgtggggatctggacattatcgaggtggatgaggttatcaaga
tcaaccccctggccaattggtcattcaaggaagtgcagcagtacgtcaaggacaatgacg
tgccttacaacgttctcctcgaccgaggttacaagagcgttggtgattggcactcgaccc
tgtgaaggaaggtgaggacgagcgggccggacggtggaagggtcagccaaaacagagtgc
gggattcacaatcccgctccaagtatgcgcaatacttgatgaacaggaga
>Exool1 710 bp
gattctggctatatgcccttcaccaaacacacctgcatcttgaacctgcagtttcttgag
cc-agaaattctgagatggtgtatcacatcaataccacaccttttccagaccacggcctt
tggcttacgggcttggtcacgctagacatgctttccaagttgaaaactcagagttgacct
catcttccttgacaccctacatcacttccccgagactttggagctgctggaccgtgttcg
ggcaaaatacttgatcaatattcatgtctacaagccagaaggtgagacgacgcaggaatt
tgccgaaaagtatggcgacaaactttgggagagcgatgacaacagatacgactaccttgc
caaggtgagccgccagagcctacgagcttcaagcgtacgctgtcttgactggcagaagga
ggagtcaaggaggtcagcggggtgaccttgacattattgaagtcgacgaggtgatcaaga
tcaatccaatggccaactggtccttccagcagattcagcaatatatcaaggaaaatgacg
taccctacaatgctctcttggatcgaggttacaagagcataggtgactggcactctaccc
cgtcaaggagggcgaagatgagcgggctggtagatggaagggccaaagaaaactgaatgc
ggcatccacaatcccggtcgaagtacgcacagttcctgctgaacaagaga
>Exosi1 710 bp
gactcaggctatatgcccttcaccaaactcatctccatcctcaatcttcagttcctcgag
cc-agagattctgagatggtgcatcacgactcttccccacctgttccagacaactgcctt
cggcctacggggctcgtgcagttggacatgctctccaagctgaagactcagagtcgatct
cgtcttcgtcgacactcttcaccatttcggtgaaaccctggagttgttggaccgcgtacg
ttcacgctacttggtcaacatccatgtctacaaaccacaaggggagacagcccaggagtt
cgctgagaaatatggtgataagttgtgggaaacggatgacaacagatatgactacttggt
caaagtgagcccaacgagcttacgaattgcaagcatgcgcagtcctcacaggtagacgga
ggagccaaggagggaagagaggcgacttggacatcattgaagtcgacgaggtgatcaaga
tcaatcccatggccaactggtcattccagcaaatccaacaatatgtcaaggaaaatgacg
taccatacaatgctctcctagaccgaggatacaaaagcgttggtgactggcactcgaccc
tgtcaaagagggtgaggacgaacgtgccggtcgatggaagggtcaaaaaagaccgagtgt
ggcatccacaaccccggtccaagtacgcacaattcctcttgaacaagaaa
>Exosp1 710 bp
gattcgggctatctgccctttaccaaacacatctgcatcttaaacctgcagttcctcgaa
cc-agagattctgagatggtgcattacgtcgttgccacacctcttccagactacggcctt
tggcttacgggtctggttaccctggacatgctttcgaagctgaagactcagagtcgacct
catcttccttgacaccctacatcactttcccgagactctagagttgctggatcgaattcg
ggcgaaatatctgattaatatccatgtctacaagccagaaggggagacagcgcaggaatt
cgcagagaagtatggtgacaagctctgggagaccgatgataacaaatacgactaccttgc
caaggtgagccgctagagcttatgagcttcaagcctacgctgtcttgactggtaggagga
ggagtcaggggggtcagcgaggcgacctggacatcatcgaggttgatgaggtgatcaaga
tcaacccaatggccaactggtctttccagcagattcagcaatatatcaaggaaaatgacg
taccttacaatgctctcttggaccgaggctacaagagcattggtgattggcactccaccc
ggtcaaagagggcgaagacgagcgggccggtagatggaagggccagagaagactgaatgc
ggcattcacaaccccggtcgaagtacgcacagttcctgatgagcaagaga
>Exoxe1 710 bp
gactctggttatatgccctttaccaaactcatcttcatcttgaacctccagttcctcgaa
cc-agagatcctgagatggtgtatcaccacgctaccacacctcttccagaccacggcttt
tggcctacgggactggtgcagttagacatgctttcaaaactcaagactcagagtcgacct
catcttcatcgacactttacatcactttcctgaaaccctcgagttggtggaaaaagtgcg
ggcaacctacttggtcaacatccatgtcttcaagcctgaaggtgagacagctcaagaatt
ctctgagaaatacggggacaagctgtgggaaaccgacgacaacagatatgactacttggt
caaggtgagcccaacgagcttacgagctgcaggcatatgccgtgttgacgggcagaagaa
ggagccaaggaggccagagaggcgacctggacatcattgagattgatgaggtgatcaaga
tcaacccgatggccaactggtcattccagcaaattcagcagtatgccaaggaaaatgacg
tcccatacaacgcccttttggaccgcgggtacaaaagtatcggtgattggcattcaaccc
agtaaatgagaatgaggatgaacggtccggtcggtggaaaggtaaaagaaaaccgaatgc
ggcattcacaacccagatcgaaatatgcgttgttcttgatgagcaagaaa
>Flafl1 710 bp
----------atcctctgctttcgcagagactctcgaaaataaatcttcgcccacaaacg
ccaagacatcctaaaatgggccgttgaacatattcctggtcttttccagaccacggcttt
tggcctaccggcctcgtagccatcgacatgctgtcgaaaataacct-------ccccgct
catcttcatcgacacactgtatcacttccaggagacctacgagctggtggaggacgtgaa
gaagaaatac-atgttccggtgaccgtctacaaacccgaaggcgagacagtgcaggactt
cgaaaagaagtacggtgagaagctatgggagcgagacgaggaactgtacgatttcgccgt
caaggtgagcccgtcgagcatacgaactcggtgttaaggctgtgatcaccggtcgccgag
catctcaaggtgccgaccgtgcaaacctgcaacctctcgaggtcgacagtattctcaaac
taaacccactcttcgcatggaacttccatctcgtagagtggtacattaccgagaacaacg
tccctcggaacaagctgcttgaccagggatatcgcagtgtcggtgactggcatagcacaa
gagtggggaaggcgagggagaacgggcgggtaggtgggctggtaagagaagactgagtgc
ggtcttcatg-----------------tggattactttaaatgaaggccg
>Fonmo1 710 bp
gactctggctatttgtccttcaccaaaaacaccttcgttctcaaccttcagttcctcgaa
cc-ggagatcctcagatgggccatcaccacccttcccaacctctaccagaccacggcctt
tggcctacaggactcgtccagctggacatgctgtccaagctcaaggcgcagagtggatct
catcttcctcgacaccctccatcacttccctgagaccttggagctggtggacaaggtgcg
ggagagatatctggtcaacatccatgtgttcaagccagccgatgagactgcagaagagtt
caaggagaaatatggcgacaggctatgggagaaggatgacaacagatatgactatctggt
caaggtgagcccagcgggcttacgagctgcaggcatatgctgttctcaccggccggagaa
gaagccaaggtggcgccagaggatccttggacatcattgaagtcgacgaggtgctcaaga
tcaatcccatggccaactggagcttcaaccagattcagcagtacatcaaggacaatgacg
tcccatacaatgccttgctggatcggggttataagagtgtcggggattggcactcaaccc
tgtcaaggaaggtgaggacgaacgtgcaggccgatggaagggtcaaagaaaacggagtgc
ggtattcacaatcccgctccaaatatgcacagtacttgatgaacaagaaa
>Fonmu1 710 bp
gactctggctacttgtccttcaccaaaaacatcttcgttctcaatcttcagttccttgag
cc-agagatcctgagatgggccatcaccacccttcccaacctctaccagaccacggcctt
cggcctacaggactcgtccagctggacatgctgtccaagctcaaggcgcagagtagatct
catcttccttgacacgctccatcacttcccggagaccttggagttggtggacaaggttcg
agaaagatatctggtcaacattcatgtgttcaagccagccgacgagaccgcagaagagtt
caagaacaagtatggcgacaagctatgggagacggatgacaacagatatgactacctggt
caaggtgagcccaacgggcttacgagctgcaagcatatgctgttctcactggccgtagaa
ggagccaaggtggagcgagaggatcgctcgacatcattgaggtcgacgaggtgctcaaga
tcaatcccatggccaactggagcttcgcccagatccagcagtacatcaaggacaacgacg
tgccatacaacgccctgctggaccgaggttacaagagtgtcggcgactggcactcgaccc
agtcaaggaaggggaggacgaacgtgcgggtcgatggaagggtcaaagaaaacggagtgc
ggcattcacaaccccgctccaaatatgcacagttcttgatgaacaggaga
>Fonnu1 710 bp
gactctggctacttgtccttcaccaaaaacaccttcgttctcaaccttcagttcctcgaa
cc-ggagatcctcagatgggccatcaccacccttcccaacctctaccagaccacggcctt
tggcctacaggactcgtccagctggacatgctgtccaagctcaaggcgcagagtggatct
catcttcctcgacaccctccatcacttccctgaaaccttggagctggtggacaaggtgcg
ggaaagatatttggtcaacatccatgtgttcaagccagccgatgagactgcagaagagtt
caaggagaaatatggcgacaggctatgggagaaggatgacaacagatatgactatctggt
caaggtgagcccagcgggcttaccagctgcaggcatatgctgttctcaccggccggagaa
gaagccaaggtggcgccagaggatccttggacatcattgaagtcgacgaggtgctcaaga
tcaatcccatggccaactggagcttcaaccagattcagcagtacatcaaggacaatgacg
tcccatacaatgccttgctggatcggggttataagagtgtcggggattggcactcaaccc
tgtcaaggaaggtgaggacgaacgtgcaggccgatggaagggtcaaagaaaacggagtgc
ggcattcacaatcccgctccaaatatgcacagtacttgatgaacaagaaa
>Fusco1 710 bp
gagtcaggctatctgcctctcaccaagcccacatcaaatctcaacctcgaggatatgcac
cctggatatcctccgattctgcaaggtcatgttccctaacctgtaccaatcgactgcctt
tggcttaccggtctcgcaaccatggacatgctctccaagatccagactcccagtcgacct
catcttcctggataccttgtaccacttcaaggagacatacgaccttgtcgaccgagtcaa
ggagcgatacaatgtccctgtccacatcttcaagcccgatggcaacactaccgaagagtt
tgaggacatgtacggaaaggagatgtggaacaccgccagtgagatgtatgactggattgc
caaggtgagcccagcgagcttatgagctcaaggttgctgccgtcctcaacggtcgtcgac
gatctcagggtgctgcccgtggttccatccccatcattgaagttgacgatgttgtcaaga
tcaaccctctggccacttggtccttcaagcaggtcaacaactacatcaaggagaacaatg
ttccctacaacgctctcctcgaccaaggctacaagtccataggtgactggcactccaccc
cgtcaaggagggcgaagacgagcgagctggccgatggaagggccaaacaagactgagtgt
ggtatccacaacaaaagtctcgatacgccgagttcgttgcatgatggagc
>Fuseq1 710 bp
gagtcaggctacctccctctaacaaagcccatgtcgaacctcaaccttgaggacatgcac
cctggacattctccgattctgcaaggtcatgttccctaacctgtatcaatcgactgcctt
tggcttaccggacttgccaccatggacatgctctccaagatccagacccctagtcgacct
tatcttcctggataccttgtaccacttcaaggagacacacgatcttgtcgaccgagtcaa
ggcccgatacaacgtgcctgttcacatctttaagcctgatggcaacactgccgaagaatt
tgaagacatgtacggcaaggaaatgtggaacaccgctagtgagatgtacgactggatcgt
caaggtgaacccagcgagcatacgagctcaaggttgctgcagtccttaacggtcgccgac
gatctcaaggtgccgctcgtggttccatcccgatcatcgagattgatgatgttgtcaaga
tcaaccccttggccacttggtcgttcaagcaggtcgacaactacatcaaggagaacaacg
tcccttacaatgctctcctcgaccaaggctacaagtctgtcggtgactggcactctaccc
cgtcaaggagggcgaggacgagcgcgccggccgatggaagggccagacaagaccgagtgt
ggtattcacaacaacaatctcgatactccgagtttgttgcatgatggagc
>Fusfu1 710 bp
gagtcaggctatctgcctctcacaaagcccacatcaaatctcaacctcgaggatatgcac
cctggacatcctccgattctgcaaggtcatgttcccaaacctgtaccaatcgactgcctt
tggcttaccggtctcgcaaccatggacatgctctccaagatccagactcccagtcgacct
catcttcctggataccttgtaccacttcaaggagacatacgaccttgtcgaccgagttaa
ggagcgatacaacgtccctgtccacatcttcaagcccgatggcaacaataccgaagagtt
cgaggacatgtacggaaaggagatgtggaacaccgctagtgagatgtatgactggattgc
caaggtgagcccagcgagcctatgagctcaaggttgctgccgtactcaacggtcgtcgac
gatctcagggtgctgcccgtgggtccatccccatcatcgaagttgacgatgtcgtcaaga
tcaaccctctggccacttggtccttcaagcaggtcaacaactatatcaaggagaacaatg
ttccctataacgctctcctcgaccaaggctacaagtccatcggtgactggcactctaccc
cgtcaaggagggtgaagacgagcgagctggccgatggaagggccaaacaagaccgaatgt
ggcatccacaacaaaagtctcgatacgccgagtttgttgcatgatggagc
>Fusgr1 710 bp
gagtcaggctatcttcctctcacaaagcccatattgaacctcaaccttgaggacatgcac
cctggacattctccgattctgcaaggtcatgttccctaacctgtaccaatcgactgcttt
tggcttaccggtctcgccaccatggacatgctctccaagattcaaactcccagtcgacct
catcttcttggataccttgtaccacttcaaggagacacacgacctcgtcgaccgagtcaa
ggcccggtacaacgttcccgttcacatttacaagcctgacggcaacaacgccgaagaatt
cgaggacatgtacggcaaggagatgtggaacaccgctagcgaaatgtatgactggattgt
caaggtgagcccagcgagcgtacgagctcaaggttgctgccgtcctcaacggtcgccgac
gatctcagggtgctgcccgcggctccatccccatcatcgagattgatgatgttgtcaaga
tcaaccccttggccacttggtctttcaagcaggttgatgcatacatcaaggagaacaacg
tcccctacaacgctctcctcgatcaaggctacaagtctgtcggcgactggcactccaccc
cgtcaaggagggcgaagatgagcgagccggccgatggaagggccagacaagaccgagtgt
ggtattcacaacaacaatctcgctactccgagtttgttgcatgatggagc
>Fusox2 710 bp
gagtcaggctatctacctctcaccaagcccacatcaaatctcaacctcgaggatatgcac
cctggacatacttcgattctgcaaggtcatgttccctaacctgtaccaatcgactgcctt
tggcttaccggtctcgcaaccatggacatgctctccaagatccagactcccagtcgacct
catcttcttggataccttgtaccacttcaaggagacatacgaccttgtcgaccgagtcaa
ggagcgatacaacgtccctgtccacatcttcaagcccgatggcaacactaccgaagagtt
cgaggacatgtacggaaaggagatgtggaacaccgccagtgagatgtatgactggattgc
caaggtgagcccagcgagcttatgagctcaaggttgctgccgtcctcaacggtcgtcgac
gatctcagggtgctgcccgtggatccatccccatcattgaagttgacgatgttgtcaaga
tcaaccctctggccacttggtccttcaagcaggtcaacaactacatcaaggagaacaatg
ttccctacaacgctctcctcgaccaaggctacaagtccatcggcgactggcactctaccc
cgtcaaggagggtgaagacgagcgagctggccgatggaagggccaaacaagactgagtgt
ggtatccacaacaaaagtctcgatacgccgagttcgttgcatgatggagc
>FusoxT415 710 bp
gagtcaggctatctacctctcaccaagcccacatcaaatctcaaccttgaggatatgcac
cctggacatacttcgattctgcaaggtcatgttccctaacctgtaccaatcgactgcctt
tggcttaccggtctcgcaaccatggacatgctctccaagatccagactcccagtcgacct
catcttcttggataccctgtaccacttcaaggagacatacgaccttgtcgaccgagtcaa
ggagcgatacaacgttcctgtccacatcttcaagcccgatggcaacactaccgaagagtt
cgaggacatgtacggaaaggagatgtggaacaccgccagtgagatgtatgactggattgc
caaggtgagcccagcgagcttatgagctcaaggttgctgccgtcctcaacggtcgtcgac
gatctcagggtgctgcccgtggatccatccccatcattgaagttgacgatgttgtcaaga
tcaaccctctggccacttggtccttcaagcaggtcaacaactacatcaaggagaacaatg
ttccctacaacgctctcctcgaccaaggctacaagtccatcggcgactggcactctaccc
cgtcaaggagggtgaagacgagcgagctggccgatggaagggccaaacaagactgagtgt
ggtatccacaacaaaagtctcgatacgccgagttcgttgcatgatggagc
>Fusoxy1 710 bp
gagtcaggctatctacctctcaccaagcccacatcaaatctcaacctcgaggatatgcac
cctggacatacttcgattctgcaaggtcatgttccctaacctgtaccaatcaactgcctt
tggcttaccggtctcgcaaccatggacatgctctccaagatccagactcccagtcgacct
catcttcttggataccttgtaccacttcaaggagacatacgaccttgtcgaccgagtcaa
ggagcgatacaacgttcctgtccacatcttcaagcccgatggcaacactaccgaagagtt
cgaggacatgtacggaaaggagatgtggaacatcgccagtgagatgtatgactggattgc
caaggtgagcccagcgagcttatgagctcaaggttgctgccgtcctcaacggtcgtcgac
gatctcagggtgctgcccgtggatccatccccatcattgaagttgacgatgttgtcaaga
tcaaccctctggccacttggtccttcaagcaggtcaacaactacatcaaggagaacaatg
ttccctacaacgctctcctcgaccaaggctacaagtccatcggcgactggcactctaccc
cgtcaaggagggtgaagacgagcgagctggccgatggaagggccaaacaagactgagtgt
ggtatccacaacaaaagtctcgatacgccgagttcgttgcatgatggagc
>Fusoxys1 710 bp
gagtcaggctatctacctctcaccaagcccacatcaaatctcaacctcgaggatatgcac
cctggacatacttcgattctgcaaggtcatgttccctaacctgtaccaatcgactgcctt
tggcttaccggtctcgcaaccatggacatgctctccaagatccagactcccagtcgacct
catcttcttggataccttgtaccacttcaaggagacatacgaccttgtcgaccgagtcaa
ggagcgatacaacgtccctgtccacatcttcaagcccgatggcaacactaccgaagagtt
cgaggacatgtacggaaaggagatgtggaacaccgccagtgagatgtatgactggattgc
caaggtgagcccagcgagcttatgagctcaaggttgctgccgtcctcaacggtcgtcgac
gatctcagggtgctgcccgtggatccatccccatcatcgaagttgacgatgttgtcaaga
tcaaccctctggccacttggtccttcaagcaggtcaacaactacatcaaggagaacaatg
ttccctacaacgctctcctcgaccaaggctacaagtccatcggcgactggcactctaccc
cgtcaaggagggtgaagacgagcgagctggccgatggaagggccaaacaagactgagtgt
ggtatccacaacaaaagtctcgatacgccgagttcgttgcatgatggagc
>Fusps1 710 bp
gagtcaggctatcttcctctcacaaagcccatgtcgaacctcaaccttgaggacatgcac
cctggacattctccgattctgcaaggtcatgttccccaacctgtaccaatcgactgcttt
tggcttactggtctcgccaccatggacatgctctccaagattcaaactcccagtcgacct
catcttcttggataccttgtaccacttcaaggagacacacgacctcgtcgaccgagtcaa
ggcccggtacaacgtgcccgttcacatttacaaacctgacggcaacaatgccgaagaatt
cgaggacatgtacggcaaggagatgtggaacaccgccagtgagatgtatgactggatcgt
caaggtgagcccagcgagcgtacgagctcaaggttgctgctgtcctcaacggtcgccgac
ggtctcagggtgccgcccgcggctccatccccatcatcgagattgatgatgttgtcaaga
tcaaccccttggccacttggtctttcaagcaggttgatgcatacatcaaggagaacaacg
tcccctacaacgctctcctcgatcaaggctacaagtctgtcggtgactggcactccaccc
tgtcaaggagggcgaagatgagcgagccggccgatggaagggccagacaagaccgagtgt
ggtattcacaataacaatctcgctactccgagtttgttgcatgatggaac
>Fusre1 710 bp
gagtcaggctatctccctctcaccaagcccacatcaaacctcaacctcgaggatatgcac
cctggacatcctccgattctgcaaggtcatgttccctaacctgtaccaatcgactgcctt
cggcctaccggtctcgcaaccatggacatgctctccaagatccagactcccagtcgacct
catcttcctggataccttgtaccacttcaaggagacatacgaccttgtcgatcgagttaa
ggagcgatacaatgtccctgtccacatcttcaagcccgatggcaacactaccgaagagtt
cgaggacatgtacggaaaggagatgtggaacaccgccagtgagatgtatgactggattgc
caaggtgagcccagcgagcttatgagctcaaggttgctgccgtcctcaacggtcgtcgac
gatcccagggcgcagcccgtggttccatccccatcatcgaagttgacgatgttgtcaaga
tcaaccccctggccacttggtctttcaagcaagtcaacaactacatcaaggagaacaatg
ttccctacaacgctctcctcgatcaaggctacaagtccatcggtgactggcactccaccc
cgtcaaggagggtgaagatgagcgagctggccgatggaagggccaaacaagactgagtgt
ggtattcacaacaaaagtctcgatacgccgagttcgttgcatgatggagc
>Fusso1 710 bp
gagtcaggctatctccctctcaccaagcccacatcgaacctcaacctcgagaccatgcac
cctggacatcctccgattctgcaaggtcatgttccccaacctgtatcagtcgactgcctt
cggcctaccggcctcgtcaccatggacatgctgtccaagattcaaacccccagtcgacct
catcttcctggataccttgtaccactttcaggagacacacgacctagtcgaccgggtcaa
ggcccgatacaatgtccccgtgcacatcttcaagcctgacggcaacactgctgaggagtt
cgaggacatgtacggcaaggagatgtggaacaccgcctctgagatgtatgactggatcgt
caaggtgagcccagcgagcctatgagctcaaggtcgccgccgtgcttaacggtcgtcgac
gatctcagggcgccgcccgtggctccatccccatcatcgagtacgatgatgtcgtcaaga
tcaaccccctggccacttggtctttcaagcaagtcaacgactacatcaaggagcacaatg
tcccctacaacgccctcctcgaccagggctacaagtccgtcggcgactggcactcgaccc
cgtcaaggagggcgaggacgagcgagccggtcgctggaagggccagccaagaccgagtgc
ggcatccacaacaaaagtcgaggtatgccgagttcctcgccagatggagc
>FusspF10_1 710 bp
gagtcaggctatctccctctcaccaagcccacatcaaacctcaacctcgagaccatgcac
cctggacatccttcgattctgcaaggtcatgttccccaacctgtaccagtcgaccgcctt
tggcctaccggcctcgtcaccatggacatgctgtccaagatccaaacccccagtcgacct
catcttcctggataccttgtaccactttcaggagacacacgacctagtcgaccgggtcaa
ggcccgatacaatgtccccgtgcacatcttcaagcccgacggcgacacggctgaggagtt
cgaggaaacgtacggaaaggagatgtggaacaccgcctctgagatgtatgactggatcgt
caaggtgagcccagcgagcctatgagctcaaggtcgccgccgtgctcaatggccgtcgac
gatcccagggcgccgcccgcggctccatccccatcatcgagtacgatgatgtcgtcaaga
tcaaccccctggccacttggtctttcaagcaagtcaacgactacgtcaaggagcacaacg
tcccctacaacgccctcctcgaccagggctacaagtccgtcggcgactggcactcgaccc
cgtcaaggagggcgaggacgagcgagccggtcgctggaagggccagccaagaccgagtgc
ggcatccacaacaaaagtcgaggtatgccgagttcctcgccagatggagc
>FusspF11_1 710 bp
gagtcaggctatctccctctcaccaagcccacatcgaacctcaacctcgagaccatgcac
cctggacatcctccgattctgcaaggtcatgttccccaacctgtatcagtcgaccgcctt
cggcctaccggcctcgtcaccatggacatgctgtccaagattcaaacccccagtcgacct
catcttcctggataccttgtaccactttcaggagacacacgacctagtcaaccgggtcaa
ggcccgatacaatgtccccgtgcacatcttcaagcctgacggcaacactgctgaggagtt
tgaggacatgtacggcaaggagatgtggaacaccgcctctgagatgtatgactggatcgt
caaggtgagcccagcgagcctatgagctcaaggtcgctgccgtgctcaacggccgtcgac
gatctcagggtgccgcccgtggctccatccccatcatcgagtacgatgatgtcgtcaaga
tcaaccccctggccacttggtcattcaagcaagtcaacgactacatcaaggagcacaatg
tcccctacaacgccctcctcgaccagggctacaagtccgtcggcgactggcactcgaccc
cgtcaaggatggcgaggacgagcgagccggtcgctggaagggccagccaagaccgagtgc
ggcatccacaacaaaagtcgaggtacgccgagttcctcgccagatggagc
>FusspF23_1 710 bp
gagtcgggctatctccctctcaccaagcccacatcgaacctcaacctcgagaccatgcac
cctggatatcctccgattctgcaaggtcatgttccccaacttgtatcagtcgaccgcctt
tggcctaccggtctcgtcaccatggacatgctgtccaagattcaaacccccagtcgatct
catcttcctggataccttgtaccactttcaggagacacacgacctagtcgaccgggtcaa
ggcccgatacaacgtccccgtgcacatcttcaagcctgatggcaacactgctgaggagtt
tgaggacatgtacggcaaggagatgtggaacaccgcctctgagatgtatgactggatcgt
caaggtgagcccagcgagcctatgagctcaaggtggccgccgtgctcaacggccgccgac
gatctcagggcgccgcccgtggctccatccccatcatcgagtacgatgatgtcgtcaaga
tcaaccccctggccacttggtctttcaagcaagtcaacgaatacatcaaggagcacaatg
tcccctacaacgccctcctcgaccagggctacaagtccgtcggcgactggcactcgaccc
cgtcaaggagggcgaggacgagcgagccggtcgctggaagggccagccaagaccgagtgc
ggcatccacaacaaaagtcgaggtatgccgagttcctcgccagatggagc
>Fustr1 710 bp
gaatcaggctatcttcctctgaccaagcccacatcaaatctcaaccttgaggacatgcac
cctggatatcctccgattctgcaaggtcatgttccctaacctgtaccaatcgactgcctt
tggtctaccggcctcgtcaccatggacatgctttccaagatccagacacccagttgacct
catcttcctggataccttgtaccacttcaaggagacacacgacctggtcgaccgagtcaa
agcccgatacaacgttcctgttcacatcttcaagcctgacggcaacactaccgaagaatt
tgaagagatgtacggcaaggagatgtggaacacctccagtgaaatgtacgattggattgc
caaggtgagcccagcgagcatatgaactcaaggtcgctgccgtgctcaacggccgtcgac
gatctcagggtgccgctcgcggttccatccctatcatcgaggtggatgatgttatcaaga
tcaaccctctggccacttggtccttcaagcaagtcaacaactacatcaaagagaacaacg
tcccctacaatgccctcctcgaccagggctacaagtccatcggtgactggcactccaccc
cgtcaaggagggagaggatgagcgtgctggccgatggaagggccagataagaccgagtgc
ggtattcacaacaacaatctcgatacgccgattttgttgcatgatggagc
>Fustri1 710 bp
gaatcaggctatctccctctgaccaagcccacatcaaatctcaacctcgaggacatgcac
cctggatatcctccgattctgcaaggtcatgttccctaacctgtaccaatcgactgcctt
tggtctaccggcctcgtcaccatggacatgctttccaaaatccagacacccagttgatct
catcttcctggataccttgtaccacttcaaggagacacacgacctggtcgaccgagtcaa
ggcccgatacaacgttcctgttcacatcttcaagcctgacggcaacaccaccgaagaatt
cgaggagatgtacggcaaggagatgtggaacacctccagtgagatgtacgactggattgc
caaggtgagcccagcgagcatatgaactcaaggtcgctgccgtgctcaacggtcgtcgac
gatctcagggtgccgctcgcggttccattcctatcatcgaggtggatgatgtaatcaaga
tcaaccctctggccacttggtccttcaagcaagtcaacaactacatcaaggagaacaacg
tcccctataacgctctcctcgaccagggctacaagtccatcggcgactggcactccaccc
cgtcaaggagggagaggatgagcgtgctggccgatggaagggccagacaagaccgagtgc
gggattcacaacaacaatctcgatacgctgattttgttgcatgatggagc
>Fusve2 710 bp
gagtcaggctatctgcctctcaccaagcccacatcaaacctcaacctcgaggatatgcac
cctggacatcctccgattctgcaaggtcatgttccctaacctgtaccaatcgactgcttt
tggcttaccggtctcgcaaccatggacatgctctctaagatccagactcccagtcgacct
catcttcctggataccttgtaccacttcaaggagacatacgaccttgtcgaccgagtgaa
ggagcgatacaacgtccctgtccacatcttcaagcccgatggcaacactaccgaagagtt
cgaggacatgtacggaaaggagatgtggaacaccgccagtgagatgtatgactggatcgc
caaggtgagcccagcgagcctatgagctcaaggttgctgccgtactcaacggtcgtcgaa
gatctcagggtgctgcccgtggttccatccccatcatcgaagttgacgatgttgtcaaga
tcaaccccctggccacatggtccttcaagcaagtcaacaactacatcagggagaacaatg
ttccctacaacgctctcctcgaccaaggctacaagtccatcggcgactggcactctaccc
cgtcaaggagggtgaagacgagcgagccggacgatggaagggccaaacaagaccgagtgt
ggcatccacaacaaaagtctcgatacgctgagttcgttgcatgatggagc
>Fusven1 710 bp
gagtcaggttatcttcctctcacaaagctcacgtcgaatctcaacctcgaggatatgcac
cctggacattctccgcttctgcaaggtcatgttccctaacttgtaccaatcgactgcctt
tggcttacgggtctcgccaccatggatatgctctccaagatccagacccccagtcgacct
catcttcttggataccttgtaccacttcgaggagacacacgacctcgtcgatcgagtcaa
ggcccggtacaacgtgcctgttcacatcttcaagcccgacggcaacacccccgaagaatt
cgaggacatgtacggcaaggagatgtggaacaccgccagtgagatgtatgactggattgt
caaggtgagcccagagagcatatgagctcaaggttgctgccgtcctcaacggtcgtcgac
gatctcagggtgctgcccgtggttccatccccatcattgagattgatgatgttgtcaaga
tcaaccccttggccacctggtctttcaagcaagttgatgcatacatcaaggagaacaacg
tcccctacaacgctcttctcgaccaaggctacaagtccgtcggtgactggcactccaccc
cgtcaaggagggcgaagacgagcgagccggccgatggaagggccagacaagaccgaatgt
ggtatccacaacaacaatctcgctactccgagtttgttgcatgatggagc
>Gaegr1 710 bp
gagtcaggatacctgcccctcacatcttccacctgagatctcaacctggagaagatgcac
cctggacatcctccgcttttgccgcaccctgttccccaacctgtaccagacgaccgcatt
tggcctactggcctggcgaccatggacatgctgtccaagatcgagacgtcgcgtggacct
gatcttcctcgacaccctgtaccactttgaggagacgtacaggctagtcgagaaggtcag
cgcgcgctacaacctcaaggtccacaccttccggccggccggcgagacagtcgccgagtt
cgaggccaagtacggcgcgcagctgtacgagctgagctccgagtggtacgactgggtcgc
caaggtgagcccagcggtcgtacgagctgcgcgtggccgccgtcctgacgggccgccggc
ggtcgcagggcgggcagcgcaacgccatccccgtcatcgaggtggatgacgtcgtcaaga
tcaacccgctcgtggcctggtcgttccagcaggtgcagcagtacatcaaggacaacgacg
tgccctacaacgagctgctcgacagggggtacaagtcggtcggcgactggcactcgaccc
cgtggccgcgggcgaggacgagcgcgccggcaggtggaagggccagccaagaccgagtgc
ggtatccacaacaaaagtcccggtacgcccagttcctcgagaggccgacc
>Galinc1 710 bp
-tgcgcaagcatccgctccttgcgcagaggatctcgagcatcaatctcagccctctcact
ccaagacatcctcaagtgggcgctcgagcacttgcccaacctctaccagactaccgcctt
cggtctaccggctgcgcggcaacggacatgctcagcaagctcacgc-------caccgct
gatcttcctcgacacgctttaccacttcgcggagacgtacgatctggtcgaggaggtcaa
gcagcggtac-gctcgacggtgcacatcttcaagcccgagggcagtactgtcgaggactt
tgagaagaaatacgggcagaagctttgggaaacagacgaggacacatatgacttcgcggt
gaaggtgaacccgtcgcgcatacgagctcggagtcaagtccgttatcacgggccgtcgcg
cctcgcagggcgccgcccgtgcctcgcttcagccactcgaagtggactcgatgctcaagc
tcaacccgctcttttcctggaacttccacctcgtcgaatggtacatcaaagagaacaacg
tcccgcgcaacaagcttctcgaccaaggctacaagtcgatcggcgactggcacagcacaa
ggcgggcgagggcgagggcgagcgggcgggccgctgggctgggaaaagaagacggagtgc
ggtcttcaca-----------------aggactacttcgcatgaaggctg
>Gelte1 710 bp
gactccggcttccttcctctcaccaagctcatctcgaacttgaacctcgagaacatggag
gctcgacatcctccgcttctgcaagactctcttccccaacctcttccagaccaccgcctt
tggtctaccggcctcgtcacgctcgacatgctctccaagctagccacggcccgtcgacct
gatcttcctcgacacgctctaccacttcaaggagacgtacgcgctcgtcgaccgcgtgca
ggagcgctacaacatccggctgcacgtcttcaagccggccgactcctccgtcgacgagtt
cgaggccctctacggcgagaagctgtacgagacctccgaagaactatacgactggatcgc
gaaagtgagccaaccgggcctacgacctcaaggtggccgccgtcttcacgggccgccgcc
gctctcagggaggcgcacgcggctccatccccgtcatcgagctggacgaggtcgtcaaga
tcaacccgctggtcaactggagcttccagcaggtcaaggcctacgttgatgagcgccagg
ttccctacaacgagctgctcgataaggggtacaagtccattggcgactggcactcgaccc
cgtcgctgcaggcgaggacgagcgtgccggacgttggaagggcaagacaagactgagtgc
ggaatccataacaacagagcaggtacgcacagtttttggcgagaacgcga
>Gervar1 710 bp
tgatcctgatctttgctcgtcctccgtcctatctcgaatctaaacctcgccggcctcgag
ccaaaagatcatcgagtgggctttggtctctttgcccggtctgtaccagaccaccgcgtt
tggcctacgggactcgtcatcctcgacatgatcagcaagatctcgccaccatgttccgct
catcttcatcgacaccctccaccactttcccgaaaccctcaacctcgcaaccacagccgc
cgaacgctattcggcgcctctccacatctaccgcccggcaggcaccaccgccgacgaatt
cgcctcgacgcacggcgcaaacctctggtccaccgatcccgacagctacgactacctcgt
taaagtgaacccaacgcgcatacgaactcggcgtccgcgcagtctttaccggccgccgcc
gcacgcaacgcggtgcacgctccgcgattcccatcctcgaactcgactctttacttaaag
taaacgcgctcgcggcgtgggattacgacgctgtgtgggcctacgtccgccaaaacaacg
tgccgtacaatgcgctgatcgataaaggatataagagcgtgggcgatgtgcattcgac--
-gctgccgacggctcgggggagcgggatgggcggtggaagggcca-aaaagaccgagtgt
ggcttgcacaaggaactttaaaatgcgcgcacagtttctcaaaagaaggc
>Glalo1 710 bp
gaatcaggatacctccccttcacaaaaaacacctgaatcctcaacctcaacaacctctcc
cctcgacatcctgcgctggtgcaagatctccctcccaaacctctaccaaaccaccgcctt
cggcattcaggtctcgtcacgttggacatgctctccaaaatcggcgtcccacatcgacgc
catcttcctcgacaccacataccatttccaggaaacacatgccctgatcgagaaaaccaa
ggccagatacaacgtgcatctccacatctacaagccgcagggggatacgaccgctgagtt
cgaggcgaaatacggcaaggagctgtggaaaacagacgataacctgtacgactgggtggc
gaaagtgagcccagcgcgcgtacgatctctcagtcggtgctgtgcttaccggacgtcggc
gttcgcagggcgcgaaacgcgattcccttgatatcatcgaggtagacgaagtgatcaaga
tcaatccgctcgccagctggagtttcaagcaagtgcaggagtacatcaaggcgaacgatg
tgccttacaacgagctgcttgatcgcgggtataagagtgtaggggactggcatagcaccc
agttaaggagggcgaggatgaacgggcgggacgctggaagggacagagaagagtgaatgc
gggattcataataaaggagtaagtatgcgatttatctgatgagatggagc
>Gloac1 710 bp
gagtccggatatctccccctcacccaacccacctcaaacctcaacctcgagaatatgcac
cctcgacatcctccgcttctccaagatcatgttccccaacctcttccagtcgaccgcctt
tggcctaccggcctcgtcaccctcgacatgctctccaagatccaaaccgccagtcgacct
catcttcctcgacaccctctaccacttcaaggagacccacaccctcgtcgaccgcatcca
ggagcgctacaacgtcgccctccacatcttcaagccctacggcgcctccaccgaagagtt
cgaggccatgtacggccccaagctctgggagaccgaggccgagatgtacgactggatcgc
caaggtgagcccagcgcgcctacgagctcggcgtcgccgccatcctcaccggccgccgcc
gctcccagggcggcgcccgcgacaagatgcccgtcatcgaggtcgacgacgtcatcaaga
tcaaccccatggccagctggtccttcaagcaggtgcaagagtacatcaaaacccacaacg
tcccctacaacgacctcctcgaccagggctacaagtccgtcggcgactggcactccaccc
cgtcaaggagggcgaggacgagcgcgccggccgctggaagggccagagaagaccgagtgc
ggcatccacaacaaaagtcgcgctacgcccagtacctcgagagatggagc
>Gloci1 710 bp
gagtccgggtacctgcccctcacccagcccacctcaaacctcaacctcgaggacatgcac
cctcgacatcctgcgcttctgccgcgtcatgttccccaacctcttccagtccaccgcctt
cggcctaccggcctcgtcaccctcgacatgctctccaagatccagaccgccagtcgacct
catcttcctcgacaccctctaccacttctccgagacccacgccctcgtcgaccgcatcca
gcagcgctacaacgtcaagctgcacgtcttcaagcccttcggcgacaccaccgcccagtt
cgaggccatgtacggcgcccgcctctacgagaccgaggccgagatgtacgactggatcgc
caaagtgagcccagcgcgcgtacgagctcggcgtcgccgctgtgctgaccggccgccgcc
gctcccagggcggcgcgcgcgacaagatccccatcatcgaggtcgacgacgtcgtcaaga
tcaacccgctcgtcaagtggtccttcaagcaggtccaggactacatcaagacgcacaacg
tgccgtacaacgacctgctcgaccgcgggtacaagtccgtcggcgactggcactcgaccc
cgtcaaggagggcgaggacgagcgcgccggccgctggaagggccagagaagaccgagtgc
ggcatccacaacaaaagtcgcgctacgcgcagtacctcgagagatggagc
>Greab1 710 bp
gagtccggttatctccccctcaccaagagcacctcaatcctcaacctcaacaacctctcc
cctcgatgtcctccgctggtgcaaaatcacattccccaacctctaccaaaccacagcttt
cggagcacgggactcgtcacgctcgatatgctgtcgaaactgcaaacaccttatcgacgc
aatcttcctcgataccctctaccacttccaagagacactcgacctcgtggaaaagacgaa
gcagagatacaacgttcacctgcacgtctacaagcctgaaggggaaactacagccgaatt
cgaagccaagcatggaaaagaattgtggaagacgaatgatactctctacgattgggtagc
aaaggtgagcccaacgagcctatgacttgtccgttgcagcagtcctcactggtcgtcgtc
gctcgcaaggtgccaagcgcgagtcgttggatatcattgaggttgttgaggttatcaaga
tcaaccctctagcgagctggtccttcgaccaagtcaacaactacatcaaggaaaacaacg
tgccctacaacgagctgctggatagaggttacaagtctgttggtgattggcacagcaccc
cgtcaaggagggtgaagatgagcgtgccgggcggtggaagggtcagataagactgagtgt
ggtatccacaacaaaggtccaagtacgctcagtatctcttgagatggagc
>Grocl1 710 bp
gagtctggttatctccccctgacctcgaacacttgcgatctgaacctggagagcatggag
cctggacgtccttcgcttcatcaagattttcttccccaggctgtatcagactacagcgtt
tggtttactggcctggtgacaattgacatgctgtccaaactggagc------atcgatct
tatattcctggacacgctataccatttccaagagacctacgacctggttgaccgcgttcg
tgcccggtacggctcgacaatccacaccttcaagccggatggcgagacggctgccgagtt
cgaggccacgtacggcc---gcctgtacgaggtgtcggaggagatgtatgattacctggc
caaggtgaaccgagcgtgcgtaccgcctggacgttgtggccgtactgaccggccgtcgtc
gctcgcaaggcggccagcgtggccagctcgatatcatcgaggtggacggcgtcttcaaga
tcaacccattggccaactggtccttcggccaggtccaagcgtatgtccgagaacacaatg
ttccctacaacgcattgctggaccgcggctacaaatccatcggcgactggcattcaaccc
cgtaggcgagggtgaagatgagcgtgctggtcgctggaagggccgcacaagactgaatgc
ggcatccacaacaacaatccagatacaacaagtttcttgcagcctgttgt
>Herpot1_1 710 bp
gagtctggctatctccccttcagcaagcacatcttaattatcaacctacaaaagctcgag
cccagacatccttcgttggtgcatcacctccttgcctggtctttaccagaccactgctct
tggcctaccggccttgtcaccttggatattctttcaaagctagatgagtcgcatagactt
gatcttcctagacaccctgtaccactttgacgaaaccctttctctgttagaccgcgtcaa
gagacgctataacaccaacatccacatatacagacctgccggtgacaatgtcgatgagtt
cgtagccaaacacggcgacaagctgtgggaaaccaatgaagagctctacgacttcgttgc
caaggtgagcccaacgagcttacgaactccaagtcagagccgttttgactggtcgtcgac
gcagtcagggaggaaagcgtggagacctcgacataatcgagattgacgatgtcataaagg
tcaaccctctcgcgaattggtcctttgctcaagtaaaagaatacgttgacgcgaacaacg
tcccttacaacgagcttttgaacaagggctataagagcgtcggcgactggcactccaccc
agtagctcaaggcgaggacgagcgatcaggacgctggaagggacggccaagactgagtgc
ggcatccataacccaagtcgaagtacgcacagttccttcacaacaagagt
>Hymvar1 710 bp
gagtctggctatctcccccttacaaaacccacctcaatcctcaacttaaacaacctctcg
actggacattcttcgctggtgcaagctcactttccccaatctctaccaaaccacggcttt
cggggttccggtctcgtcactctcgacatgctctccaaacttcagacacccaattgacgc
gatcttcctggatacactttaccactttcaggaaacactgacacttgtcgaacgcacaaa
gcaacgatacaatgtcaaccttcacgtttacaaaccggaaggcaacaccaccgctgagtt
tgaggctcgacacggcaaggagctatggaagaccaacgccgatttgtacgattgggttgc
gaaggtgagcccaacgcgcatacgacctttccgtcgcggctgtgcttactggacgacgac
gctcgcaaggtgctaagagagaatcgttggacatcatcgagatcgacgaggtgatcaaga
ttaatcctttggctagctggagcttcaagcaggttcaagactacatcaaggagaacgacg
taccgtacaacgaactgttggacagaggatataagagcgtcggggactggcactcgaccc
agtgaaggagggtgaggatgagcgcgcgggtagatggaaggggcaaccaagaccgagtgt
ggtatccacaacaaagaagcaagtatgcgcaatacttgttgagatggagc
>HypCI4A_1 710 bp
gagtccggatatctgccccttaccccacacacgtcaaatctcaacctagagaagatgtcg
gctggacagacttcgtttcgtcaagatcttctttcccaacctataccagtccaccgcctt
cggtctaccggcctggtatccacggacatgctttcccagatccaaacatcgcgtcgacct
catcttcctggacaccctctaccacttccaggagacacatgacctcgtcgagcgaatcca
agagagatacggcatccacatccacatattcaagccacgtgacaacaccaccgccgagtt
cgaggagaaatacggcgccaagctgtacgagcagcaagccgagttgtacgactgggtcgc
caaggtgagcccagagagcctacgagctgaacgtagcagccgtgctcacgggccgtcgac
gctcacaaggaggcgagcgcgacaagatcggcgtgctcgaggtcgacacggtcgtcaaga
tcaaccccctcgtcgactggtccttctcccaggtcaaggagtacatcaccgagcacaacg
tcccgtacaacgtactcctggacaggggatacaagtccgtcggcgactggcactcgaccc
cgtctcggcgggtgaggacgagagagccggccgatggaaaggtcagccaagtcggagtgc
ggtatccacaacaaaagtcacgatatgctcagtacctgcagagatgcagc
>HypCO275_1 710 bp
gagtcgggatatctaccactcacccaacacatgtcaaatctcaacttagaaaagatgagt
gctggatagacttcgctttgtcaagatctgctttcccaatctttaccaatccaccgcatt
tggcctacaggcttggtatcaacggacatgctctctaagatcgagacttcgcgttgacct
catattcctcgacactctttaccatttccaggagacatatgcccttgtcgagagagtcaa
ggagagatacaacatccgcatccacacgtacaaaccacaagacaataccgcggcggagtt
cgaggagcggtatggcgaaaagctctacgagacagccgcagaactgtatgactggatcgc
caaggtgagcccaaagagcttacgaattgaacgtggctgccgtcttgacgggtcggagac
gttctcaaggaggcgaacgcgacaaaatcggtgttctcgaggtggatgaagtcgtcaaga
tcaaccccctcgtagactggtccttcacccaagtcaaggagtacattacggagaataacg
taccttataatgaactcctagatagggggtataagtctgtcggtgattggcactcgaccc
cgtctccgccggcgaggatgagagagccggtcggtggaaaggacagccaagacggagtgc
ggcatccacaacaaaagtcacgatacgcacagtatcttcagaattgcaac
>HypEC38_3 710 bp
gagtcgggatatctgccactcacccaacacatgtcaaatctcaacttggaaaagatgagt
gctggatagacttcgctttgtcaagatctgcttccccaatctatatcaatccaccgcatt
tggcctacaggcttggtatcaacggacatgctctccaggatcgagacttcgcgttgacct
catcttcctcgacactctttaccacttccaagagacatatgcccttgtcgagagagtcaa
ggagagatacaacatccgcatccacacgtacaaaccacaagacaatactgcggccgagtt
cgaggagcggtatggcgaaaagctatacgagacagctgcagaactgtatgactgggtcgc
caaggtgagcccaaagagcctacgaattgaacgtggctgccgtcttgacgggtcggagac
gttctcaaggaggtgaacgtgacaagatcggtgttctcgaggtggatgaagtcgtcaaga
tcaaccccctcgtagactggtccttcacccaagtcaaggagtacattgcgaagaataacg
taccttataatgaactcctagataaggggtataagtccgtcggtgattggcactcgaccc
cgtctccgccggggaggatgagagagccggtcggtggaagggacagctaagacggagtgc
ggcatacacaacaaaagtcacgatacgcacagtaccttcagaattgcaac
>Hyspu1_1 710 bp
gagtcgggttacctcccttttaccaagcacatttgaatcctcaacctccagaaactggaa
cccagacatactacggtggtgcatcacttcattaccaggtctataccagacaacagcctt
tggtctacaggtcttgtcactttggatatactgtccaaactatctgaaccgagttgatct
tatcttcctcgacaccctccaccactttgatgagactctcgctttggtcgaccaaattaa
gaggcggtacggagtcaaccttcacgtgtacaagcctgaaggcgagaccgccgacgaatt
ctccgcaaaacacggccagaagctatgggagactaacgaggatctgtacgactatgttgc
caaagtgagcccagcgagcgtacgagcttcaagtcaaggctgtcttgactggtcgacgaa
agagtcagggaggaaaacgtggagatctcgacatcgttgaagttgacgagataatcaagg
tcaaccctcttgccaactggtctttcaagcaggttcaggactatatcaacgagaaggatg
tcccgtataacagtctcctcaacaacggctacaagagcatcggtgactggcactccaccc
ggttgcgcaaggcgaagacgagcgatctggacgttggaagggtcgtccaagaccgaatgt
ggaatccacaatccaagtcaaaatacgcccagttcctcatcagcaacaga
>Ilyeu1 710 bp
gagtcaggatatctccccctcaccaagcccacatcaaacctcaacttggaacctatgcac
cctggatatcctccggttttgcaaggtcatgttccccaacctgtaccagtcgaccgcctt
cggcctaccggcctcgccacgatggacatgctgtccaagatccagtccccgagtcgacct
catcttcctggataccttgtatcacttcgatgagacccatcagctcatcgatcgagtcaa
ggagcgatacaacgtgcctgtgcatatcttcaagcccgatggcgacaatgttgagcagtt
tgaggagacctatggcaaggaaatgtacacacactcatccgagatgtacgactggattgt
caaggtgagcccagcgggcttacgagctcaagatcgctgccgtgctcaacggacgtcgtc
gatctcagggcgctgcccgtggatctattcccatcatcgagctcgatgatgttttcaaga
tcaaccccatggccgcttggtcattcacccaggtcaacaactatattaaggagaacaacg
tgccttacaacgccctccttgaccagggctacaagtctgtcggcgactggcactcgaccc
cgtcggcgatggcgaggatgagcgtgccggccgatggaagggccagccaagaccgagtgc
ggtatccacaacaaaagtcgcggtactctgagttcctcgcgagatggagc
>Ilyrob1 710 bp
gagtcaggatatctccccctcaccaagcccacatcaaacctcaacttggaacctatgcac
cctggacatcctccggttttgcaaggtcatgttccccaacctgtaccagtcgaccgcctt
cggcctaccggcctcgccacgatggacatgctgtccaagatccagtccccgagtcgacct
catcttcctggataccttgtatcatttcgatgagacccatcagctcatcgatagagtcaa
ggagcgatacaacgtgcctgtgcatatcttcaagcccgatggtgacagtgttgagcagtt
tgaggagacctatggcaaggagatgtacacacactcatccgagatgtacgactggattgt
caaggtgagcccagcgggcttacgagctcaagatcgctgccgtgctcaacggacgtcgtc
gatctcagggcgctgcccgtggatctattcccatcatcgagctcgatgatgtttttaaga
tcaaccccatggccgcttggtcattcgcccaggtcaacaactatatcaaggagaacgacg
tgccttacaacgccctgcttgaccagggctacaagtccgttggcgactggcactcgaccc
cgtcggcgatggcgaggatgagcgtgccggccgatggaagggccagccaagaccgagtgc
ggaatccacaacaaaagtcgcggtactctgagttcctcgcgagatggagc
>Ilysp1 710 bp
gagtcaggatatctccccctcaccaagcccacatcaaacctcaacttggaacctatgcac
cctggatatcctccggttttgcaaggtcatgttccccaacctgtaccagtcgaccgcctt
cggcctaccggcctcgccacgatggacatgctgtccaagatccagtccccgagtcgacct
catcttcctggataccttgtatcacttcgatgagacccatcagctcatcgatcgagtcaa
ggagcgatacaacgtgcctgtgcatatcttcaagcccgatggcgacaatgttgagcagtt
tgaggagacctatggcaaggaaatgtacacacactcatccgagatgtacgactggattgt
caaggtgagcccagcgggcttacgagctcaagatcgctgccgtgctcaacggacgtcgtc
gatctcagggcgctgcccgtggatctattcccatcatcgagctcgatgatgttttcaaga
tcaaccccatggccgcttggtcattcacccaggtcaacaactatattaaggagaacaacg
tgccttacaacgccctccttgaccagggctacaagtctgtcggcgactggcactcgaccc
cgtcggcgatggcgaggatgagcgtgccggccgatggaagggccagccaagaccgagtgc
ggtatccacaacaaaagtcgcggtactctgagttcctcgcgagatggagc
>Irplac1 710 bp
tagtatcacaatcctctactttctcagagctacttagaaataaatctccgcccacaaaca
ccaagacatcctcaagtgggccatagagcatatctctggtctattccagaccac-gcttt
cggtctactgggctcgtg--catcgacatgctctcgaaaatcacct-------cgccact
catcttcatcgacac-ctgtaccacttccaggaga-ctacgaactcgtggaagaggtgaa
gaagaaatac-aagtgc--ggtaacgtctacaagcctgaaggtgagacagtacaggattt
cg-agagaagtacggcgagaagctatgggaacgggacgaagaactgtatgatttcgcggt
caaggtgaacccg-cgagcgtatgacctcggagtcaaggctgtgataaccggtcgccgag
catcccaaggtgctgaccgtgc-aacctccagcctttggaagtcgacagcatcctcaaac
tcaacccgctcttcgcatggaacttccatcttgtggaatggtacatcacggagaacggtg
tccc-cgcaataaactgcttgatcagggataccgcagcgtcggtgactggcacagcacaa
gagtggcgatggcgaaggagagcgggcgggtcgttgggctggaaaaagaagacggagtgc
ggtcttcacg-----------------tggattatttcaaatgaaggctg
>Jahaq1 710 bp
gagtctggctatcttcccttcagcaagcacatctcaatcttgaacttgcagaagctcgag
cccagacattctgaaatggtgcatcacttctctgcctggcctctaccagactaccgcatt
tggtctaccggtcttgtgaccgtggacatgctgtccaaacttgacgagcacaatcgacct
gatcttcctggacaccttgtatcacttcgacgagactcttgctctcgtcgaccgtgtacg
aaagcaatatggctccaacattcacatctacaagcctgctggcgacaacgccgatgactt
caacgccaagcatggtgagaagctctgggagagcaacgaggagctgtacgactacgttgc
caaggtgagccgaccgggcctacgagcttcaagtgagggctgtactcactggtcgccgac
gcagccagggcggtaagcgtggcgaccttgacatcgtcgaggtcaatgaggttatcaagg
tcaaccctcttgccaactggtcttttgctcaagttcaggagtacgtcaaggccaacaacg
tcccttacaacgagctcttgaaccaggggtacaagagtgttggcgattggcactctaccc
ggtagctcagggagaagatgagcgatctgggcgatgggctggccgtacaagactgagtgc
ggcattcacaacccaagtctcgttatgcccagttcctgatgagcaggaga
>Khuory1 710 bp
gagtcaggctacctgcccctgaccaaacccatctgcgacctcaacctcgagcgcatgtcg
gtcggaccgtctccgcctcgtcaaggtgctcttccccaacctgtaccagtcgacggcctt
tggtcttcgggcctcgtgaccatcgacatgctgtccaagctgcaggccaacgatcgacct
cgttttcctggacacgctgttccacttccaggagacgtatgacctgttggaccgcgtcaa
ggccaagtacaacgtccgcatccacatctaccggcccgacggcgacaccgtcgccgaatt
cgaggagcgctacggcgagcgactgtacgagacggcggccgaattgtacgactggatcgc
caaggtgagcccagcgggcctacgagctgggcgtctcggccgagctgacgggacggcggc
ggtcgcagggtggccagcgcgacaaaatcggcgtgcttgagcaggacgatgtcatcaaga
tcaacccgctggtcgactggtccttcgcccaggtcaaggcctacatcaccgaaaacgccg
tgccctacaacacgctgctggaccgcggctacaagtcggtcggcgactggcactcgaccc
cgtcgccgagggcgaggacgagcgcgccggccgctggaagggccagccaagaccgagtgc
ggaatccacaacaaaagtcgcggtacgcccagctgcttgagagaaggagc
>Lacsu1 710 bp
gagtctggctatctccccctcacaaaacacatctaaatcctcaacctcaacaccctcacc
cctcgagatcctccgctggtgcaagctcaccttcccctcgctctaccaaaccaccgcctt
tggagttccggcctcgtcaccctagacatgctctcgaaactacaaacgcctaatcgatgc
catattcctcgacacactataccacttcaccgaaacgctcgaactcgtcgagaagaccaa
gcaacgctacaacgtaaacctccacgtctacaaacccgaaggatccacagcctccgagtt
cgaagccaagcacgggtcagaactctggaaaacagacgccgatctgtacgactgggtcgc
caaagtgagcccagcgcgcatacgacctatccgtcgcagccgtgctcaccgggcgccggc
ggtctcaaggcgcgaagcgggaatcgctggacatcatcgagatcgacgaggtgatcaaga
taaacccgctggctagctggagcttcgcgcaggtgcaagagtatatccgcgagaacgacg
tgccgtataacgtgctgctggaccgggggtacaagagcgtgggcgattggcacagcaccc
ggtgcgcgagggcgaggatgagcgggcggggcgctggaagggacagagaagacggagtgc
gggattcataataacggagcaagtacgcgcagtatctgtggaggtggagc
>Lashi1 710 bp
gactccggcttcctccccttcaccaaggccacctgaaacctcaaccttgagagcctgcac
cctggacatcctgcgcttctgcaaggtgctcttccccaacctctaccagaccacggcctt
cgggctacggggctggccaccatcgacatgctcgccaagatcaaggcggccaacggacct
catcttcctcgacacgctgtaccacttccaggagacgtacgagctcgtcgagcgcgtcaa
ggagcggtacaacgtgcgggtgcacgtcttcaagccggccgacggcacggtggcccagtt
cgaggatatgtacggcgagaagctgttcgacatctcggccgacctgtacgactgggtggc
caaggtgagcccagcggtcgtacgagctgggcgtggcggcggtgctgacggggcggcggc
ggtcgcagggcggccagcgcggcgacatccccgtcatcgagatcgacgaggtcgtcaaga
tcaacccgctcgtcaactggtccttcaagcaggtcaagagctacgttgacgagcaccagg
tgccgtacaacgccctgctcgaccgaggatacaagtcggttggcgactggcactcgaccc
cgttgccgagggcgaggacgagcgggctggtcggtggaagggccagacaagaccgagtgc
ggcatccacaacaaaagagccggtatgcccagttccttgaaacgcggcgc
>Lashir1 710 bp
gactcgggcttcacccccttcactaaggccacctaaaacctcaacctcgagaacatgcac
cccagacatcctacgattctgcaaggtgctcttccccaacctctaccagaccacggcctt
cgggctacggggctggctaccatcgacatgctcgccaagatccaggcggccaacggacct
catcttccttgacacgctttaccacttccaggagacgtatgaacttgtcgagcgcgtcaa
ggagcggtataacgtgcgagtgcacgtcttcaagccagctgacgatacggtggcccagtt
cgaggagatgtacggcgagaagctgtacgacatctcagctgacctgtacgactgggtagc
caaagtgaacccagcgggcgtacgacctaggcgtggcggcggtgttgacggggcggcggc
ggtcgcagggcggccagcgcggcgatatccccgtcatcgagatcgacgaggttgtcaaga
tcaacccgcttgtcaactggtcttttaaagatgtcaagagctacattgatgagcacaagg
tgccgtacaatgctttgctcgaccgcggatacaagtcggtcggcgactggcactcgaccc
cgttggtgagggcgaagatgagcgggctggtcggtggaagggccagaaaagaccgagtgc
ggcatccacaacaaaagagccggtatgcccagttcctcgaaacgcggcgc
>Lasmin1 710 bp
gattctggatttcttcccctcaccgcgctcacctaaaacctgaacctcgagagcatggac
cctaaacatcctccgcttctgcatggttctgttccccaatctctaccagaccacggcctt
cggcttactgggctggccaccatcgacatgctctccaagatccagccgcagggtagacct
catcttcctcgacacgctgtaccatttccaggagacatatgaactagttgaacgtgtcaa
ggcccgctacaatgtgcgactccacgtcttcaagcccaacggcgacacggtcggcgaatt
cgaggacacgtacggcgagaagctgtacgacatgtcggccgatctgtacgactggattgc
caaggtgaacccagcgcgcctatgagctgaacgtggcggccgtgctcacgggccggcgcc
gctcgcagggcggacagcgcggcgacattgacgttatcgaagttgacgaagtcgtcaaga
tcaacccgttggtcaactggtcattccaacaagtgaaggcatacatcgaagacaacaagg
tgccgtataacaccctcctcgacagaggctacaagtctgtcggggactggcactcgaccc
ggtcggagaaggcgaagacgagcgcgccggccggtggaaaggccagacaagacagagtgc
ggcatccacagcaaaagagcagatatacccagctcctcgaggcatggcgg
>Lasov1 710 bp
gattctggatttcttcccttcaccgcgctcacctgaaacctgaacctcgagagcatggac
cctaaacattctccgcttctgcaaagttctgttccccaacctctaccagactacggcctt
cggcttactgggctggcaaccatcgacatgctctccaagatccagccgcagggtagacct
catcttcctcgacacgctgtaccatttccaggagacgtatgaactggtcgaacgtgtcaa
ggcccgctacaacgtgcgactccacgtcttcaagcccaacggcgacacggtcagcgaatt
cgagaacacgtacggcgagaagctgtacgacatgtcggccgacctgtacgactggattgc
caaggtgaacccagcgcgcctatgagctgaacgtggcggccgtgctcacgggccggcgcc
gctcgcagggcggacagcgcggcgacatcgacgttatcgaagtcgacgaagtcgtcaaga
tcaacccgttggtcaactggtcattccaacaagtgagggcatacatcgaagacaacaagg
tgccgtacaacaccctcctcgacagaggctacaagtctgtcggggactggcactcgaccc
ggtcagagaaggcgaagacgagcgcgccggccggtggaaaggccagacaagacagagtgc
ggcatccacagcaaaagagcagatatgcccagctcctcgaggcatggcag
>LecAK0013_1 710 bp
gactcgggcttcctccccttcacaccccccacctcaaacctcaacctagaatccatgcac
cctcgacatcctccgcttcgtcaagatcctcttccccagcctctaccagaccaccgcctt
cgggctacgggcctggtcaccatggacatgctctccaagctccaggccaaacgtcgacct
catcttcctcgacaccctctaccacttcgaggagacctacgccctcgtcgacaaggtcca
agcccgctacaacatcaaactccacatcttcaagcccgagggcaacacggccgccgactt
cgaagagaagtatggctccaagctgtacgagatggcagccgagctctacgactggtacgc
caaggtgagcccaacgcgcctacgagctcgacgtagccgccgtcctcaccggccgccgcc
ggtcacagggtggtcagcgcggcgacatccccgtcatcgaggtcgacgaggtcatcaaga
tcaaccccatggtcaactggtccttcaaagaagtccaggcctacgtccgcgaacacgacg
tcccctacaacgccctcctagaccgcgggtacaagtccgtgggtgactggcactcgaccc
cgtcggcgagggcgaggatgagcgcgccggacggtggaagggacagagaagaccgagtgc
ggcatccacaacaaaagtcgaggtatgcgcagtatctcgagagatggagg
>Lepmol1 710 bp
----------atccgctaattgcagacagctgctcacagatcaacctgcgcccacaatcc
ccaagacattctgaaatgggccgtagagaacattgcagggcttttccaaaccactgcctt
cggcttacgggcctggtcgccattgacatgttgtcgaagatgtcct-------ctccgct
catcttcgtcgataccctgtaccacttccaagagacctacgaccttgtcgaagaagtcaa
gcaacgctac-atgttcctgtgactgtctacagaccagagggcgagaccgttcaggactt
tgagaagaagtacggcgagaagctgtgggaacgcgatgaggagctctacgattttgcagt
caaagtgaacccgcagagcctacgagctcggtgtcaaggcagtgataactggccgtcgtg
catctcagggtgccgaccgcgccaatctgcaaccactagaggtcgacagcatcatcaaac
tcaacccgttgttcgcgtggaacttccatctcgtggagtggtatgtcacagagaacaacg
tgccgcggaacaagctgctcgaccagggataccgcagcgttggagattggcacagtacaa
gagtggggatggagagggcgaacgtgctggtcgatgggccggtaaaaaaagacggagtgc
ggtctgcacg-----------------ttgattatttcaaatgaaggctg
>Lepmu1 710 bp
gaatctgggtatttgacctttaccaagcgcacctcaatcatcaacttgcagaaactggaa
cctagacattttgaaatggtgcatcacatctttgccaggcctctttcagacaacagcctt
tggcctaccggactggtcaccattgatatgctgtccaagctcgagggccacaatcgacct
catcttcttggataccttgtatcactttgacgaaacctatgcccttgtagaccgggttcg
aagacgctatgggacccacgtccacgtgtacaagcctgctggcgacaatgtcgaccagtt
catcgcaaaacatggcaacaaactctgggaatccaatgacgagctgtacgactatgttgc
caaggtgagccgagcgagcctatgaactccaggtcaaggcagtcctgactggccgacgcc
gcagccaaggtggcaagcggggcgatctcgatattgtagaggtcgacgaagttgtcaaga
tcaatcctctggctaactggtcctttgcacaagtcaaagagtatgtagacgccaacaacg
tcccatacaacgacctattgaaccgaggctacaagagcgtcggtgactggcactcgaccc
cgtcgctgctggcgaggacgagcgctctggacgctggaagggcaagacaagaccgaatgc
ggcatccacaacccaagtctcgctacgcacagttcctccagaacaagaga
>Lepor2 710 bp
gagtctggttatcttgccctcacaaaaaacacctcaatcctgaacctcaacaacctcgaa
cctcgacatcttaagatgggccaagatcacattcccaaatctataccagacaaccgcttt
cggagttcaggtcttgtcactcttgacatgctttcaaaacttcagacaccatatcgacgc
cattttcctcgacactctctaccacttccaagaaactctcgatctggttgagaaggcaaa
ggccaggtacaacgtacatctccacgtctacaagccagaaggcagcaccgcagccgagtt
cgaggcacgacatggacaggagttatggaagaccaacgctgacctgtacgactgggttgc
aaaggtgagcccaaagagcatacgatcttgctgtcgctgctgtcttgactggacgtcgtc
ggtcacagggtgctaagcgagagtcgttggacatcatcgagatcgacgatgtgatcaaga
tcaaccctctggccgcctggagtttcaaacaagttgacgactatatcaagaacaacaatg
ttccatacaacaagttgctggataggggatacaagagtgtcggtgactggcattcgaccc
agtgaaggagggtgaggatgagagagctggtcgatggaagggtcagcaaagactgagtgc
ggtatccacaacaaagaagcaagtacgcacagttcctgttgaggccgagc
>Leptod1 710 bp
gagtctggttatcttgccctcacaaaaaacacctcaatcctgaacctcaacaacctcgaa
cctcgacatcttaagatgggccaagatcacattcccaaatctataccagacaaccgcttt
cggagttcaggtcttgtcactcttgacatgctttcaaaacttcagacaccatatcgacgc
cattttcctcgacactctctaccacttccaagaaactctcgatctggttgagaaggcaaa
ggccaggtacaacgtacatctccacgtctacaagccagaaggcagcaccgcagccgagtt
cgaggcacgacatggacaggagttatggaagaccaacgctgacctgtacgactgggttgc
aaaggtgagcccaaagagcatacgatcttgctgtcgctgctgtcttgactggacgtcgtc
ggtcacagggtgctaagcgagagtcgttggacatcatcgagatcgacgatgtgatcaaga
tcaaccctctggccgcctggagtttcaaacaagttgacgactatatcaagaacaacaatg
ttccatacaacaagttgctggataggggatacaagagtgtcggtgactggcattcgaccc
agtgaaggagggtgaggatgagagagctggtcgatggaagggtcagcaaagactgagtgc
ggtatccacaacaaagaagcaagtacgcacagttcctgttgaggccgagc
>Linth1 710 bp
gagtcaggataccttccacttaccaagcccatatcgaatctcaacctcgaaaaaatggat
gctcgacattctcaggttttccaaggcattcttccctaatctatatcaatccactgcctt
cggcctactggtcttgtgacaatcgacatgctgtctaagctacaagcagaacgtcgagct
catatttctggataccctctatcatttccaagaaacattagacctagttgagactgtcaa
acggaagtataatgttaaactgcatgtgtaccgacccgaaggcgaaacaacagccgattt
tgagaccaagcatggtgctcgtctctacgagacaaactctgagctttatgactggacagc
aaaggtgagccgagagggcttatgaactcggtgtggctgcagtgttgaccggacgtcgcc
gctctcaaggtgccgctcgtggctcgatcggcgtcattgagatggacgaggctattaaga
tcaacccgctggttaactggtccttcgatcaagtaaaaaattatattgaagagaacaacg
tgccatacaatactcttcttgaccagggatacaagtcggttggcgactggcactctaccc
ggtggctgagggtgaagatgagcgggctggtcggtggaagggtcaaccaagtcggaatgc
ggcattcataataaaaatcgagatatgcccagtacctcgcgagatcgagg
>Lizem1 710 bp
gagtctggatatctgcccttcagcaagctcacctcaatcctcaacttgcagaagttggag
cctagacatcctcaaatggtgcattacttctctgcctgggctttcccagaccacagcctt
tgggttactggtcttgtcaccctggacatgctttccaagatggacgagcacaaccgacat
gatcttcctggacacgctgttccactttgatgagacttacgcactggttgaccgcatccg
caagaggtacaacatccccatccacatctacaagcctgctggcgacaacgtagccgactt
caatgcacgctacggcgagaagctctgggagaccaacgaagatcactatgactacgttgc
caaggtgagccgagcgagcctacgagctccaggtcaaggctgctcttactggacgtcgcc
gaagtcaaggaggcaagcgtggtgacctcgacatcatcgaagtcaacgaagtcgttaaga
tcaaccccctcgccaactggtcatttgcccaggtcaaagagtacatcgatgccaacaacg
tcccatataacgagcttttgaacaagggctacaagagcgttggtgactggcactcgaccc
tgtggctgccggcgaagacgagcgtgcaggacgctggaagggccgcacaagaccgaatgc
ggtatccacaacccaagtccaagtatgcacagttcctcatgagcaggagc
>Lolmi1 710 bp
gaatcaggctacctgcccttcacgccgaccacctcaatcctcaatcttgagcgcatggag
cctggacatactacgcttctgcaaggtgctcttcccgagcctgtaccagtccacagcctt
cggcctaccggtctggtcaccctcgacatgctcagcaaactgcaggcgagacgtcgacgt
catcttcctcaatacgctctaccacttccaagagacactcgaactcgtggagagagtcaa
agcgaaatacaaggtcaagatccacgtcttcaagcccgacggcgagacgacagccgagtt
cgaggatatgtacggcaagaagctgtacgaatcgtccgaggagctctacgactggatcgc
caaggtgagcccagcgcgcctacgagctcaatgtggcggctgtcctgacgggccggcggc
ggtcgcagggcgggcagcgggaccacctccccatcgtcgaggtcgacacggtcatcaaga
tcaacccgatggcgagctggtccttctcccaggtgaagagctacatttcggagcaccacg
tgccgtacaacgcgctgctggacagggggtacaagtccgtgggcgactggcactcgaccc
cgtaaaggagggcgagggggagagggcgggccgctggaagggccagccaagacggagtgc
ggcatccacagcaaaagagccggtatgcccagttcctccagaacaggagc
>Lophiu1 710 bp
gagtcgggctatctacccttcagcaagaacacctcaatcttgaacctgcagcgagcagag
ccaagatatcctgcgatggtgcatcatgtcgttgcccggtctataccagaccaccgcgtt
tggtctagcggtctcgtcacgttggacctgctttccaagatctccaagccgagtcgacct
catcttcctcgacaccctgcaccacttcggcgagacactgtcactggtcgaccgtgtacg
gaagaactatcgcttcactgtccacgtctacaagcccgagggtgagacacgcgacgagtt
caccgcaaagcatggcgagagcctgtggacaaaagacgaggagttgtacgactacgtcgc
gaaggtgagcccagcgagcgtacgagctgcaagtcaaggccgtcctgactggtcggagga
ggagccaaggcggaaagagaggcgaccttgacatcatcgaggtcgacgacgtgatcaaga
tcaaccctcttgccaactggtcgttcaagcaagtccaggactacatcaacgcaaacaacg
tcccgtacaacgagctactcgaccgcaactacaagagcgtcggcgactatcactccaccc
cattgccgagggcgaagacgagcgggctggacgatggaagggccgcccaagaccgagtgt
ggcatccacaatccaagtccaagtatgcgcagtccttgatcagcaagag-
>Lopnit1_1 710 bp
gaccaaggttacgcgcccttcacaaaagacatctgaatcctcaacctcgcaaccaaagaa
cctcgacatcctacgctgggcaatcctcactctgccgaacctctaccaaaccacagcatt
aggtctaccggtctcgcaaccctcgacatgctgcagaagatccaagcacccaatcgacca
aatcttcctcgacacactgcatcacttcaaagagactcttgatctcatcgacaacatcaa
gaccaagtacaacgtccacttccacatctacaagcctcaagacgaaaacgagaagcaatt
cgccgagaagcatggaaagaatttatgggaaacaaacgatacattgtacgactgggtcgc
caaagtgagcccagcgcgcatacgacctctctgtcgccgcagtcctaaccggtcgtcgcc
gctcccaaggcgcaaaccgagcctccctcgacatcatcgaaatagacgaatttgtcaaga
tcaacccgatggcaaactggtcctacaatcaagtagcagactacatacaagaaaacaaag
tcccctacaacgcacttctcgaacaaggatacaagagcattggtgactggcactcaaccc
ggtcgcagcaggagaagatgaaagagctggtcgctggaagggaacgtcaagactgagtgt
gggattcataatcgccgtcgaagtatgctatgtacttgaagagatggaga
>Lopnu1 710 bp
gagtctggttatctccccttcaccaaacacatctcaatcctgaacctagcaaagcttgag
cccagacatccttcaatggtgcgtcacatcacttccagggctttaccagtcaacagcact
tggcctaccggccttgtcaccacagacatcttgtccaagatggatgagccaagtagacct
catcttcctcgacactcttcatcacttcgacgagacactggacctactcaaccgtgtcaa
gaagcgctacggtgccactgtccatgtctacaagcctgaaggtgacactgctgatgactt
tgccgccaagcatggccagaagctctgggagacaaacgatgagctctacgactgggttgc
aaaagtgagccaaccgtgcctatgatcttcaagtcaaagctgtcctcacgggtcgccgaa
agagccaaggagggaagcgcggtgacctcgacattcttgaagtcgacgacatgatcaaag
ttaacccgcttgcgaactggtcgttggcgcaggtacaggagtacatcaacgccaacaacg
tcccaaccaatgcgctcattgagcgcggctacaagagcatcggtgattggcactccaccc
ggtagcaccaggcgaagacgagcgtgcaggccgctggaagggccgcacaagagcgaatgc
ggcatccacaacccaagtcgagatacgcgcagtttcttcgcagcagcagc
>Lorju1 710 bp
gagtcgggttaccagcccctcacaaagcacacctcaatcctcaacctcaacaacatgact
cctggaagtccttcgctggtcgaagcttaccttccccaacctctatcaaaccaccgcttt
cggcgttcgggtctggtcaccctcgatatgctctccaagctacagactccaaatcgatgc
catcttcctcgacacgctctaccatttccaagaaacgcttgacctggtcgagaaaactaa
gcaacgatacaacgtcaatctgcacgtctacaagcccgaaggcttcaacgtttctgaatt
cgaggcccgccacggcaaagagctttggaagacgaacgctgatctctacgactgggtagc
caaagtgagcccaacgcgcatacgacctttccgtcgcagctgtcttgaccggccgtcgcc
gctcccaaggcgccaagcgcgagagtctcgacatcatcgaagtcgacgaagtgattaaga
ttaatcccctcgcgagttggagtttcaagcaagtccaagaatatatcaaagaaaataacg
ttccttacaacgagttgctggatcgtggttacaagagtgtaggcgattggcactctaccc
ggttaaggagggtgaggatgagagagcgggacgctggaagggtcaaagaagaccgagtgc
gggattcataacaaaggagtaaatacgcgcagttcttgcagagatggaga
>Lorma1 710 bp
gagtcgggttaccagcccctcacaaagcacacctcaatcctcaacctcaacaacatgacc
cctggaagtccttcgctggtcgaagcttaccttccccaacctctatcaaaccaccgcttt
cggcgttcgggtctggtcaccctcgacatgctctccaagctacagaccccaaatcgatgc
cattttcctcgacacactctaccatttccaagaaacgcatgacctggtcgagaaaactaa
gcaacgatacaacgtcaatctgcacgtctacaaacccgaaggcttcaacgtttctgaatt
cgaggcccgtcacggcaaagagctctggaagaccaacgccgatctctatgactgggtcgc
caaagtgagcccaacgcgcatacgacctttccgtcgcagctgtcttgaccggccgtcgcc
gctcccagggcgccaagcgcgagagtctcgacatcatcgaagttgacgaagtgattaaga
tcaaccccctcgcgagttggagtttcaagcaggtccaagaatacatcaaagaaaataacg
ttccttacaacgagttgctggatcgtgggtacaagagtgtaggcgattggcactctaccc
ggttaaggagggtgaggatgagagagcaggacgctggaaggggcaaagaagaccgagtgc
gggattcataacaaaggagtaaatacgcgcagttcttgcagagatggaga
>Macan1 710 bp
gagtctggatatctgcccttcagcaagctcacctcaatcctcaatctgcaaaagctggag
cctagacatcctcaaatggtgcatcacatctctgcctggactgtcccagaccactgcctt
tggattactggcctcgtcaccctggatatgctctctaagatggatgaacacaaccgacat
gatcttcctggacaccctgtttcactttgatgagacttacgcactagtcgaccgcgtccg
caagaggtacaacacccctatccacgtctacaagcctgccggcgacaatgcagaggactt
caacgcccgctatggcgagaagctctgggagaccaacgaggaccactacgattacgttgc
caaggtgagccgagcgtgcctatgaacttcaagtcaaggctgccatcaccggacgccgcc
gaagccaaggaggcaagcgtggtgacctcgacatcatcgaagtcaacgaggttatcaaaa
tcaacccgctcgccaattggtcgtttgcccaggtcaaggaatacatcgacgccaacaatg
ttccctacaacgagctcttgaacaagggctacaagagcgttggtgactggcactcgaccc
tgtcgccgctggagaggatgagcgctcaggacgctggaagggccgcacaagaccgagtgc
ggaatccacaacccaagtcgaagtacgctcagttcctcaggagcaagagc
>Macpha1 710 bp
gagtcgggctatatgcccttcagcaagcgcacctcaattatcaacctggcaaaactcgag
cc-agagatcctgagatggtgcttgattactctgccgtcgctcttccagacgacggcctt
cggcctagcggtctcgtcacccttgacatgctctcgcgtcttcccaagaccagtcgacct
cattttcctcgacacgcttcaccacttctccgagacgcttgctctggtggaccgcgtcaa
gaagcggtaccacttcaacctgcacgtgtacaagcctgcgggcgacacggccgaggcctt
cgccgccaagcatggcgagaggctctgggaaaccaacgaagacctctatgatttcgtggc
caaggtgagcccagcgcgcctatgagctccaggtcaaggccgtactcaccggccggagga
ggagccagggcggcaagcgcggtgacctggacatcatcgagatcgccgacgtgatcaagg
tcaaccccctggccaactggtcgttcagcgacgtgaagaactacatcgagaagtacaatg
tcccgtacaacgagcttctcgaccggggctacaagagcgtgggcgactggcactcgaccc
cgtggcgcagggcgaggacgagcgcgcgggcaggtggaagggccgcagaagtcggagtgt
ggcatccacaacaaaagtcccgctacgcgcagttcctggcgagcaggagc
>Maggr1 710 bp
gactcgggctacctccccttcacacccctcacctgcgatatcaacctcgagaagatgcaa
gctggacatcctccgcttctgccgcgtcctcttcccaaacctataccagacgacggcctt
tggcctacggggctcgtgacgcttgacatgctatccaagatggagatgccttgtcgaact
catattcctcgacaccctgtaccactttgacgagacgtaccagctcgtcgagagggtcaa
ggagcggtacaacgtcaagatgcacgtgtacaagccggcagacgggacggtggccgactt
cgagacgaagtacggcgagaagctgtatgagactagcgccgagttctacgactgggtggc
caaggtgagcccagcgcgcctacgacctcaacgtcggtgccgtcctcaccggccgccgca
ggtctcagggcggccagcgcaacaagatccccatcgtcgaggtcgacaacgtcgtcaaga
tcaaccccctcgtcaactggtcgttccaggacgtgcaaaagtacatcaaggagaacgacg
tcccgtacaacgtcctgctcgacagggggtacaagtcggtcggcgactggcactcgaccc
cgtggctgagggagaggacgagagggccggaaggtggaagggtcagacaagaccgagtgc
ggaatccataacaaaagtcgcgttacgcccagtttcttgagaggccgaca
>Magpo1 710 bp
gagtctggatacctgcccctcacatcccgcacctgagatctcaacctggagaagatgcac
cctggagattctccgcttctgccgcatcttgttccccaacctataccagacgaccgcctt
tggcttactggcctggtgaccatggacatgctgtctaagatcgagacgtctcgtggacct
gatcttcctcgacaccctgtaccacttcgaggagacgtacaggctggtggaaaaggtcag
tgcgcggtacaacctcaaggtccacaccttccggccggccggcgagacggtcgccgagtt
cgaggcccagtacggtgcgaagctgtacgacctgagctccgagtggtacgactgggtcgc
caaggtgagcccagcgggcgtacgagctgaacgtggccgccgtcctgaccggccgccgcc
ggtcgcagggagggcagcgcaacagcatccccgtcatcgaggtcgaggacgtcatcaaga
tcaacccgctcgtcgcctggtcgttccagcaggtgcagcagtacatcaaggacaacgatg
tgccctacaacgagctgctcgacagaggatacaagtcggtcggcgactggcactcgaccc
cgtggccgcaggcgaggacgagcgggccggcaggtggaagggccagccaagaccgagtgc
ggcatccacaataaaagtcccggtacgcccagttcctcgagaggccgacc
>MarPMI226 710 bp
gagtccggatatttgcctctcaccaagctcacgtcgcacctcaacttggaacccatgcac
cctggacattcttcgcttctgcaaggtcatgttccccaacctctaccaatctaccgcgtt
tggcttaccggcctcgctaccatggacatgctatccaaaatccaaactccaagtccaact
catcttcctggataccttgtatcactttgacgagactcatgatctcatcaagcgagtcca
ggagagatatgaggtgcctgtgaacatcttcaagcccgacggtgactctgttgagcagtt
tgaggaaacttacggcaaggagatgtacatgcactcatcagagatgtatgattggatcgt
caaggtgagcccagcgagcatatgagctcaaggtcgctgctgttctcaacggtcgtcgtc
gatctcagggtgctgcccgaggatccatccccatcatcgaactcgatgatgttgtcaaga
tcaaccccatggccacttggagcttcaagcaggtcaatgagtacatcaaggagaacaatg
taccttacaactctctgcttgaccagggttacaagtccgttggcgactggcactcaaccc
tgttggcgagggcgaagatgagcgtgccggccgatggaagggccagacaagaccgagtgt
ggcatccacaacaaaagtcgcgatatgccgagttccttgcgagatggacc
>Marbr1 710 bp
gagtccggctatcttcccctcacaaagaacacctcaatcctcaatttaaacaacctctcg
cctcgaaatcctccgctgggccaagatcacgttccccaacctctaccaaacaactgcctt
cggtgttctggcctcgtcaccctcgacatgctctccaagctccaagcaccaaatcgatgc
catcttcctcgacaccctctaccacttccaagaaacactcaatctcgtcgagaagaccaa
gacccgctataacgtccacctccacgtctacaagcccgagggcagtaccaccgccgaatt
cgaagcccgccacggccaggaactctggaagacagccccagaactctacgactgggtggc
caaggtgagcccagcgggcatacgatctctccgttgctgctatcctcaccggccgccgac
gttcccagggcgccaagcgggattctcttgacattctcgagatcgacgacgtcatcaaga
tcaacccgttggccgcgtggtcattcaagcaagtcaacgagtacataaaggccaacaacg
tcccgtacaacgagctgctggaccgtgggtacaagagcgtcggcgattggcactcaaccc
agtcaaggagggcgaggacgagcgcgcgggccgctggaagggacaaccaagaccgagtgc
ggcatccataacaacgatctgtgtacgcgcagtacctgttgaggccgagc
>Melbi2 710 bp
gagtcgggatacctgcctctcaccaagcacatctcaattctgaacctcaatggcctggct
ccttgacatcctccgctgggcaaaaatcacattcccgaacctttaccaaaccaccgcatt
cggcctaccggccttgtcacgctcgacctcctgtccaagctacaaactgcgcattgacgt
gatcttcctcgacacgctctaccactttcaagaaactctcgatttggtagagaaaatcaa
ggcacgctacaacatcaatctccacgtctacaagcccgaaggcaacaccaccgctgagtt
cgaagccaagcacggcaccgagctctggaagcacaatcccgacaattatgactacaccgc
caaagtgagcccaacgggcatatgatctctcagtcgccgcaatattcactggccgccgac
gctcgcaaggagccaagcgagagtcgctcgacatcatcgagattgtcgaagtgatcaaga
tcaaccctctcgccagctggtctttcgcccaagtccaagagtacatcaaggagaacaatg
taccatacaatgagctgttgaatcgtggatacaagagtgttggggattggcattcaaccc
ggtgaaggagggtgaggacgagcgtgcgggtcgctggaagggaactcgaagacggagtgc
gggattcacaataacggagcaagtatgcgcagttcttgtagaagctgagc
>Melpu1 710 bp
gagtctggatatctccccttcagcaagcacatctcaatcctcaacttgcaaaagctcgag
cccagacatacttcgctggtgcatcacgtcattgcctggtctttatcaaacaacttcctt
tggcttactggtctcgtcactttggatattctctcgaaattcgatgaatctcgtcgactt
gatcttcctggacactttacatcactttgacgagactctctctctgattgaccgtgtcag
gagacgctatggcactaacattcacatctacaggcctgccggtgagaatgccgacgagtt
cgtagcaaagcatggccagaagttgtgggagaccaacgaagagctgtacgactacgttgc
caaggtgagcccagcgagcctacgaactacaagttaaagccgtcttgaccggccgtcgac
gtagccagggcggaaaacgcggggatctggacatcatcgaagttgacgatgttatcaagg
tgaatccgctagcgaactggactttcgctcaagtcaaggaatacatcgatgccaacaacg
ttccctacaatgagcttctgaacaacggctacaagagcgtaggcgactggcactccaccc
agtatcccaaggcgaggacgagcgatctggacgctggaaaggacgaccaagactgaatgc
ggaattcacaatccaagtcgaaatacgcccagttccttcgcagcaggaga
>Melsp1 710 bp
gagtccggctacctgccactctcccccaccacctgaaggctcaacctggagaacatgcac
cctggacatcctacgcttcgtcaaggtcctcttccccaacctataccaatcaacggcatt
cggcctacggggctcgtcacgctggacatgctgtccaagctgcaaaagctccgtcgacat
gatcttcctcgacaccctgtaccacttcaaggagacgcacgagctcattgaccgggtgcg
ggccaagtataacgtgaagctccacatcttcaagcccgacggcgacacggtgcaggactt
cgaggccatgtacggcgagaagctgtgggaggtcgcctcggagctgtacgactggtacgc
caaggtgagcccagcgctcgtacgagctcaacgtcgccgccatcctgacgggccggaggc
ggtcgcagggcgggcagcgcgaccagatccccgtgatcgagatcgacgacgtggtcaaga
tcaaccccatggtgaactggagcttcgaccaggtgcagcagtacatcaaggacaacgacg
tgccctacaacacgctcctggaccaggggtacaagtccatcggcgactggcactcgaccc
ggtcaaggcgggcgaggacgagcgggccggccggtggaagggccagacaagacagagtgt
ggcatccacaacaaaagtcccgctacacccaatacctcgagacctggagc
>Melva1 710 bp
gaatcaggataccttcctctcacaaagaacatctcaattcttaacctcaatgacctggct
ccttgacatcctccgctgggcaaagatcactttcccgaacctctaccaaacaactgcatt
tggactaccggtctggtcacactcgatctgctctccaagctgcaaactcctcattgacgt
gatcttcctcgacaccctctaccattttcaagaaaccctcgacctgattgaaaagatcag
ggcccgttacaacatcaaccttcacatctacaagcccgaaggcaacaccactgccgaatt
cgaagtcaagcacggcaccgagctctggaagcacaatcccgacaactacgacttcaccgc
caaggtgagcccaacgagcatatgacctctcagttggtgccatatttactggtcgccgtc
ggtcacaaggggccaagcgagagtctctcgacattatcgaagttgttgaagtgatcaaga
tcaaccctctcgccagctggtccttcgcacaagtccaagagtacatcaaggagaacgatg
tgccatacaatgaattgttggatcggggatacaagagcgttggggattggcactcgaccc
ggtgaaagaaggcgaggatgagagggctggtcgctggaaggggactcaaagaccgagtgc
gggatccacaacaacggagcaagtatgcgcagttcctgtagaggctgagc
>Micbo1 710 bp
gattccggatatctgcccttgacaaagtgcacctcgaacctgaacatggcgcgcatgact
gcttgatcgccttcgattcgccacggtcatgttcccgaacctctaccagtcgaccgcctt
tggactaccgggctcgttaccatggacatgctcgccaagattcaggctccctatcggcac
gattttcctggataccctgtaccacttcaaggagacctacgacctgattgatcgcgtcaa
ggccaagttccacctcgccatccacatctaccgtcccgatggcgagaccacagcacagtt
cgaggagcagtacggcgagggcttatacgatatggccgacgagctgtacgactggatcgc
caaggtgagcccaacgagcttatgagctcaaagtggctgctgtccttactggccgtcgtc
ggtcacaaggcggcgcccgtgacagcatctcgtacatcgaggtcgacaacgtcgtcaaga
tcaacccgctgatggactggactttcggtcaggtgaagtcgtacatcgacgagcacgata
tcccgtacaacgtcttgttagatcaaggatacaagtcggtcggtgactggcactccaccc
tgtctccgagaccgaggacgagagagctggccgatggaagggcaggccaagaccgagtgc
ggcatccacaacaacagtcccggtacgcacagtttctcag---------c
>Micca1 710 bp
gagtctggatacatccccttcaccaagagcaccttcatcctcaacctccagttcctcgag
cctagacatcctcaagtggtgtgtgacttctctgcctggtctgttccagtcgacctcttt
cggtctactggcctcgtcatcctggacatgctctccaagct-----accagcgtagacct
catcttcttcgacaccctgcaccacttccaggagaccatcgatctccgtgacggtatcca
aaaggactaccacctcaacctccacatctacggtccggcgggctccaacgctgccgagtt
tgccgccaagcacggcgagaagctctgggagaccaacgacgagctctacgactggctggc
caaggtgagcccagcgcgcctacgagctcggtgtcaccgccatgctcaccgggcgccgcc
gcagccagggcgctaagcgcggaaacatgaacatcatcgaggtcgacgaggtcatcaaga
tcaaccccctggccaactggaccttcgagcaggtcaaggaatacgtcaaccgccgcaacc
tccgatacaacgcccttctcgaccggggctacaagtccgtcggtgactggcactccaccc
cgttgcccagggtgaggacgagcgttccggccgatggaagggccagccaagaccgagtgc
ggcatccacaaccccgatccaagtacgcccagttcctcatgaacaggagc
>Mictr1 710 bp
gagtcgggatatactcccctctccaagcctacctagatcctcaacctcgagaccatggac
ccttgagatcctccgcttcaccaagatcctcttccccaaggtccaccaatcgacggcctt
cgggctacaggcctcgccaccatcgatatgctctccaagatccagccccctcgtcgacct
cttcttcctcgacaccctctaccacttcgacgagacgtacgagctcgtcgagcgcgtgca
gaagcggtacgaactcaaggtccatgtcttcaagccctacggcgagacggccgaggagtt
cgagaagcggtacggcgagaaggtctacgagaccgagtcagagctgtacgactgggtggc
caaggtgagccaatagggcctacgagctcgacgtccgcgccgtcctcaccggccgccgcc
ggtcgcagggcggctcgcggcagaagatccccgtcatcgagctcgacgacgtcgtcaaga
tcaacccgctcgtcaactggagcttctcgcaggtgaacgagtacatccgcgagaacgacg
tgccctacaacacactgctcgacaggggctacaagtcgatcggcgactggcactccaccc
cgtggccgagggcgaggacgagcgcgcgggccggtggaagggccagataagaccgagtgc
ggcatccacaacaaaagtcccggtacgcgcagtacctcgagagatggccg
>Mictri1 710 bp
gattctggataccttcccttgaccaagtgcatctcgaatctgaacatgtcgcggatgagt
gcttgaccggctccgcttcgccacagtcatgttcccgaatctgtaccagtcgaccgcgtt
cggcttaccggcctcgtcaccatggacatgctcgccaagatccaagctccttatcggcac
catcttcctggacactctgtaccacttcaaagagacctacgacctgatcgaccgggtcaa
ggccaggttccatctcaccatccacatctaccgccccgacggtgagaacacggcagaatt
cgaggagaagtatggcgagggcctgtacgacatggccgaggagttgtatgactggatcgc
caaggtgagcccagcgggcctacgagctgaaggttgctgccgtgctcactggtcgtcggc
gatcgcaaggcggcgcgcgcgacagcctctcgtacatcgaggtcgacaacgtcatcaaga
tcaaccccctgatggactggagtttcagccaggtcaagtcgtacatcaccgagcacgaca
tcccatacaacgtcctgctcgaccaaggatacaagtcgattggtgactggcactccaccc
cgtgtccgagaccgaggacgagcgggctggccgctggaagggccggccaagaccgagtgt
gggattcacaacaaatgtcccggtacgcgcagttcctgag------gagc
>Monha1 710 bp
gaatccggatacctacctttcactgctcacacctcagatatcaatctggccaaccttgag
cctagatatcatccgatggagcttgatcaccttcccgggtctgtaccagaccaccgcctt
cggcctaccggactcgttaccctcgacatggtctccaagatcgcca------gtcgacct
catcttccttgataccctcttccacttcaaagagaccctcgaactagtagaaacctgcaa
gatcctctacaccgccaagttccacatctacaagcccgacggcgaaactgcggaagaatt
caccaagatccacggcgataaactctgggagaccaatgataacctctacgatttcgttgc
caaggtgagcccaaagagcatatgacctcaaggtcaaggctgtcttcaccgggcggagaa
agagccagggtggtaagcgaggatctttggatgtcgtcgaagttgacgaggtgatcaaga
tcaacccgatggcgaactggtcctttgcacaggtcaaggagtacattgacgagaacattg
ttccttacaatcctttgttggatcagggttacaagagtgttggtgattggcactccaccc
ggtcaaggaaggcgaagacgaacgagcgggccgatggaagggcaccgcaagaccgagtgc
ggtatccacaactccgatcaaagtacgcacaatacgttgcgagcaggata
>Myc59_1 710 bp
-ctgaccaccatatgctgttgtcgaaaacgatctgagcgatcaacctgcgtatgctcacc
ccaggatatcctcgcctgggcggtagagtcgcttccggggctctaccagacgaccgcgtt
cgggctaccgggctcgtcgcgatcgacatgctctccaaattaacgc-------cgccgct
catcttcctcgacacgctctaccacttccccgagacataccagctcgtcgaggaggtgcg
ccagaagtac-acgtcccgatccacatatacacgccgcagggcgcgaccgtcgccgactt
tgagaagaagttcggccagcggctgtgggagatgaacgaggacgtgtacgacttcgccgt
caaggtgaacccggcgcgcgtacgcgctcggcgtcaaagccgtgatcaccgggcggcgcg
cgacacagggcggcgaccgcgcgacgctgcagccgctcgaggtcgacgagatgctgaagc
tgaacccattgttcgagtggacgttcccgttcgtcgagtggtacgtcgcggagtacggcg
ttccgcgcaacgcgctgctcgcgcaggggtaccgcagcgtcggcgactggcacagcacaa
ggtcggcgcggggcagggcgagcgcgcgggccgctgggcg---gggagaagaccgagtgc
gggctgcata-----------------aaaacttatataaatgcaggagg
>Mycalb1 710 bp
-tttattgccatatgcttctatcaaaaaagatctgagaaatcaacctgcgcacactcacc
ccaagaaatactcgcatgggcagtcgagtctctacccgggctgtaccagacgaccgcctt
cgggctacggggctcgtcgcaatcgacatgctctccaaaatcacta-------cgccact
catcttcctcgacacgctgtaccacttccaggagacgtacgagctcgtggaagacgtacg
gcagcgatac-acgtcccgatccacatatacaagccccagggcgagaccgtcgcggactt
tgagcagaagttcggccagcggctgtgggagacgaacgaggacgtgtacgacttttccat
caaggtgagcccgacgcgcatacgacctcggcgtcaaagctgtgatcaccggccggcggc
agagtcagggcgccgaccgcgcgacgctgcagccgctcgaggtcgacgagatgctgaagc
tgaacccgctgttcgagtggacgttcccgatcgtggagtggtatatctccgagtacgacg
tgccgcgcaacaagctgctcgcgcaggggtaccgcagcgtcggcgactggcacagcacaa
ggtcggcgaggggcagagcgagcgcgcgggccgctgggcg---ggcagaagactgaatgc
ggattgcacc-----------------ggaattacttcacatgcaggagc
>Mycbel1 710 bp
----cctaccatatgcttctgtcgaggacgatctgagcaatcaacctacgtaccctgacc
ccaggagatcctcaagtgggcagttgagtcgctacctgggctataccagacgacggcctt
cgggctacggggctcgtcgcgatcgacatgctctccaagatcacct-------caccact
catcttcctcgacacgctctaccacttccgagagacttaccagctcgtcgacgacgtccg
tgcacgctac-acgtcccgatccacgtctacacgccgcagggcgcgacgactgccgactt
tgagaagaagttcggcccacgcctatgggagaccaacgaggacgtgtacgacttcgccgt
caaggtgagcccggcgagcgtacgcactcggggtgaaagcggtgatcaccggccgacggg
cgagccagggaggcgaccgcgcgtcgctgcagccgctcgaggtcgacgagatgctgaagc
tcaacccgctcttcgagtggacgttcccgttcgtggagtggtacatcgcagaatacgacg
tgccgcgcaacgccctgctcgcgcagggctaccgcagcgtcggcgactggcacagcacaa
agccggcgagggccagggcgagcgcgccggccgctgggcg---ggcagaagaccgagtgc
gggctgcatc-----------------gcaatttctacgcatgcaggagc
>Myccro1 710 bp
--------caatatgtttctatcccagaagatctgagctatcaatctgcgcacactcacc
ccaagaaatcctcgcttgggccgtcgaatcgttacctggattgtaccaaaccacggcctt
tggcctacggggctcgtcgcaatagacatgctttccaaaataacat-------cgccgtt
gatctttctcgacaccctctatcacttccaggagacgtatcagctcgtagacgacgtccg
ccagcgctac-atgttcccatccatgtgtatacgccccagggcgcgaacgtcgcagactt
tgagaaaaaattcggcccgcggttatgggagacgaacgaggacgtctacgactttgccgt
caaggtgagcccggagagcgtacgcactaggtgtcaaagccgtcatcaccggccgacgag
cgactcagggtggcgaccgcgcatcactacagccgctcgaagtcgacgagattttgaaat
tgaaccccttgttcgagtggacattcccattcgtggagtggtacatctcggagtacaacg
taccgcgcaacaagctgctagaccagggctatcgcagcgtcggcgactggcacagcacaa
ggtcggcgagggccagagcgagcgtgccggacgttgggcgggcggcagaagacggagtgc
ggactgcacc-----------------ggaatttcttcacatgcagcaac
>Mycepi1 710 bp
------------atgcttctatcaaagaagacctgagcaataaatctgcgtacactcacc
ccaggagatccttgcatgggccgtcgagtccctgccaggactgtaccaaaccacggcctt
tgggctacggggctcgtcgcaatagacatgctctccaaactcacct-------cgcccct
gatttttctcgacaccctgtaccacttccaggagacgtatcagctcgtcgaagaggtgcg
gcagcgatac-acgtcccgatacacgtctatacgcccaacggcgccaccgtcgccgactt
tgagaaaaagttcggcgcacggctgtgggagacgaacgaggacgtgtacgactttgctgt
taaggtgagcccggcgagcgtacgcgctcggcgtaaaagcggtcattaccggtcgacggg
caacccaaggcggcgaccgcgcctcgctgcagccgcttgaggtcgacgagatgttgaagc
tgaaccctttgttcgagtggacgttccccttcgtggagtggtacatcgcggaaaaccgcg
tgccacggaacgcactgctcgaccaggggtaccgcagcgtcggcgactggcacagcacaa
ggtcggcgagggtcagagcgagcgtgcgggccgctgggcg---ggcagaagaccgagtgc
gggctgcaca-----------------agaatttcttcgcatgcaagagc
>Mycfil1 710 bp
------------atgctcctctcaaaa------------ataaacctgcgcacgctaacc
ccaggcgatcctcgcctgggccgtagagtccctccccaacctctaccaaacaaccgcttt
cggcctaccggcctcgtcgccatcgacatgctctccaaaatcaccc-------ccccgct
catcttcctcgacaccctctaccacttccaggagacgtacgatttggtggaggaggtgcg
ggcgcggtaccggctgccgatccatgtgtatgcgccggcgggtgcgagtgtggccgactt
tgagagcaagttcggggagcggctttgggagaggaatgaggaggtgtatgattttgcggt
caaggtgagcccggcgcgcgtacgccctcggcgtccaagccgtcatcaccggccgccgcg
caacgcaaggcggcgaccgcgcctccctccagcccctcgaagtcgacgaaatcctcaagc
tcaacccgctcttcgagtggaccttccccttcgtcgagtggtacatcgaggagaacggcg
tcccgcgcaataagctgctggaccaggggtaccgcagcgtcggggactggcatagcacaa
ggccggggaggggcagggggagcgcgcggggcggtgggcg---gggagaagacggagtgt
gggctgcattcg--------------aggaatttctttgtatgcgggagc
>Mycgal1 710 bp
-atccttaccatatgcttctatcgccaaagacctgagcaatcaatcttcgcacactgaca
ccaggaaattctcgagtgggctgtcgagtccgtaccaggactgtaccaaaccacagcctt
tgggctaccgggctcgtcgcaatagacatgctctccaagatcacga-------cgccact
tatcttcctcgacaccctgtaccacttccaggagacttacgagctcatagaagaggtacg
gcggcggtac-acgtccctctccatgtgtacaagccccagggcgagaccgtcgccgactt
tgaaaagaaattcggccagcagctatgggagaagaacgaggacctttacgactttgccat
caaagtgagcccggcgagcgtatgacctcggcgtcaaggcagttatcaccggccggcggc
agagccagggcgccgaccgtgcgtcgctgcagccgctcgaggtcgacgagatgctgaagc
tcaaccccctcttcgagtggacgttcccctttgtggaatggtacatcgcggagtacaacg
tgccgcggaacaaactgctcgaccagggctaccgcagcgtcggcgactggcacagcacaa
ggttggcgaggggcagagcgagcgcgcgggccggtgggcg---ggcagaagaccgagtgc
ggcttgcatc-----------------ggaattacttcgcatgcaagagc
>Mychae1 710 bp
----------atatgcttctatcgaagaagatctagactatcaaccttcgcacactcacc
ccaggaaatcctcgcatgggcagtcgagtctctgccagggctgtaccaaaccacggcctt
cgggctacgggcctcgtcgcaatagacatgctctccaaactcacgt-------caccact
gattttcctcgacacgctgtaccacttccaggagacttacgagctcgtggaagaggtacg
gcagcggtac-acgtccctctccacgtatacaagccccaaggcgagaccgtcggcgactt
tgagaagaaattcggccagcggctatggcagacgaacgaggacctgtacgactttgccat
caaagtgagcccgacgagcatacgaccttggcgtcaaggctgtgatcaccggccgacgac
agagccagggcggcgaccgtgcgtcgctgcagcccctcgaggtcgacgagatgctgaagc
taaatcccctcttcgaatggacgttcccgatcgtagagtggtacatcgcggagtacaacg
tgccgcgcaacaaactgctcgatcagggctaccgcagcgtcggcgattggcacagcacaa
ggtcggcgagggccagagcgagcgcgcgggccgctgggcg---ggcagaagaccgagtgc
gggctgcatc-----------------ggaattacttcgcatgcaagagc
>Myche1 710 bp
gactcgggcttcctgcccctcacgcagcgcacctgaaacctcaacctcgagtccctacac
cctggaaatcctccgcttctgcaagatcttcttccccaacctgtaccagtcgacggcctt
tggcctacggggctcgtcaccgtcgacatgctttccaagatcgacgcgcagcaccgacct
catcttcctcgacaccctctaccacttcaaggagacgtacgagctcgtcgagcgcgtcaa
ggagcgctacaacgtcaaggtgcacgtcttcaagccggccgactcgacggtcgaggagtt
cgagaggctgtacggggagaagctgtacgaggtgtcgtcggagctgtacgactggatcgc
caaggtgagcccagcgcgcctacgagctcaaggtcgccgccgtgctgacgggccggcgcc
ggtcgcagggcgggcagcgcggcgacatcgccgtcgtcgaggtcgacgacgtcgtcaaga
tcaacccgctcgccaactggaccttcgcccaggtcaaggcgtacatcgacgagcacaagg
tgccgtacaacgccctgctcgaccggggctacaagtcggtcggcgactggcactcgaccc
cgtcggcgagggcgaggacgagcgcgccggccgctggaagggccagacaagaccgagtgc
ggcatccacaacaacagagccgctacgccaagtggctccagaagcagcag
>Mychet1 710 bp
gactcgggcttcctgcccctcacgcagcgcacctgaaacctcaacctcgagtccctacac
cctggaaatcctccgcttctgcaagatcttcttccccaacctgtaccagtcgacggcctt
tggcctacggggctcgtcaccgtcgacatgctttccaagatcgacgcgcagcaccgacct
catcttcctcgacaccctctaccacttcaaggagacgtacgagctcgtcgagcgcgtcaa
ggagcgctacaacgtcaaggtgcacgtcttcaagccggccgactcgacggtcgaggagtt
cgagaggctgtacggcgagaagctgtacgaggtgtcgtcggagctgtacgactggatcgc
caaggtgagcccagcgcgcctacgagctcaaggtcgccgccgtgctgacgggccggcgcc
ggtcgcagggcgggcagcgcggcgacatcgccgtcgtcgaggtcgacgacgtcgtcaaga
tcaacccgctcgccaactggaccttcgcccaggtcaaggcgtacatcgacgagcacaagg
tgccgtacaacgccctgctcgaccggggctacaagtcggtcggcgactggcactcgaccc
cgtcggcgagggcgaggacgagcgcgccggccgctggaagggccagacaagaccgagtgc
ggcatccacaacaacagagccgctacgccaagtggctccagaagcagcag
>Myclat1 710 bp
-----tcatgtcatgctgctgtcaaagacgagctgaggcatcaatctgcgcacgctgacg
ccaggaaatcctcgcgtgggcggtcgaatcgcttccggggctctaccagacgacggcttt
cggcctacggggcttgttgcgatcgacatgctctccaaactcaccg-------cgccgct
tatcttcctcgacacgctgtaccacttctccgaaacgtaccgcctcgtcgacgacgtgcg
cgcacgctac-acgtgcccgtccacgtcttcacgccgctcggcgcgaccacctccgactt
tgagaagaagtttggtcagcggctatgggagacgaacgaagacgtgtatgactttgccgt
caaggtgagcccggcgcgcgtacacgctcggcgtcaaggccgtcatcaccggccggcgcg
caagccagggcggcgaccgcgcaacgctgcagccgctcgaggtcgacgagatgctaaagc
tcaacccgctcttcgaatggacgttcccgttcgtagagtggtacatctccgagtacgacg
tgccgcgcaacgcgctgctcgcgcagggataccgctccgtcggcgactggcacagcacaa
ggctggcgcggggcagggcgagcgcgcgggccgctgggcg---ggcagaagaccgagtgt
gggctgcatc-----------------ggaattactacgcatgcaggagc
>Mycgr3 710 bp
gagtccggatatctccccttctcccgacacacctcaatcatcaacttgtcccttctcgag
cc-agaagtcctcaagtggtgcatgacatctcttcctcgtctctaccagacctccgcctt
tggcctacaggtctcgccatcatggacatgatctccaaactcgactctccgcattgagat
gatcttcctcgacaccttgtaccacttctctcaaactcttgaactcgtcgaccgggtcaa
gtcaaagtacaacctcaccatccacacatacaagcccgagggcgacaccaccgaggattt
cgaggcgaaacacggccagaagttgtgggagacgaacgaggaattgtacgactacgtcgc
caaggtgagcccaacgcgcgtacgacttgaacgtgcaagccgtgttgaccggtcgacgac
ggacgcaaggcggcaagcgtggagacttggatatcatcgaggtcgatgacgtgttgaagg
tgaacccgctggccaattggaacttcaaggatgtccaggcgtatatcaaggagaacaacg
tcccgaccaatgatctgctcgaccaaggatatcgatctgtcggtgactggcactcgaccc
cgtggcggagggtgaggatgagcgcgccggtcggtggaagggtcgtcgaagaccgagtgc
ggtattcacaacaacgaagtcggtatgctgtcttcttgcagagcaagagg
>Mycreb1 710 bp
-ttcctccccatatgcttttgtctaagagcaactgagcaatcaacttacgcacactcacc
ccaggagatcctccagtgggcggtcgagtctctgccaggactctaccagaccacggcgtt
cggcctacgggcctcgtcgcgatcgacatgctgtccaaaataacaa-------cgccctt
gatcttcctcgacacgctctaccacttccaggagacgtatcagctcgtagaggaggtgcg
gcaaaagtac-acgtcccgatacacgtatacacgccccagggtgggacgacggccgactt
cgagaagaagtttggcgcaaggctatgggaaacgaatgaagacgtatatgacttcgccgt
aaaggtgagcccgcagagcatacgcgctcggcgtcaaagccgtgatcactggccgacggg
cgacgcaaggcggcgaccgcgcatcgctgcagccgctcgaggtcgacgagatactgaagt
tgaaccccctcttcgagtggacattccccttcgtggagtggtacatcgccgaatacaacg
tcccgcgcaacaagctgctgga-cagggctaccgcagcgtcggcgactggcacagcacaa
ggtcggcgagggccagagtgagcgcgcagggcggtgggcg---ggcagaagacggagtgt
ggactgcaca-----------------agaactatttcgcatgcaggctc
>Mycros1 710 bp
----tcgtcctcatgctcctgtcgaagaggagctgagccatcaacttgcgcacactcacg
ccaggagatcctcgcgtgggcggtcgactccctgccggggctctatcaaacgacggcctt
cggcctacagggctcgtcgcaatcgacatgctctcgaaactcacct-------cgcccct
gatcttcctcgacacgctgtaccactttaaggagacgtacgcgctcgtcgacgaggtgcg
ccagcgctac-acgtcccgatccacgtgtacacgccgcagggcgcgacgcccgccgactt
tgagaagaagtttggcgcgcggctgtgggagacgaacgaggacgtgtacgactttgtcgt
caaggtgagcccgacgcgcgtatgcactcggcgtaaaggccgtcatcaccgggcggcggg
cgagccagggcggcgaccgcgcgtcgctgcagccgctcgaggtcgacgagatactgaagc
tcaacccgctcttcgagtggacgttcccgttcgtcgagtggtacatttcggaatacaacg
tcccgcgtaacgcgctgctcgcgcaggggtaccgcagcgtcggcgactggcacagcacaa
ggcaggcgaggggcagggcgagcgcgcgggccgctgggcg---ggcagaagaccgagtgc
gggctgcatc-----------------ggaattattttgcatgcaggagc
>Mycrub1 710 bp
--gcctgatcatatccttttatcaaagaagatctgagcgatcaacctccgcacactgact
ccaggacattctcgcatgggcggtcgagtccctgcccggattgtaccaaaccacggcctt
cgggctacgggcctcgtcgcaatcgacatgctctccaaactcaccc-------cgccgct
gatcttcctcgacaccctgtatcacttccaggagacgtacgagctcgtggaggaggtccg
gcagcgttac-acgtccccatccacatatacaagcctcatggcgagagcgtcgcggactt
tgagaagaagttcggggcgcggctgtgggagacaaacgaggacatgtacgattttgccgt
caaagtgagcccgaagagcatatgcgctcggcgtcaaggccgtcatcacaggccggcggg
cgacgcagggcggcgaccgtgcgtcgctgcagccgctcgaagtcgacgagatgctgaaac
tgaacccgctcttcgagtggacgttcccgttcgtggaatggtacatcgcggagtacaacg
tgccacgcaataaactgctcgaccagggctaccgcagcgtcggcgactggcacagcacaa
ggtcggagaggggcagggcgagcgcgcgggccgctgggcg---ggcagaagaccgagtgt
gggctacatc-----------------ggaattactttacatgcaggagc
>Mycsan1 710 bp
----------atatgcttctatcgaagaagatctcgactatcaacctgcgcacactcacc
ccagcaaatcctcgcctgggcagtcgagtcgctgccggggctgtatcaaactacggcttt
cggcctacggggctcgtcgcaatcgacatgctttcgaaactcacct-------cgccgct
gatcttcctcgacacattgtaccacttccaggagacgtacgagctcgtggacgaggtgcg
gcagcggtac-acgtccccctccatgtctacaagccccagggcgagactgtcgccgactt
tgagaagaagttcgggcagggactgtggaagacgaacgaggacttgtacgactttgtcat
caaggtgagcccggcgcgcatacgacttcggcgtcaaagctgtgatcaccgggcggcggc
agagccaaggcgccgatcgcgcatcgctgcagccgctcgaggtcgacgagatcctcaagc
tgaacccgctcttcgagtggacgttccccatcgtagagtggtacatcaaagaatataacg
tgccgcgcaacaagctgctcgaccaggggtaccgcagcgtcggcgactggcacagcacaa
ggtcggcgagggacagagcgagcgcgcgggccggtgggcg---ggtagaaaaccgaatgc
ggactgcatc-----------------ggaattacttcgcatgcaggagc
>Mycvit1 710 bp
------------atgcttctgtcaaggaagatctgagcaatcaatctccgcacattaacg
ccaggacattctcgcctgggcagtcgagtctctcccaggactgtaccagaccacggcctt
cgggctaccgggctcgtcgcaatagatatgctctccaagctcacac-------cgccact
catcttcctcgacaccctctaccacttcaacgagacatacgagctcgtggaggaagtccg
ccagcggtat-acgtccccatccacgtctactcgccccagggcgcaaccgccgccgactt
cgaaaagaaatacggcccgcggctgtgggagacgaacgaggacgtttacgactttgccgt
caaggtgagcccggagagcgtacgatctcggcgtcaaggttgttatcaccggccgccggg
cgacgcagggcggcgaccgcgcgtcactgcagccgctcgaggtcgacgagatgctgaagc
tgaacccgctcttcgaatggacgttcccgttcgtggagtggtacatttccgagtacaacg
tgccgcgcaacaagctgctcgaccagggctaccgtagcgtcggcgactggcacagcacaa
ggtcggcgaggggcagagcgagcgcgccggccgctgggcg---ggcagaagaccgagtgt
gggctgcaca-----------------agaacttctttgcatgcaagagc
>Myrin1 710 bp
gaatctggataccttcccctcaccccgcgcatattcaacctcaacctggagaccatgcat
cctggacattcttcgcttctgccgggtcatgtttcccaacctctaccagtccaccgcctt
cggtctactggtctggtcaccatggacatgctgtccaagattcagactcgtcgtcgaatt
gatcttcttggataccttgtaccacttcaaggagacccatgccttgattgacaacatcaa
ggaacgatacaaccttccccttcacatcttcaagcccgatggtaacaccactgaggagct
tgaggagacgtacggcaaggagctgtggaatgttgccgaggagatgtatgactacctcgt
caaggtgagcccagcgcgccttcgagctcaaggtggcggccgtactcaacggacgacgcc
ggtcccagggtgccgcccgaggctccatccccatcatcgaggtcgacgaggtcatcaaga
tcaaccccttggccgcttggtctttcaagcaggtcaagcattacatcgacgaacacaatg
tgccttacaacgccctgctcgaccaggggtacaagtcagtcggtgactggcactcgaccc
agtcaaggagggcgaggatgagcgcgcgggccgatggaagggccggctaagaccgagtgc
ggcatccataacaaaagtccagatacgctcagtatgtggcgagatggagg
>Necha2 710 bp
gagtcaggctatctccctctcaccaagcccacatcgaacctcaacctcgagaccatgcac
cctggacatcctccgattctgcaaggtcatgttccccaacctgtatcagtcgaccgcctt
cggcctaccggcctcgtcaccatggacatgctgtccaagattcaaacccccagtcgacct
catcttcctggataccttgtatcactttcaggagacacacgacctagtcaaccgggtcaa
ggcccgatacaatgtccccgtgcacatcttcaagcctgacggcaacactgccgaggagtt
tgaggacatgtacggcaaggagatgtggaacaccgcctctgagatgtatgactggatcgt
caaggtgagcccagcgagcctatgagctcaaggtcgctgccgtgctcaacggccgtcgac
gatctcagggtgccgcccgtggctccatccccatcatcgagtacgatgatgtcgtcaaga
tcaaccccctggccacttggtcattcaagcaagtcaacgactacatcaaggagcacaatg
tcccctacaacgccctcctcgaccagggctacaagtccgtcggcgactggcactcgaccc
cgtcaaggatggcgaggacgagcgagccggtcgctggaagggccagccaagaccgagtgc
ggcatccacaacaaaagtcgaggtacgccgagttcctcgccagatggagc
>Neodi1 710 bp
gaatcaggctatctccctctcaccaagcccacatcaaatctcaacctggaacccatgcac
cctggacatcctccgattctgcaagatcatgttccccaacctataccagtcaaccgcctt
cggcttaccggccttgctaccatggacatgctctccaagattcaggccccaagtcgacct
catcttcctggataccttgtatcactttgatgagactcatgagctcatcgaccgcgtcaa
ggcgcgatacaacgtccctgtccacatctacaagcccgacggcgacactgtcgagcagtt
cgaggagacctatggcaaggacatgtaccaacactcatcggagatgtatgactggattgt
caaggtgagcccagcgggcttacgagctcaagatcgccgccgtcctcaacggtcgacgac
ggtctcagggcgctgctcgtggatctatccccatcatggaactcgatgatgttgtgaaga
tcaaccccatggccacttggtccttcacccaggtcaacaactatatcaaggagaacaatg
tgccgtacaacgccctcctcgaccagggatacaagtccatcggcgactggcactcgaccc
cgttggcgacggtgaggatgagcgtgccggccgatggaagggccagccaagacggaatgc
ggcatccacaacaaaagtcacggtactctgagttcctggcgagatggagc
>Neora1 710 bp
gagtcaggatatctccccctcaccaagcccacatcaaatctcaacttggaacctatgcac
cctggacatcctccggttttgcaaggtcatgttccccaacctgtaccagtcgaccgcctt
cggcctaccggcctcgccaccatggacatgctgtccaagatccagtccccgagtcgacct
catcttcctggataccttgtatcacttcgatgagacccatcagctcatcgatcgagtcaa
ggagcgatacaacgtgcctgtgcacatcttcaagcccgatggcgacagtgttgagcagtt
tgaggagacctatggcaaggagatgtacacacactcatccgagatgtacgactggatcgt
taaggtgagcccagcgggcttacgagctcaagatcgctgccgtgctcaacggacgtcgtc
gatctcagggcgctgcccgtggatctattcccatcattgagctcgatgatgttttcaaga
tcaaccccttggccgcttggtcattcacccaggtcaacaactatattaaggagaacgacg
tgccttacaatgccctccttgaccagggttataagtccgtcggcgactggcactcgaccc
cgttggcgatggcgaggatgagcgtgccggccgatggaagggccagccaagacggagtgc
ggcatccacaacaaaagtcgcggtactccgagttcctcgcgagatggagc
>Neucr2 710 bp
gactccggcttccttcctctcaccaagctcatctcgaacctaaacctcgagaacatggag
gctggacatcctccgcttctgcaagattctcttccccaacctcttccagaccacggcctt
cggcctaccggcctcgtcacgctcgacatgctctccaagctggccacggcccgtcgacct
gatcttcctcgacacgctctaccacttcaaggaaacttatgctcttgtcgaccgcgtgca
ggagcgctacaacatccggctgcacgtcttcaagccggccgagtccaacgtcgacgagtt
tgaggccctctacggcgagaagttgtacgaaacctccgaagaactatacgattggatcgc
caaggtgagccaaccgcgcctacgaactcaaggtggctgccgtgttcacaggccgccgcc
gctcccagggaggtgcacgcggctccattcccgtcattgagctggatgaggtcgtcaaga
tcaacccgctcgtcaactggagcttccagcaggtcaaggcctacattgatgagcaccaag
tgccttacaacgagctgctcgataaggggtacaagtccattggtgattggcactcgaccc
cgtcgccgcgggcgaggacgagcgtgctgggcgctggaagggcaagacaagacggagtgc
ggaatccacaacaacagagcaggtatgcccagtttctggcgagaacgcga
>Neucr4830_1 710 bp
gactccggcttccttcctctcaccaagctcatctcgaacctaaacctcgagaacatggag
gctggacatcctccgcttctgcaagattctcttccccaacctcttccagaccacggcctt
cggcctaccggcctcgtcacgctcgacatgctctccaagctggccacggcccgtcgacct
gatcttcctcgacacgctctaccacttcaaggaaacttatgctcttgtcgaccgcgtgca
ggagcgctacaacatccggctgcacgtcttcaagccggccgagtccaacgttgacgagtt
tgaggccctctacggcgagaagttgtacgaaacctccgaagaactatacgattggatcgc
caaggtgagccaaccgcgcctacgaactcaaggtggctgccgtgttcacaggccgccgcc
gctcccagggaggtgcacgcggctccattcccgtcattgagctggatgaggtcgtcaaga
tcaacccgctcgtcaactggagcttccagcaggtcaaggcctacattgatgagcaccaag
tgccttacaacgagctgctcgataaggggtacaagtccattggtgattggcactcgaccc
cgtcgccgcgggcgaggacgagcgtgctgggcgctggaagggcaagacaagacggagtgc
ggaattcacaacaacagagcaggtatgcccagtttctggcgagaacgcga
>Neucr_trp3_1 710 bp
gactccggcttccttcctctcaccaagctcatctcgaacctaaacctcgagaacatggag
gctggacatcctccgcttctgcaagattctcttccccaacctcttccagaccacggcctt
cggcctaccggcctcgtcacgctcgacatgctctccaagctggccacggcccgtcgacct
gatcttcctcgacacgctctaccacttcaaggaaacttatgctcttgtcgaccgcgtgca
ggagcgctacaacatccggctgcacgtcttcaagccggccgagtccaacgtcgacgagtt
tgaggccctctacggcgagaagttgtacgaaacctccgaagaactatacgattggatcgc
caaggtgagccaaccgcgcctacgaactcaaggtggctgccgtgttcacaggccgccgcc
gctcccagggaggtgcacgcggctccattcccgtcattgagctggatgaggtcgtcaaga
tcaacccgctcgtcaactggagcttccagcaggtcaaggcctacattgatgagcaccaag
tgccttacaacgagctgctcgataaggggtacaagtccattggtgattggcactcgaccc
cgtcgccgcgggcgaggacgagcgtgctgggcgctggaagggcaagacaagacggagtgc
ggaatccacaacaacagagcaggtatgcccagtttctggcgagaacgcga
>Neuhi1 710 bp
gactccggcttccttcctctcaccaagctcatctcgaacctaaacctcgagaacatggag
gctggacatcctccgcttctgcaagattctcttccccaacctcttccagaccacggcctt
cggcctaccggcctcgtcacgctcgacatgctctccaagctagccacggcccgtcgacct
gatcttcctcgacacgctctaccacttcaaggaaacttatgctctcgtcgaccgcgtgca
ggagcgctacaacatccggctgcacgtcttcaagccggccgagtccaccgtcgacgagtt
tgaggccctctacggcgagaagttgtacgaaacctccgaagaactatacgactggatcgc
caaggtgagccaaccgcgcctacgaactcaaggtggctgccgttttcacaggccgccgcc
gctcccagggaggtgcacgcggctccattcccgtcattgagctggatgaggtcgtcaaga
tcaacccgctcgtcaactggagcttccagcaggtcaaggcctacattgatgagcaccaag
tgccttacaacgagctgctcgataaggggtacaagtccattggtgattggcactcgaccc
cgtcgccgcgggcgaggacgagcgtgctgggcgctggaagggcaagacaagactgagtgc
ggaatccataacaacagagcaggtatgcccagtttttggcgagaacgcga
>Neute_mat_a1 710 bp
gactccggcttccttcctctcaccaagctcatctcgaacctaaacctcgagaacatggag
gctggacatcctccgcttctgcaagattctcttccccaacctcttccagaccacggcctt
cggcctaccggcctcgtcacgctcgacatgctctccaagctagccacggcccgtcgacct
gatcttcctcgacacgctctaccacttcaaggaaacctatgctcttgtcgaccgcgtgca
ggagcgctacaacatccggctgcacgtcttcaagccggccgagtccaacgtcgacgagtt
tgaggccctctacggcgagaagttgtacgaaacctccgaagaactatacgattggatcgc
caaggtgagccaaccgcgcctacgaactcaaggtggctgccgttttcacaggccgccgcc
gctcccagggaggtgcacgcggctccattcccgtcattgagctggatgaggtcgtcaaga
tcaacccgctcgtcaactggagcttccagcaggtcaaggcctacattgatgagcaccaag
tgccttacaacgagctgctcgataagg---------------------------------
------------------------------------------------------------
--------------------------------------------------
>Nieex1 710 bp
gagtctggctatctccccctgaccaagcccatatcaaacctcaacctggaatctatgcac
cctggacatcctccgcttctgcaagatcatgttcccaaacctgtaccagtcaacagcatt
cggtctactggtctcgccaccatggacatgttgtccaagatccagacgcgcggtcgggct
catcttcctcgacaccctataccacttcaaggagacacacgacctaatcgaccgtgtcag
gggccgatacaacacccccttacacatcttcaagcccgacggggagacgaccgaggagct
cgaggagacgtacggcaaggagttgtacaacctctccggggagatgtatgactggctcgt
caaggtgagcccagcgagcatacgagctcaaggttgttgccattctgaacggccgccgga
gatcgcagggcgctgcccgtgggtctatccccattatcgaactcgatgacgtcatcaaga
tcaaccccatggccacttggtccttccagcaggtcgacgagtacatcaaagaaaacaacg
tgccttacaacgcactgctcgaccaagggtacaagtccgttggcgactggcattccaccc
cgtcaaggagggcgaggacgagcgtgctggccgatggaagggccagacaagaccgagtgc
ggtatccacaacaaaagtcgaggtacgcgcaggtcgaggcgacaagcaga
>Oidma1 710 bp
gagtctggctatctccccctcaccaagagcacctaaatccttaatctcaacaacctctcc
cctggacatcctccgctggtgcaagatcgctttccccaatctctaccagaccaccgcctt
tggccttccggcctcgtcactctcgacatgctctcgaagctccaggccccatattgacgc
tatcttcctcgacaccttgtaccacttccaggagacgatggacctcgtcgagaaggccaa
ggctagatataatgtgaacctgtacatctacaagcctgagggctctaccactgccgagtt
cgaagcaaggcatggcaaggagctgtggaagaccaacgccgacctgtacgactgggtagc
caaggtgagcccagcgggcgtacgacctatccgtcgccgctgttctgacaggccgtcgtc
ggtcgcaaggtgccaaacgtgagagcctagagatcatcgaggtcgacgatgttgtcaaga
tcaacccgttagcgggatggagcttccaacaggtgcaagattatatcaatgagaataacg
tcccatacaatgagctgctgaacaagggctacaagagcgtcggcgattggcactcgaccc
cgtgaaagagggcgaggacgagagggccggtcggtggaagggccagccaagacagagtgt
ggcatccacaataaaggagcaagtatgctcagttcctgttgag-------
>Olipa1 710 bp
-tccacaccagtctccctctctcaacgacgaccttgtaggtcaatctccgcacccaggac
ccaggacgtcctccgctgggcactcgacaacctcccaaacctgtaccagacgaccgcctt
cggcctacagggcttgctgccatagatatgctgtctaaagtcacag-------cgcctct
tatcttcctcgacaccctctaccatttccccgaaaccctcaagctcgtccaggatgtccg
cgatcggtac-acctcccgattcatgtctacaagcccttctttgagacagccgacgattt
tgagggcatgcatggcagcaagttgtgggagaccgacgaggactcctacgactacctcgt
aaaggtgaacccagcgtgcttacgagttgaacgtcaaatccgtcatcaccggacgacgag
gaacgcaagggggtgctcgcaacggcctccagccgcttgagttcgacgagttgctcaagc
tcaaccccttcttcgcatggacattcgcccaggtgcatgcctacattcaacaaaacaacg
ttcccagaaattccctcctcgaccagggatacaagagtgtcggtgattggcactctacaa
gagcggtgatggcgagggcgagcgcgctggtcggtggcaa---ggcccaagacggaatgc
ggccttcaca-----------------aagacttcacacaatgaagctca
>Ophdi1 710 bp
gagtcaggctatctgaccttcagcaagcgcatctcaatcatcaatctgcagaagttggag
cctagatatcctaaaatggtgcatcactaccctgcctggcctctaccagacaactgcctt
tggtctactggccttgtcactgtggatatgctttctaagctcgaagaacacaatcgattt
gatcttcctggacacactgtatcacttcgacgagacctacgctctggttgaccgtgtacg
aaggcgctatggcacccctgtgcacgcctacaaacctgctggcgacaccgccgaggagtt
cagccgcaagcatggacagaaactctgggacaccaacgacgaactctacgactatgttgc
caaggtgagccgagcgtgcttacgagcttcaggtcaaggcagttctgactggtcgccgac
gaagccaaggtgctcagcgaggagatttggacattgtcgaagttactgaagtcatcaaga
tcaaccccttggcgaactggagttttgcggaggtcaaagcatacgttgacgccaacaatg
ttccatacaatgagctcctcaaccaaggatacaagagtgtgggcgactggcactcgaccc
agtagccgctggtgaggacgagcgttcgggacgctggaagggcaagccaagaccgagtgc
ggcatccacaacccaagtctcggtacgcccagttcttgcagagcaggagc
>Ophnu1 710 bp
gagtcgggctatctgcccctgacccctaacatctgcgatctgaacctcgagaacatggag
cctggatatcatccgctttgccaagatcttctttcccaacctctaccagaccaccgcctt
tggcctactggccttgtcaccatcgacatgctgtctaagctgggccccgcccgttgacct
catcttccttgacaccctgtaccacttcgaggagacctatgatctggtcaaccgggttcg
tgctcggtacggcattaccattcacactttcaagcctgacggcgagactgctgccgagtt
cgaggagacatatggcc---gcctgtacgagctgtctgaggagatgtacgactacctcgc
caaggtgagccgaacgctcttatcacctagaggtgtctgctgtgttgactggccgccggc
gctcgcagggtggccagcgtggcagcctggacattatcgaggtcgacgacgtctacaaga
ttaaccccttagccaactggtcctttggtgatgtgcaaaagtatgtgcgcgagaataatg
tcccctacaacgtccttcttgaccgcggttacaagtcgattggtgactggcactcgaccc
ggtcgctgagggcgaggatgaacgtgcaggccgttggaagggccgcacaagaccgagtgc
ggtatccacaacaacaatcccggtacgcacagttcctcgcgaggtgttgc
>Ophpi1 710 bp
gagtctggttatctacccttgactcccagcatctgcgacctgaacctcgagaacatggag
cctggacatcttgcgtttcgccaaggtcttcttccccaacctctaccagactacagcctt
tggcctaccggcctcgttaccatcgacatgctatcaagattggggcccgctcgtcgatct
tatcttcctcgacaccctgtaccactttgacgagacctacgacctcgtcaaccgcgtccg
tgcacagtacggcatcaccatccacaccttcaagccagacggtgaaacggctgcccagtt
cgaggaaacatatggcc---gcctgtacgagctgtctgaggagatgtacgactacctggc
caaggtgagccgagcgctcgtaccagctagaggtcacggctgtgctgacgggccggcggc
ggtctcagggtggccagcgcggtagcctggacatcatcgaagtcgacgacgtctacaaga
tcaatccgctggccaactggtcgtttggcgaagtgcagaagtatgtgcgcgacaacaatg
tgccgtacaacgtgctattggatcggggctacaagtcgattggcgattggcactcgaccc
agtggccgagggcgaggatgagcgtgccggccggtggaagggccgtacaagactgagtgc
ggtattcacaacaacagtctcggtacgcacaattccttgcgaggcgatgc
>Ophpic1 710 bp
gagtccggctatctgcccttgacccctagcacctgcgacctgaaccttgagaacatggag
cctggacatcttgcgtttcgccaagatcttcttccccaacctgtaccagacgaccgcctt
tggcctactggcctcgtcaccatcgacatcctctccaagctgggccctgcccgttgacct
catcttcctcgacaccctataccacttcgaggagacctacgacctggtcaaccgcgtccg
tacgcagtatggcatcaacatccacaccttcaagcccgatggcgagactgctgctgagtt
cgaggccacatacggtc---gcctgtatgagctatccgaggagatgtacgactacctcgc
caaggtgagccgagcgctcgtaccaccttgaggtcaccgccgtgctgactggccgccggc
ggtcgcagggcggccagcgcggcagcctagatatcatcgaggtcgatgacgtctacaaga
tcaacccgctggccaactggtcgtttggcgaggtgcagaagtacgtgcgcgagcacaacg
tgccatacaacgctttgcttgatcgcggctacaagtcgattggcgactggcactcgaccc
ggtggccgagggcgaggatgagcgtgccggccggtggaagggccgcacaagactgagtgc
ggcatccacaacaacagtctcggtatgcgcagttcctcgcgagacgccac
>Panst_KUC8834_1_1 710 bp
--ccaccatcatatgctcctgtcggagaccagctcgcccatcaacctccgcaccctcacc
ccaggagatcctcgcctggggcgtcgcgcacctccccaacctctaccaaacaaccgcctt
cggcctacaggcctcgtcgccatcgacatgctctccaaaatcaccc-------cgccgct
catcttcctcgacacgctctaccacttccccgagacctacgcgctcgtggaggaggtgaa
ggcgcggtat-gggtgggggtgcatgtgttcaaggctgcgggtgagaacgtgcgggagtt
tgaggagcggtatggggagaggctgtgggagaggaacgaggatttgtatgatttcgcggt
taaggtgaacccgccgcgcctacgaactcaacgtccaagccgtaataacgggccgccgcg
cctcccaaggcggcgaccgcacctccctccccccgctcgaatccgacgaaatcctcaagc
tgaaccccctcttcgagtggaccttccccttcatcgagtggtacatcgacgaataccacg
taccccgaaacgcgctgcttagtaaagggtatcgcagcgtgggggattggcatagcacag
ggcgggggagggggagggggaaaggagtgggcggtggagg---gggagaagagtgagtgt
gggttgcatc-----------------ggaattattttagatgagggagg
>Panst_LUM_1_1 710 bp
----------atatgctcctgtcagagaccagctcgcccatcaacctccgcaccctcacc
ccaggagatcctcgcctggggcgtcgcccacctccccaacctctaccaaacgaccgcctt
cggcctacaggcctcgtcgccatcgacatgctctccaaaatcaccc-------cgccgct
catcttcctcgacacgctctaccacttccccgagacctacgcgctcgtggaggaggtgaa
acaaaggtat-acgtgggggtgcatgtgttcaaggctgcgggtgagacggtg-aggagtt
cgaggagaggtatggggagaggctgtgggagaggaatgaggatttgtatgatttcgcggt
caaggtgaacccgccgcgcgtaccaactcaacgtccaagccgtcatcaccggccgccgcg
cctcccaaggcggcgaccgcgcctctctccccccgctcgaagccgacgaaatcctcaagc
tgaaccccctcttcgagtggaccttccccttcatcgagtggtacatcgacgaatacaagg
tcccgcgcaatgcgctgctcagtcaggggtatcgcagtgtgggggattggcatagcacag
ggtgggggagggggagggggagcggagtggaaggtggaag---gggagaagacggagtgt
gggttgcatc-----------------ggaattattttagatgagggagg
>Parch1 710 bp
gagtctggctatttggccttcagcaaacacacctgaatcatcaacctgcagcagctcgag
cccagatatcctcaaatggtgcatcatgactcttcctggactcttccaaaccactgcttt
tggcctactggtctcgtcactgtcgacatgctgtccaagctcgaagagcacaatcgactt
gatcttcctggacactttgtaccacttcgacgagacatatgctcttgttgaccgcgtccg
aagacgctacggaacccctgtccatgtctacaagcccgctggtgacactgttgacgactt
tacccgcaagcatggcaacaagctgtgggatacaaatgacgaattgtacgattacgtcgc
caaggtgaaccgagcgtgcctacgaacttcaagtcaaggctgtcttgacaggtcgacgac
gtagccaaggtgcccagcgcggggcactggatatcgttgaagtcaccgaggtgattaaga
tcaatccactggccaactggagtttcgctcaggtcaaggcctacgttgacgccaacgatg
ttccttacaatgaccttctgaaccagggatacaagagtgtcggcgactggcactcaaccc
agtggctgctggtgaggatgagcgctcgggacgatggaagggcaagccaagaccgaatgc
ggtatccacaacccaagtcgcgctatgcgcaattccttcggagcaggaat
>Parchr1 710 bp
gagtctggctacttggccttcagcaagcacacctcaatcatcaacttgcagcagctcgag
cccagatatcctcaaatggtgcatcatgactcttcctggacttttccaaaccaccgcctt
tggcctactggcctcgtcactgtcgacatgctttccaagcttgaagagcacaatcgactt
gatcttcctggacactttgtaccacttcgacgagacatatgctcttgttgaccgtgtccg
gagacgctacggaacccctgtccatgtctacaagcccgctggtgacaccgttgacgactt
cacccgcaagcatggcgacaagctgtgggataccaacgacgaattgtacgactacgtcgc
caaggtgaaccgagcgtgcctacgaacttcaagtcaaggctgtcttgacaggtcggcgac
gtagccaaggtgcccagcgcggcgcactggatattgttgaagtcaccgaggtgatcaaga
tcaatccactcgccaactggagtttcgctcaggtcaaggcctacgttgacgccaacgatg
tcccttacaatgaccttctcaaccaaggatacaagagtgtcggcgattggcactcgaccc
ggtggctgctggtgaggatgagcgctcagggcgatggaagggcaagccaagaccgaatgc
ggtatccacaacccaagtcgcgttacgcgcaattccttcggagcaggaat
>Parsp1 710 bp
gaatctggttatctgccattctccaagctcatctcaatcctcaacctggcccagctcgag
cccagatatcctccgttggtgcatcacttccctgcctggcctctaccaatccacagcctt
tggtttaccggtttagttacggtggatatgctgtctaagctggatgagtccagtcgatct
catcttctacgataccctctaccagttccaggagactcttgaccttgtcgagaaggttcg
acaacgctatggcaacaccatccacgtctacaagccccgcggcaacacgactgaagactt
cgaggccaagtacggcaagaacttttgggatgtcaacgacgagaagtacgactacgttgc
caaagtgaaccgctcgggccaatgagctcaatgtcaaggccctcttaactggaagacgaa
agagccaaggtggcaagcgtggtgacctcgatatcatcgaagtgactgacatcatcaaaa
tcaaccctctcgccaactggtccttcgcccaagtaaaggagtatgtcgacgcgaacaagg
ttccctacaatgaccttcttgaccgcggatacaagagcgttggtgactggcactcaaccc
tgtcgccgctggcgaggacgagcgcgccggtcgctggaagggaaagacaagaccgagtgc
ggcattcacaaccccagtcgcgatatgcccagtttctggccaacaacaac
>Penant1 710 bp
gagtctggctatgtcccctttaccaagctcatcttcatcctcaacttacaattccttgag
cctagagatcctgagatggtgcattacttctctgccccaccttttccagaccactgcttt
cggtctactggtcttgttaccctggatatgctatccaagttggaggcccagagtcgacct
catcttccttgacactcttcaccactttgacgagaccctgtctctggtcgaccgtgtccg
cagacgctacaacaacaacatccacgtgtacaagcctgctggtgagaccgccgaagagtt
caaggccaagtacagtgaccgcctctgggaaactgacgatgctctctacgactgggttgc
caaggtgagcccagcgtgcctacgaaatgaatgtccacgctgtcctcactggccgccgcc
gtagccagggtggcaagcgtggtgacctcgacatcatcgaagttgacgaggttatcaaga
tcaatcccatggccaactggtctttcgaccaagtcaaggcatacgtcaaggagcacgacg
ttccatacaacgagctactcgaccgtggctacaagagcattggtgactggcactccaccc
cgttgccgataacgaggacgagcggtccggtcgctggaagggtcagagaagaccgagtgt
ggtatccacaaccccgctccaagtatgcccagtacctgatgagatggaac
>Penbi1 710 bp
gagtctggctatactccctttacaaagcccatctgcatcttgaacttgcaattcctcgag
cctagatatcttgagatggtgcattacatcactccctcatctgttccagaccactgcctt
tggtctacaggcctggtcaccctggacatgctgtccaagctggatgctcagagtggactt
gatcttcctagacaccctccaccactttgatgagaccctcaacttggtcgaccgggtccg
caagcgttacttgaacaacgtccacatctacaagcctgctggtgagaccgcagccgagtt
cgagtccaagtacggtgcccgcctctgggaagccgatgaccaactctacgactgggttgc
caaggtgagcccagcgtgcctacgaactcaacgtccacgccgtcctaaccggtcgccgcc
gcagccaaggtggcaagcgtggtgacctcgacgtcatcgaagtcgacgaggtgatcaaga
tcaaccccatggccaactggtccttcgaccaggtcaagcagtacgttcgggagaacaacg
tcccttacaacgagctcctcgaccgtggctacaagagtatcggtgactggcactccaccc
cgtcgccgagaacgaggacgagcgctctggtcgctggaagggccagagaagactgagtgt
ggtatccacaaccccgctccaagtatgcccagtacctgatgagatggaac
>PenbrAgRF18_1 710 bp
gagtccggctatgttcccttcaccaagctcaccttcatccttaacctccagttcctcgag
cccagagatcttgagatggtgtatcacttcactccctcatctcttccagactactgcctt
tggcttactggtctggttaccctggatatgctgtctaagctcgaggctcagagttgacct
catcttcctcgacaccctctaccactttgatgagaccaagtccctggtcgaccgtgtgcg
ccgcaagtataacaacaacgtgcacatctacaagcctgccggcgacaccactgccgaatt
cgaagccaagtacggcaccaagctctgggaagtcgatgaccagctttacgactgggttgc
caaggtgagcccagcgtgcctacgaaatgaacgtccacgcagtcctcactggtcgccgcc
gcagccaaggtggcaagcgtggcgacctcgatatcatcgaagtcgacgaagttatcaaga
tcaaccccatggccaactggtctttctctcaagttcagcaatacgtcaaggagaacgatg
ttccttacaacgagcttctcgaccgtggatacaagagtgttggtgactggcactccaccc
cgttgctgaaggcgaggatgagcgttctggccgctggaagggtcagagaagaccgagtgc
ggtatccacaacaacgttccacctacgccatgtacttgatgagctagagc
>Penca1 710 bp
gagtctggctatgtccccttcaccaagctcaccttcatcctcaacttgcaattccttgag
cctagagatcctgagatggtgcattacttctctgccccaccttttccagaccactgcttt
cggtctactggtcttgtcaccctggatatgctatccaagctggaggcccagagttgacct
catcttccttgatactctgcaccacttcgacgagaccctgtctctggtcgaccgtgtccg
cagacgctacaacaacaacattcacgtgtacaagcctgccggtgaaaccgccgaggaatt
caaggcaaagtacggtgaccgcctctgggaaaccgatgatgctctctacgactgggttgc
caaggtgagcccagcgtgcctacgagatgaacgttcacgccgtcctcactggccgtcgcc
gcagccagggtggcaagcgtggtgacctcgacatcatcgaagttgacgaggttatcaaga
tcaaccccatggccaactggtccttcgatcaagttaagcaatacgtcaaggagcacgacg
tcccatacaacgagctcctcgaccgtggctacaaaagcattggtgactggcactccaccc
cgttgctgacaacgaggacgagcgctccggtcgctggaagggtcagagaagaccgagtgt
ggtatccacaaccccgctccaagtatgcccagtacctgatgagatggaac
>Pench1 710 bp
gagtcgggctatgttcctttcaccaagcccatcttcatcctcaacttgcaattccttgaa
cctagagatcttgagatggtgcattacttcgcttcctcatctcttccagaccactgcctt
tggtctacaggtcttgttacattagacatgctgtcgaagctggaggcccagagtcgacct
cgtcttcctcgacactctctatcacttcgatgagacaatgtccctagtagaccgtgtgcg
ccgcaggtacaacaacaatgtgcacatctacaagcccgctggcgaaaccactgccgaatt
cgaagccaagtacggcgctaagctctgggaagtcgacgaccaactctacgactgggtggc
caaggtgagcccagcgtgcctacgagatgaatgttcacgccgttctcactggtcgccgcc
gcagccaaggaggcaaacgtggtgaccttgacatcattgaagtcgacgaggtcatcaaga
tcaacccaatggccaactggtcctttgaccaggtcaagcagtacgtcaaggagaacgatg
tgccctacaacgagctcctcgaccgtggttataagagcattggtgactggcactccaccc
cgttgctgagggagaggacgagcgctctggtcgttggaagggacagagaagaccgagtgt
ggtattcacaaccccggtccaagtatgcccagtacttgatgagatggagc
>PenchWisc1_1 710 bp
gagtcgggctatgttcctttcaccaagcccatcttcatcctcaacttgcaattccttgaa
cctagagatcttgagatggtgcattacttcgcttcctcatctcttccagaccactgcctt
tggtctacaggtcttgttacattagacatgctgtcgaagctggaggcccagagtcgacct
cgtcttcctcgacactctctatcacttcgatgagacaatgtccctagtagaccgtgtacg
ccgcaggtacaacaacaatgtgcacatctacaagcccgctggtgaaaccactgccgaatt
cgaagccaagtacggcgctaagctctgggaagtcgacgaccaactctacgactgggtggc
caaggtgagcccagcgtgcctacgagatgaatgttcatgccgttctcactggtcgccgcc
gcagccaaggaggcaaacgtggtgaccttgacatcattgaagtcgacgaggtcatcaaga
tcaacccaatggccaactggtcctttgaccaggtcaagcagtacgtcaaggagaacgatg
tgccctacaacgagctcctcgaccgtggttataagagcattggtgactggcactccaccc
cgttgctgagggagaggacgagcgctctggtcgttggaagggacagagaagaccgagtgt
ggtattcacaaccccggtccaagtatgcccagtacttgatgagatggagc
>Penex1 710 bp
gagtctggctatgtgcctttcaccaagcccatcttcatcctcaacttgcaattccttgag
cctagagatcttgagatggtgcattacttcgcttcctcatctcttccagaccactgcctt
tggtctacaggtcttgtcaccttggacatgctatccaagctggaggcccagagttgacct
cgtcttcctcgatactctttatcacttcaatgagacaatgtccctggtcgaccgtgtgcg
tcgcaagtacaacaacaatgtccacatctataagcccgctggcgaaaccactgccgaatt
cgaagccaagtacggcaccaagctttgggaggttgacgaccaactctacgactgggtggc
caaggtgagcccagcgtgcctacgagatgaatgtccacgccgttctcactggccgccgcc
gcagccaaggtggcaagcgtggtgacctcgacatcatcgaagtcgacgaggtcatcaaga
tcaaccccatggccaactggtcctttgaccaggtcaagaagtacgtcaaggagaacgatg
tgccctacaacgagctcctcgaccgtggttacaagagcattggtgactggcactccaccc
cgttgctgagggagaggacgagcgctctggtcgctggaagggacagagaagactgagtgt
ggtattcacaaccccggtccaagtacgcccagtacttgatgagatggagg
>Penfla1 710 bp
gagtcgggctatgttcctttcaccaagcccatcttcatcctcaacttgcaattccttgaa
cctagagatcttgagatggtgcattacttcgcttcctcatctcttccagaccacagcctt
tggtctacaggtcttgttacattggacatgctgtcgaagctggaggcccagagtcgacct
cgtcttcctcgacactctctatcactttgatgagacaatgtccctggtcgaccgtgtgcg
ccgcaggtacaacaacaatgtgcatatctacaagcccgctggcgaaaccactgccgaatt
cgaagccaagtatggcgctaagctctgggaagtcgatgaccaactctacgactgggtggc
caaggtgagcccagcgtgcctacgagatgaatgtccacgccgttctcactggtcgccgcc
gcagccaaggcggcaagcggggtgaccttgacatcatcgaagttgacgaggtcatcaaga
tcaaccccatggccaactggtcctttgaccaggtcaagcagtacgtcaaggagaacgatg
tgccctacaacgagctccttgaccgtggttataagagcattggtgactggcactccaccc
cgttgccgagggagaggacgagcgctctggtcgttggaagggacagagaagaccgagtgt
ggtattcacaaccccggtccaagtatgcccagtacttgatgagatggagc
>Pengl1 710 bp
gagtctggctatatccccttcaccaagctcatcttcatcttgaacttgcagttcctcgag
cctagatatcttgagatggtgcattacatcactccctcatctcttccagactactgcctt
tggtctactggcctggtaactctggatatgttgtccaagctggaagcccagagtggatct
tattttcctcgatacgctgcaccacttctccgagacccttaacctggtcgaccgggttcg
caagcgttacttgaacaatgtccacgtgtacaagcctgccggcgagacagctgccgagtt
tgaatctaagtatggcgcccgtctgtgggaggttgatgaccagctctacgactgggttgc
caaggtgagcccagcgtgcctacgaattgaatgtccacgccgtcctgaccggtcgtcgcc
gcagccaaggtggcaagcgtggtgacctcgacgttattgaagtcgacgaggtgattaaga
tcaaccccatggccaactggtcctttgaccaggttaagcagtacgctcgtgacaacaacg
tcccctacaacgagctcctcgaccgtggctacaagagtgtcggtgactggcactccaccc
cgttgctgagaacgaggatgagcgctctggtcgctggaagggtcagagaagaccgagtgt
ggtatccacaaccccgctccaagtatgctcaatacctgatgagatggagc
>Penja1 710 bp
gagtctggctatactcccttcaccaagctcatctccatcctcaacctccagttccttgag
cccagacatcctgagatggtgcatcacatcactgcctcacctgttccagaccacagcctt
tggcttactggccttgtcacccttgacatgttgtccaagctggatgcccagagtcgacct
catcttcctggacactcttcaccacttccctgagaccctggctcttgtggacaaggtccg
caagcgttacctcaacaacgtgcacgtgtacaagcctctcggtgacactgctgccgagtt
cgagtccaagtacggctcgcgcctgtgggaggtcgatgatcagctctacgactgggttgc
caaggtgagcccagcgtgcttacgagatgaatgtccacgccgtcctcactggccgtcgcc
gtagccagggtggcaagcgtggtgacctcgacgtcatcgaggttgacgaggtcatcaaga
tcaaccccttggccaactggtcctttgagcaagtcaaggcctacgtcaaggaacacaacg
tcccatacaacgagctccttgaccgtggctacaagagcgttggtgactggcactcgaccc
cgtcgctgacaacgaggatgagcgttctggtcgctggaagggccagagaagaccgagtgt
ggcatccacaaccccgctcgaagtacgcccagtacttgatgagatggagc
>Penla1 710 bp
gagtcgggctatgttcctttcaccaagcccatcttcattcttaacttgcaattccttgaa
cctagagatcttgagatggtgcattacttcgcttcctcatctcttccagaccactgcctt
tggtctacaggtcttgttacattggacatgttgtccaagcttgaggcacagagtcgacct
cgtcttcctcgacactctctatcacttcgatgagacattgtccctggtcgaccgtgtgcg
ccgcaggtacaacaacaatgtgcacatctataagcccgccggcgaaaccactgctgaatt
cgaagccaagtatggcgctaagctctgggaagtcgatgaccagctctacgactgggtggc
caaggtgagcccagcgtgcctacgagatgaatgttcacgccgttctcactggtcgtcgcc
gcagccaaggcggcaagcgtggtgacctcgacattatcgaagttgacgaggtcatcaaga
tcaaccccatggccaactggtcctttgaccaggtcaagcagtacgtcaaggagaacgatg
tgccctacaacgaactccttgaccgtggttacaagagcattggtgactggcactctaccc
cgttgctgagggagaggacgagcgctctggtcgttggaagggacagagaagaccgaatgt
ggtatccacaaccccggtccaagtatgctcagtacttgatgaaatggagc
>Penox1 710 bp
gagtctggatatgtccccttcaccaagctcatcttcatcctgaacctgcaatttcttgag
cccagaaatcctgagatggtgtatcacatcactgcctcacctgttccagaccactgcctt
tggcttacgggtctggtcacattggacatgatgtcaaaactgaatgctcaaagttgacct
catcttccttgacacccttcaccacttctccgagaccctgagccttgtggacaaggtccg
gaaacgctacctcaacaacatccatgtctacaagcccttgggcgacactcctgccgagtt
cgagtccaagtatggagctcgtctttgggaggctgacgaccagctgtatgactgggtggc
caaggtgagcccagcgtgcctacgagttgaatgttcacgctgttctcactggtcgtcgcc
gtagccagggtggtaagcgtggcgacctggacgtcatcgaggtcgatgaagtgatcaaga
tcaaccccttggccaactggtcgtttgaacaagtcaaggcctacgtgaaggagcacaacg
tgccttacaacgagctccttgaccgaggctacaagagcattggtgactggcactccaccc
tgtcgctgaaaatgaggacgagcgctctggtcgctggaagggtcagagaagaccgaatgt
ggaatccacaatcccgctccaaatatgcccagtacttgatgagatggagc
>Penpol1 710 bp
gagtcgggctatgtcccttttaccaagcccatcttcatcctcaacttgcaattccttgag
cctagagatcttgaaatggtgcattacttcgcttcctcatctcttccagaccactgcctt
tggtctacaggtcttgtcaccttggacatgctgtcgaagctggaggcccagagttgatct
tgtcttcctcgatactctgtaccacttcaatgagaccatgtccctggtcgaccgtgtgcg
tcgcaagtacaacaacaatgtgcacatctataagcccgctggcgacaccactgccgaatt
cgaagccaagtacggcaccaagctctgggaggtcgacgaccaactttacgattgggtcgc
caaggtgagcccagcgtgcctacgagatgaatatccacgccgttctcactggccgccgtc
gcagccaaggcggcaagcgtggtgacctcgacatcatcgaagttgacgaggtcatcaaga
tcaaccccatggccaactggtcgtttgaccaggtcaagcagtacgtcaaggagaacgatg
ttccctacaacgagctcctcgaccgtggttacaagagcattggtgactggcactccaccc
cgttgctgagggagaggacgagcgatctggtcgctggaagggacagagaagactgagtgt
ggtattcacaaccccggtccaagtacgcccagtacttgatgagatggagc
>Penra1 710 bp
gagtctggctacgttcccttcaccaagctcacctgaatcctcaaccttcagttcctcgag
cccagaaatcttgaagtggtgtgtcacttcgttgcctcatctctaccagaccactgcctt
tggtctactggactcgccacactcgacatgctgtccaagcttgatgcccagagttgacct
catcttccttgatactctttaccacttcgatgagaccatgtctttgattgagcgtgtccg
cagcaaatataacaacaacgtgcacatctttaagcctgctggtgaaaccactgccgaatt
cgaaaacaaatatggcaccaagctttgggagctcgatgatcagctttacgactggattgc
caaggtgagcccagcgtgcctacgaaatgaatgtccacgccgttctcactggccgccgcc
gcagtcaaggtggcaagcgtggcgacctcgacatcattgaagttgacgaggttatcaagg
tcaatcccatggccaactggtctttcagccaagtccaggaatacatcaagcaaaacgatg
ttccctacaacgaacttctcgatcgtggctacaagagcgtcggcgactggcactctaccc
cgtcgctgagggcgaggatgagcgttctggtcgctggaagggtcaaagaagactgagtgc
ggtatccacaacaacgttctaagtactctctctacctgatgagctggagc
>Pensol1 710 bp
gagtcgggctatgtcccttttaccaagcccatcttcatcctcaacttgcaattccttgag
cctagagatcttaaaatggtgcattacttcgcttcctcatctcttccagaccactgcctt
tggtctacaggtcttgtcaccttggacatgctctcgaagctggaggcccagagttgatct
cgtcttccttgatactctgtaccacttcaatgagaccatgtccctggtcgaccgtgtgcg
tcgcaagtacaacaacaatgtgcacatctataagcccgctggcgacaccactgccgaatt
cgaagccaagtacggtaccaagctctgggaggttgacgaccaactctacgactgggtcgc
caaggtgagcccagcgtgcctacgagatgaatgtccacgccgttctcactggccgccgcc
gcagccaaggtggcaagcgtggtgacctcgacatcatcgaagtcgacgaggttattaaga
tcaaccccatggccaactggtcctttgaccaggtcaagcagtacgtcaaggagaacgatg
tgccctacaacgagctcctcgaccgtggttacaagagcattggtgactggcactccaccc
cgtcgctgagggagaggacgagcgatctggtcgctggaagggacagagaagactgagtgt
ggtattcacaaccccggtccaagtacgcccagtacttgatgagatggagc
>Pensoli1 710 bp
gagtcgggctatgtcccttttaccaagcccatcttcatcctcaacttgcaattccttgag
cctagagatcttgaaatggtgcattacttcgcttcctcatctcttccagaccactgcctt
tggtctacaggtcttgtcaccttggacatgctgtcgaagctggaggcccagagttgatct
cgtcttccttgatactctgtaccacttcaatgagaccatgtccctggtcgaccgtgtgcg
tcgcaagtacaacaacaatgtgcacatctataagcctgctggcgacaccactgccgaatt
cgaagccaagtacggcaccaagctctgggaggtcgacgaccaactctacgactgggtcgc
caaggtgagcccagcgtgcctacgaaatgaatgtccacgcagttctcactggccgccgcc
gcagccaaggtggcaagcgtggtgacctcgacatcatcgaagtcgacgaggtcatcaaga
tcaaccccatggccaactggtcctttgatcaggtcaagcagtacgtcaaggagaatgatg
tgccctacaacgagctcctcgaccgtggttacaagagcattggtgactggcactccaccc
cgtcgctgagggagaggacgagcgatctggtcgctggaagggacagagaagactgagtgt
ggtattcacaaccccggtccaagtacgcccagtacttgatgagatggagc
>Pensub1 710 bp
gagtctggttatgtccccttcaccaagctcacctccatcctcaacctgcaattccttgag
cctagatatcctgagatggtgcatcacatcacttcctcacctcttccagaccacggcctt
tggcctactggtctcgtcaccctggatatgctgtccaagttggaggcccagagttgatct
gatcttcctcgacacactgcaccacttccccgagactttggctctcgtggacaaggtccg
cagacgttacctcaacaacgtgcatgtgtacaagccactcggtgacactgccgctgagtt
cgaatccaagtatggctcccgtctctgggagatggatgaccagctctacgactgggttgc
caaggtgagcccagcgtgcctacgagatgaatgtccacgccgttctcactggccgtcgcc
gcagccaaggtggcaagcgtggtgacctcgacgtcatcgaggtcgacgaagtcatcaaga
tcaaccccatggccaactggtccttcgaccaagtcaaggcctacgtcaaggagcacaacg
tcccctataacgagctcctcgaccgtggctacaagagcgttggtgactggcactcgaccc
tgttgctgacaacgaggacgagcgttccggtcgctggaagggccagagaagaccgagtgc
ggtattcacaatcccgctccaagtacgcccagtatctgatgagatggaac
>Penth1 710 bp
gagtcaggctatgtcccttttaccaagcccatctccatcctcaacttgcaattccttgag
cccagagatcttgaaatggtgtattacttcgcttcctcatctcttccagaccactgcctt
tggtctacaggtcttgtcaccttggacatgctgtcgaagctggaggcccagagttgatct
cgtcttcctcgatactctgtaccacttcaatgagaccatgtccctggttgaccgtgtgcg
tcgcaagtacaacaacaatgtgcacatctataggcccgctggcgacaccactgccgaatt
cgaagccaagtacggcaccaagctctgggaggtcgacgaccaactctacgactgggtcgc
caaggtgagcccagcgtgcctacgagatgaatgtccacgccgttcttactggccgccgcc
gcagccaaggtggcaagcgtggtgacctcgacatcatcgaagttgacgaggtcatcaaga
tcaaccccatggccaactggtcctttgaccaggtcaagcagtacgttaaggagaacgatg
tgccctacaacgagctcctcgaccgtggctataagagcattggtgactggcactctaccc
cgttgctgagggagaggacgagcgatctggtcgctggaagggacagagaagactgagtgt
ggtattcacaaccccggtccaagtatgcccagtacttgatgagatggagc
>Pestal1 710 bp
gagtcgggctacctgcccctgaccccgcgcacctcaatcctcaacctcgagaggctgtcg
cctggaccgtcttcgcctttgccgactcatcttccccaacctctaccagacgactgcctt
tggcctagcgggctcgtcaccatcgacatgctggcaaagatccagggcccggattgacct
ggtcttcctcgacaccctgtaccacttccaggagaccctcgacctcgtcgagcgggtcga
gaccaagtacaacgtcaaggtacacaccttcaagcccaacggcaacaccaccgccgagtt
cgaggagcaatacggcgagaagctgtacgacatcgcatccgagctgtacgactacatcgc
caaggtgagcccagcgagcatacgacctccatgtcgccgcagtcctcaccggacgccgcc
ggtcgcagggcggacaacgcgacaagattcccatcctcgaggtggaagaggtcgtcaaaa
tcaaccccctggtcgactggtcgttcaagcaagtcaaggcgtacatcgacgagcaccagg
ttccatacaatgtcctcctcgaccagggctacaagtctgtgggtgactggcactcgaccc
cgtcgctgagggcgaggacgagcgcgccggtcgctggaagggccagccaagaccgagtgc
ggcatccacaacaaaagtctcgctacgccctcttcctggag---agcagc
>PhaPMI808 710 bp
gaatcaggctatttgaccttcagcaagcacacctcaattatcaacctgcagaatctcgag
cccagacattctgagatggtgcatcacgaccttgccagggcttttccagactactgcttt
tggtctaccgggcttgttactgttgacatgctctctaaacttgatgaacacaatcgactt
gatcttcttggatactctatatcacttcgacgagacatatgctttagtcgatagaatacg
aaggcgctatgcaacccctgtccacgtttacaaacccgctggcgacaccgtcgccgactt
caccggcaagcatggtgacaagctttgggacaccaatgatgaactctatgattatgttgc
taaggtgagccgagcgtgcttatgagcttcaggtcaaagcggtcttgaccggtcgacgac
gcagccaaggcgcccagcgaggtgctttagacattgtcgaagtcactgaggtcattaaga
tcaacccgctggccaattggagctttgcccaagtcaaagagtatgtcgatgccaacgacg
tcccatacaatgagcttctcaaccaaggatacaaaagtgttggtgactggcactcaaccc
agtagctgcaggcgaggatgagcgctcgggacgctggaagggcaggcgaagactgagtgt
ggtattcacaacccaagtctcgttatgcacaatttctcctgagcaggagt
>Phaal1 710 bp
gagtctggatatctgccatttacacctaccatctcaaacatcaacttagagaagatgcac
cctggatatcctccgcttctcaaaggtgctctttcccaacctatatcaaacaacagcatt
cggcctacaggtctcgtgaccatcgacatgctctccaagatccagacccagcgtcgacct
catcttcctcgacactctatatcacttccaggagacctacgacctcgtcgagcgcgtcaa
gcaacgatataacatcaaggtgcacacattcaagcccgacggtgacacagccgccgagtt
cgaggagaagtacggcgagaaactgtacgaggtggcgtcggagttgtacgattggatcgc
caaggtgagcccaacgctcgtacgacctcaacgtggccgccgtgctgaccggccgccggc
gctcgcagggcggccagcgcaacacgatcccggtcatcgagatcgacgaggtcatcaaga
tcaacccgctcgtcaactggtccttcaaggacgtgcagagctacatcaaggagaacgacg
tgccctacaacgccctgctcgaccagggctacaagtccgtcggcgactggcactcgaccc
cgtcgcggagggcgaggacgagcgggccggccgctggaagggccagagaagaccgagtgc
ggcatccacaacaaaagtcccgctatgcacagttcctcgagagatggagc
>Phaca1 710 bp
-actaacggcaccctctcctctcacaaaggagctcgagcatcaaccttcgccctcttgtg
ccaggatatactacgatgggctatcgagcacgtccctggtctctatcaaaccaccgcgtt
cggcctactggcctcgtggccatcgacatgctctcgaagatcacgc-------cgcctct
catcttcatcgacaccctgtaccacttccaggagacgtatgagctggtggaggacgttag
gaagaagtac-actgtcccctccacgtttacaagcccgatggcgagacagtgcaggactt
tgagaaaaagtttggggagaagctttgggagcgggacgaagagctttacgacttctcagt
aaaagtgaacccgtcgtgcgtacgagcttgacgtgagggccgttattactggccgccgcg
cctcacaaggaggcgaccgtgcaaacctgcagcccctcgagatagacggtattctcaaac
ttaatccgctgttcgagtggaactttcacctcgtggagtggtacataaaggaaaataatg
tcccacgaaacaagctactcgaccagggctaccgcagcgtcggcgactggcacagtacaa
gagcagcgaaggcgaaggagagcgcgctggacgatgggcgaataagagaagactgaatgc
ggtctgcaca-----------------aggactacttcacatgaaggcag
>PhaeoFL0889_1 710 bp
gagtcaggctacttgccatttacaccaaccatctcaaacctcaacctggagaacatgcac
cctggacatcctccgcttctccaaggtcctctttcccaacctgtaccagtcgacggcctt
tggcctaccggtctcgtgaccatggatatgctttccaagatccagacggcacgtcgacct
catcttcctcgacacactgtatcactttcaggagacgtacgacctcgtcgaacgggtcaa
gctgcgatacaaccttacagtgcacaccttcaagcccgacggcgagacggccgccgagtt
cgaggagaagtacggcgagaagctgtacgaggtggccgcagagctgtacgactggatcgc
caaggtgagcccagcgcgcctacgacctcaacgtggccgccgtactgaccggccgccggc
gctcgcagggcggccagcgcaacaccatcccagtcatcgaggtcgatgaggtcatcaaga
ttaacccgctcgttaactggtctttccaggacgtccagagctacatcaaggagcacgacg
tgccctacaatgccctgctcgaccgcgggtacaagtccgtcggcgactggcactcaaccc
cgtcggcgagggcgaggacgagcgcgccggccgctggaagggccagagaagaccgagtgc
ggtatccacaacaaaagtcccgctacgcccagttcctcgagagatggagc
>Phapo1 710 bp
gagtcgggctatttgaccttcaccaagcgcacctcaattatcaacttgcagaaactagaa
cccagacatcctgaaatgggctatcaccagcttgcctggcctttaccagacaaccgcctt
tggtctactggcctcgttactgtcgacatactgtctaagcttgatgagcataatcgattt
gatcttcctggataccctgtatcactttgacgaaacatatgctctggtagatcgcgttcg
aaggcgttatggtaccccagtccatgtgtacaagccggctggcgacactgtcgacgactt
ttctcaaaagcatggcaacaagctctgggataccaacgatgagctgtacgactacgttgc
caaggtgaaccgagcgtgcctacgagctccaggttaaggctgttctgaccggccgccgac
gaagccaaggtgcccagcgaggcgccctggacattgtcgaagtcacagaggtcatcaaga
tcaatccattggcaaactggagctttgctcaagtcaaggcctacgttgacgccaacaacg
tcccgtacaacgaccttctcaaccaaggatacaagagcgttggtgactggcattctaccc
agtagcagctggcgaggacgagcgatcaggacgctggaagggcaagccaagaccgagtgc
ggtatccacaacccaagtctcgctacgcacagttccttctgagcaggagt
>Phchr2 710 bp
-agtcgtgaacccctcttctctcgcagaagagctcgggtatcaaccttcgccccctcgtg
ccaggacattcttcgatgggccatcgagcatttacctggtctctaccagacgaccgcatt
tggcctactggcctggttgccattgacatgctctccaagatcacgt-------ctcctct
catcttcatcgacaccttgtaccacttccaggagacctatgagctcgtggaggaggtcaa
gcagaagtac-ggtgccctatccatgtgtacaagcccgctggtgagacggtgcaagactt
cgagaagaagtatggcgagaagctctgggaacgcgacgaggaactgtatgacttcgcagt
aaaggtgaacccgtcgcgcgtacgagctcggcgtcaaggctgttatcactggtcgccgtg
cttcccagggaggcgaccgcgcgaacctccagcccctcgaagtggacagcattctcaagc
ttaacccactattcgcgtggaacttccaccttgtggagtggtatgtcaaggagaacaacg
tcccccgaaacaagctactcgatcaaggctaccgcagcgtcggcgactggcacagcacaa
gagtggcgatggtgagggcgagcgtgctggacgttgggcaaacaagagaagaccgagtgc
ggcttgcaca-----------------aggactacttcgcatgaaggctg
>Phiatt1 710 bp
gactcgggctatttgcccttcacgaaacacacctgcatcatcaacttacaaaacctcgag
cc-agagattctgcgatggtgtgtgacaacgttaccgcatttgttccagaccaccgcctt
tggtctactggactcgtgaccctcgatatgctctcaaaaatggacacccagagtcgacat
gatcttccttgatacattgtatcacttctcagagactctcgacctgatcgacaggataag
agcccggtataacaacaatgtgcatatcttcaaacccgtaggcgagaccgaggcagaatt
tgctgctgtgtatggagatcgactatgggaaaccgacggcgaacgatacgactatcttgt
caaggtgagcccaacgtgccaatcagctcaacgtacaagcagttctgacgggacgtcgcc
ggtcacaaggcggcaagcgtggagacttgcctatcattgaggtcgacgaggccatcaaag
tgaaccctctggccaactggtccttcaagcaggttaaggaatacatcgacgccaacagcg
tcccatacaacgcccttctagaccagggctacaagagtgtaggcgactggcactcaaccc
tgttgccgatggtgaagatgagcgggccggacgttggaaaggccaaaaaagaccgaatgt
ggccttcacaacccaagtcgaagtatgcattgttcttgatgagcaggaga
>Phimu1 710 bp
gagtctggatatcttcctctcaccaaaaacacctcaattctgaatctcaacaatcttgaa
cctcgacatcctacgatgggccaagatcacattcccaaatctctaccaaaccaccgcctt
cggtgttctggtctcgtcacacttgacatgctttccaaacttcaaacaccatatcgatgc
catcttcctcgacacactctaccacttccaagaaactcttgatttggtagaggcggcaaa
ggccaggtacaacgttcatctccacgtctacaagccagaaggcagcaccgcagcagagtt
cgaagcacgacatggcaaggaactgtggaagaccaaccctgatctgtacgactgggttgc
aaaggtgagcccaaagagcttacgacctggctgtcgctgctgtcttgactgggcgtcgtc
ggtcacaaggtgccaagcgagagtcgctggacatcatcgagatcgacgaggtgattaaga
tcaaccctctggctggctggagcttcaagcaagttgatgactacatcaagagcaataacg
ttccatacaacaagttgttggatcgaggatacaagagtgttggtgactggcactcgaccc
agtgaaggagggtgaggacgagagagccggacgatggaagggccagcgaagacggagtgc
ggcatccacaacaaagaagcaaatatgcgcagttcttgtagaggctgagc
>Phisc1 710 bp
gagtctggatacctccccctcaccaaaaacacctcaatcctcaacctcaacaacctcact
cctcgaagtcctccgctgggcaaagatcaccttccccaacctctaccaaaccaccgcctt
cggcgttccggcctcgtcaccctcgacatgctctcgaaactgcagacgcccaatcgacgc
catattcctcgacacactctaccatttccaagaaacgctcgacctggtcgagaaagcgaa
ggcgcggtacaacgtgaacctgcacgtctacaaaccagaaggctccacgcccgccgaatt
cgaagcgaagcacggcaaagagctctggaagacaaacgcggaattatatgactgggtcgc
taaagtgagcccagcgcgcgtatgatctgtccgtcgcggcggtgctgacgggaagacggc
gctcgcagggcgcgaagagggagagtcttgatatcgtcgaggtggatgaggtgattaaga
ttaatccgttggcgagctggtcgtttcgggaggtcgaggagtatatccgggagcatgacg
tgccgtataatgagttgttggatcgtgggtataagagtgtgggcgattggcatagtaccc
ggtgaaggagggggaggatgagcgggcggggcggtggaaggggacgagaagacggagtgt
gggattcataataaaggagtaagtatgcgcagtttctgatgagatggagc
>Phlbr1 710 bp
------------ccgctgctctctcagaggagctcaagaatcaacctcaaccctctcgca
ccaagacatcctcaaatggggcgtcgaacacatcgagggactcttccagacgaccgcttt
tggtctacaggcctcgtcgccattgacatgctctccaaattcacat-------ctccgct
tattttcatagacacactgtatcacttccctgagacgtacgagctggtagaagaagtcaa
gaagcggtat-aagtgcctgtaaacgtctataaaccagccagcgagacagcccaggactt
cgagaagaagcatggcgacaagttatgggagcgggacgaggagttgtacgatttctccgt
aaaagtgaacccgacgcgcatacgaactaggtgtcaaggcggtcatcactggtcgtcgcg
catcgcagggcgcagaccgcgccaacctgcgaccgcttgaagtggacagcatgctcaagc
tcaaccctctatgcacctggaatttccaccttgtcgagtggtacatcaaagagaacaatg
ttccacgaaacaagctgctagatcaagggtaccggagcgtgggcgattggcacagcacaa
gagcggcgagggagaaggcgagcgtgccggacgctgggctgggaggagaagactgagtgc
gggctgcacg-----------------ttgactacttcaaatgaaggctg
>Phlcen1 710 bp
------------cctctactttctcagacgacctcgaaaattaacctccgtcctctcgtt
ccaagatatcctccgatgggcagtggaacatattccaggtctcttccagactacagcctt
tgggctacgggtctcgtcgccatcgacatgctctcgaaaatcacat-------cacccct
tattttcatcgacactttgtaccacttccctgaaacccacgagcttgtggaagaggtcaa
gacccggtat-atgtccctgtgactgtatataagcctgagggtgaaactgtccaggactt
tgagaagaagcacggagaaaaactctgggagcgggacgaggaactgtatgattttgtagt
caaggt------------------------------------------------------
ggtcacagttgagc----------------------------------------------
-------------------------------------atgatacactga-----------
------------------------------------------------------------
------------------------------------------------------------
--------------------------------------------------
>Phlrad1 710 bp
------------cccctgctctctcaaaggagctcgcgaatcaacctcaaccctctcgcg
ccaggacatcctccgatgggccactgagcacatcgaggggctattccagacgaccgcgtt
tggcttaccggtctcgtcgctattgacatgctctccaaaatcacct-------ctccgct
tatttttatcgataccctctaccattttcctgagacgtacgagctcgtggaagaggtcaa
agcgcgttac-acgttcctgttaacgtatacaaacccgagggcgagacggcgcaagattt
cgagaagaagcatggcgagaaactgtgggagaaggacgaagagctgtatgatttttccgt
gaaggtgagcccggcgagcctacgaactgggcgtaaaggctgttatcactggccgtcgtg
cttcgcagggcgcggaccgggcaagtctgcagccattggaagtagacagtatgctcaagc
taaatcctctctgcacgtggaactttcacctcgtggagtggtacatcaaagagaacgagg
ttccgcggaacaaactgcttgaccaggggtaccgcagcgtgggcgactggcacagcacaa
gagcggcgatggagagggggagcgtgctggacgctgggcagggcgcagaagacagaatgt
gggctgcacg-----------------tcgactatttcaaatgaaggctg
>Phomu1 710 bp
gagtccggatatttgcccttcagcaagctcacctcaatcctcaatctgcaaaagcttgag
cccagacatcctcaaatggtgcatcacatccctgcctgggctgtcccagacaactgcctt
tggattactggtctcgtcactcttgacatgctctcgaagatggatgagcacaacggacat
gatcttcctggacacccttttccactttgacgagacttacgcactggttgaccgcatccg
caagaggtacaacacccccatccacatttacaagcctgccggcgataccgttgaggactt
caacgcacgatacggcgagaagctttgggagaccaacgaggaccactacgactacgttgc
caaggtgagccgagcgtgcctatgagctacaagtcaaggctgccattacaggacgccgcc
gaagccaaggaggcaagcgtggtgacctcgacatcattgaagtcaatgaggtcatcaaga
tcaatcctcttgccaactggtcatttgcccaggtcaaggagtacatcgacgccaacgacg
ttccttacaatgagctcctgaacaagggctacaagagcgttggtgactggcactcgaccc
tgttgctgccggagaggacgagcgtgcgggacgttggaagggccgcgcaagaccgagtgc
ggaatccacaacccaagtcgaagtatgcgcagttcctcaagagcaagaga
>Photr1 710 bp
gagtctggctatttgaccttcaccaagctcatctcaatcatcaacttgcagaagctcgag
cctagatatcctgaaatggtgtatcacatccttgccaggtctcttccagacaacggcctt
tggcctactggcctggtcactattgatatgctatccaagctcgatggccacaatcgacct
tattttcttggatactttgtatcacttcgatgagacgtatgcgcttgtggaccgggtccg
aagacgctacggaactcatgttcacgtatacaagcctgccggcgacacagtcaaccagtt
caccgcaaagcatggcgacaagctctgggacaccaacgacgagctctatgactatgttgc
caaggtgagccgagcgtgcctacgaactccaggtcaaggcagtcctaactggccgacgac
gtagccaaggtggcaagcggggtgaccttgacattgtggaagtcgacgaagtcattaaga
tcaaccccctagccaactggtctttcgcacaagtcaaggagtacgtcgacgccaatgacg
tcccctacaacgacctcttgaaccaaggctacaagagtgttggtgactggcactcgaccc
cgtcgctgctggtgaggacgagcgatccggccgctggaagggcaagacaagaccgagtgt
ggcatccacaacccaagtcccgctatgctcagttcctacagaacaggaga
>Pilidi1 710 bp
gactcgggctacctgcccttcacgcctaccacctcaaggctcaatttggaaaccatggaa
gcgggacattctgcgcttctgcaaggttctcttccccaacctgtatcaatccaccgcctt
cggcctactggactcgtgacactcgacatgctctccaagttggagccacggtgtggacat
catcttcctcgacacgctctaccacttcaaggagacgctagatctggtccagcgcgtgca
ggaccgctactccaccaaggtgcacattttcaagcctgacggtaacacggttgccgattt
cgaagccatctttggcgagcgcacttgggaaaccagcgcagaaatgtacgactggtacgc
caaggtgagcccagcgtgcttacgagctgaacgtggccgcagtgttcacaggccgacgac
gatcgcaaggcgggcagcgtgacaaaatccccattgtcgaaatcgacgaagtcgtcaaga
tcaacccgctcgtcaactggtcctttgatcaagtccaccgatatatcaaggagcatgacg
tgccgtacaatgcgctgctcgatcaaggctacaagagcgtcggtgactggcactcgaccc
cgtggctgctggcgaagacgagcgcgctggtcgctggaagggtcagccaagaccgagtgc
ggcatccacaaccaaagagtcggtatgctctatacctcgagaaatggagc
>Plecto1 710 bp
gagtctgggtacctgtccctgaccaagcacatcttgatcctgaacctggagcggttgccg
cctcgaaagactccggtttgccaaggttttcttccccaacctttaccaaaccacagcttt
tggcttagtggactcgtcaccatcgacatgttgtcgaagattcaagctccggatcgacct
catctttctggacacctgttaccactttcgagagactcttgacctggtcgagcgagtgaa
ggcgagatacaacactcgtgtccatacatatagaccctcgggcaataccaccgccgagtt
cgaagagaaatacggcgagaaagtatatgagacagcggccgagctatatgattggatcgc
caaggtgaacccaacgagcacacgacttgaacgttgctgccgtgttgaccggacgacgcc
gttcccaaggcggacagcgtgacaagataggagttctcgagcttgaggatgttgtcaaga
tcaatccccttgtggactggtccttcaagcaagtcaaatcctatatcgatgagcacaagg
tcccatacaacaccttgctcgaccaagggtataagtctgtcggcgactggcactcgaccc
agtcgtggaaggagaagacgaacgtgcgggaagatggaagggacaaaaaagactgagtgt
ggtatacacaacaaaagtcacgctatgccctgtacttagagaacagcaac
>Plecu1 710 bp
gagtctggatacctgcccctgaccccccccacatcgaacctcaacctcgacaacatgagc
gctggacattctccgcttctccaagatcatgttccccaacctcttccagtccaccgcctt
tggcctaccggcctcgtcaccatggacatgctctccaagatccaggccgcccgtcgacct
catcttcctcgacaccctgtaccacttccaggagacccacgacctcgtcgcccgcgccgc
ctcgcgctacaacgtcaagctccacatcttcaagccctacggcgagaccaccgaagactt
cgaggccatgtacggcgagaagctctgggagaccgcctcggaaatgtacgactggatcgc
aaaggtgagcccagcgcgcctacgagctcaaggttgccgccgtcctcaccggccgccgcc
gctcccagggcggcgcccgcgatcgcatgcccatcatcgaggtcgactcggtcatcaaga
tcaatcccctcgcctcgtggaacttccagcaggtccgcgagtacatcaaggccaacgacg
tcccctacaacgccctcctcgaccagggatacaagtccgtcggtgactggcactcgaccc
cgtcgccgagggcgaggatgagcgtgctggccgctggaagggccagagaagaccgagtgc
ggcatccacaacaaaagtcgaggtacgctcagtacctggcgacgccgccc
>Plecuc1 710 bp
gagtccggatacctgcccctcaccccccccacatcgaacctcaacctcgacaagatgagc
gctggacatcctccgcttctccaaggtcatgttccccaacctcttccagtcgaccgcctt
cggcctaccggcctcgtcaccatggacatgctctccaagatccaggccgcccgtcgacct
catcttcctcgacaccctgtaccacttccaggagacccacgacctcgtcgcccgcgccgc
cgcgcgctacaacgtcaagctccacatcttcaagccctacggcgagaccaccgccgactt
cgagaccatgtacggcgagaagctgtgggagacggcctcggagatgtacgactggatcgc
aaaggtgagcccagcgcgcctacgagctcaaggtcgccgccgtcctcaccggccgccgcc
gctcccagggcggcgcccgcgaccgcatgcccatcatcgaggtcgactcggtcatcaaga
tcaaccccctcgcctcctggtccttccagcaggtccgcgactacgtcaaggccaacgacg
tcccctacaacgccctcctcgaccagggctacaagtccgtcggcgactggcactcgaccc
cgtcgccgagggagaggacgagcgcgccggacgctggaagggccagagaagaccgagtgc
ggcatccacaacaaaagtcgaggtacgcgcagtacctccagacgccgcgc
>Podan3 710 bp
gactcgggctttctcccgctcaccccacacacctgaaacctcaacctggagcacatgcac
cctggacatcctcaggttctccaaggccttcttccccaacctgtaccagacaacagcctt
cggcctaccggtctcgtcaccatcgatatgctggccaagatccagacgctgcattgacct
catcttcctggacaccctttaccacttcaaggagacatatgagctcgttgacactgtcaa
ggagcgctatgggctcaagatgcatgtctttaagccacttgatgagacagtagaggagtt
tgagagcacatacggagagaagctgtatgagatgtcctcggagctgtacgactgggtcgc
caaggtgagcccaaagagcatacgaactgaaggttggcgccgtcctgactggacgtcgcc
ggtctcagggtggccagcgtggtgccattcccgtcatcgagcttgacgaggtcatcaaga
tcaaccccctcgtcacctggaccttcaagcaagtcaacgactacatcaaggagaacaatg
tgccatacaatgccctcctcgatcgggggtacaagtccgttggtgactggcattcgaccc
ggttgccgaaggcgaggatgagcgtgccggtcggtggaagggccagagaagactgagtgc
ggcatccacaacaaaagagccggtatgctcagtggctcaacagaccgcaa
>Podans1 710 bp
gactcgggctttctcccgctcaccccacacacctgaaacctcaacctggagcacatgcac
cctggacatcctcaggttctccaaggccttcttccccaacctgtaccagacaacagcctt
cggcctaccggtctcgtcaccatcgatatgctggccaagatccagacgctgcattgacct
catcttcctggacaccctttaccacttcaaggagacatatgagctcgttgacactgtcaa
ggagcgctatgggctcaagatgcatgtctttaagccacttgatgagacagtagaggagtt
tgagagcacatacggagagaagctgtatgagatgtcctcggagctgtacgactgggtcgc
caaggtgagcccaaagagcatacgaactgaaggttggcgccgtcctgactggacgtcgcc
ggtctcagggtggccagcgtggtgccattcccgtcatcgagcttgacgaggtcatcaaga
tcaaccccctcgtcacctggaccttcaagcaagtcaacgactacatcaaggagaacaatg
tgccatacaatgccctcctcgatcgggggtacaagtccgttggtgactggcattcgaccc
ggttgccgaaggcgaggatgagcgtgccggtcggtggaagggccagagaagactgagtgc
ggcatccacaacaaaagagccggtatgctcagtggctcaacagaccgcaa
>Podap1 710 bp
gactccggcttcctgccctttacccgccccacctgaaacctcaaccttgagggcatggag
cctggacatcctccgcttctgcaagatcctcttccccaacctgtaccaaaccaccgcctt
cggtctacgggcctcgccaccatcgacatgctttccaagatc----cgcagcgtcgacct
catcttcctcgacacgctctaccacttccaagagacgtacgccctcgtcgaccgcgtccg
cgcccgctacgctctcaagctgcacgtcttcaagccggccgagtcgaccgtcgccgagtt
cgaggacacgtacggcgagaagctgtacgagatgtcgtcggagttgtatgactgggtggc
caaggtgagcccagcgcgcctatgacctgaacgtagccgccgtgctgacgggccgccgcc
gctcgcagggtggccagcgcggcgacatcgccgtcctcgagatggatgacgtcgtcaaaa
tcaacccgctcgtcaactggtccttccaccaggtcaaggcgtacatcgccgagaacaacg
tgccatacaacgagctcctcgaccgcggctacaagtccgtcggtgactggcactcgaccc
cgtcggcgagggtgaggacgagcgcgccggccgctggaagggccagacaagaccgagtgc
ggcatccacaacaaaggagcaggtatgcccagtacctcgagagatggcca
>Podcur1 710 bp
gactctggattcctccccttcacccaccccacctcaatcctcaacctagagagtatgaac
cctcgatatcctccgcttttgcaaagtcttgttccccaacctctaccagaccaccgcctt
cggattacgggcctcgttactcttgacatgctgtccaagcttcaggcctcgcgtggagct
catcttcctcgacaccctgtaccacttccaggagacatacgatctcgtggagcgcgtcaa
ggagcgatacggtatcaaggtccacgtcttcaagccggccgatgagacagctgctcagtt
cgaggaactctacggcgagaagctgtgggatatgtctggggagctgtacgactggattgc
caaggtgagcccagcgcgcgtatgacctcaaggtggccgccgtcctcacgggtcgtcgcc
gttctcagggtggtcagcggggtgacatccccgtcatcgagatcgacgaggtcgtcaaga
tcaacccgctcgtcaactggacgttccgtgaggtgaaggcgtatgttgacgagcacaagg
tgccgtacaatgcgcttctcgatcgggggtacaagtctgtcggcgactggcactcgaccc
tgttggcgagaacgaggatgagcgcgctgggcggtggaagggccaaacaagacggagtgt
ggtatccacaacaaaagagccgctaccagcagttcatccacagcagg---
>Poddi1 710 bp
gactcgggattcctccccttcaccacccccacctgagacctcaacctggaaaacatgcag
cctggacattctccgcttctgcaagatacttttccccaacctctaccagaccacggcctt
cgggctactgggctcgccaccatcgacatgctctccaaaattcaagcctcgcgttgatct
catcttccttgacaccctgtaccacttccaggagacgtatgaccttgtggaccgcgtcaa
ggcccggtataacatcaacctgcacatcttcaagccatcgggcgacaccgtcagcgagtt
cgaggagacatatggcgagaagctatacgagatgtcggcagacctgtacgactggattgc
aaaggtgagcccagcgggcttacgatctgaaggtggccgccgtgctcaccggccggcgcc
ggtcccaaggcggccagcgaggcgacatcgatgtcatcgagattgacgaggtcgtgaaga
tcaaccccttggtgaactggtccttccagcaagtgaacagttacatcaaggagaacaacg
tgccttacaacgcacttctcgaccaaggatacaaatctgtcggggattggcactccaccc
agtgaaggagggtgaggacgagcgtgctggtcggtggaagggccagacaagaccgagtgc
ggcatccacaacaaaagagccggtatgcgcaatacctcgaatcgcggcgc
>Polfu1 710 bp
gagtcgggctatctcccgttcagcaagctcatctcaatcctcaacctacagaagcttgag
cc-agacatccttcgatggtgcatcacttcgttgcctggtttatatcaaaccacagccct
tggtctactggcctcgtcacggtagatatgctctccaagatgaacgagcctgatcgactt
gatcttccttgataccctccaccacttcgatgagactctggccttgaaagagcgagtgcg
caagcgatacaacgccacggtccatgtctacaagcctgcagacgacagtgccgacgagtt
tgctgcaaagcatggggacaagctctgggagtcgaatgacgaactctacgactatgttgc
caaggtgaacccagcgggcctatgaacttcaagtcaaagcggtcctgactggtcggaggc
gaagccaaggtgggaagaggggcgatcttgacatccttgaggtggatgatgttgtcaagg
ttaatcctctcgccaattggtccttcgcgcaagtccaagagtacatcactgcgaacaacg
tgccctacaatgagcttctcgatcgcggatataagagcattggcgactggcactcgaccc
tgtcgcggcgggagaggatgaacgatcaggacgttggaaggggcgaccaagacggagtgc
gggatccacaacccaagtctcgatacgcccagttccttcgcaacaggaac
>Pseel1 710 bp
gatcaaggttacgcacccttcaccaaagtcacctcaatcctcaacctagcaaccaaaaaa
cctcgacattctacgttgggcactcctcaccctaccaaacctctaccaaaccacagcatt
aggactaccggtctcgcaaccctcgacatgctacaaaaaatccaaggccccaatcgacca
aatcttcctcgatacccttcaccactttcaagaaacccttgacctaatcgaaaacatcaa
agccaaatacaatatcaatttccacatctacaaacccgacggcgaaaacgagaagcaatt
cgctgaaaagcatggaaagaatttatgggaaacaaatgatgcattatatgattgggtggc
caaagtgagcccaacgcgcatacgatctatccgtcgctgccgttatcaccggtcgtcgtc
gatcccaaggtgcaaaccgtgcaaccctcgatataatagaagtcgacgaattggtcaaag
taaatcccatggccaattggtcatacgatcaagtagcagattacattcaagaaaacaaag
tcccatacaacgcacttctcgaactcggatacaagagtatcggtgattggcattcaaccc
ggtagaagcaggagaagatgaacgatcaggtagatggaagggtacgggaagacggaatgt
ggaattcataataaccgtcggtttatgcgaggtatttgttgagttggaac
>Pseve2 710 bp
gaatcgggatatctacccttgaccccacacatatcagacctcaacttagaaagactaccg
gctcgagagactccgattcgtcaagctgctcttccccaacctgtaccagtcgaccgcctt
tgggctacaggcctggtgaccatcgacatgttgtccaagatcaagcctgccgatcgacct
catcttcttggacaccttgtaccacttcaaagagacatatgacctggtcaccaaggtcaa
ggccaaatacaacatccgggtccacacgtaccgcccagacggcaacacagcagccgaatt
tgaggagcgatacggcgagaagctgtacgacacggcatccgagctctacgactggatcgc
caaagtgagcccaacggtcgtacgacctcaacgtcgcagccgtcctaacgggccgccgct
ggtcccaaggcggacagcgcgacaagatcggcgtcatcgaggtggacgacgtcgtcaaga
tcaacccgctggtggactggaccttcggccaagtcaagcggtacatcaccgaacacgacg
tgccgtacaatgtgctgctggaccggggatacaaatccgtcggcgactggcactcgaccc
ggtagccgagggcgaagacgagcgcgcgggccggtggaagggtcagagaagacggagtgc
ggtatccacaacaaaagtcgcggtacgctcaatacct-------tggcgc
>Pursp1 710 bp
gagtccgggtacaagcccctgaccaagagcacatcgcacctcaacatggagaacatgcac
cctggacattctccgcttctgcaaaatcatgttccccaacctctaccagtcgacggcatt
cggcctaccggcctggccaccatggacatgctgtccaagatccagcccaagagtcgacct
catcttcctggataccttgtaccacttcaaggagacgtacgagctcgtcgaccgggtcaa
ggcgcggtataacgtgcccgttcacatcttcaagcccgacggcgacaccgtggaggaact
cgaggagacgtacggccaggagatgtggaacacggccagcgacatgtatgactggatcgt
caaggtgagcccaacgggcgtacgagctcaaggtgactgccgtcctcaacggccgccgcc
gctcgcagggtgccgcccgtggatccatccccatcatcgaactcgatgaggtcatcaaga
tcaaccccatggccgcctggtccttcaagcaagtcaacgactacatcagggagaacaatg
tgccgtacaacgccctcctggaccaagggtacaagtccgtcggcgactggcactcgaccc
cgtcgccgagggcgaggacgagcgtgccggccgctggaagggccagccaagacggagtgc
ggcatccacaacaaaagtcgcgatatgcccaattcgtcgagagatggaga
>Pyrtr1 710 bp
gaatcaggctatctgaccttcacaaagcgcatttgaatcatcaaccttcagaagctcgag
cctagacatccttcgatggtgcatcacatctttaccaggacttttccagaccacagcctt
tggtctactggactcgtcaccgtagatatgctttcgaagctcgaagagcacaatcgatct
gatctttttggacaccttgtatcacttcgatgaaacatacgcccttgttgaccggataag
gaggcgatacgggacccccgtccatgtctacaagcctgccggtgacagtgtgaatgactt
caccaccaggcacggtgataagctttgggaaacaaacgatgagctctacgactatgtcgc
caaggtgagccgagcgagcatacgagcttcaagtcaaggccgttctgactggtcgacgac
gtagccaaggtggaaagcgtggcgacctagacattgttgaggtcgacgaggtgatcaaga
tcaacccactagccaactggagctttactcaggtcaaggagtacgtggatgccaacgacg
tcccgtacaacgagcttctcaacaggggctacaagagcgttggcgattggcattcgaccc
agtagctgctggagaggatgagcgatcaggacgctggaagggcaagacaagaccgagtgc
ggtatccacaacccaagtcgcgatatgctcagttcctccagagcaagaaa
>Pyrly1 710 bp
gaatccggctatttgaccttcagcaagctcacttgaatcatcaatctgcagaaactcgag
cccagacatccttcgctggtgcattacatccttgccaggccttttccagaccactgcctt
tggtctaccggtcttgttaccgttgacatgctgtccaagctggacgagcacaattgactt
gattttcctcgacacactgtaccactttgacgaaacttatgcacttgtcgaccgggtacg
gaggcggtatggaactccagtccacgtctacaagccagctggcgacagcgccaaagactt
cactgcaaagcacggcgacaagctgtgggataccaacgacgaactctacgactacgttgc
caaggtgagccgagcgggcctacgaactccaagtcaaggctgtcctgacgggccgacgac
gcagccaaggcggcaagcggggcgacttggacatcatcgaagtcgatgaggttatcaaga
tcaactcattagccaattggtcctttgcccaagtcaaggcctacgttgatgagcacaacg
taccttacaacgacctcctgaaccagggctacaagagtgttggcgactggcactcgaccc
tgtcgctgctggagaagacgagcgatctggacgctggaagggaaagacaagtcggagtgc
ggtatccacaacccaagtcacgatatgctcaattccttgcgagcaagaga
>Pyrtt1 710 bp
gaatcaggctatctgaccttcacaaagcgcacttgaattatcaaccttcagaagctcgag
cctagacatccttcgatggtgcatcacatctttgccaggacttttccagaccacagcctt
tggtctactgggctagtcaccgtggatatgctttcgaaactcgaagaacacaatcgatct
gatcttcctggacactctgtaccacttcgatgaaacatacgctcttgttgaccgaataag
gaggcgatacggaactcccgtccacgtctacaagcctgctggtgacagtgtcaacgactt
caccaccaggcacggcgataagctctgggaaacaaacgatgagctctacgactatgttgc
caaggtgagccgagcgagcatacgagcttcaagtcaaggctgtcctgactggtcgacgac
gtagccaaggtggaaagcgaggcgacctagacatagttgaggttgacgaggtcattaaga
tcaacccactggccaactggagctttgctcaggtcaaggagtacgtggatgccaacgacg
tcccgtacaacgatcttctcaacaggggctacaagagcgttggcgattggcattcgaccc
agtagctgctggagaggatgagcgatcaggacgatggaagggcaagacaagacagagtgc
ggtatccacaacccaagtctcgatacgctcagttcctccagagcaagaaa
>Rhesp1 710 bp
gagtctggatatctagccctcacgaaaaacacctgaatcctgaatctcaacaacctcgaa
cctcgacatcttaagatgggccaagatcacattcccaaatctctaccaaacgactgcttt
cggtgttccggtctcgtcacccttgacatgctttcaaaactccagacaccatatcgacgc
catcttccttgataccctctatcacttccaagaaactctcgatctggttgagagaacaaa
ggctcgatataatgttcatctccacgtctacaagccagaaggcagcactgctgcggagtt
cgaagcacgacacggcaaggagttatggaagaccaatgccgatctgtacgactgggttgc
aaaggtgagcccaaagagcctacgatcttgccgttgctgctgtcttgactggccgccgtc
gctcacaaggtgccaagcgagagtcgttggacatcattgagatcgacgatgtgatcaaga
tcaatcctctggctgcatggagcttccagcaagtagacgactatatcaagagcaataatg
ttccatacaacaagctgctggatagaggatacaagagtgtcggtgattggcattcgaccc
ggtgaaggagggtgaggatgagagagctggtcgatggaagggtcagcgaagaccgagtgc
ggtatccacaacaaagaagcaagtacgcgcagttccttttgaggctgagc
>Rhier1 710 bp
gagtccggttacctcccccttacaaagaacatctcaatcttgaatctcaacaacctggct
ccttgatattcttcggtgggcaaaaattacatttccgaacctttaccaaacaactgcttt
cgggttaccggcctcgtcacgctcgacctcctgtcgaagttgcaaaccgctcatcgacgt
gatcttcctcgacactctctaccacttccaagaaacgcgcactttaatcgaaaagatcaa
ggctcgctacaacatcaaccttcacatctacaagcccgaaggcaacaccactgccgaatt
cgaagccaaacacggcaccgagctgtggaagtcaagccccgaccactacgatttcattgc
caaggtgagcccaacgagcatatgatcttgcagtcgctgcaattttcactggtcggagac
gctcgcagggcgccaagcgagaatcccttgacatcgttgaagtcgatgacgtgatcaaga
tcaatcctctcgccagctggtccttcaagcaagttcaagagtacatcaaggagaacaatg
tcccatacaatgagttgctggatcgtggatacaagagtgttggcgattggcattcaaccc
ggtgaaggagggcgaggatgagcgtgcaggtcgctggaagggaaccccaagtcggagtgt
gggattcataacaacggagcaagtatgctcagttcttgcagaggctgagc
>Rorror1 710 bp
-cccaccaccatatgctcctgtcaaagaccagctcgcccatcaacctccgcacattaaca
ccaagagatcctcgcatggggcgtcgcctccatccccggtctctaccaaacaacagcatt
cggcctacaggcctcgtcgccatcgacatgctctcaaaaatcacgt-------caccgct
catcttcctcgacacgctctaccatttctccgagacctacgcgctcgtcgaggaagtacg
gaagcggtat-acgtccccatacacgtgtataaacccaaggacgagacgcctgaagaatt
cgaggcgctctatggcgagcggctttgggagaccagcgaggatgtatacgatttcgccgt
caaggtgaacccgacgcgcctaccaattggctgtcaaagccgtcatcaccggccgccgcg
ccacgcaaggcggtgaccgcgcctccctccagccgctcgaagtcgacgaaatgctcaagc
tgaacccgctcttcgaatggacgttcccctttgtcgagtggtacattgacgaatacaaag
tcccgcggaatgccctcctcgcacagggataccgcagcgtcggcgactggcattccacaa
agtcggcgaggggcaggacgagcgcgcgggcaggtgggcc---ggcaaaagaccgagtgc
gggctgcatc-----------------ggaattatttcaaatgcaggaac
>Rutfi1 710 bp
gagtccgggtatcttccctttacaaaacccacctcaaatatcaatttgaacaatctccaa
ccatcagattctccaatgggcgagactcacattcccaaacctttaccaaacaactgcttt
cggcgtaccggacttgtcaccttggatatgctcagcaagttacaaattccaaatcgatac
tatatttcttgataccttgtatcacttcacagagacccttgacttagtggagaagaccaa
gcagagatataacgtcaatttgcacgtctacaggccagagggcaacaacgctggagaatt
cgaagcaaagcatggaaaggagctgtggaaaacggacgcagacttgtatgactgggtagc
caaggtgagcccagcgcgcctacgaattggatgtcgccgctgtcttgactggaaggagga
gaagtcaaggtgcaaagagagaaagcttggacatcgtcgaggtagacgaagtgatcaaga
tcaatccgttggcaggatggtccttcacacaggttcaggaatacatcagagaaaacaacg
ttccatacaatgatctgctgaaccgaggatacaaaagtgtcggagactggcactcgaccc
ggtgaaggagggagaagacgagcgagctggaagatggaagggtaccaaaagaccgagtgt
ggaatccacaacaacgatcgaaatacgcacaattcctatagaaatggagc
>Schves1 710 bp
gactcgggctttcttcccttcacccacctcacctcaaacctcaacctcgagaacatgcgg
cctggacatcctccgcttctgcaaggtcctctttccgaacctctaccagactaccgcctt
tggcctacaggtctcgtcacggtggacatgctctccaagatccaagtgcggcaccgagct
catcttccttgacaccttgtaccacttccaagagacccatgaccttatcgagcgcgtcaa
ggcccggtacaacgtccccgttcacatcttcaagcccgccgagaacacgactgccgagtt
cgaggccatgtatggcgagaagctctacgaactttcgtccgagctatacgactggatcgc
caaggtgagcccagcgttcctacgaactgaacgtggctgccgtcctcaccggccgtcgtc
gctcgcaggggggccagcgaggggacattcccgtcattgagatcgacgaggtcgtcaaga
tcaaccctctcgtcaactggtccttccgcgaggtcaaggcctatgtcgacgagcacagtg
tgccctacaacgcccttctagaccagggatacaagtcggtgggagactggcactcgaccc
cgtcggcgagggcgaggacgagcgtgccggacgatggaagggccagacaagacagagtgc
gggattcacaacaaaagagccgctacgccgagtttctccacaggaagccc
>Sclsan1 710 bp
gagtctggatatttgcccttcaccaagcgcacttgaatcttgaacctgcagagattagag
cccagagatcctgcggtggtcactcacttcccttccgtcactgtaccagacgacggcctt
cgggttaccgggctggtgaccttggacatgctgtcgaagctcagaccaccc-gtcgacct
gatcttcctggacacgctgcaccacttctccgagacgctctcgctggtggaccgcgttcg
acgacggtacgcgacgaacctgcacgtgtacaagcccgacggcgagacggccgccgagtt
cagtgccaagcacggcgagaagctgtgggagagcaacgacgagctgtacgactgggtggc
caaggtgagcccagcgcgcctacgacttgcaggtcaaagccgtcctcacgggccgccgac
ggagtcagggcggcaagcggggcgagattgacattatcgaggtggacgaggtgatcaaag
tcaatccactcgccaattggagctttcagcaggtgcaggactacgtgagggggcaccagg
tgccgtacaacgagctgctggatagaggatacaagtctattggcgactggcattccaccc
tatatctgagggagaggatgaaaggtccggacggtggaaagggcagacaagtccgagtgc
ggcatacacaataaaagtcgaggtacgctcagttcctgcagagcaggagg
>Sclsc1 710 bp
gagtctggatatcttcccctcacaaagctcacctcaatcatcaatctaaacaatcttcaa
cctggaaattctccgatgggctaaaatgaccttcccaaacctctatcaaactactgcttt
tggagtacaggtcttgttacccttgatatgttgagcaagatacaaataccgaatcgacgc
tatcttccttgataccttgtatcacttcaacgaaacactcgaactggttgagaagaccaa
aaagagatataatgtcaacttgcatgtctataagccagaaggccaaaccgttgaagaatt
tgagggaaagcatggaaaggaattatggaagaccaatgctgatctgtacgattgggtggc
caaagtgaacccaacgggcgtacgagttggatgttgctgcagtattgactggcagaagga
gaagtcaaggtgctaagagggagagcttggacatcgtcgaagtggatgaggtaattaaga
tcaaccccttggcaggatggagtttcaaggaggtgcaaaattatatcaaggagaacaacg
ttccatacaacgacttgttggatcgcggatacaagagtgttggagattggcattcaaccc
agtaaaggagggcgaggatgaacgtgctggaagatggaagggcactaaaagaccgaatgc
gggattcacaacaacgatcaaagtatgcgcagtacctgtagaaatggaac
>Setho1 710 bp
gaatcaggctatctgactttcagcaagcgcatctgaatcatcaacttgcagaagcttgaa
cctagacattctcaaatggtgcatcatgactctacctgggctctttcagactactgcatt
tggtctactggtctcgtgactgtcgacatgctttccaagcttgaagaacacaatcgatct
gatcttcctggacactctctaccacttcgacgagacatacactctggtcgaccgtgtacg
gagacgttacggaacccccgtccacgtctacaaacccgccggcgatactgtcgacgactt
tgcccgaaagcatggcgacaagctgtgggacaccaatgacgaactatacgactatgtcgc
caaggtgaaccgagcgtgcctacgaacttcaagtcaaggccgtcctgacgggacgacgac
gcagccaaggtgcccaacgtggtgatttggacatagttgaggtcaccgaggtgatcaaga
tcaacccattggccaactggagtttcgcccaggtcaaagcgtatgtcgatgccaacgatg
tcccctacaacgagcttctcaaccaaggctacaagagtgtcggtgactggcactcgaccc
cgttgctgctggtgaggatgagcgtgccggacgatggaacggcaagcgaagactgaatgc
ggcattcacaacccaagtctcgctatgcgcagtttcttctgagcaggaat
>Settu3 710 bp
gagtctggttatctgcccttcaccaggctcatctgaaacatcaatctagctaagctcgag
cccagagattctccgatggtgcatcacatctctgcctggtctcttccagacgactgcctt
tggtctactggcttagtcaccgtggacatgctctccaagcttgatgagcacaatcgactt
gatcttcttggacactctttaccacttcgatgaaacgtatgctcttgtcgaccgcgtcag
gaggcgatacggaaccccggtccatgtctacaagcctgcaggcgaaaacgtcaaggactt
tactgccaagcacggtgacaagctatgggacacaaacgatgagctctacgactacgtcgc
aaaggtgagccgagcgtgcctacgagctgcaggtcaaggctgttttgactgggcgacgtc
gcagccagggtggaaagcgtggtgacctggacattgtcgaggttgacgaggtcatcaagg
tcaaccccctggccaactggagctttgctcaagtcaaggaatacgttgacgcaaacgatg
tgccgtacaacgacctgctcaaccggggctacaagagcgttggtgactggcactcgaccc
cgtggctgctggcgaggacgagcgatcaggacgatggaagggcaagacaagtccgagtgc
ggtatccacaacccaagtcgcggtacgctcaattcctccagagcaggaga
>Settur3 710 bp
------------------------------------------------------------
----gagattctccgatggtgcatcacatctctgcctggtctcttccagacgactgcctt
tggtctactggcttagtcaccgtggacatgctctccaagcttgatgagcacaatcgactt
gatcttcttggacactctttaccacttcgatgaaacgtatgctcttgtcgaccgcgtcag
gaggcgatacggaaccccggtccatgtctacaagcctgcaggcgaaaacgtcaaggactt
tactgccaagcacggtgacaagctatgggacacaaacgatgagctctacgactacgtcgc
aaaggtgagccgagcgtgcctacgagctgcaggtcaaggctgttttgactgggcgacgtc
gcagccagggtggaaagcgtggtgacctggacattgtcgaggttgacgaggtcatcaagg
tcaaccccctggccaactggagctttgctcaagtcaaggaatacgttgacgcaaacgatg
tgccgtacaacgacctgctcaaccggggctacaagagcgttggtgactggcactcgaccc
cgtggctgctggcgaggacgagcgatcaggacgatggaagggcaagacaagtccgagtgc
ggtatccacaacccaagtcgcggtacgctcaattcctccagagcaggaga
>Sodal1 710 bp
gaatcaacgcccctgcccctcacaaagcacatctcgaacctcaactttgagaacatggag
gctggacatcctccgcgtctgcaaggtcatgttccccaacctctaccagtcgacagcctt
cgggctacgggcctcgtcaccctcgacatgctctccaaactgcagacaagccgtcgacct
catcttcctcgacaccctctaccacttccaggagacgcacgacctcgtggcgcggacgca
ggcccggtacaacgtgcgtctgcacatctacaagccgtacggcagcacgaccgaggagtt
cgcggcgcggtacggcgagaagctgtacgagaccgagtcggagctgtacgactggaccgc
caaggtgagcccagcgcgcctacgagctgaaagtggccgccgtgctcacgggccggcgcc
gctcccagggcggctcccgcgacaagatgcccatcgtcgaggtggacggcgtcatcaaga
tcaacccgctcgcccggtggaccttccagcaggtgcgcgagtacgtcgcccagcacgacg
tgccgtacaacgcgctcctggaccgcgggtacaagtccgtcggcgactggcactccaccc
cgtggccgagggcgaggacgagcgcgccggccgctggaagggccagagaagaccgagtgc
ggtatccacaacaaaagtcccggtacgcgcagtacctccagagctggccc
>Sorbr1 710 bp
gactccggcttcctgcctctcaccaagctcacctcgaacctgaacctcgagaacatggag
gctcgatattcttcgcttctgcaagaccctcttccccaacctcttccagaccaccgcctt
tggcctactggcctcgtcaccctcgacatgctctcaaagctggccacggcgcgtcgacct
gatcttcctcgacacgctgtaccacttcaaggagacgtacgcgctcgtcgaccgcgtgca
ggagcgctacaacatccggctgcacgtcttcaagccggccgagtcgaccgtcgaggaatt
cgagaacgtctacggcgaaaagctgtacgagacctccgaggagctgtacgactggatcgc
caaggtgagccaaccgcgcctacgaccttaaggtggccgccgtcttcacgggccgccgcc
gctcccagggcggcgcgcgggggtccatccccgtcatcgagctggacgaggtcgtcaaga
tcaacccgctcgtcaactggagcttccagcaggtcaaggcctacatcgacgagcacaacg
tcccgtacaatgagctgttggatcgcggttacaagtccatcggcgactggcactcgaccc
cgtcgcggccggcgaggatgagcgtgctggccgctggaagggcaagacaagaccgagtgc
ggaattcataacaacagagcaggtatgcgcagttcttgtcgagaacgcga
>Spafl1 710 bp
gaccaagggtatatacccttcacgaaagccacctcaatccttaatctcgcagccaaagag
cctcgatatcttgagatgggcaatccttaccctgccaaacctatatcagactacagcatt
gggtctactggtcttgcaacacttgacatgctacaaaagatccaggtaccaaatagatca
aatcttcctcgacactcttcaccatttccaagagactcttgatctgattgacaatattaa
agagaaatataacgttcactttcacatatacaagcccgaaggcgaaaccgagaagcagtt
cgctgaaaagcatggaaagaatctgtgggaaactaatgatactttatatgactgggtcgc
caaagtgaacccaacgtgcctacgacctctcagtcgctgcagtcttaaccggccgccgac
gatcacaaggtgccaatcgcgcatctcttgacataatagaagtcgacgaattcgtcaaag
ttaacccgatggctaattggtcgtatgatcaagtcgcagattacatacaagaaaacgacg
tcccttacaacgcacttctatcacaaggatacaagagcattggtgactggcactcaaccc
agttgcagcaggagaggacgaacgagccggtcgatggaagggtacgagaagactgaatgt
ggaatccataacaaccttcaaagtacgccatgtatctgaagagatggaac
>Spoth2 710 bp
gactcgggcttcctgcccctcacgcagcgcacctgaaacctcaacctcgagtccctacac
cctggaaatcctccgcttctgcaagatcttcttccccaacctgtaccagtcgacggcctt
tggcctacggggctcgtcaccgtcgacatgctttccaagatcgacgcgcagcgtcgacct
catcttcctcgataccctctaccacttcaaggagacgtacgagctcgtcgagcgcgtcaa
gcagcgctacaacgtcaaggtgcacgtcttcaagccggccgactcgacggtcgaggagtt
cgagaagctgtacggcgagaagttgtacgaggagtcgtcggagctgtacgactggatcgc
caaggtgagcccagcgcgcctacgagctcaaggtcgccgccgtgctgacgggccggcgcc
ggtcgcagggcgggcagcgcggcgacatcgccgtcgtcgaggtcgacgacgtcgtcaaga
tcaacccgctcgccaactggaccttcgcccaggtcaaggcgtacatcgacgagcacaagg
tgccgtacaacgccctgctcgaccggggctacaagtcggtcggcgactggcactcgaccc
cgtcggcgagggcgaggacgagcgcgccggccgctggaagggccagacaagaccgagtgc
ggcatccacaacaacagagccgctacgccaagtggctccagaagcagcag
>Stael1 710 bp
gaatccgggtatctccccctgacgaggcacacatcgaacctcaacctggagtccatgcac
cctggacatcctccgcttctgcaagatcatgttccccaacctgtaccagtcgaccgcgtt
tggcctactggcctcgccaccatggatatgctctccaagatccagacccgacgtcgagct
cttcttcctggatacgctataccacttcaaggagacgtacgaactcgtcgaccaggtcaa
ggcacgatacaacgtcccggtccacgtcttcaagcccgacggcgagactgttcaagaact
cgaggagacgtacggtaccgagctgtgggacgtttccgaggagctgtacgactggcttgt
caaggtgagcccagcgtgcgtacgacctcaaggtcgctgctgttctcaacggacgacgtc
ggtctcaaggtgcggcccgtggctccatccccatcatcgagatggatgatgtcgtcaaga
tcaaccccatggccacttggagcttcagccaggtcaagaagtacatcgacgagaacaagg
tgccgtacaacgccctcctcgacaagggatacaagtccgtgggtgactggcactccaccc
tgtcggcgagggcgaggatgagcgtgctggccgctggaagggccgaccaagaccgagtgc
ggcatccacaacaaaagtcgaggtacgcgcagttcttggcgatatggagg
>Stagr1 710 bp
-----------------tctgaccaaacccacatctcacctcaatctggagcacatgcac
cctggacatcctgcgcttctgcaagatcatgttccccaacctctaccagtccacggcctt
tggtctaccggccttgccaccatggacatgctgtccaagattcaggcccgcagtggatct
catcttcctcgacacactgtaccacttccaggagacgtacgacttgattgacagggtgaa
ggcgcggtacaacgtgcccgtgcacatctacaagcccgatggaaacacgacccaggagct
cgagaacatgtacggccctgagttgtacaatactgcctctgagctgtacgactggatcgt
caaggtgagcccagcgtgcatatgagctcaaggtggctgccgttatcaatggccgtcggc
gatctcagggtgccgcccgcggatcgatccccatcatcgagctcgacgaggttgtcaaga
tcaaccccatggccgcctggtccttcaagcaggtcaacgactacatcaaggagaacaacg
tcccttacaatgctctccttgaccaaggatacaagagcgttggtgactggcactcgaccc
cgttggcgagggcgaggacgagcgcgccggacgctggaaaggccagagaagaccgagtgc
ggtattcacaataaaagtcgaggtac------------gcgcgctggagg
>Stano2 710 bp
gaatctggctatcttgccttcagcaagctcatctcaatcgtcaatttgcagaagcttgaa
cccagaaatcttgaaatggtgcatcatgactctgcctggtcttttccagactactgcctt
tggtctactggtctggttaccatcgacatgctttccaagctcgaagaccacaattgattt
gatcttcctcgacacactctaccacttcgacgagacctatgcgctcgttgacaaggtccg
aagacgttatggaaccccagttcacgtctacaagcctgccggtgacagcgtcgacgactt
caccaagaagcatggaaacaagctttgggacaccaacgacgaactttacgactatgttgc
caaggtgagccgaacgcgcctacgaccttcaagtcaaggctgttctgacgggacgccgtc
gcagccaaggtgctcagcgtggcgacctggacattgtcgaagtcactgaggttatcaaga
tcaatccattggccaactggagctttgcccaggtcaaggcatacgtcgacgccaacgatg
ttccgtacaacgacctcctcaaccaaggatacaagagtgttggtgactggcattccaccc
agtagcagcaggtgaggatgagcgatcaggacgctggaagggcaagcgaagaccgagtgc
ggtatccataacccaagtcgcgctacgcccagttcctgcggagcaggagc
>Stasp1 710 bp
gagtcaggctatttggccttcaccaagcgcatctcaatcatcaacttgcagaaactcgag
cctagatatcttgaaatgggccattactagcttgcctggtctttaccagacaaccgcttt
cggtctactggactcgttactgtcgacatgctgtcgaagcttgatgagcacgatcgatct
gatcttcctggacactctctatcactttgacgagacatacgctctggtagaccgcattcg
aaggcgctatggcacccccgtccacgtgtacaagcccgctggcgacactgtcaacgactt
cactcaaaagcatggcgacaagctttgggacaccaacgatgagctctacgactacgttgc
caaggtgaaccgagcgtgcctacgagctccaggtcaaggctgttctgactggccgtcgac
gaagccaaggtgcccaacgaggcgacttggacattgtcgaagtcaccgaggttctcaaga
tcaatcctttggcgaattggagctttgctcaggtcaaggcctacgttgacgccaacaacg
tcccatacaacgatctcctcaaccaaggatacaagagtgttggtgactggcactccaccc
agtagcagctggcgaggatgagcgatcaggacgctggaagggcaagcaaagaccgagtgc
gggatccacaacccaagtctagatacgcacaatttcttcggagcaggagt
>Stely1 710 bp
gagtctggctatctacccttcaccaggctcacctgaaacatcaacttggccaagctcgaa
cccagatatccttaaatggtgcatcacatctctgcctggacttttccagacgaccgcctt
tggtctactggcctagtcaccgtggacatgttgtcaaagcttgatgagcacaatcgactt
gatcttcctcgacacgctttaccacttcgatgaaacatatgctctcgtcgaccgcgtcag
gaggaagtacggaaccccggtccatgtctacaagcccgctggtgacaacgtaaacgactt
caccgccaagcacggtgacaagctatgggagacaaacgacgaactctacgactacgtcgc
gaaagtgagccgagcgcgcctacgatcttcaagccaaggctatcctgactggtcggcgtc
gcagccaaggtggaaagcgtggtgacttggacatcatcgagatcgatgaggtcatcaaga
tcaacccgttggccaactggacgttcgcccaggttaaagaatacgtcgacgcaaacggtg
taccatacaacgacctccttgaccggggctacaagagtgttggcgactggcactctaccc
cgtcgccgcgggagaagatgagcgagcaggacgctggaagggcaagacaagtcggagtgc
ggtatccacaacccaagtcgcgatacgcgatgttccttcagagcaggaaa
>Symko1 710 bp
gagtcgggctacctccccttcaccaaacccacctgaatcatcaacctg------------
----gacatcctgaagtggtgcctcatgaccctccccaacctctaccagaccaccgcctt
cggcctaccggcctggtgaccctcgacatgctttcgaagct-----cacgcagtcgacct
catcttcctcgacaccctgcaccacttccccgagaccctcaacctggtcgagcgcgtccg
ccgccgctacgccaccgccatacacatctacaagccagcaggcgactccgaggccgcctt
cgcagccaagcacggcgagcgcctatgggagaccaacgacaacttgtacgactgggtcgc
gaaggtgaacccaacgtgcgtacgagctccaggtgaaagccgttctcacggggcgtcggc
gtagccagggcgggaagcgcggcgatctcgacgtcctcgaggtcgatgaggtcatcaagg
tcaacccgctggccaactggtcgttcaagcaggtccaggactacatcaaggacaactccg
tcccctacaacgagctcctcgaccgcgggtacaagagcgtcggcgactggcactccaccc
cgtctccgacggcgaggacgagcgtgccggccgctggaagggccagcgaagaccgagtgc
ggcatccacaacaacgctccaagtacgccgagtttctgcgcagcaggagc
>Talabor1 710 bp
gaatctggctatctgcctttcacaaagcacatctgcattttgaacttgcaatttctggag
cccagatgtcttgagatggtgcatcaccactcttcccaacttgtatcagaccacagcctt
tggtctacagggttagccatcacagacatgctatcgaagctcaatgcacaaggtcgatct
cattttcctcgacactcttcatcattttaaggagaccctgtctctcgtggaccgagttcg
tcagcgctacaacctcaatgtgcatgtctacaagccccttggagagacggaagaggagtt
tacccagaaatacggtgaacgcctctgggagaccaacgacgaacgatacgactggcttgc
caaggtgagcccaacgagcctatgaactcaaagttgacgctgtattgacaggtcgtcgtc
gaagccagggaggcaagcgtggcgacctcgacgtccttgagatcgacgaggtaatcaaag
tcaaccctcttgccaactggtcttttgaccaggtccgtcaatacgtcaaggagaacggcg
ttccatataacgagctcctcgacaaagggtacaagagcatcggtgattatcactcgaccc
cgtcaaagaaaatgaagacgagcgctcgggtcgctggcaaggccaacaaagaccgaatgc
ggtattcacaatcccgatccaaatatgcccaatatctggcgagatggaac
>Theau1 710 bp
gagtctggctatctgcccttcaccaagcgcacctgcatcctcaacctacaattcctcgaa
cccagatatcctccggtggtgcatcaccactcttcccaatttgtatcagacgacggcctt
tggcctacaggccttgtcattctcgacatgctgtccaagctgaacacacagagtcgatat
catctttctagacacccttcaccacttcccagagaccctggctcttgtcgaccgggtacg
caagcggtacctggtcaacgtgcacgtctacaagcctgccggtgagacagaagaggaatt
cgcgcagaagtacggtccccgcctctgggaaacggatgaccagctctacgattggactgc
caaggtgagcccagcgcgcctacgagcttaatgtcagcgctgtcctcactggccgccgcc
ggagtcagggaggtaaacgcggtgacctcgatatcatcgaggttgacgaggtcatcaaag
ttaacccgctggccaactggtccttcgaccaggttaagcagtacatcaaagagaacaacg
tgccctacaatgagctacttgaccgtggctacaagagcgttggtgattatcattcgaccc
cgtcagggatgacgaggacgagcgttccggccggtggaaaggccagagaaatccgagtgc
ggcatccataaccccggtccaagtacgcccagtatcttaagagatggaac
>Themi1 710 bp
gaatccggttacctccccttcaccagacccaactaaaacatcaacctatcccgcctatca
cctcgagatccttcgctgggcaaagcttactcttccatctctctaccaaaccaccgcctt
cggacttccggacttgtcaccatcgatcttctctcgaaactccaagcaacacgtcgattt
gatcttttatgatacgttgtaccattttgaggagacactggatctggtcgagagagtaaa
ggcaaagtacaatatcaaactccacatctacaagcctgacggcggttccaccgcggaatt
cgaagcgaaatacggcgagaagctctgggagtcaaacgacgatctatacgattgggtcgc
caaagtgagccgagcgcgcatacgagctgaatgtcgccgctgtgttgactggccgtcgga
gaagtcaaggggataagcgcgcggatatcggagttctcgaggtcgacgacatcgtaaagc
tcaacccattatggaactggtccttcgcacaagtcaaggcgtacatcgatgagaacgatg
tgccgtataactcattactagacaaggggtataagtctgttggtgactggcactcgaccc
ggttgctgccggggaagatgagagagcgggcaggtggaaggggcagataagacggagtgt
gggattcataataaaggtcgaagtatgcgcagtacttgatgatcttgaac
>Thest1 710 bp
gagtccggctacctccccttcaccaaacccaactgaaacatcaatctgtcccgcctgtca
ccttgagatcctccgctgggccaagttgaccctcccatcactctaccaaaccaccgcctt
cggccttccggactcgtaaccatcgaccttctctctaaactccaagctcctcattgactt
aatcttctacgacactttgtatcatttcgaggagactttggagttggttgagagagtgaa
gaggagatataacatcaagctgcacatctataagcctgacggggattctgcagcagactt
cgaggcgaaatatggcgagaagttgtgggacagaaatgacgacctatatgattgggctgc
gaaggtgagccgagagagcatatgagttgaatgttgctgctattctgacaggaaggagac
ggtcgcagggtgataaacgtgccgagcttggtgtcctcgaagtcgacgacatggtgaagc
tgaacccgttgtggaactggtccttcgcacaagtcaaggcctacatcgacgagaatgatg
tgccctacaactcgctattggataagggatacaagtctgtcggcgactggcactccactc
agttgccgcaggagaagacgagagagccggacgttggaagggacgaacaagacagagtgt
ggtatccataacaaagatcgaagtacgcccaatacttgatgatcttgaga
>Thian1 710 bp
gattccggcttcctgccgctcacccagcacacctgaaacctcaacctcgagtcgctgcac
cctggacattctccgtttctgcaagatcttctttcccaacctttaccagacgacggcgtt
cggtctacggggctcgtcaccgtcgacatgctctccaagattgacgctcagggtcgacct
catcttcctcgacactctgtaccacttccaggagacgtacgacctcattgaaaaggtcaa
ggcccgctatggtgtccacatacacgtcttcaagccggcggacgacaacgtcgcccagtt
tgaggagctgtacggcgagaaactgtacgacacgtcgtcggagctgtatgactggttcgc
caaggtgagcccagcgtgcctacgagctgaaggtcggcgccgtgctcaccggccgccgtc
ggtctcagggcggacagcgaggcgagatcagcgtcatcgagctcgacgacgtcatcaaga
tcaaccctctcgtgaactggtccttctcccaagtcaaggagtacgtcacggagcacaacg
tgccctacaacgacctcctcgaccggggatacaagtcggtcggcgactggcactcgaccc
cgttggcgagggagaggatgagcgtgctggccggtggaagggccagacaagaccgagtgc
ggcatccacaacaacagagccgctacgcccagtggctcgaaacgccgcac
>Thiap1 710 bp
gactccgggttcctgcccctcacccagcgcacctccaacctcaacctcgagtccatgcac
ccgggacattctccgtttctgcaagatcttcttccccagcctctaccagtcgacggcctt
cggcctaccggactcgtcaccgtcgacatgctctccaagctggacacgcagcattgacct
catcttcctcgacaccctctaccacttccaggagacgtacgacctcgttgagcgcgtcaa
ggagcggtacaacgtcaaggtccacgtgttcaagccggccgacgagactgtcgagcagtt
cgaggcgctgtacggcgagaagttgtacgagacctcatccgacctgtacgactggatcgc
caaggtgagcccagcgcgcctacgagctcaaggtggccgccgtgctcacgggccggcgcc
ggtcgcaggggggacagcgcgggagtctccccgtcatcgagttggacgacgtcatcaaga
tcaacccgttcgccaactggtccttcgcccaagtcaaggactatatcacagagcacaatg
tgccctacaacgccctccttgaccggggatacaagtcggtcggcgattggcactcgaccc
cgtcgccgagggcgaggacgagcgtgccggccggtggaagggccagacaagaccgagtgc
ggcatccacaacaacagagccggtatgcccaatggctcgtcaagcggcac
>Thiar1 710 bp
gattccgggttcctgcccctcacaccgcacacctgaaacctcaacctcgagtcgatggac
cctggacattctccgcttctgcaaggtcttcttccccggcctctaccagtcgacggcgtt
cggcctacgggcctcgtcaccatcgacatgctctccaagattgacgcacaacatcgacct
catcttcctcgacacgttgtaccacttccaagagacgtatgacctcgtggagcgggtcaa
ggagcgctacaacgttcgcgtgcacgtcttcaagccggccgacgagacaacccaggagtt
tgagaacctctacggcgagaagctgtacgagaactcgtcagagctgtacgactggatcgc
caaggtgagcccagcgggcgtatgagctgaaggtggcggccgtgctcacggggcggcgcc
ggtcgcagggcgggcagcggggagacatccccgttatcgagctggacgaggtcatcaaga
tcaacccgctggtcaactggtcgtttgcgcaggtcaaggcctacattgacgagcacaagg
tgccctacaatgcgctcctcgacaaggggtacaagtcggtcggcgactggcactcgaccc
cgtcgccgagggcgaggacgagcgcgcgggccgctggaagggccagacaagaccgagtgc
ggcatccacaacaacagagccgctacgccaagtggctcgacagacggcgc
>Thihy1 710 bp
gactccgggttcctgcccctcacccagcgcacctccaacctcaacctcgagtcgatgcac
ccgggacgtgctccgcttctgccgcatcttcttccccaacctctaccagtcgacggcctt
tggcctacggggctcgtcacggtcgacatgctttccaagttggacacgcagcatcgacct
catcttcctcgacaccctctaccacttccaagagacgtacgacctcgtcgagcgggtcaa
ggcgcgatacaacgtcaaggtgcacgtgttcaagccggccgacgacaacgtccaagagtt
cgaggcgctctacggcgagaagctgtacgaggcttcggccgacctgtacgactggatcgc
caaggtgagcccagcgcgcctacgacctcaaggtggcagccgtgctcacgggccggcgcc
ggtcgcagggcgggcagcgcggcagcctgcccgtgctcgagctcgacgacgtcgtcaaga
tcaacccctttgccaactggtcctttgcccaggtcaaggagtacgtcgcggagcacgacg
tgccctacaacgccctcctcgaccgcgggtacaagtcggtcggcgactggcactcgaccc
cgtcgccgagggcgaggacgagcgcgccggccgctggaagggccagccaagaccgagtgc
ggcatccacaacaacagagccggtatgcccagtggctcgtcaggcggcgc
>Thite2 710 bp
gactccggcttcctgcccctcactcagcgcatctgcaatctcaacctcgagtcgctgcac
cctggacattcttcgtttctgcaagattttcttccccaacctctaccaatcgactgcttt
tggcctactggcctcgtcaccgtggacatgctctccaagatcgacgcccaacatcgacct
cattttcctcgacacgctctaccacttccaggagacatatgaccttgtcgagcgggtcaa
gtcccgctataacgtccgcgtccacgtcttcaagcccgcggacgagaccgtcagccagtt
cgaggagttgtacggcgagaaactgtacgaaacatcgtccgagctgtacgactggattgc
caaggtgaacccagcgcgcctatgagctcaaggtagccgccgtgctcacgggccggcgtc
ggtcgcagggagggcagcggggagacatcaagatcatcgaggttgacgacgtcatcaaga
tcaacccgcttgcgaactggaccttcgcgcaggtcaaggagtacgtcacggagcacaagg
tgccctacaacgctctcctggatcggggatacaagtcagttggcgattggcactcgaccc
cgtgggcgaggacgaggacgagcgtgccggccggtggaaggggcagacaagaccgagtgc
ggcatccacaacaacagagccgctatgcccagtggctcaagcgacagccc
>ThoPMI491_1 710 bp
gattccgggttcctccccttcaccaagcccatctccaatatcaacctggagaacatgcac
cctggacatcctccgcttctccaaggtgctgttccccaacctgtaccagactaccgcctt
cggcctaccggcctcgtcaccctggacatgctgtccaagatcgatgccaagcgtcgatct
tatcttcctggataccctgtaccacttccaagagacgtatgagctggtcgaccgtgtacg
agcccgctaccacgtgaagctgcacgtcttcaagcccagcgacgagacggtgaccgagtt
tgaggagttgtacggcgagaagctatacgagatgtcggaggagctgtacgactggatcgc
taaggtgagcccagcggtcgtacgatctcaacgtagccgccgtgctcaccgggcgccggc
ggtcgcagggcggccagcgcggcagcatccccgtcatcgagatagacaatgtcgtcaaga
tcaaccccatggtcaactggtccttcaagcaggtgcaggactatgtccgcgagcacgacg
tgccctacaatgtcctgttggaccgcgggtacaagtcaatcggcgactggcactcgaccc
cgtcggcgagggcgaggacgagcgggccggccggtggaagggccaaagaagactgagtgc
ggcatccacaacaacagagccgctacgcccaatttctcgagagcaggcca
>Torra1 710 bp
gagtccggctacccacccctgacgccccacacctggcacctcaacctcgagtccctcgcg
cctggacatcctccgcttctccctcctcatgttcccctccctgtaccagaccacgtcctt
cggtcctccggcctcgtcaccctcgacatgctctccaagctccagg------gtgcccct
catcttcctcgacaccctctaccacttccccgagacgcacgacctcgtcagcaccatccg
ggagcgctacgccgtgcccctgcacaccttcaagccgctcggcgacacggcggcccagtt
cgaggagctctacggccccaacctgtacgagacgcaggccgagctgtacgactggacggc
gaaggtgagcccagcgggcctacacgctgggcgtcgtggccgtgctgacgggccggaggc
gctcgcagggcggcgccagggacgcgatccccgtaattgaaatggatgaggtcatcaaga
tcaacccgatgctcaactggagcttcgcccaggtgcaggcgtacatccgcgagaacgacg
tgccctacaacgccctgatggaccgcgggtacaagtcgatcggtgactggcactcgaccc
cgtcgccgagggggagagcgagcgggccggacggtggaaggggcagagaagaccgagtgc
ggcatccacaacaaaagtcgcggtacgcccagttcctggcgacatggcga
>Trace1 710 bp
----------atccccttctttcacagaattgctcgaagatcaaccttcgcccacaaaca
ccaagacatcctcaagtgggcagtggagcatgtccccggtcttttccagacaactgcgtt
cggtttaccgggctcgtcgctatcgacatgctgtcgaagatcacca-------ctcccct
gatcttcatcgacacgctctaccacttccaggagacttacgaactcgtggaggaagtgaa
gaggaagtac-atgtccccgtgaccgtctataagcccgagggcgacagcgtcgaggcatt
tgagaagaagtttggtgagaagctctgggagcgggacgaagatctctacgatttctctgt
gaaggtgaacccgtcgagcgtacgaacttggtgtcaaggccgtgatcaccggcagacgtg
catcgcaaggtgctgaccgcgcgaacctccaacctctggaggtagataacattctcaaac
tcaatccgctgttcgcatggaacttccacctcgtcgagtggtacatcactgagaaccagg
ttccccgcaacaaactgcttgaccagggctaccgcagtgtcggagactggcacagcacaa
gagtggtgacggcgatggcgaacgtgcgggaagatgggccgggaagagaagaccgagtgt
ggcttacatg-----------------tggactacttcaaatgaaggccg
>Trepe1 710 bp
gagtccgggtatatccccttcagcaaactcacgtcaatcctcaacttacagaagttggag
cccagacattcttcgatggtgcatcacctcattaccaggcctgtatcagacaacagcctt
tggcttacggggctagtgacactggacatgttatcaaaactcgatgagcacaatcgacct
catcttcctcgacacccttcaccatttcgatgagactctggcgctggttgatcgagtgcg
gagacgatacggaactccgatccacgtctacaagcccgccggcgacaccatcgacgactt
cactgcgaagcacggccacaaactatgggagacgaacgacgagctgtacgactatgtcgc
caaggtgagcccagcgggcgtacgagcttcaggtcaaggctgtcctgactggacgccgga
agagccaaggcggcaagcgtggggatctcgacatcattgaagtcgacgatgtcatcaagg
tcaacccgcttgccaattggtcattcactcaagtacaggagtacgtcaatgcgaacaagg
tgccatacaacgagctcctcgaccgcggatataagagcgtgggtgactggcactctacgc
ggtcgctgccggcgaagacgagcgatctggacgctggaaaggaaagctaagacggagtgc
ggaattcacaacccaagtcgcggtatgcccaattccttctcagcaagagc
>Triru1 710 bp
gaatccggatacatccctttcaccaagaacatcttcatcctcaaccttcagttcctcgag
cctagagatcctcaagtggtgtgttacctctctgcccggccttttccagtcgacctcctt
cggtctaccggactcgttatcctggatatgctctccaagct-----accagcgtagatct
catcttcttcgacaccctgcaccatttccaggagaccattgatctccgtgacggaatcca
aaaggactaccatctcacccttcacgtctacaagcctcagggcaacaccgctgccgagtt
tgccgctaagcacggcgagaagctgtgggagaccaacgacgagctctacgactggctggc
caaggtgagcccagcgtgcctacgagcttggtgtcactgctatgcttaccggccgccgcc
gcagccagggcgctaagcgcggcaacatggacatcatcgaggtcgacgaggtcatcaaga
tcaaccctctcgccaactggaacttcgaccaggtcaaggagtacgtcaaccgccgcaacc
ttcgatacaacgcccttctcgaccggggctacaagtccgtcggcgactggcactccaccc
cgttgctcagggtgaagacgagcgttccggccgatggaagggccagccaagaccgagtgc
ggcatccacaaccccgatccaagtacgcccagttcctcatgaacaggagc
>Triver1 710 bp
gagtccggatacatccccttcaccaagaacatcttcatcctcaaccttcagttcctcgag
cctagaggtcctcaagtggtgtgttacctctctgcccggcctcttccagtcaacctcctt
cggtttaccggacttgttatcctggatatgctctccaagct-----accagcgtagatct
catcttcttcgacaccctgcaccacttccaggagaccattgatctccgtgacggaatcca
aaaggactaccacctcaccctccacgtctacaagcctcagggcaacaccgctgccgagtt
tgccgctaagcacggcgagaagctgtgggagactaacgacgagctctacgactggctggc
caaggtgagcccagcgtgcttacgagcttggtgtcactgctatgcttactggccgccgcc
gcagccagggcgctaagcgcggcaacatggacatcatcgaggtcgacgaggtcatcaaga
tcaaccctctcgccaactggaacttcgaccaggttaaggagtacgtcagccgccgcaacc
ttcgatacaacgcccttctcgaccgaggctacaagtccgtcggtgactggcactccaccc
cgttgctcagggtgaggacgagcgttccggccgatggaagggccagccaagaccgagtgc
ggcatccacaaccccgatccaagtacgcccagttcctcatgaacaggaac
>Truan1 710 bp
gaatcaggctacctgcccctgacggcacacaccttagtcctcaatttggagagattatcg
gttggaccgactccgattctgcagaactctgttccccaacttgttccagacaacagcatt
cggcctagtggtctcgtcacaattgacatgctgtcgaagatccaaggcccagatcgagct
catcttcctcgacacactataccacttccaggagacgctcgatctggttgatgcagtcaa
gaccaagtacaatgtcaagctccacacttacaagccaaatggaaacaccactgccgagtt
tgagcagcaatacggcgagaagctatacgagatggcctcagagctgtacgactacatcgc
caaggtgaacccaacgagcctatgaactccacgttgcagctgtcttgacaggccgccgcc
gatcgcaagggggtcagcgtgacaagattcccgtcctcgagcttgaagaggtcattaaga
tcaaccctttggtcgactggtcgttcaagcaggtcaaggcatacatcgacgaacacaacg
tgccgtacaacagtcttctcgacaagggatacaaatcggtcggtgactggcactcaaccc
tgtcggcgagggtgaagatgaacgtgctggcaggtggaagggtcaaagaagaccgaatgt
ggaattcacaacaaaagtctcgctatgcactcttccttgagagcaacagc
>Tryvi1 710 bp
gagtctacatactttgccttcaccaaacacatcttagtcatcaacttaaaacagcttgag
ccaggatatcctccaatggtgtcttaccaccttgccctcgctttaccaaacgactgcttt
tggtctagtggtctcgttactcttgacatgctctcgaagctccattagtctcgctgatct
catcttcttggacaccctacaccacttcactgagacactcgcgttggtcgataagatcaa
gaagaagtacaatgtcaacatccacatctacaaacctgcagctgagacgccggaagagtt
ctccgccaaatatggcatacacctttgggagtcgagtgaggatctctacgactggattgc
caagatgagcccaacgagcttatgatctccaagtcaaagcagttctgactggacggcgga
gaagtcaaggtggtaagcgcgcatacctagacgtcatcgaagtggacgacatagtcaagg
tcaaccccctggccaattggaccttcgaccaggtccagaactacatctttgaaaatgacg
tgccgtacaacgagctcctggaccgaggatataagagcatcggcgactggcattcgaccc
tgtcgccaatggtgagggtgagcggtcgggacgatggaaaggacggcgaagaccgaatgc
gggattcacaacaaaaatcccggtatgcgcaacttttggcgaggaagagg
>Uncre1 710 bp
gaatctggatatctgccattcacgaagcgcacttgaattttgaacctgcaattcctcgaa
cctagatgtcttgagatggtgcatcactagtcttccaggcctctaccaaaccactgcctt
tgggctactggcctggtcactctcgatatgctctccaaacttgatgcacaaggtagacct
gatcttcctcgacacattacaccatttccaggagaccctcaatctggttgagcgtgtccg
aaagcgatataatgttaacatccacgtctacaaaccagatggggagactgctgctgaatt
cgccgcgaaatacggagacaaattgtgggagaccaacgatcagttgtatgactgggctgc
caaagtgaacccaacgcgcatacgagctccaagtcagcgctgtgctgaccggccgccgaa
agagtcagggtggaaagcgtggagacttgaacattgttgaagttgatgaggttattaaaa
tcaaccccctcgccaactggggctttgctgaggtgaaggcctacgttgacactcacaacg
tgccatacaatgagcttctcgatcggggatacaagagcgttggagactggcactcgaccc
ggtgaaggagggtgaggacgagcgtgctggccggtggaagggtcagccaagaccgaatgc
ggcatccacaaccccgatcgaaatatgcccagttccttcggagcaggaga
>Usnflo1 710 bp
gagtctggatatattccttttacgaaacacatttggcttttgaatctccaaaatcttgag
cccagaaattttacaatggtgcatcacgactctaccctcactctttcaggaaaccgcttt
tggtctactggcctcacaaccctcgacatgctgtccaagatgaaaacacagagttgacct
tcttttcttcgatacactccaccatttccctgagaccctaagcctccttaaccgggtacg
agagcattaccttgtcaacctccacatttattcgcccgccgatagcacagcggaagagtt
cgctcggcaacacggtgaaagactatgggaaaccaatgatcagctatacgattggctagc
aaaggtgaacccaacgcgcgtatgaactgcaagtcggtgctgtcttgacagggcgtcggc
gaagtcaaggaggaaagcgtggagatcttgacgtgattgaggttgatgaagtcgtcaagg
tgaacccattcgcaaattggactctcgagcaagtgcaaaactatatcaaagtcaacaatg
taccctacaacgagctactggatcgtggctacaaaagtgtcggtgactggcattctaccc
agtcaaagcaggcgagagtgagcgcgccggacggtggcagggtcaaaaaagactgagtgt
ggtattcacaaccccgatcgaagttcgctcagttcttgaagagcaggagt
>Verda1 710 bp
gagtcgggatacctgcccctcaccaagcgcacctcaaatctcaacatggagaacatggat
gctggagatccttcgtttctccaaggtcatgttccccaacctctttcaatccacagcctt
tggcctacgggtctcgtcaccattgacatgctgtccaagattcagacggcccgtcgacct
catcttcctcgacacccactaccacttccaggagactcacgacctcgtctcggccgtcca
ggcccgctacaatgtcaagcttcacatctacaagccgcacaacaacactctcgccgagtt
tgaggccacctacggcgaccgtatgtacgagaaggacagcgagctgtatgactggacggc
caaggtgagcccagcgcgcctatgaactcggtgtcgcagccatcctcactggccgtcgtc
gctctcaaggtggcgcccgtgacaagatgcccatcatcgaggtcgacgacgtcatcaaga
tcaaccccctcgccagctggtccttcgcccaggtgcgcgattacgtcaagaacaacaacg
tgccctacaacgccctgctcgaccgcggctacaagtccgtcggtgactggcactccaccc
cgtggctgagggcgaagacgagcgcgccggacgctggaagggccagagaagaccgagtgc
ggcatccacaacaaaagtcgcgctacgcgcagtacctcgagagcttg---
>Verdah1 710 bp
gagtcgggatacctgcccctcaccaagcgcacctcaaatctcaacatggagaacatggat
gctggagatccttcgtttctccaaggtcatgttccccaacctctttcaatccacagcctt
tggcctacgggtctcgtcaccattgacatgctgtccaagattcagacggcccgtcgacct
catcttcctcgacacccactaccacttccaggagactcacgacctcgtctcggccgtcca
ggcccgctacaatgtcaagcttcacatctacaagccgcacaacaacactctcgccgagtt
tgaggccacctacggcgaccgtatgtacgagaaggacagcgagctgtatgactggacggc
caaggtgagcccagcgcgcctatgaactcggtgtcgcagccatcctcactggccgtcgtc
gctctcaaggtggcgcccgtgacaagatgcccatcatcgaggtcgacgacgtcatcaaga
tcaaccccctcgccagctggtccttcgcccaggtgcgcgattacgtcaagaacaacaacg
tgccctacaacgccctgctcgaccgcggctacaagtccgtcggtgactggcactccaccc
cgtggctgagggcgaagacgagcgcgccggacgctggaagggccagagaagaccgagtgc
ggcatccacaacaaaagtcgcgctacgcgcagtacctcgagagcttg---
>Veren1 710 bp
gagtctggatatttccccttcacaaagctcatctcaatcttgaacttgcagcagctcgaa
cccagatatcctccgctggtgcattacatcactacccgggctataccagaccaccgcatt
tggcctactggtctagtaaccgtagacatgctctccaagctgggcgagcacagttgacct
gattttcctggataccctctaccacttcgaggagaccctatcccttgttgaccgggtgag
acggcggtatggcgccaccatccacgtctacaagcccgagggcgagaccgcagatgactt
cgttgcaaagcacggcgacaagctttgggagacgaacgaagagctttacgattacgttgc
caaggtgagccgaacgtgcctatgaactccaagttagggccgtcttgaccggtcgccgaa
ggagccagggtggaaagcgtggcgatctcgacatcattgaaattgacgatgtgataaagg
tcaacccgctagcgaactggagcttcgcccaagtccaggaatatgtcaacgccaacaagg
taccgtacaacgagctcctggaacgcggttacaagagcgtcggcgactggcactctaccc
cgttgctgcgggagaggatgaacgctcggggcgctggaagggtcgccgaagaccgagtgc
ggaattcacaacccaaatcgaggtatgcacagtttctaatcagcaggcgc
>Xanpa2 710 bp
gagtcaggctatctaccttttacaaaacacatcttgcttctcaacctacaattcctagaa
cctagacattctgcgatggtgcataacttctcttcctgggctgtttcaaactactgcctt
tggtctacgggtctggtgactctggacatgctgtctaagatgaagccgcagagtcgacct
tatattcctcgacacccttcaccatttctcggaaacactcgctctggtcgaccgagtcag
gtcgcaataccttgtcaacctccatgtgtataagcccgacggggacactgtcgaggaatt
cgcacaaaagcacggcgagaggctgtggcagaccaatgacgagctttacgattgggtcgc
caaagtgaacccagcgagcctatgaactgcaagtagccgcggtcctgacgggcaggcggc
gcagtcagggagggaagcgcggtgacctcgacgttatcgaggttgatgaggtgatcaaag
tcaacccgttggcgaactggtccttccagcaagtgcaggactacgttaaggagaacgagg
taccttacaacgagttgctggatcgtggctacaagagcatcggcgactggcattcgacgc
gatcaaagctggagaggatgagcgggcgggtcgatggaagggtcaacaaaaacggaatgc
gggatccacaacccaggtccaagttcgcacagtatctaaagaacaagaac
>XylPMI506 710 bp
gagtctggatatttgcccttgaccaagcgcacttgcgtcctgaatctggagcgtctatct
ccttgaccggcttcgacttgtgaaggtcatgtttcctaacctataccagtcaaccgcctt
tggtctagtggattggtaaccatcgacatgctgtcgaagatccaagcccccgatcgatct
catctttcttgacacattgtatcacttccaagaaacgctcgacctggtggagcgggtgaa
agaaaaatacaacatcaaggtccacacctaccgaccagatggcaatactaccgctgaatt
tgagaatcaatatggagaaggcctgtacgacatgtcggaggagctgtacgactggattgc
aaaggtgagcccagcgagcatacgagctgaatgtcgtcgctgtattgaccggccggcgtc
gatcacaaggcggccagcgagacaagattccagtcatcgaggtcgacgacgtcatcaaga
tcaaccccttggtggactggtctttccagaaagtcaaggcatatatcgatgagcacaacg
tgccctacaatgtcctcctcgaccgtggatacaagtcggttggtgactggcactcgaccc
cgtcggcgagggcgaggacgagcgtgcagggcgctggaagggccaggcaagacggaatgt
ggcatccacaacaaaaatcgagatatgccatgtttctagaaaggaagaga
>Xylcub1 710 bp
gaatccggctacctaccgctgacagaacacacctgcgacctgaacatggagaagatgaca
cctggagcgtctgcggttctccatgcgtctgttccccaacttataccagacgacagcctt
cggcctacaggtctcgtgaccatcgacatgctctccaagctcgcggtccccggtcgaggc
catcttcttggacacattgtaccacttccccgagacatacgacctcgtctcgcgcgtgca
ggctcggtacgccatcaagctgcacatatacaagcccgacggctcgacagcgtcagagtt
cgaagcacagtacggcgagggtctatacgacacggcgtcggagctatacgactacatcgc
gaaagtgagcccagcgcgcatatgagctgcgggtggcagccgtgttcacggggcgacggc
gcagccagggcggagagcgcgataagattcccatcctggagatcgacgaggtcgtgaaaa
tcaacccgcttctcgactggtcctttgcccaggtcaaggggtacatcaccgagcacgaag
tgccgtacaacgacctcctagaccgggggtacaagtccgtcggcgactggcactctaccc
tgttgccgcgggcgaggacgagcgcgcgggtcgctggaaaggtcaaagaagaccgagtgc
ggcatccataacaaaagtcccgctatgctcagttcttgctcagcagcagc
>Xylhyp1 710 bp
------------ctaccgctcaccaagcgcacctacgacctgaacatggagcacatgaca
cctcgagcgcatccggttctcgatgcagctgttcccgaacctgcaccagacgacggcctt
cgggctacggggctcgtgaccatcgacatgctctcgaggctcgcggtgccgcgtcgacgc
cgtcttcctggacacgctgtaccacttccgcgagacgcacgcgctcgtcgcgcgggtcca
ggagcggtatgccgtcaagctgcacatctacaagcccgcgggcgccacggtgtcggaatt
cgaagcgcagtacgggcccaggctctacgacacggccgccgagctctacgactgggtcgc
gaaggtgagcccagcgggcctacgaactcaacgtcgcggccgtcttcacggggcggcggc
gcagccaaggcggggagcgcgacaagatccctattttggaaatcgacgacgtcgtgaaga
tcaacccgcttctcgactggtcgttcgcgcaggtcaaggcgtacatcacggagcacgacg
tgccgtacaacgcgcttctggaccaggggtacaagtccgtcggggactggcattccaccc
ggtcgcggcgggcgaggacgagcgcgcgggtcgctggaagggccagagaagacggagtgc
ggcatccacaacaaaagtcgcggtacgcgcaatacctgctcagcagcagc
>Zalva1 710 bp
gagtctggctatctccctctcaccaaacccacctcaatcctcaacctaaacaacctctca
actggacatactccgctggtgcaagctcaccttccccaatctctaccaaaccactgcatt
cggcgttccggtctcgtcaccctcgacatgctctccaagcttcaaacgcccaattgacgc
aatcttccttgatacactttaccacttccaggagacactgacgcttgtcgagcgcacgaa
gcaacgatataatgtcaaccttcacgtctacaagcccgaaggcaacaccaccgctgagtt
cgaggctcgacacggcaaggaattatggaagacgaacgcggatttgtacgattgggttgc
gaaggtgagcccaacgtgcttacgacctttccgtcgcggctgtgcttactggacgacgac
gctcgcaaggtgcgaagagagaatcgttggacatcctcgagatcgacgaggtgatcaaga
tcaatcctttggctagctggagcttcaagcaggttcaagactatatcaaggagaacgacg
taccgtacaacgaattgttggacagaggatacaagagcgtcggggattggcactccaccc
agtaaaggagggcgaggacgagcgtgcgggcagatggaagggacagccaagaccgagtgt
ggtatccacaacaaagaagcaagtacgcacaatacttgttgagatggagc
>Zasce1 710 bp
gagtctggctatctctccttcacgcgcctcatctcaaacatcaacctcgccaaactctcg
cc-agatgtcctcaaatggtgcatcacatctcttcccaacctcttccagacttccgcatt
cggcctacgggcctcgctgtcatggatatgatctcgaaactcgactagtccgattgaaat
gatcttcttggacaccttgtaccacttcccgcagacgcttgacttggtgcagagggtcaa
ggacaagtaccacctcaagatccacacgtacaagcctgagggcgagacgacggagcaatt
cgaggcgaagcacggcgaaaggctgtgggagaacaacgaggagttgtacgactatgttgc
gaaggtgagcccagcgtgcgtatgaactcggcgtccaggctgtcttgactggtcgtcgtc
ggacgcagggcggcgctcggggctcgctcgatattgttgagattgacgacgtgatcaagg
tgaacccgcttgccaactggtctttcaaggatgtgcaggcgtatatccaagagaatgagg
tccccacgaatgacctgctcgaccaaggataccgatctgttggtgactggcactcgaccc
agtgacggacagcgaagacgagcgtgccggacgctggaaaggtcgcagaagaccgagtgc
ggtatccacaacaacgaagccgatacgctcagtacttgcagagcaagaag
