# Supplementary material for: Evolutionary Histories of Type III Polyketide Synthases in Fungi
Source: Front Microbiol. 2020 Jan 21;10:3018. doi: 10.3389/fmicb.2019.03018 (PMC6985275; doi:10.3389/fmicb.2019.03018)
Supplement: MATERIAL S5 — Curated protein alignments used to build phylogenetic trees. [file Data_Sheet_5.zip › Fig4.rPKS.clustaloKS.trimal.algn]

>Jahaq1|463989
MAMRLPGGVRDAEGYWDLLYNKRSGKVPADRYNVEAFYGPGYFLEDLSNIDTTF-WTMTK
QEIEAMDPQQRMNLEIVYECLQNEL--RGRKIGVYVGELDGRDYMSANRVHYEYNFTGPS
MTVRTACSSSMSALYDACRSLLAGDC-ESAVVATSNLMLSPTMADQG-VMSPTGSCKTFS
ADA-DGYARGEAVSAVYIKKLSDAIRDGDTVRSVIRSSVVNAGGTAPNTVAHEALIRRGH
EAAGITQTAMIECHGTGTAVGDPIETKAVANIFGIYIGSVKPNIGHGESASGLSSIIKMT
LALEKKIIPPNILFNKPNPKIPKLVVPTEPMPWVNSFGVGGSNAFMLLESLLVFSAESLK
RSAADHESYINSINDMS--YTLGVKRRAFCVTDGQGNIVFCFTGQGAQSAQMGKELPSFR
KSILDHVLTCLPKWKLLGQAELSQ--PCCTALQIALVDLLTSWNIHPAAVTGHSSGEIGA
AYACGSLSAEDAIISAYYRGGGMAAIGLGAQDVVSIGCENSLESTTLTGDKVILQKVI-K
EDRPETFVRALAV-DAYHSAHTVADEYTVLLFFSSVTELNASYWVKNLISPVKFTGAIGN
ALIFLEVGPHTALAGPIRQILPYVGTLARGHDAQLLKTAGEVA-IAFLTDLPLYPWNYEW
GESRLSRRFRKHPHHDLIGSRVSTDQNPSWRNILRSDEIRWVKEHEVTGDVVLPGVGYVC
MAGEAVRYTVRKVNIKAACVIIELITHLWIQHAFGQIAMDSLLQVPTYIEPDLTFMDLLS
HKSYTYTDISLL-HPR-GRLFLWFVNVVFGTFELDVMVSRIGDRVDVVLNSLMRYLQEKA
YLFVGGLGGIGRAVASWLVERGARRIVFLSRSAFAADVCNYEDVLKAVIGGVLQAAMALA
DVSLADMTFAQWQYAMLPKVQGTLNLHKALVDIFFTFSSAGSTMGNWGQANYNAFLDAFI
-QY-RHSI-GL-PASSLDVGVIED-VGYVAERELLESIELCMPLATIGIDSLISIELRNW
IRANI-GVELTVLEIVRA-DDIASLGEQAQAK
>Apimo1|71978
YAYRAPGV--GRKGLWEFLADAKSAEVPADRFNKDAFYHAGHFLPDVYAFDASF-FNIKA
EEARSLDPQTRLVLECAFEAAESEL--AGANIGVFAQMRLVEDSLIPNRLSYFFGLTGPS
VAVDAACAGTTYALHQACQSLRNGEC-SAALVAAGSIISGPGLASLG-AISPEGKCFSYD
SRA-AGFGRGEGGGCLIIKPLADAIACGDPVRAVIRGTACNHSGTMPSQPAQERLLTTLH
DNAKLDDTIFVEGHGTGTKAGDPIDAGAIAAVVATYIGSAKSNFGHLEGASGMVSVIKAM
MMLEQECMLPNANFEEFNPGIVRLKVLTKPLPWVTNFGFGGSNAAVLLERLFVVSATSLE
AYISSLAAYLEHLQDLS--YTLSQRRRLAISAESMGSVAFIFTGQGAQYFQMASGLEAFY
SAIAELFLTELAPWSLVDDAEISQ--PACTAIQLALIVLLQSWGISPAAVVGHSSGEIAA
AFAARLISFEAAIAISYFRGGAMLAVGTSAEEATTIAAINSHNSVTISGDIDAIENIC-Q
ER--DIFARRLKV-DAYHSRHAAATSYLASIFISSVTGADGSYWVRNLVGTVQFLKALER
LQLAIEIGPHSALKNPTMQTMAYLPSLIRGKPAALMDLAGKLD-IKLIHDLPPYEWNKSI
HQPRIATLFGGEAHSSLLGSKSAEGNEHVYRNVFTLDDIPWIRDHNVAGDVLFPFTGFFS
LAVEAFRVQVREFHVSKGLRIVDLTTKIWTVHCRGLVTLDSCL-VPTHTRPHTDHVGLVH
ECQYTFTDISLL-KPG-GKLVLLQKAFTFVILENALHVPRVGDRVDVIVNSLLRRLQDAT
YIITGGTGGIGRALGEWMVKQGAKYIILLGRSGIACDVGYRGSLLQVKVRGVVHGALYLR
T-----------------------------------------------------FLDAFS
-EH-RIKQ-GK-PAVSISLPVVEG-VGYVAEEHLYTLVKGAINLAHYGLDSLVSVELRNW
IRREYG-ADLALKDIVAA-RHLNALSKDILAH
>Pensoli1|351480
MACRLPGGLATPDELWDFLLAKKDARVPESRYSIDSYYSDGYFLNEIGALDMSF-FTMAR
SEVERADPQQRLMLEVAREAFEDQW--RGKKIGTYIGEMLGRE-----------------
------------------------------------------------------------
-----------------TQPLAHAIRDGNPIQAVVRSTSHNVDGSQPSTDVQEALMRRAY
EFGGITKTAMVECHGTGTPTGDPIETRAVARVFGVHIGSVKPNLGHTEAASGLVSLLKMV
KALQYRTIPPNIKFTTPNPHIPKLMVPTEATPWINSFGIGGANAHVILESLLLFSANSLT
RQIDNYKTWVEQVSDLA--YTLARKRRAFAIVKNSVIVIMVFTGQGAQWPQMGRELKVFK
SSILDRTLQAIPHYSLLSSAEFSQ--PVCTAIQIALVDALKAAGVAPKPVVGHSSGEISA
AYAVGALTAAEAITVAHNRGGTMAAIGMGWGDAVTIACDNSPKSVTISGDVDAVKSVI-K
KEEPQMLARQLQV-DAYHSYHEIGENYQSLIFFSSVTGTGSKYWRDNLESPVRFREAITA
ILIFLEVGPHGALAGPLRQIFPYVSAMARNQDCSLLAAIGGLQ-VDLLSSLPRYPWNHEW
YESRLSKRNRQFPHHDLLGARVSSDNEPVWRNLFHVTNAPWISDHKVGDNIVFPFCGYIA
LAGEAMRFTIRNIHVTTALIITEIMATFWTKHCIGEAVLDSTLQLPTSIDPDIDFLGKLI
HSKYTLT--TLI-TPD-GRIFLSFKTFLMAICQVDVQVARVGDRVDFVLNSLFRFMESAS
YLMVGGLGGIGRAVSTWMVDHGARELVYMSRSAVSGDITKYEDVERAILRGLVQMSMVVA
NENFTKMSHVEWVTSTAPKVEGTWNLHNASLDFFLMFSSVSGIVGQAGQANYAS------
---------GL-PASVVDMGAVED-VGWISEQEVIDAMTISMPLADLGLDSLVALELRAW
IKQVFS-FDMPMLEMMSIG-SLDILGSHIANE
>Podan3|210067
MGMRLPGGITDAAGFWDMLYNGRSGEVPEDRYNAEGWYGPGYFLDNLANMDSSF-WSMTK
KEIEAMDPQQRLTLEVVYECLQNQL--RGKKVGVYLGELDGRDYMSANRIHYEFGFMGPS
VTIRTACSSSLTALHDACHAIFSGEC-ESAIVACANVICSPTMQEQG-VMSPSALCKTFD
ADA-DGYARGEAVSAIYVKKLSDAIRDGDPIRSVVRSTAVNAGGTAPNTAAHEALIRRGH
QLAGISKTAMIECHGTGTAVGDPIETLAVANIFGIYIGSVKTNLGHSEGASGLSSLIKMT
LALENETIPPNLNFTTPNPKIPKLTVPTEPRPWVNSFGIGGSNAHVLLSSLLLFSAKALQ
SMVSQHQAYHLSLRDMS--FSLALKRRAFCVTDGLDDLVFVFSGQGAQWAQMGMALPEFR
QSLMDKFLQTLPQWNEISSAELSQ--PCCTAIQMALVDLLTSYNVTPGAVVGHSSGEIAA
AYASGAITANEGIAIAYYRGGGMAAVGLGRKEVVLIGCENSPESTTLTGDKDALEGVI-K
EANPDILVRALQV-DAYHSHHQVAPLYEELLFYSTVSCLGPEYWVNNLVSPVRFSTAVSQ
ILTFVEIGPHSALAGPLRQILEYMNILTRGNNSDLLHAVGHLP-LHLLVDLPLYPWHYEW
YESRLARRHRKFPHHDVLGSRISTDSSPAWRNLLRLESVPWIKEHEVAGDIVFPGVGYVT
MAGEAVRFTVRRVHIKAAMILTETITQLWLKHAFGQVTLDLVPQIPTYIDEDVNLMDLVA
HRSYTYTDVSLV-HPR-GRLFLSFQELVFATLELDVLIGRVGDRVDVVLNSLIRFMQDGA
YLLVGGLGGLGRAITTWLAEKGARHFVFLSRSAVSGDVSNYEDVLLAIIAGVLQASMVLR
DNSLVDMSWDDWVTASRPKIQGTWNLHNALLDLFFLFSSAGAMSGQWGQANYNAFLDAFV
-QY-RHSL-GL-PASVLNIGVIGD-VGYVSEPALLDCVELMLPLASVGIDSLISIELRNW
IRRRL-GAEVTVLEIVRA-PSLRELGATVQKK
>Podans1|429115
MGMRLPGGITDAAGFWDMLYNGRSGEVPEDRYNAEGWYGPGYFLDNLANMDSSF-WSMTK
KEIEAMDPQQRLTLEVVYECLQNQL--RGKKVGVYLGELDGRDYMSANRIHYEFGFMGPS
VTIRTACSSSLTALHDACHAIFSGEC-ESAIVACANVICSPTMQEQG-VMSPSALCKTFD
ADA-DGYARGEAVSAIYVKKLSDAIRDGDPIRSVVRSTAVNAGGTAPNTAAHEALIRRGH
QLAGISKTAMIECHGTGTAVGDPIETLAVANIFGIYIGSVKTNLGHSEGASGLSSLIKMT
LALENETIPPNLNFTTPNPKIPKLTVPTEPRPWVNSFGIGGSNAHVLLSSLLLFSAKALQ
SMVSQHQAYHLSLRDMS--FSLALKRRAFCVTDGLDDLVFVFSGQGAQWAQMGMALPEFR
QSLMDKFLQTLPQWNEISSAELSQ--PCCTAIQMALVDLLTSYNVTPGAVVGHSSGEIAA
AYASGAITANEGIAIAYYRGGGMAAVGLGRKEVVLIGCENSPESTTLTGDKDALEGVI-K
EANPDILVRALQV-DAYHSHHQVAPLYEELLFYSTVSCLGPEYWVNNLVSPVRFSTAVSQ
ILTFVEIGPHSALAGPLRQILEYMNILTRGNNSDLLHAVGHLP-LHLLVDLPLYPWHYEW
YESRLARRHRKFPHHDVLGSRISTDSSPAWRNLLRLESVPWIKEHEVAGDIVFPGVGYVT
MAGEAVRFTVRRVHIKAAMILTETITQLWLKHAFGQVTLDLVPQIPTYIDEDVNLMDLVA
HRSYTYTDVSLV-HPR-GRLFLSFQELVFATLELDVLIGRVGDRVDVVLNSLIRFMQDGA
YLLVGGLGGLGRAITTWLAEKGARHFVFLSRSAVSGDVSNYEDVLLAIIAGVLQASMVLR
DNSLVDMSWDDWVTASRPKIQGTWNLHNALLDLFFLFSSAGAMSGQWGQANYNAFLDAFV
-QY-RHSL-GL-PASVLNIGVIGD-VGYVSEPALLDCVELMLPLASVGIDSLISIELRNW
IRRRL-GAEVTVLEIVRA-PSLRELGATVQKK
>Cercau1|440480
SSCRFAGGATSPCKLWEILLNPTDLLVPKERFNIDGFYHKAYFLEDHRVFDATF-FNITP
KEAEAIDPQQRMLLECVYEALESQY--AGKKVAVFAGTLSQRDSIIANRVSYFFNFHGPS
MTIDTACSSSLVALHQAVLSLRAGES-EMACVTGANLIITPVESSLH-MLSPTGHCRMWD
ANA-DGYARGEGVSAVFIKPLSRAIADGDRIEAIIRETGVNSDGTMPNWKAQANLIQDTY
RQAALDRCQYFEAHGTGTAAGDPNEARAIEHAFFLVVGSVKTVIGHTEGAAGLAGLLKVV
HAMNHDTVPPNLHLCNLNPDVESLIVPTKAIPWVNSFGFGGTNSHAIVEQPLVISAASLA
AMAKAYRDYLLRLEYLA--WHSLAHRRTAVSSTSVGDILGIFTGQGAQWVTMSRGLKVYR
DAILDAVLRSCPTWSLVHIAKISQ--PLCTAVQIALIDLLQSLGITFHAVVGHSSGEIAA
AYAAGKLCARDAILVSYYRGGGMLAAGLSRKEAICMAASNAPSLVTLSGDIDVIHRVL-K
NA--NKFARILQV-DAYHSPHAPSKRYIEAVWISSVYGMTAAYWGANMVDPVLFCEAVES
ALCAIEVGPHPSLKAPATQTIPYAGLLDRTTDDAFSKFLGWMS-SSGLDDAPTYQWDHSY
RESRLSRHFRTHRPHELLGVRTDNDFELRWRNILKLDKLPWIEHHSFEGQALLPASAYLV
MALDAARVELRDLTFASGISLVEVLFSLMKKNFEGKLTLDSCLQLPERIEVDPEDAGQIA
HKSYVVGAEAMM-RPG-GFLILHLRSLLLQMLDLDRLVPR-----ACIFNFLARLMARKT
YVLVGITRDFGQSLCTLFIQQGARNIVLASRNPEPLDVTNLDQVLAFKVGGVVNGAMVLD
DRVFSEMPLETFQRVMRPKTIGSKNLDTAFLEFFIMTSSFAAIGGHAGQANYAAYMNGLA
-AA-RRAR-GK-AGSVLNIGVIWG-LGLLHERDIHHMFIEAISIADIGVDSLVAVEIRGW
FWKNVG-QDVAVMKVLGV-SSITALCQDVAAS
>Cercau1|464568
MGMRLPGGVRNAESYWDLLVNGRDGEVPKDRYNIDTWFGPAHFLENYANIDASF-WSFTK
QEAELLDPQQRLFLEVVYEAFESGW--RGKDIGVYVGEMEAVDYIIANRASYEFDLKGPS
MVVRTACSSSLMALHLACQDIHSGDCSDGAIVGGINIIISPALTEQG-VLSEDGRCKTFD
AGA-DGYARGEGVSAIYIKKLSDAIRDGDPIRAVIRSTCVAADGTLPNDESHEKLMRRGH
QLAGITKTAMVECHGTGTSAGDPREVSAVARVFGIYIGSVKPNIGHGEGASGLSSIMKMT
LALEHKTIPPNINFKTPNPKIPKLTVPTKPLPWVNSFGIGGANAHVVLESLLIFSAKSLE
GSAQKHEEYLTALADLA--YTLNTKRRAFTVTDGLDSLIFTFTGQGAQWARMGRELGVFK
KTILDAVLAELPKWTLLAEAELSQ--PCCTAVQVALVDLLQSWGVKPSGVVGHSSGEIAA
AYAAGSITAEDAIRIAYHRGGGMAAIGLGRESVVAIGCENSPSSVTLTGELDVLETVI-R
AAEPSALVRALRV-EAYHSQHFVADSYAARLFYSSVTALSEGYWIQNLVSPVLFKSAVAA
ALTFVEIGPHSALQGPIRQTIEYIGTLIRDVDAAALNAAGNLSRIDLLTNLPSYSWNYTW
LENRISKRLRKYDHHELLGSRISSDAGPAWRCKLRVQDAPWLSDHDILGDIIFPGAGYLA
MAGEAVKFSLRRVTLSSALVLIELITTLWTKHITGQVSIDAAFHVPKYIESDIDFMKLLG
HKTYVHTDISLL-RPD-GRLFLAFKHTLFVTLELEVQVGRVGDRVDVVLNSLFRYMQDRT
YIFAGGLGGLGQSIATYLAELGARHLIFFSRSAIGGSINELADVEKVIIGGVLQAAMVLQ
DANFVDMTFQAWDTAVRPKVTGTWNFEEALLDFFFLFSSVSGTAGQIGQANYAAFMDAYV
-QY-RRAQ-GL-ACSTLAIGIMED-VGFLAEQDLLDAMELMLPLANVGVDSLVSIELRNW
FRQKV-GVPFTVVEIVGA-SSIADLGRMTAEK
>Podcur1|343094
SSCRFAGRVTSTTTLWQLLKSPSDLRIPAERFNIDGFFHPAYFLDDHRVFDANF-FNITP
KEAEAIDPQQRMLLECVYEALEAQY--AGKNVAVFAGTLSQRDSIVSNRISYFFNFAGPS
MTIDTACSSSLVALHQAVLSLRSGES-EMACVTGANLILTPAESNLH-MLSPTGHCRMWD
AAA-DGYARGEGIAAMFIKPLSKAIADGDRIEAIIRETGVNSDGTMPNWKAQANLIQDTY
HRAGLDRCQYFEAHGTGTAAGDPNEARAIEEAFFLLVGSVKTVIGHTEGAAGLAGIMKVV
QALRHDTVPPNLHLDKMNPVVEALFVPTQAMPWVNSFGFGGTNAHAIIEEPLLLSAGSLG
AMAKTYRDYLDRLEHLA--WNSYAHRRVAVTGITVNAILGIFTGQGAQWATMSRGLKVYG
DAILDAVLRSCPTWSLVHVAKISQ--PLCTAVQIALVDLLRSLGVDFHAVVGHSSGEIAA
AYAAGRLCARDAMLISYYRGGGMLAAGLSCEEAMCMAASNAPSLVTLSGDIDVIKRAL-K
AA--NKFSRLLQV-DAYHSPHVPSKQYLEKLWISTVYGIALSYWNANMLQPVFFREALES
ALGAIEIGPHPSLQAPATQTIPYSGVLDRTTDDAFSQFLGWMS-ATDLEGTPSYTWDHSW
RESRVSRHFRTHAPHELLGVRADNDFEMRWRNILKLETIPWIEHHMFEGQSLLPASAYIV
MAVDAARIELRDLAFLGGITLVEVLFSLMKRNFEGKFTLDCYLQLPEAIDLDPEDARQIA
HKSYVIGGESIM-RLG-GFLILHLQLLLLQMLDLDRHVPRTQSCIASIFNFLAQLLNRKT
YVLVGLTRDLGQSLCTLFVNEGARNIVLASRNPEPLDVTDLQQVRDFKVGGVVNGAMVLD
DRVFSQMSLETFHRVMGPKTIGSKNLDITFLDFFIMMSSFAAVGGHAGQANYAAYMNGLA
-AT-RRSQ-GK-AASVLNIGVIYG-LGLLHERDVHHMFMEAINIAELGVDSLVAVEIRAW
FWKSVG-QDVPVMKVMGV-SSIFKLAQDIAAG
>Podcur1|446740
MGMRLPGGVRNAESFWDLLVNGRDGEVPKNRYNIDTWYGPANFLENYANIDASF-WSFTK
QEAELLDPQQRLFLEVVYEAFESGW--RGKDIGVYVGEMEALDYIIANRASYEFDLKGPS
MMVRTACSSSLMALHLACQDIHSGDARDGAIVGGINIIISPALTEQG-VLSEDGRCKTFD
AAA-DGYARGEGVSAIYIKKLSDAIRDGDPIRSVIRSTCIAADGTLPNDESHEKLMRRGH
ELAGITKTAMVECHGTGTAAGDPREVSAVARVFGVYIGSVKPNIGHGEGASGLSSIMKMT
LALEHKTIPPNINFKTPNPKIPKLTVPTKPLPWVNSFGIGGANAHVVLESLLVFSAKSLE
AAAQRHEEYLTVLADMA--YTLNNKRRAFTVTDGLDSLVFVFTGQGAQWARMGRELGIFK
QTILDATLSSLPQWTLLAEAELSQ--PCCTAIQVALVDLLRSWGVAPTAVVGHSSGEIAA
AYSSGAISAEDAIRIAYYRGGGMAAIGLGRESVVIVGCENSSSSVTLTGDLDVLETVI-R
AGEPSALVRALRV-EAYHSHHAVAKSYAARLFYSSVTALSTQYWVQNLVSPVLFSSAVDA
ALTFVELGPHSALQGPIRQTIEYMGTLVRDTDAAVLSTAGNLAGLDLLTNLPNYSWNYTW
LENRISRRLRQHDHHELLGSRVSADAGPAWRCKLRVQDAQWLSDHDILGDIIFPGAGYLA
MAGEAVKFTLRRVTLSAALVLVELITTLWTKHVSGQVSIDAAFHVPKYIDADIDFVKLLG
HKTYVHTDISLL-RPD-GRLFLAFKHTLFITLELEMQVGRLGDRVDVVLNSLFRYMQDRT
YIFAGGLGGLGQSIATYLVQLGARHLIFFSRSAIGGSINEFADVEKVVIGGVLQAAMVLK
DMNFVDMTYEAWETSVLPKVTGTWNFEEALLDFFFLFSSVSGTAGQIGQANYAAFMDAYV
-QY-RRSQ-GL-ACSTLAIGIMED-VGFLAEQDLLDAMELMLPLAQVGVDSLVSIELRNW
FRQKV-GVPFTVVEIVGA-GSIKDLGKMTAEK
>Acral2|1052158
IGLRLPGGVTDVPSFWDMLVNGKSGPVPKDRYNVDAWYHPGYFLDDIRNLDTSF-WSMTK
REVEILDPQQRIALEVVYETLQSDL--NGRKVGVFACELDARDFVLANRISYEFNLVGPS
VTVHTACSSSLTGLHEACQALYSGEC-ESAIVLGSSIIYAPAFRGHG-VLSPSGLVKTFS
ADA-DGFARGEAVLAVYVKKLSDAVRDGDTIRSVVLSTAIGADGTAPNPAEQAELIRRTH
ALAGNAKTAMIECHGTGTAVGDPLEAASVASVFGVWIGSVKSNIGHTEGAAGLAGVVKMT
LALENGIIPPNLNFSKPNPKIPQLKVPVAPTPW--GKDKV----------LLVFSASALE
RMVQNHQSYCLALPDVA--YTLAMKRRAFCVANGIDDLVFVFSGQGAQWATMGKALKTFR
DSIMDNVLKQLPEWDLVSEAEVSQ--PCCTAVQVALVDLLREHGVEAQAVVGHSSGEIAA
AYASGAVTRKEAIIIAYYRGGGMAAVGLGADQVVLVGCENSPDSVTLTGDKQVLDEVI-K
EDDPAMLARALQV-DAYHSHHAIAQDYLDLIFVSSVTNLAASYWVDNLVSPVKFSQALAG
SVVFLEVGPHSTLAGPVRQILDYVSVLTRGKDSEVLRALGQLP-VDFLTDLPLYPWHYGW
KESRLARRLREFIHHELLGARISTPFSPAWRNVMRLEDATWIKDHEIEGDIVVPGVSYLL
MAGEAARFTCEKVYMKNALVLKEVITQLWTEHAHGRVSLDGIPQIIQSVDDDIDFVSLMA
HKSYTYTDISLM-HPE-GRLLLRLQRFLMATLELETLISRVGDRVDVVFNSSFRDAHDRS
YLFVGGLGGLGSVISTWLAERGAGEVVFLSRSAVAGDVARYEDVVKAVFGGVLQASLVLR
DASFSNMGYEDWVAASAPKVQGTWNLHNAILDFFLLFSSTAATGGWYGQANYHAFVEAFA
-NY-RQQM-GL-AASVLNVGFIRD-AGFVAETELLECIELLLPLASIGLDSLVSLELKSW
IRRWM-GVEVATLEILNC-ATLHGLGAVVQGK
>Aspbom1|6365
MAMRLPGGIHDAEGFWDLLYNKRSGRVPKDRYNVENWYGPGYFLDDLRNADASF-WSMTK
QEIEAMDPQQRLSLEVTYECLQNEL--RGRKIGVYLGELDGRDYMSANRIHYEFGLTGPS
VTIRTACSSSLTGIYDACHAIAAGDC-ESAIVACANIIYSPTMQEQG-VISPSGFCKTFD
ANA-DGYARGEAVSAVYIKKLSDAISGGDPICSVIRSTCINAGGTAPNTTAHEALIRRGH
ELAGITRTAMIECHGTGTAVGDPIETAAVANVFGIYIGSVKTNLGHSEGASGLSSIIKMT
LALERQTIPPNLNFTTPNPKIPKLKVPTEPLPWVNSFGIGGSNAHVLLGSLLMFSAQSLK
RMITDHQAYFLSLQDMA--YSLAHKRRSFCVTNGEDDLVFTFTGQGAQWPQMGKSLPQFR
HSILDKVLQALPQWKLLSKAEFSQ--PCCTAIQIALVDLLNHYGVHPDAVVGHSSGEISA
AYASHAISAADAIQIAFYRGGGMAAVGLGAEEVVLVGCENSPNSITLTGDKAPLDEAI-K
EANPESFVRALQV-DAYHSHHTVAPQYVDLLFFSSVTGLGPVYWARNLVSPVRFLTAISE
LMVFLEVGPHSALAGPIRQILEYFNTLTRGSDSDLLNAVGEMP-VDLLPDLPLYPWHYEW
SESRLAKRLREFPHHDLLGSRVSTDQNPSWRNILRLDVVPWIKEHEVASDIVFPGVGYIC
MAGEAIRFTARRVHIKAALVMVEVITQLWVKHIFGQVSLDCLLQIPTYMEEDINLIELLA
HRSYTYTDISLL-HPQ-GRLFLNLKTLLFATLELEPLISRPGDRVDVVLNSLIRHMQDRA
YLFVGGLGGLGRSIATWLVEHGARHLVFLSRSAVSGDVSKHEDVVRAIVGGVLQSSMVLR
DNSLLEMKWDEWQAAVQPKVQGTWNLHNALLDFFLLFSSAGAMSGQWGQANYNAFLDAFV
-SY-RHSL-GL-PASTVNIGVIQD-IGYVSEPELLESIELMLPLASVGIDSLISIELRNW
IRRNI-GVEITVLEIVRA-DSVRALGLLAQKK
>Aspcal1|767632
MATRLPGGVHTPSALWDLLTTKRSGRVPASRYTVSSFLGPGYFLDDLRDVDTSFWSGMTR
KELEAMDPAQRLALEVVYECLQSEL--REKDVGVFVGDLDSRDYMLANRVSYEFGFGGPS
VTTRTACSSSLTALHSACQSLIAGDC-SSAVVASANLILSPIMQEQG-IISPSGSCKSFD
AGA-DGYARGEAVSAIYVKSLADAIRDGDPVRSVIRSSCVNSACTTPSALAQEVLIRRGL
ELAGVGSVAMIECHGTGTQVGDPIETTAVGNVFGIYIGSVKSNLGHCEGASGLTSIIKMT
LALEKKIIPPNINFSTPNPKIPKLKVPTEPIPWVNSFGIGGSNAHVLLASLLLFSASSVS
RSISAHQAYALSLADMA--YSLALKRRAFCVTDGEDNLVFVFTGQGAQWPRMGRELARFR
ERILDRVLESLPGWRLLSTAEFSQ--PCTTALQIALVDLLSSYGIHPAAVIGHSSGEIAA
AYAARAITAADAIKIAYYRGGGMAAVGLGVEQIVRVGCENSPESTTLTGEKKVLEEVI-E
SENEDVFVRWLSV-DAYHSHLPVAPAYVDLLFFSSVTGLDPAYWAQNLVSPVLFSTAMTS
LCAFLELGPHSALSAPIRQILEYIPTLIRNNNSDLLTALGELP-IDLLPDLPLYPWHYTW
SETRLAHRFRQFPHHELLGVRVSTEDNPSWRNVLRVESVPWVKDHVVGGQVVFPAAGFVG
MLGEAMRFTVRRLGIRAALVLVEMVTQLWIKHVVGRVSLDCLIQLPTYIDEDINLVSLLA
HRSYTWTDLSLL-HPE-GRLFINLKRLLFATVELEALIGRVGDRVDVVLSPDFRHMQDRA
YLFVGGLGGLGRSVSTWLAEHGARHLVFLSPSAVSGSVSNIQDVHTAIIAGVLNACMVLA
DTSFADMTLPTWQKATDPKVRGTWNLHSALLDFFLLFSSISAAGGQWGQANYNAFLDAFV
-SY-RHSL-GL-PAAAVNVGVMQD-VGYLAEGELLDVLELAMSLSTSGIDSLVSMELRNW
IRRKIG-VEISVLEIVRAE-CVRELGVVAQRR
>Aspcar1|307147
MATRLPGGIHTPSALWDLLSTKRSGRVPASRYNVSSFVGAGYFLDDLRDFDTAFWSGMTR
KELEAMDPGQRLALEVVYECLQSEV--RGKNVGVFVGDLDSRDYMLANRVSYEFGFGGPS
VTTRTACSSSLTALHAACQSLIAGDC-TSAVVASANLILSPIMQEQG-IISPSGSCRSFD
AAA-DGYARGEAVSAIYVKKLVDAVRDGDPVRSVIRSSCVNSASTTPGAVAQEALIRRGL
ELAGVTSVAMVECHGTGTQVGDPIEATAVGNVFGVYIGSVKSNLGHSEGASGLTSLIKMT
LALEKRVIPPNISFSTPNPQIPKLKVPTEPIPWVNSFGIGGSNAHVLLASLLLFSATSVS
RTISNHEAYALSLPSMS--YSLALRRRAFCVTDGEDSLVFVFTGQGAQWPRMGRDLPRFK
EGILDRVLNTLPGWKLLAAAEFSQ--PCTTALQIALIDLLSSYGVRPAAVVGHSSGEIAA
AYAAQAITAADAIKIAYYRGGGMAAVGLGVEQVVRVGCENSPGSTTLTGDKEVLEEAI-E
SET-EVIVRWLRV-DAYHSRMPFAPAYIDLLFFSSVTGLDPAFWAQNLVSPVLFSTAMTS
IRIFLELGPHSTLSAPIRQILEYIATLTRNNNSDLLAALGELP-MDLLPDLPFYPWHYAW
SETRLSRRFRAYAHHELLGVRVSTDENPAWRNVLRLDSVPWVKDHVVAGRVVFPAAGFVG
MAGEASRFTVRKLRISAALVLVEIITQLWLKHVTGQVSLDCLIQLPTYIDEDLNLVALLA
HRSYTWTDLSLL-HAQ-GRLFINLKRLLFATVELEVLLGRVGDRVDVVLSSGFRHLQDRA
YLFVGGLGGLGRSVSTWLAEHGARHLIFLSPSAVPGSVTNIADVHTAIIAGVLNASMALA
DTSFTEMTFATWTKAVAPKVRGTWNLHDALLDFFFLFSSISAAGGQWGQANYNAFLDAFV
-GY-RRGL-GL-CAAAVNVGVMRD-VGYLSEGELLDVLELAMSLSSSGIDSLVSMELRNW
IRRKIG-VEISVLEIVRAD-CVRELGVVAQRR
>Aspnom1|160492
MGMRLPGGVSSGTEFWNFLVNKRDGRVPETRYNVDAFYDEGYFLEDIAQLDIGF-FEISK
PEAEKLDPQQRLLLEVVWECMENNW--QGTNIGCFVGDLLSKDFALSNRVSYEYDLTGPS
VTVRTGCSSSMVGLHEACQAIYTGEC-SSAIVAGTSLIMSPTMSENL-VISSSGLCRTFD
AAA-DGYGRGEAINAVFVKPLADALANADPIRAIIRSTAVNCDGTTPDPKAQERLIRRAY
KKAHIEKTAFFECHGTGTIAGDTAETTGVANIFGIYIGAVKPNVGHSEGASGITSIIKCV
LALEKKTIPPNVHFHKPNPKIPKLQVPVEPTPWVNSFGIGGTNAHVILDSLLVLSARSLD
GQIERITRYIEALNDLA--FTLARRRRAFAVADKDGSPVFVFSGQGAQWPTMGVELPKFR
EDIMDKILTELPPWSIVAHAEFAQ--PLCTAIQIALVNLLREWGIVPSAVVGHSSGEIAA
AYASGAISDRVAIIISYLRGGAMAAVGISPDTAVTIACENSPISVTLSGDKQTLDRVI-H
NADENVMCRRLAV-DAYHSHHRSRHIYESLILYSSVTSLDAAYWSQNLSSTVLFRTAVQG
SLLFLEIGPHSTLAAPLRQIFLYVPTIRRGTGESLLATGGQMP-VDFLSDLPPYSWQHGW
NESRLASRLRHEPHHELLGSRVSSSVEPSWRNILQIDQVPWLGDHRIGRDVVFPCAGYVA
MVGEAIRYSVRNMFMRAALTLTEIITTLWKKHCIGQVIIDESLQIPTAIEPHIDFFSLLG
HSTYTFTDISLL-VPG-GRLLLSFQSYVFATIEIDVQVPRPGDKIDLVLNSLFRYMQHAS
YLLVGGLGGLGRAVATWMVEKGARHLVFLSRTAVVGNVGNIDDVRRAVLAGVIQLSMVLK
DQSFHNMVHEEWVAALFPKVKGTWNLHHVLLDFFLLLSSMAGIMGWPGQANYGAFLDAFV
-KY-RQSL-NL-PAHVIDLGLMGD-IGYASERQFLQAVEAAVEFSNIPIDSLMTIEIRTW
FRRHA-GIDITLVEVSNS-GTVGGLGKIAVQK
>Aspnom13137_1|534
MGMRLPGGVSSGTEFWNFLVNKRDGRVPETRYNVDAFYDEGYFLEDIAQLDIGF-FGISK
PEAEKLDPQQRLLLEVVWECMENNW--QGTNIGCFVGDLLSKDFALSNRVSYEYDLTGPS
VTVRTGCSSSMVGLHEACQAIYTGEC-SSAIVAGTNLIMSPTMSENL-VLSSSGLCRTFD
AAA-DGYGRGEAINAVFVKPLADALANADPIRAIIRSTAVNCDGTTPDPKAQERLIRRAY
KKAHIEKTAFFECHGTGTIAGDTAETTGVANIFGIYIGAVKPNVGHSEGASGITSIIKCV
LALEKNIVPPNVHFHTPNPKIPKLQVPVEPTPWVNSFGIGGTNAHVILDSLLVLSARSLD
GQIERITRYIEALNDLA--FTLARRRRAFAVADKDGSPVFVFTGQGAQWPTMGMELPKFR
EDIMDKILTELPPWSIVGHAEFAQ--PLCTAIQIALVNLLREWGIVPSAVVGHSSGEIAA
AYASGAISDRVAIILSYLRGGAMAAVGISPDTAVTIACENSPISVTLSGDKEALDRVI-H
NADGNVVCRRLAV-DAYHSHHRSRHIYESLILYSSVTSLDAAYWSHNLSSTVLFRTAVQG
ILLFLEIGPHSTLAGPLRQIFLYVPTLRRGTGESLLVTGGQMP-VDLLSDLPPYSWKHGW
NESRLASRLRHEPHHELLGSRVSSSVEPSWRNVLQIYQVPWLGDHRIGRDVVFPCAGYVA
MVGEAIRYSVKNMFMRAALTLTEIITTLWKKHCIGQVIIDESLQIPTAIEPHIDFFSLLG
HSTYTFTDISLL-VPG-GRLLLSFQSYVFATVEIDIQVPRPGDKIDLVLNSLFRYMQHAS
YLLVGGFGGLGRAVATWMVEKGARHLVFLSRTAVVGNVGNIDDVRRAVLAGVLQLSMVLK
DQSFHNMVHEEWVAALYPKVKGTWNLHHVLLDFFLLLSSMAGIMGWPGQANYGAFLDAFV
-KY-RQSL-NL-PAHVIDLGLMGD-IGYASERQFLQAVEVAVEFSNIPIDSLMTVEIRTW
FRRHA-GIDITLVEVSNS-GTVGGLGKIAVQK
>Beaba1|4374
MGMRLPGGIRDAEGYWDLLYNKRSGKVPASRYNVDAWYGPGYFLQNLANMDASF-WSMTR
QEIEAMDPQQRLTLEVTYECLQNQL--RGKKVGVYLGELDGRDYMSANRIHYEFGFMGPS
VTIRTACSSSLTGLYDACRAISSGEC-ESAVVACANIIYSPTMQEQG-VISPTGICKTFD
AKA-DGYARGEAVSAIYVKRLSDAIRDGDPVRSVIRSTCINAGGTAPSTAAHEMLIRRGH
ELAGIHKTAMIECHGTGTTVGDPIEAAAVANVFGIYIGSVKPNLGHSEGASGLSSIIKMT
LALENKTIPPNIHFTTPNPKIRKLKVPTEPLPWVNSFGIGGSNAHVLLGSLLLFSAMALS
RTISEHEAYNISLQDMC--YSLALKRRAFVVTDGEDALVFVFNGQGAQWPQMAKKLNLFR
QRLMQAILQSLPAWSLLTEAEISQ--PCCTAVQVALVDLLGHYGVRPDAVVGHSSGEIAA
AYASGAISTEAAMRIAYYRGGGMAAIGLKPQDIVVVGCENSPSNTTITGDKDALDKTI-R
AAYPGVLVRKLHV-DAYHSPHVIAPTYLRLLFYSSVTGLGAAYWVQNLTCPVLFSTALGQ
AHTFLELGPHPALVGPVRETLDHVKTLSRGQDSDMLHCIGEMP-VDVLTNLPLYPWHYDW
FESRLSKRLRQFPHHDVLGSRVSTNHSPSWRNIIRLDAVPWIKEHEVAGSIVFPGVGYVC
MAGEAVRFTVRRVHIKSALVMVEVLTELWTKHSFGQITLDCFIQLPTYIEEDLHLQDLAA
HRSYTYTDISLL-HPE-GRLFLNLQKLLFATLELDMLISRPGDRVDVVLNSLFRFMQDGA
YLFVGGLGGLGRAVATWLVEYGARHLVFLSRSAVAGDVAKLQDVERAIIVGILQASMVLR
DTNVSEMTWHEWQAAVQPKVAGTWNLHKALLDFFFMFSSAGAISGQWGQSNYNAFLDAFV
-SY-RHSL-KL-PASVVNIGVIED-VGYVSESELLESIELMLPLATIGIDSLISIELRNW
LRRKV-GVEFAVLEIFQA-PNIRALGVVAQGK
>Calor1|3749
MGMRLPGGVHNGAAYWDLLVNGKCGRVPKDRYNVDTWYGPAHFLENLANIDPTF-WSLTK
QEAELLDPQQRLFLEVVYEAFENNW--RGKNIGMYVGEMEMQDYIISNRASYEFDLKGPS
LVVRTACSSSLVALHLACQDVLAGEC-TGAVVGGINLIITPALTEQG-VLAPDGLCKTFD
ADA-NGYGRGEGVSAIYIKKLSDAIRDGDPIRAVIRSTCVAADGTMPNPESHEKLMRRGH
HLAGIYKTAMVECHGTGTSVGDPREVGAVANVWGIYIGSVKPNIGHGEGASGLSSIMKMV
LALENKTIPPNINFKNPNPKIPKLKVPTKATPWVNSFGIGGSNAHVILESLLTFSAQALE
KSVQKHEDYLTTLNDLA--YSLNVKRRGFVVTNGLDSVVFTFTGQGAQWARMGRDLPVFK
DSILDETLSKVSAWKLLSEAEFSQ--PCCTAIQIALVDLLRSWGVSPNAVVGHSSGEIAA
AYACGAISAQDAILIAFHRGGGMAAIGLSRESVVIIGCENSPSSVTLTGDSEVLDKVI-R
SAHPDTLVRALRV-EAYHSDHVVASDYLASLFYSSVTGLSAPYWTKNLTSPVLYRSAVQT
LLVFVEVGPHAALAGPTRQTLEHIATLVRNAGGSILRTIGNLS-VDLLTDLPTYSWHYDW
VENRMSKRLRPYDHHELLGARVTSDAGLAWRCKLRIEDAPWLRDHDILGDIIFPGAGYLC
MAGEAVKYTLRRVTLSSALVLVELVTTLWIKHVSGQVAIDAAFHVPKYIETDVDSITLLS
HKKYVYSDISLL-SPQ-GRLFLAFKESLFVTLELELQIGRVGERVDVVLNSLFRYMQDRT
YLFAGGLGGLGQSITTYLVEKGARQFIFFSRSAISGSINNMRDVERAIIAGVLHASMVLQ
DANFVDMEFEQWQTAALPKVQGTWHLHHALLDFFFLFSSVSGTAGQIGQANYAAFMDAFV
-QY-RRSL-GL-PASTLDIGIMED-VGFLAEQDLLDSLEMMIPLAHIGVDSLVSIELRNW
FRQKV-GVQLSVLEIGEA-ASLLELAKTTTEK
>Clagr3|2367
MAMRLPGGIHNAEDFWDLLINKRNGRVPKDRYNIDAWYGPGYFLENLSHIDASF-WSLTK
QEAELMDPQQRLILEVVYEALENNW--RGKNIGCYVGDMDSKDYITANRVSYEFDFKGPS
MTIRTACSSSLTGLHEACQALYNGDC-TSAIIGGTNIIMTPAMTEQG-VISPTGSCKSFD
ASA-DGYARGEAVSALYIKKLSDAISDGDPIRAVIRSTCVNNDGTNPSTEAHETLIRRGH
ELAGIKKTAMIECHGTGTKIGDPIETKAVANVFGIYIGSVKPNLGHSEGASGISSVIKMV
LALEHKTIPPNINFTKGNPQIPKLKVPVTATPWVNSFGIGGANAHVVLESLLVFSAESLR
RSAQNHASYLGSFNDMS--YTLSTKRRAFCIASEGDSLIFTFTGQGAQWARMGKELALFS
NSILDKVLSSLPQWTLLTEAEFSQ--PCCTAIQIALVDLLKAWSVKPAAVVGHSSGEIGA
AYASGVLTAPEAILVAYYRGGGMAAIGLGRDQVVIIGCENSSSSTTLTGDRDTLEQVI-Q
TGNPEVLVRALKV-EAYHSHHAVEAKYRALLFYSTVTGLSTSYWVQNLVSPVLFLSAVSA
ITAFLEIGPHSALAGPIRQIIHYIPTLVRNEDAALLKTAGELD-LNFLTDLPTYPWNYDW
YESRLSKRQRKFPHHDILGARVSSEVDPTWRNILRLDNVPWIQDHEIAHDILFPGAGYIA
MVGEAIRYTVRAVNFMSALMLVEIFTHVTTKHCVGQVTIDCSFQVPTYIESDLNLLELLG
HYSYKYTDISLL-HPR-GRLLLAFKDFVFGTLELEVQVGKVGDRVDVVLNSLMRYMQDVS
YLFIGGLGGLGRSIASWLVEKGARHLIFLSRSAFSGSVASGRDVKRVVIAGVLQASMVLD
DETLGKMTFDQWQNATQPKIKGTWNLHEALLDFFFLFSSISGIGGQWGQANYAAFLDAFV
-QY-RHSL-GL-PASVLDIGAIDD-VGYLSEQDLLDSLQLMIPLASLGVDSLVSIELRNW
FRQKV-GAEFTVLEVVNS-NSIMHLGQQAAER
>Cocst1|662096
MAMRLPGGIRDADSYWDLLYHKRSGKVPKDRYNIESFYGPGYFLEDLANIDPSF-WSMTK
QEIESMDPQQRMNLEIVYECLQNEL--RGRKVGVYVGELDGRDYMSANRIHYEFGFMGPS
VTIRTACSSSLTGLYDACHSLLSGEC-EAAVVASSNLIFSPTMQEQG-VMSPTGSCKTFD
AHA-DGYARGEAVSAVYVKKLSDAIKDGDPIRSVIRSTVINAGGTAPSSIAHEQLIRRGH
KVAGISKTAMIECHGTGTPVGDPIETAAVANIFGIYIGSVKPNIGHSESASGLSSVIKMT
LALERKTIPPNINFETPNPKIPKLVVPVEPMDWVNSFGVGGANAFVLLDSLLTFSAEALR
RSVADHESYLSSLRDIS--YSLTMKRRAFCVTNGQDSIVFCFSGQGAQWAQMGKELTSFQ
KSILDNVLANIPGWKLLSQAELSQ--PCCTALQIALVDLLTAWNVKPDAVIGHSSGEIGA
AYASGSITSREAILIAYYRGGGMAAVGLGAEAVVNIGCENSPESTTLTGDKDVLKEVI-R
KENPETLVRLLVV-DAYHSEHRVEVEYVSFLFISSVTNLGSTYWARNLVSPVLFSSAVET
VIVFLEIGPHSALAGPIRQIFEYLSTIKRGQNGEVLKAVGELP-VDFLTDLPLYSWHYEW
SESRLSKRFRKHSHHDLLGSRVSTDHNPTWRNIIRLDEISWIKEHEVTGDIVLPGVAYVC
MAAEAIRYTARKINIKAACIIVEIITHLWVQHAFGQISLDCLLQVPTYIEPDLNYMELLA
HRSYTYTDISLL-HPG-GRLFLSFVKFVFGTLELDVLISRVGDRVDVVLNSLMRYIQDKA
YLFVGGIGGLGRSIANWLIERGAKHIVFFSRSAFAGDVCNYSDVQAVVIGGVFQAAMVLD
DVSLSDMTFDQWQTAMLPKVKGTWNLHSALIDIFFLFSSAGCTMGQWGQANYNAFLDAFV
-QY-RHSL-GM-PASTVDIGVIED-VGYVAERELLESIELAMPLASIGIDSLISIELRNW
IRRSI-GVEFTVLEIVRA-DDIKNLGLQAQEK
>Colto1|2794
MAMRLPGGITDAAGFWDMLYNGRSGKVPEDRYNAETWYGPGYFLDDLANMDSSF-WTMTK
KEIGAMDPQQRLTLEVVYECLQSEL--RGKKVGVFIGELDGRDYMSANRINYEFDFVGPS
VTIRTACSSSLTALHDACHSILTGEC-ESAVVACANIICSPTMQEQG-VMSPSGLCKTFD
AEA-DGYARGEAVSAIYVKKLSDAIRDGDPIRSVIRSTAINAGGTAPKTAAHEALIRRAH
QLAGISKTAMIECHGTGTAVGDPIETLAVANIFGIYIGSVKTNLGHSEGASGLSSVIKMT
LALENETIPPNLNFTTPNPKIPKLAVPIEPRPWVNSFGIGGSNAHVLLSSLLLFSAKALQ
TMLSQHQAYHLSLRDMS--FSLALKRRAFCVTDGVDDLIFVFSGQGAQWARMGMALPEFK
QSLLDKFLHMLPDWNLISSAELSQ--PCCTAIQLALVDLLASYNVKPGAVVGHSSGEIAA
AYASGAITAKQAIAIAYYRGGGMAAVGLGRDKVVMIGCENSPESTTLTGEKKALEWVI-R
ETSPDVLKRNPRR-TTTLTDHQVAPLYKELLFYSSVFCLGPKYWVDNLVSPVRFSTAVGQ
ILTFVEIGPHAALAGPVRQMIDYMSVLTRGNDSDLLHVVGQLS-VYLLVDLPLYPWHYEW
YESRLARRRRQFPHHDVLGSRISTDFSPGWRNLLRPETVPWIKEHEVAGDIVFPGVGYVT
MAGEAIRFTVRRVHIKAALILTEVITQLWQKHAFGQVTLDLVPQIPTYIEEDINLMDLMA
HRSYTYTDVSLV-HPR-GKLLLGFQELVFATLELEVMIGRVGDRVDVVLNSLIRFMQDAA
YLLVGGLGGLGRSITTWLAERGARHFVFLSRSAVSGDVANYEDVLRSIIAGVLQASMVVR
DNNLIDMSWDEWVAASRPKIQGTWNLHNAFLDLFFLFSSAGAMSGHWGQANYNAFLDAFV
-QY-RHSL-GL-PASVLNIGIMGD-VGYVSESALLECIELMLSLTSMGIDSLISIELRNW
IRRQL-GAEVTVLEIVRA-ASLKDLGEMVQRR
>Colto1|4996
MGMRLPGGVNDANAFWDMLLNKRDGAVPKDRYNAEAWYAPGYFLDDLKNVDASF-WSMTK
KELETLDPQQRLALEVVYETLQSEI--RGRKIGVWVGELDARDFMPADRIHYEFGLMGPS
VTVRTACSSSLLGLHQACHALIHGDC-EAAVVAGTSIIYSPTMNEHN-VLSPSGTCKAFD
AEA-DGFVRGEAVLAVYVKRLRDAVRDGDPIRSVVLATASNSSGTAPNSDAQESLIRRAH
ELAGIKRTAMMECHGTGTPVGDPIEAEAVGRVFGVYIGSVKTNVGHVEGAAGLASVLKMT
LALENDTIPPNANFKSPNPKIPQLRVPTEPMPWVGSYGVGGSNAYALLASLLLFSAQALE
TMVMRHQSYCLALGDMA--YTLAMRRRAVCVTNGIDDLVFVFTGQGAQWPQMGKSLPSFR
SSMMENILQQLPDWKLINDGQISQ--VCCAALQIALVDILETLNIKPGAVLGHSSGEIAA
AYACGSITQSEAIIIAYYRGGGMAAIGLGKAQVVLVGCENSPNSITLTGDKQILQMVI-K
GAYPDVLARTLQV-DAYHSHHAVALRYLDLLFISSVSNLDSAYWAQNLVSPVLFSGAVTK
AIVFLEIGPHSALAGPIRQILEYISVLTRGRDSDLLRAVGELP-VALLTDLPLYPWHYEW
HESRLSERLRKFRHHELLGSRISTSSNPAWRNLLRLEDVPWIAEHEVEGIIIAPGVSYLC
MAGEAVRFTCKQVHFNAALLMTEVITQLWVKHAFGKVALDRLVQLVAYVDEDVEFISLIG
HKSYTYTDISLI-HPQ-GWFLLSFQRFIFATLELDLLVSRVGDRVDLVLNQLFRQMQDRS
YLFTGGLGSLGQVISTWLAEKGAKEIIFLSRSAVSGDVAMYEDVARALVGGVLHAAMALR
DVGFLGMRWADWLTASRPKIDGTTNLHEALVDFFLLFSSTAATAGWWGQANYHAYMESFA
-AY-RRNL-GL-AASVLNVGFISD-AGYVAEIELLNCIERMFRLNDIGMDSLVSIEIRAW
IRQWM-GVDLATLEITGS-ENLHKLAVAVQGR
>Coltof1|158352
MAMRLPGGITDAAGFWDMLYNGRSGKVPEDRYNAETWYGPGYFLDDLANMDSSF-WTMTK
KEIGAMDPQQRLTLEVVYECLQSEL--RGKKVGVFIGELDGRDYMSANRINYEFDFVGPS
VTIRTACSSSLTALHDACHSILTGEC-ESAVVACANIICSPTMQEQG-VMSPSGLCKTFD
AEA-DGYARGEAVSAIYVKKLSDAIRDGDPIRSVIRSTAINAGGTAPKTAAHEALIRRAH
QLAGISKTAMIECHGTGTAVGDPIETLAVANIFGIYIGSVKTNLGHSEGASGLSSVIKMT
LALENETIPPNLNFATPNPKIPKLAVPIEPRPWVNSFGIGGSNAHVLLSSLLLFSAKALQ
TMLSQHQAYHLSLRDMS--FSLALKRRAFCVTDGVDDLIFVFSGQGAQWVRMGMALPEFK
Q---------------ISSAELSQ--PCCTAIQLALVDLLASYNVKPGAVVGHSSGEIAA
AYASGAITAKQAIAIAYYRGGGMAAVGLGRGKVVMIGCENSPESTTLTGEKKALEWVI-R
ETSPDVL-----------VHHQVAPLYKELLFYSSVFCLGPKYWVDNLVSPVRFSTAVGQ
ILTFVEIGPHAALAGPVRQMIDYMSVLTRGNDSDLLHVVGQLS-VYLLVDLPLYPWHYEW
YESRLARRRRQFPHHDVLGSRISIDSSPGWRNLLRPETVPWIKEHEVAGDIVFPGVGYVT
MAGEAIRFTVRRVHIKAALILTEVITQLWQKHAFGQVTLDLVPQIPTYIEEDINLMDLMA
HRSYTYTDVSLV-HPR-GKLLLGFQELVFATLELEVMIGRVGDRVDVVLNSLIRFMQDAA
YLLVGGLGGLGRSITTWLAERGARHFVFLSRSAVSGDVANYEDVLRSIIAGVLQASMVVR
DNNLIDMSWDEWVAASRPKIQGTWNLHNAFLDLFFLFSSAGAMSGHWGQANYNAFLDAFV
-QY-RHSL-GL-PASVLNIGIMGD-VGYVSESALLECIELMLSLTSMGIDSLISIELRNW
IRRQL-GAEVTVLEIVRA-ASLKDLGEMVQRR
>Coltof1|159858
MGMRLPGGVNDANAFWDMLLNKRDGAVPKDRYNVEAWYAPGYFLDDLKNVDASF-WSMTK
KELETLDPQQRLALEVVYETLQSEI--RGRKIGVWVGELDARDFMPADRIHYEFGLMGPS
VTVRTACSSSLLGLHQACHALIHGDC-EAAVVAGTSIIYSPTMNEHN-VLSPSGTCKAFD
AEA-DGFVRGEAVLAVYVKRLRDAVRDGDPIRSVVLATASNSSGTAPNSVAQESLIRRAH
ELAGIKRTAMMECHGTGTPVGDPIEAEAVGRVFGVYIGSVKTNVGHVEGAAGLASVLKMT
LALENDTIPPNANFKSPNPKIPQLRVPTEPMPWVGSYGVGGSNAYALLASLLLFSAQALE
TMVMRHQSYCLALGDMA--YTLAMRRRAVCVTNGIDDLVFVFTGQGAQWPQMGKSLPSFR
SSMMENILQQLPDWKLINDGQISQ--VCCAALQIALVDILETLNIKPGAVLGHSSGEIAA
AYACGSITQSEAIIIAYYRGGGMAAIGLGKAQVVLVGCENSPNSITLTGDKQILQMVI-K
GAYPDVLARTLQV-DAYHSHHAVALRYLDLLFISSVSNLDSAYWAQNLVSPVLFSGAVTK
AIVFLEIGPHSALAGPIRQILEYISVLTRGRDSDLLRAVGELP-VALLTDLPLYPWHYEW
HESRLSERLRKFRHHELLGSRISTSSNPAWRNLLRLEDVPWIAEHEVEGIIIAPGVSYLC
MAGEAVRFTCKQVHFNAALLMTEVITQLWVKHAFGKVALDRLVQLVAFVDEDVEFISLIG
HKSYTYTDISLI-HPQ-GWFLLSFQRFIFATLELDLLVSRVGDRVDLVLNQLFRQMQDRS
YLFTGGLGSLGQVISTWLAEKGAKEIIFLSRSAVSGDVAMYEDVVRALVGGVLHAAMALR
DVGFLGMRWADWLTASRPKIDGTTNLHEALVDFFLLFSSTAATAGWWGQANYHAYMESFA
-AY-RRNL-GL-AASVLNVGFISD-AGYVAEIELLNCIERMFRLNDIGMDSLVSIEIRAW
IRQWM-GVDLATLEITGS-ENLHKLAVAVQGR
>Conli1|2211
MGMRLPGGVHNAESYWDLLVNGKEGRVPKDRYNIDTWFGPAHFLENLANIDPNF-WSFTK
QEAELLDPQQRLFLEVVYEALENGW--RGKDIGVYVGEMEMQDYIIAN---------RAS
MVVRTACSSSLMALHLACQDIHSGDCSDGAIVGGINLIITPALTEQG-VLSEDGRCKTFD
ADA-DGYARGEGVSAIYIKKLSDAIRDGDPVRAVIRSTCVAADGTLPNPASHEKLMRRGH
HLAGIYKTAMVECHGTGTAVGDPREVGAVANVFGVYIGSVKPNIGHGEGASGLSSIMKMT
LALEHKIIPPNINFKNPSPKIPKLTVPTKPLPWVNSFGIGGANAHVILESLLLFSAKSVE
VSAQKHEEYLTTIADMA--YTLNTKRRAFCVTDGLDSLIFAFTGQGAQWARMGRELGLFK
DTILDVVLSQLPKWTLLAEAELSQ--PCCTAIQIALVDLLQSWGITPTAVIGHSSGEIAA
AYACGAITAEDAVRIAYHRGGGMAAVGLGRETVVTIGCENSPASVTLTGDSHVLEKVI-R
AAEPLALVRALRV-EAYHSDHVVAKDYTERLFYSSVTKLSTSYWVLNLISPVLFKSAVAS
ALTFVEVGPHSALQGPIRQNIDYIATLVRDIDAALLSTAGNL-KIDLLTNLPTYSWRYDW
LENRLSRRFRKHDHHELLGARISADAGPAWRCKLRMQDAPWLSDHDILGDIIFPGAGYLA
MAGEAVKFSLRRVTLSAALVLVELVTTLWTKHVSGQVGIDAAFHVPKYIEADIDFLGLLG
HKTYVYSDISLL-HPD-GRLFLAFKHTLLVTLELEIQVGRVGDRVDVVLNSVFRYMQDRT
YIFAGGLGGLGQSIATYLAELGARHLIFFSRSAIGGSIIELQDVEKVIIGGVLQAAMVLQ
DANFVDMTFEAWQTAVLPKVTGTWNFEKALLDFFFLFSSVSGTAGQIGQANYAAFMDAFV
-QY-RRAQ-NL-ACSTLAIGIMED-VGFLAEQDLLDSLELSLPLANVGVDSLMSIELRNW
FRQKI-GVPFTVVEIVGA-ASIAELGKMTAEK
>Conlig1|606701
MGMRLPGGVHNAESYWDLLVNGREGRVPKDRYNIDTWFDPAHFLENLANIDPNF-WSFTK
QEAELLDPQQRLFLEVVYEALENGW--RGKDIGVYVGEMEMQDYIIANRASYEFDLKGPS
MVVRTACSSSLMALHLACQDIHSGDCSDGAIVGGINLIITPALTEQG-VLSEDGRCKTFD
ADA-DGYARGEGVSAIYIKKLSDAIRDGDPVRAVIRSTCVAADGTLPNPASHEKLMRRGH
HLAGIYKTAMVECHGTGTAVGDPREVSAVANVFGVYIGSVKPNIGHGGGASGLSSIMKMT
LALEHRIIPPNINFKNPSPKIPKLTVPTKPLPWVNSFGIGGANAHVILESLLLFSAKSVE
VSAQKHEEYLTTIANLA--YTLNTNRRAFCVTDGLDSLIFAFTGQGAQWARMGRELGLFK
NTILDVTLSQLPKWTLLAEAELSQ--PCCTAIQIALVDLLQSWGITPTAVIGHSSGEIAA
AYACGAITAEDAVRIAYHRGGGMAAVGLGRETVVTIGCENSPASVTLTGDSDVLEKVI-R
AAEPLALVRALRV-EAYHSDHVVAKDYTERLFYSSVTELSTSYWVLNLISPVLFKSAVAS
ALTFVEIGPHSALQGPIRQTIDYIATLVRDIDAALLSTAGNL-TIDFLTNLPTYSWRYDW
LENRLSRRFRKHDHHELLGARISADAGPAWRCKLRVQDAPWLSDHDILGDIIFPGAGYLA
MAGEAVKFSLRRVTLSAALLLVELVTTLWTKHVSGQVGIDAAFHVPKYIEADIDFLGLLG
HKTYVYSDISLL-RPD-GRLFLAFKHTLLVTLELEIQVGRVGDRVDVVLNSVFRYMQDRT
YIFAGGLGGLGQSIATYLAELGARYLIFFSRSAIGGSIIELQDVEKVIVGGVLQAAMVLQ
DANFVDMTFEAWQTAVLPKVTGTWNFEEALLDFFFLFSSVSGTAGQIGQANYAAFMDAFV
-QY-RRAQ-NL-ACSTLAIGIMED-VGFLAEQDLLDSLELSLPLANVGVDSLMSIELRNW
FRQKI-GVPFTVVEIVGA-ASIAELGKMTAEK
>Corma2|758436
MGMRLPGSINDSQAFWDLLQNKRNGKVPKERYDVDTWFGPGYFLDDLAKMDTSF-WSATK
DECASMDPQQRLLLEVAYEALQTEL--RGRKIGVFVGELDQRDYMAANRIQYEFGFMGPS
TVIRSACSSSMIALHDACTAIIAGEC-EGAIVGGCNLILSPTMQELG-VASPSGYCHTFD
ADA-DGYARGEAVSAVYIKKLSDAIRDGDPVRSVIRSTCFNSGGSAPVAAAHEALMRRSH
ELAGITRTAMVECHGTGTPVGDPIEVQAVANVFGIYIGSVKTNLGHGEGASAMSSLIKMT
LALEHKIIPANLNFKTPNPSIPKLAVPLESTPWINSFGVGGSNAHAVLASLLLFSADALK
KIIENQQAYHVALTNVA--YSLAMKRRAFAVADGVDDLVFVFSGQGAQWAQMGKELPSFG
ESILNGYLSALPTWSLLSQAEFAQ--PCTTALQIALVDLLRQSGLTPDAVVGHSSGEIAG
AYASGALTAREAILAAYYRGGGMAAIGLGSEQVVVVGCENSPDSTTLTGDKSALDIVI-N
EAHAGVLVRELKV-DAYHSHHIAAPHYLASLFHSSVTGLGPQYWIDNLVSRVRFSTAVNS
VLTFVEVGPHSTLAGPIRQILDYVNVMKRGEDGAYLQAMGELP-LDLLTDLPLYPWHYEW
AESRLSKRSRKFRHHELLGSRISTDHSPAWRNILRLESVPWIRDHEVFGDIVLPGVGYIA
MAGEAIRFSVQRVHIRVALALIEVVTQLWIKHIFGQVALDCMAQVPTYIDPDINFADLVA
HKSYTYTDISLC-HPR-GRLFLGFQAFLFATLEMGTLAGRIGDRVDVVLNSLFRLMQDAA
YLLTGGLGGLGKSISTRLAERGARHFVFLSRSAVSGDVVNYDDVVRAVIAGALHAPLVLQ
DNSFLDMSFDEWNAPFRPKVEGAWNLHKALLEFFFLFSSFGCMFGQWGQSNYSAFIDAFV
-GY-RHSL-GL-PASTVNIGVMGD-VGWVAESDFLDCAELMFPMADLGIDSLVSIELRNW
ITKRL-VVEVNVLEITRA-GSLLELGGLLQTR
>Fuseq1|405498
MGMRLPGGVHNAEAYWDLLVNGKDGQVPKDRYNIDTWYGPGHFLENLANIDPNF-WSFTK
QEAELLDPQQRLFLEVVYEAFENKW--RGKDVGVYVGEMEMQDYIIANRASYEFDLKGPS
MVVRTACSSSMIALHLACQDILSGDCADGAIVGGINLIITPALTEQG-VLSEDGRCKTFD
ADA-DGYARGEGVSAIYIKKLSDAVRDRDPIRAVIRSTCAAADGTLPNPESHEKLMRRGH
RLAGISKTAMVECHGTGTAVGDPREVSAVANVWGIYIGSVKPNIGHGEGASGLSSIIKMT
LALENKTIPPNINFKTPNPKSN--------------------VFHVILESLFTFSAKALE
MSAQRHEEYLTALSNMA--YTLNNKRRAFCVTDGLDSLVFVFTGQGAQWAGMGLELGIFK
DTVLDAELSRLPNWNMLSEAEISQ--PCCTAIQIALVELLRSWGISPDAVVGHSSGEIAA
AYACGAISAQDAIRVAYYRGGGMAAIGLGREDVVTIGCDNSPASVTLTGDADVLERVI-R
TSDPSVLVRPLRV-EAYHSEHLVAQDYAARLFYSSVTRLSTSYWTENLVSPVLFKGAIQT
ALTFVEIGPHSALAGPIRQTIGYISTLVRKKDASILSTAGNLPHLDLLTDLPTYSWNYDW
LENRLSRRFRKFDHHELLGARVSADAGPAWRCKLRVQDAPWLSDHDILGDIIFPGAAYLC
MAGEAIKYSLRRVTLASALVLVELVTTLWTKHVSGQVSIDAAFHVPKYIETDADFITLLG
HKTYVYSDISLL-HPE-GRLFLSFKRTLLVTFELEIQVGRVGDRVDVVLNSLFRYMQDRT
YVFAGGLGGLGQSIATYLAEKGARHLLFFSRSAVSGNINNRADVEKAVVAGVLQAAMVLQ
DANFVDMTFDAWQTAVLPKVLGTRNFEEALLDFFFLFSSVSGTAGQIGQANYAAFMDAYV
-QY-RHGQ-GL-ACSTLAIGIMED-VGFLAEQDLLDSLELMLPLASAGVDSLVSIELRNW
FRQKV-GVPFTVVEIVGA-ASIADLGKMTAEK
>FusspF11_1|916629
MGMRLPGSINDSQAFWDLLQNKRNGKVPKERYDVDTWFGPGYFLDDLAKMDTSF-WSATK
DECASMDPQQRLLLEVAYEALQTEL--RGRKIGVFVGELDQRDYMAANRIHYEFGFMGPS
TVIRSACSSSMIALHDACTAIIAGEC-EGAIVGGCNLILSPTMQELG-VASPSGYCHTFD
ADA-DGYARGEAVSAVYIKKLSDAIRDGDPVRSVIRSTCFNSGGSAPVAAAHEALMRRSH
ELAGITRTAMVECHGTGTPVGDPIEVQAIANVFGIYIGSVKTNLGHGEGASAMSSLIKMT
LALEHKIIPANLNFKTPNPSIPKLTVPLESTPWINSFGVGGSNAHAVLASLLLFSADALK
KIIENQQAYHVALTNVA--YSLAIKRRAFAVADGVDDLVFVFSGQGAQWAQMGKELPSFG
ESILDGYLSALPTWSLLSQAEFAQ--PCTTALQIALVDLLRQSGLTPDAVVGHSSGEIAG
AYASGALTAREAILAAYYRGGGMAAIGLGSEQVVVVGCENSPDSTTLTGDKSALDIVI-N
EAHPSVLVRELKV-DAYHSHHIGAPHYLASLFHSSVTGLRPQYWIDNLVSRVRFSTAVNS
VLTFVEVGPHSTLAGPIRQILDYVNVMKRGEDGAYLQAMGELP-LDLLTDLPLYPWHYEW
AESRLSKRSRKFRHHELLGSRISTDHSPAWRNILRLESVPWIRDHEVFGDVVLPGVGYIA
MAGEAIRFSVQRVHIKVALALIEVVTQLWIKHIFGQVALDCMAQVPTYIDPDINFADLVA
HKSYTYTDISLC-HPR-GRLFLGFQAFLFATLEMGTLVGRIGDRVDVVLNSLFRLMQDAA
YLLTGGLGGLGKSISTRLAERGARHFVFLSRSAVSGDVVNYDDVVRAVIAGALHAPLVLQ
DNSFLDMSFDEWNAPFRPKVEGAWNLHKALLEFFFLFSSFGCMFGQWGQSNYSAFIDAFV
-GY-RHSL-GL-PASTVNIGVMGD-VGWVAESDFLDCAELMFPMADLGIDSLVSIELRNW
ITKRL-VVEVNVLEITRA-GSLLELGGLLQTR
>FusspF23_1|389828
MGMRLPGSINDSQAFWDLLQNKRNGKVPKERYDVDTWFGPGYFLDDLAKMDTSF-WSPTK
DECASMDPQQRLLLEVAYEALQTEL--RGRKIGVFVGELDQRDYMAANRIHYEFGFMGPS
TVIRSACSSSMIALHDACTAIIAGEC-EGAIVGGCNLILSPTMQELG-VASPSGYCHTFD
ADA-DGYARGEAVSAVYIKKLSDAIRDGDPVRSVIRSTCFNSGGSAPVAAAHEALMRRSH
ELAGITRTAMVECHGTGTPVGDPIEVEAVANVFGIYIGSVKTNLGHGEGASAMSSLIKMT
LALEHKIIPANLNFKTPNPSIPKLTVPLESTPWINSFGVGGSNAHAVLASLLLFSADALK
KMIENQQAYHVALTNVA--YSLAMKRRAFAVADGVDDLVFVFSGQGAQWAQMGKELPSFG
ESILDGYLSALPTWSLLSQAEFAQ--PCTTALQIALVDLLRQSGLTPDAVVGHSSGEIAG
AYASGALTAREAILAAYYRGGGMAAIGLGSEQVVVVGCENSPDSTTLTGDKSALDIVI-N
EAHPGVLVRELKV-DAYHSHHIGAPHYLASLFHSSVTGLGPQYWIDNLVSRVRFSTAVNS
VLTFVEVGPHSTLAGPIRQILDYVNVMKRGEDGAYLQAMGELP-LDLLTDLPLYPWHYEW
AESRLSKRSRKFRHHELLGSRISTDHSPAWRNILRLESVPWIRDHEVFGDVVLPGVGYIA
MAGEAIRFSVQRVHIKVALALIEVVTQLWIKHIFGQVALDCMAQVPTYIDPDINFADLVA
HKSYTYTDISLC-HPR-GRLFLGFQAFLFATLEMGTLAGRIGDRVDVVLNSLFRLMQDAA
YLLTGGLGGLGKSISTWLAERGARHFVFLSRSAVSGDVVNYDDVVRAVIAGALHAPLVLQ
DNSFLDMSFDEWNAPFRPKVEGAWNLHKALLEFFFLFSSFGCMFGQWGQSNYSAFIDAFV
-GY-RHSL-GL-PASTVNIGVMGD-VGWVAESDFLDCAELMFPMADLGIDSLVSIELRNW
ITKRL-VVEVNVLEITRA-GSLLELGGLLQTR
>Gloci1|1752494
MGMRLPGGVNDPDAFWDMLVNKRDGPVPKDRYNAETWHAPGYFLDDIKNADASF-WSMTK
KELEILDPQQRLSLEVVYETLQREL--RGRKIGVWVGELDAADFMPADRIHYEFGFMGPS
VTVRTACSSSLLGLHQACYSLIHGDC-EAAVVAGTSIIYSPTMNDHN-VLSPSGTCKTFD
AEA-DGFVRGEAVVAVYVKKLSDAVRDGDPICSVVLSTASNSSGTAPNPDAQEDLIRRAH
EVAGIKRTAMMECHGTGTPVGDPLECEAVGRVFGIYIGSVKTNIGHVEGAAGLASVLKMT
LALQNDMIPPNANFKSPNPKIPQLKVPTQAIPWVGSYGVGGSNAYALLASLLLFSAQALE
KMVKRHQAYNLALSDVA--YTLAKKRRACCVSNVIDNLVFVFTGQGAQWAQMGKSLPSFK
LSLMDSLLQQLPTWNLINNGQVSQ--VCCAALQLCLVDLLKTYNIKPAAVLGHSSGEIAA
AYACGAITQREAIIIAYYRGGGMAAIGMGKAQVVLVGCENSPNSVTLTGDKNSLDLVI-K
KAHPDVLARALQV-DAYHSHHAVASQYVDLLFFSSVTNLGPDYWIQNLVSPVLFNGAVIK
ALVFLEIGPHSALAGPIRQILEYIATLIRGQDAEVVRAVGELP-VALLTDLPSYPWHYEW
HESRLSERLRQFRHHELLGSRVSTNTSPAWRNLLRLEDVPWIAEHEVEGTIILPGVSYLC
MAGEAARFICKQVHFSAALPMTEIITQLWVKHAYGKVALDRLVQLVAYVHEDIEFISLIG
HKSYTYTDISLI-HPE-GRFLLHFQRFVFATLELEILISRVGDRVDLVLNQLFRQMQDRS
YLFTGGLGSLGAVISSWLVEKGAKEIIFLSRSAVSGNVAKYDDVVRAIIGGVLHAAMALR
DAGFLSMSWSEWLTASQPKIDGTRNIHEALLEFFFLFSSTAATGGWWGQANYHAYMESFA
-GY-RRNL-GL-AASVLNVGFISD-VGYVAEAELLNCIERMLPLTDLGLDSLVGIEVRAW
IRQWM-GVDLATLEITGS-KNLEQLATAVQKR
>Lepor2|720187
MGICLPGGVTTGDAFWDMIVNKRSGVVPKDRYNVESWYAP---------------HSMTK
KELEAMDPQQRLMLEVVYETLQNEL--RGRNIGICVGDLDSRDFVPADRVHYEFGFMGPS
VTIRTACSSSLVGLHQACQALQAGDC-KAAVVAGSSIIYSPKMNEQN-VLSPTGTCRTFS
ADA-DGF------------RLQDAIRDGDKIRSVVLSTATNSSGTAPSAVAQEALIRRAH
DIAGISRTAMMECHGTGTLIGDPIEAQAVANVWGIYIGSVKTNIGH------------MT
LALENDTIPPNINFTSPNPKIPKLTVPTDPKPWVGSYGVGGSNAYALLASLLLFSAKALD
RMVQNHKAYYSVLGDIA--YSLAIKRRLCAVANGINDSVFVFSGQGSQWAQMGRELPSFK
KSIMDRILHGLPKWELINEAEISQ--PCCTALQVALVDLLNTYNIKPEVVLGHSSGEIAA
AYACGAISSREAIIIAYYRGGGMSAIGLGLKEVVLVGCENSPKSVTLTGDKDALAEVI-K
EAHPDTLARALLV-NAYHSHHTVASRYLELMFFSSVTNFGAAYWVQNLISPVKFNSALSK
VIVFLEVGPHAALAGPIRQIMEYISVLTRGKDSEFLRTLGQLP-VSLLHDLPPYPWNYEW
YESRLSKRLREFPHHELLGTRISTSANPGWRNVLRLESVPWIAEHEIEGDIVLPGISDIL
MAGEAIRFTCQQVHIKSALLLVEVITQLAMKHASEQVTLDGLVQLTTYVEEDINLLSLLA
HKSYTYTDISLI-HPH-GYLLLQFQRFIFAVLELDTLVSRIGDRVDVILNSLFRLMQDRA
YLFAGGLGSLGRAIATWLVEKGATEIVFLSRSAIAGDVGNYKDVLRAVIGGIFHAAMVLR
DAQFLSMSYADWLAGSQPKIQGAWNLHNALVDFFFLFSSTAATGGWWGQSNYQAFLESFA
-AY-REQL-GF-AASVLNVGFISD-TGYVAESELLDCTEFQLPLSAIWIDSLVSLEVRAW
IRKWM-GVDLVTLEIMKA-RNLMALAVAVQGK
>Lopnu1|662160
MAMRLPGGVRNAEDFWDMLYNKRSGLVPKNRYNADAWYGPGYFLDELHHTDASF-WTMSK
QEIEAMDPQQRLTLEMVYECLQNAL--RGARVGVYLGELDGRDYMSANRIHYEFGFTGPS
VTIRTACSSSLTGLHDACQALFSGEC-DSAVVACANLIFSPTMQEQG-VMSLTGYCKTFD
ADA-DGYARGEAVSAIYVKKLSDAIRDGDPIRSIVRSTAINAGGTAPNTAAHEYLIRRGH
EVAGITKTAMIECHGTGTAVGDPIETNAVANVFGCYIGSVKTNLGHSEGASGLSSIIKMT
LALEKSTIPPNLNFKTPNPNIPKLKVPTEPLPWVNSFGIGGSNAHVLLESLLYFSAESLK
TTIADHESYFLALDDMS--YSLAAKRRAFSVTDGEDSKLFVFTGQGAQYAQMGKALPRFR
NSILDEALLSAPEWKLLSRAEFSQ--PCTTAIQIALVDLLSSYGIHPSAVVGHSSGEIAA
AYAAGALTASDAIITAYQRGGGMAAVGLGRDEAVLIGCENSPESVTLTGDKKPLEEVI-R
KAHPDVLARTLHV-DAYHSHHTVADRYLASLFYSTVYSLGSQYWVQNLISEVRFSSSISN
IMVFIELGPHSALAGPLRQILEYVSTLTRGGNADILKAAGSLN-FDVLTNLPLYPWHYDW
HESRLSKRLRPFPHHDLLGSRISTDSSPSWRNILRLDVVPWIKEHEVAGDIVFPGVGYLC
MAGEAIRFTAHQVHIKNALVMVELITTLWIKHIFGRIIMDCFMQIPTYVEKDINCLELIG
HNSYVYSDVSLM-HPR-GRLLLRFRKYVFAVLEMDIFTSRVGDRVDVVLNSLLRIMQDRA
YLFVGGFGGIGKAMSTWLAERGVKQLIFLSRLAISGSVTNYEDVLKAVIGGVLQASMVLQ
DGNFVDMGWDQWQAAVLPKVQGTWNLHNALLEQFFLFSSAGAMGGQLGQSNYNSFLDAFV
-QY-RQSL-GL-AASTVNIGVVED-VGYVNETELLASVELMLPLANIGIDSLISIEVRNW
IRRTL-GIELPVLEIVKS-ENIRQLGGKAQLK
>Melbi2|385136
MGLRLPGAVNDAQAFWDLLQNKRNGKVPTTRYDVDNWYGPGYFLDDLANMDTSF-WSATK
DECASMDPQQRLLLEVVYEALQTDL--RGRKVGVFVGELDQRDYMAANRIHYEFGFMGPS
AVIRSACSSSMIALHDACTAINAGEC-EAAIVGCCNLILSPTMQELG-VSSPSGYCHTFD
AAA-DGYARGEAVSAVYLKKLSDALRDGDPVRSVIRSTCLNAGGSAPVAAAHEALIRRCH
ELAGISRTAMMECHGTGTPVGDPIEVQAVANVFGIYIGSVKTNLGHGEGASGLSSLVKMT
LALENKTIPANLNFNTPNPNIPKLRVPTEPMPWINSFGVGGSNAHALLGSLLLFSANALK
AMIESQQAYHLALGNVS--YSLAMKRRAFAVTDGLDDLVFVFSGQGAQWAQMGKELPSFE
ESILDRHLHTLPSWSLLSQAEFAQ--PCTTALQIALVDLLRQCGLTPDAVVGHSSGEIAG
AYASGALTAREAILVAYYRGGGMAAVGLGPEQVVLVGCENSPESTTLTGDKDVLDSVV-K
EAYPDVLVRELKV-DAYHSHHIAAPHYLADLFHSSVTGLGPQYWIDNLISRVRFSTAVAS
VLTFVEVGPHSTLAGPLRQILDYVNVMKRGQDAAFLQAMGELP-LNLLTDLPLYPWHYEW
AESRLSKRFRKFPHHELLGSRVSTDHSPSWRNVLRLESVPWIGDHEVFGDVILPGVGYVA
MAGEAIRFSVQRVHIKVALALVELVTQLWVKHAFGQVALDCLAQVPTYIDPDINFADLVA
HKSYTYTDISLV-HPR-GRLFLAFQGFVFATLEMGVLTGRIGDRVDVVLNSLIRLMQDAT
YLLTGGLGGLGRSVSTWLAERGARHFVFLSRSAVSGDCANYDDVVRAVICGVLHASMVLE
DNSFLDMSFDQWSAPFQPKVKGAWNLHKALLDFFFLFSSFGAMFGQWGQANYSAFVDAFV
-SY-RHSL-GL-PASTINIGVMGD-VGWVAESDFLECAELMLPMADVGIDSLVSIELRNW
IRKRL-GVEVNVLEITRA-GSLQELGGLLQTR
>Melsp1|200384
MGMRLPGGITDAQGFWDLLYNKRSGKVPGDRYNVDTWYGPGYFLNNLGNMDTSF-WSMTK
NEIEALDPQQRLTLEVTYECLQSEL--RGRRVGVYMGELDGRDYMSANRINYEFGFMGPS
VTTRTACSSSMTGFHEACHAINSGEC-ESAVVVCSNIIYSPTLQEQS-VTSPTGYCKTFD
ADA-DGYVRAEAVSALYIKKLSDAVRDGDPVRSVVVSTCINAGGTSPNEVAQEALIRRGH
KLAGRSKTAMMECHGTGTKVGDPIEVSAVANVFGIYIGSVKTNLGHSEAASGLSSIMKMT
LALENNTIPPNIHFNTPNPKIPKLTVPTEPQPWINSFGIGGSNAHVLLASILLFSAEALK
KMIQDHESYCNSLKDVA--YSLAMKRLGFCVANGVDDLVFTFSGQGAQWAQMGQSLPEFR
RSILDKVLSELPTWKLISEAEISQ--PCCTAIQIAQVDLLRHYGILPAAVVGHSSGEIAA
AYCSGALNASEAITIAYYRGGGMAAIGLGADDVVRIGCENSPRSVTLTGDKDVLEDVI-K
RAQPDILVRALQV-DAYHSHHQVAHRYFQLLFYSSVYSLGPAYWVENLVSPVRFSGTVAD
IVTFLEVGPHSALAGPIRQILGYINVMTRGKDSEILRAVGELD-LDLLTDLPPYPWHYEW
FESRLARRLREFPHHDILGSRISTAQSPAWRNLIRLESVPWIKEHEVAGDVVLPGVAFVA
MAGEAIRFMARQIHIKAPLVLSEVITQLWVRHAFGHVTLDCLAQIPTYIDEDLNLIDLLA
HRSYTYTDISLV-HPR-GRIFLDFQCLTFGVLELETLISRVGDRVDVVLNSLFRYLQDRA
YLFVGGLGGLGRSISRWLVERGARHIVFLSRSAISGDVCKYEDVVRTIFAGVFQGSMVLR
DGEFASMPWPDWLAASQPKIQGTWNLHNVFLDHFFLFSSAGATCGHWGQANYNAFLDCFV
-NY-RHAL-GL-PASSLNVGIMGD-VGYVSEPELLDCIELMLPLSNIGMDSLISVELRSW
IRRRI-GIDITTLEILRS-ESLKALGEVVQGK
>Micca1|7916
VACRLAGEVSSLDSLWDMISKVKTGPVPGDRWNSSRWYHPGYFLQDISQFDAPF-FSVTA
REAAAMDPMKRLLLEVTYESIENDL--MNSRTGCYVGMLSLHDAMIANRVSWFFGLKGPS
LTLDTACSSSLYTLHLACQSLRLKET-NMSLVAGVNLIINPQFNALH-MLSPDGISHTFD
DRA-NGYGRGDGIGVLVVKRLSDAIRDGDTIRAVIRGTGANANGTQPSSEAQAELINQTY
QDAGLDETDYFECHGTGTPVGDPLELAAIASTIGLYIGGIKPSVGHTEGCAGLAGVFKAI
LLLEKGMLVPTYGVERVNPKLKHLALPHNILRWVNSFGFGGANAHAILDDLFLFSSTGAN
RVSGSLNAWLQSLENLA--YTLALRRRTFAIASSLSELVMVFTGQGAQWPAMGLELPIFR
QSISQSRLEALCRWNAIDRPEYSQ--PLCTVVQVALVDLLRFWKISPTATIGHSSGEIAA
AYAASLLSHHDAIKLAYVRGGAMMAAGISPHDAAVVACVNSPSSVTFSGDVDAINQLI-S
SD--GKFARKLKV-TAYHSPHEVSSQYLEMIMYSSLTGLNAQYWVNNMQNPVQFSQGLLA
LLGFLEVGPHATLQGPLRQVIPYVSMLVRGKNATSLNAAGVLK-VDMLCNLPSYPWNHTW
HESYSSRRFPSHERSDFLGMPEQNSHEPRWRNYLRISENPWIEDHTITGTVLYPGAGMLV
MALEGVLFQMSDVMFERGLMIVETRISFWAKHCSGSVTMDSIFHVPYSIEPDLAFLRLKS
RTTYRWL---YTRQPDEVDIVVAFKKLVLPSLDLSVYIPRLGQRVDVAVSQQVNSIQEAI
YVLAGGLGALGLDIASWMVDYGARNLVFLSRSGLKCNVNDAASVAIVFIAGVIQLAMVLE
DGIFENMSFAQWRRAIEPKTKGSRNLLANIKPFFILLSSITGIIGNTAQANYASFEDALA
-QHARSHL-GI-HATSIDVGLVSD-SSHFTLKELGVVIRAIMPLYDYGVDSLQAVEIRNR
ALKNMK-SDISVFDILSA-MPLAGVAAKIAAN
>Mictr1|651481
MGMRLPGGVHNAEAYWDLLVNGKDGRVPKDRYNIDTWFGPGHFLENLANIDPNF-WSFTK
QEAELLDPQQRLFLEVVYEALENRW--RGKDVGVYVGEMEMQDYIIANRASYEFDLKGPS
IVVRTACSSSLMALHVACQDIHSGDCSDGAIVGGINLIITPALTEQG-VLSEDGKCKTFD
ADA-DGYARGEGVSAIYIKKLSDAIRDGDPIRAVIKSTCVAADGTLPNPESHEKLMRRGH
HLAGIYKTAMVECHGTGTAVGDPREVSAVANVWGIYIGSVKPNIGHGEGASGLSSIMKMV
LALENKTIPPNINFKTPNPKIPKLKVATKAMPWVNSFGIGGANAHVILESLLVFSAKSLE
RSAQKHEEYMTILRDMA--YTLNTKRRAFCVTDGLDSLVFAFTGQGAQWARMGRELSVFK
ETVLDATLSQLPKWKLLVEAEFSQ--PCCTAIQVALVDLLRSWGISPNAVVGHSSGEIAA
AYACGAITAQDAIRIAYYRGGGMAAIGLGRESVVAIGCENSPASVTLTGDSDILEKVI-R
SADPSVLVRALRV-EAYHSDHVVASDYATRLFYPSATDLSTSYWIQNLVSPVLFMGAVQA
ALTFVEVGPHSALAGPIRQTIEYIATFVRNTDASILSTAGNLSNINLLTNLPPYSWNYDW
LENRLSRRFRQFDHHELLGARVSADAGPAWRCKLRVQDAPWLSDHDILGDIIFPGAGYLC
MAGEAVKYSLRRVTLASALVLIELVTTLWTKHVSGQVGIDAAFHVPKYIETDVNFISLLG
HMTYVYSDISLL-RPD-GRLFLAFKQSLFVTFELEIQVGRVGDRVDVVLNSLFRYMQDRT
YVFAGGLGGLGQSIATYLAEKGARHLVFFSRSAISGSINNMNDVEKVVIAGILQAAMVLQ
DANFIDMTFEAWQTAVLPKVLGTWNFDEALLDFFFLFSSVSGTAGQIGQANYAAFMDAFV
-QY-RRSL-GL-ACSTLAIGIMEG-VGFLDEQDLLDSLELMIPLASVGVDSLVSIELRNW
FRQKI-GVPFNVVEIVGA-ASIADLGRMTAEK
>Necha2|123123
MGMRLPGSINDSQAFWDLLQNKRNGKVPKERYDVDTWFGPGYFLDDLAKMDTSF-WSATK
DECASMDPQQRLLLEVAYEALQTEL--RGRKIGVFVGELDQRDYMAANRIHYEFGFMGPS
TVIRSACSSSMIALHDACTAIIAGEC-EGAIVGGCNLILSPTMQELG-VASPSGYCHTFD
ADA-DGYARGEAVSAVYIKKLSDAIRDGDPVRSVIRSTCFNSGGSAPVAAAHEALMRRSH
ELAGITRTAMVECHGTGTPVGDPIEVQAIANVFGIYIGSVKTNLGHGEGASAMSSLIKMT
LALEHKIIPANLNFKTPNPSIPKLTVPLESTPWINSFGVGGSNAHAVLASLLLFSADALK
KIIENQQAYHVALTNVA--YSLAIKRRAFAVADGVDDLVFVFSGQGAQWAQMGKELPSFG
ESILDGYLSALPTWSLLSQAEFAQ--PCTTALQIALVDLLRQSGLTPDAVVGHSSGEIAG
AYASGALTAREAILAAYYRGGGMAAIGLGSEQVVVVGCENSPDSTTLTGDKSALDIVI-N
EAHPSVLVRELKV-DAYHSHHIGAPHYLASLFHSSVTGLRPQYWIDNLVSRVRFSTAVNS
VLTFVEVGPHSTLAGPIRQILDYVNVMKRGEDGAYLQAMGELP-LDLLTDLPLYPWHYEW
AESRLSKRSRKFRHHELLGSRISTDHSPAWRNILRLESVPWIRDHEVFGDVVLPGVGYIA
MAGEAIRFSVQRVHIKVALALIEVVTQLWIKHIFGQVALDCMAQVPTYIDPDINFADLVA
HKSYTYTDISLC-HPR-GRLFLGFQAFLFATLEMGTLAGRIGDRVDVVLNSLFRLMQDAA
YLLTGGLGGLGKSISTRLAERGARHFVFLSRSAVSGDVVNYDDVVRAVIAGALHAPLVLQ
DNSFLDMSFDEWNAPFRPKVEGAWNLHKALLEFFFLFSSFGCMFGQWGQSNYSAFIDAFV
-GY-RHSL-GL-PASTVNIGVMGD-VGWVAESDFLDCAELMFPMADLGIDSLVSIELRNW
ITKRL-VVEVNVLEITRA-GSLLELGGLLQTR
>Oidma1|128615
MGLRLPGGVTDAQSFWDMLINKRHGSVPKDRYNVDSWYHPGYFLNDLRNMDTSF-WSMTK
KEIEIMDPQQRLALEVVYETFQNDL--RGRKIGVWACELDSRDFVLANRINYEFNLTGPS
VTIRTACSSSLTGLHQACQALYNGDC-EAAVVAGTSIIYSPAFNEHG-VLSNSGLSKTFS
ADA-DGFARGEAVLAIYVKKLSDAVRDGDTIRSVVLSTAIGADGTAPNPVEQAELIRRTH
ELANIKKTAMVECHGTGTAVGDPLEAESVANVFGIYIGSVKTNIGHVEGAAGLAGLIKMV
LALETGIIPPNLNFAKPNPKIPFGIGGSNSHALVGERDMD----------LLLFSAEALE
KMITGHQAYYMGLLDMA--YTLAMKRRAFCVANGIDDLTFVFSGQGAQWAQMGKALQSFR
ETIMDMVLQSLPKWKLILDAELSQ--PCCTALQVALVDLLKTYNITPEAATGHSSGEIAA
AYASGAITLKEAIIIAYYRGGGMAAIGLGTEQVVLVGCENSPNSVTLTGDKSTLEAII-K
SENPDVLARALQV-DAYHSHHSLANQYLDLMFISSVTNLGPSYWVQNLVSPVKFSTAMSM
A-IFLEIGPHSTLAGPIRQILEYVSVLTRGKDAEVLRAVGQLP-VNLLTDLPLYPWHYEW
HESRLAKRLREFPHHELLGSRISTVFNPGWRNVLRLEDVPWIKEHEIQGDVVLPGVSYLY
MAGEAIRFTCQKIHMKVALVLTEVITQLWIKHAFGQVALDGVPQVITYIDDDIDLVSLVS
HKSYTYTDISLI-HPE-GRLLLNFQRFVFAILELDTFISRVGDRVDVVLNSLFRGMQDRA
YLFIGGLGGLGRAVATWLVEKGATEIVFLSRSAVSGNVAKYDDVVQAIIGGVLQASLILR
DSNFLDMKWEDWLAASQSKIQGTWNLHNALLEFFFLFSSTAATGGWHGQANYHAFVESFA
-TY-RHQL-GL-AASALNVGFIKD-AGFVAEAELLDCIELMLPLAAIGLDSLVSLELRSW
IRRWI-GVELATLEITRC-DNLQALGTVVQGK
>Penla1|358897
MAMRLPGGIRDADGFWDLLYNKRSGRVPKDRYNVENWYGPGYFLDDLRNADASF-WSMTK
QEIEAMDPQQRLSLEVTYECLQNEL--RGHKIGVYLGELDGRDYMSANRIHYEFGFMGPS
VTIRTACSSSLTGLYDACHAISAGDC-DSAIVACANIIYSPTMQEQG-VISPSGSCKTFD
ANA-DGYARGEAVSAVYVKKLSDAIRDGDPIRSVIRSTCINAGGTAPNTAAHETLIRRGH
ELAGVTKTAMIECHGTGTAVGDPIETAAVANVFGIYIGSVKTNLGHSEGASGLSSIIKMT
LALEHRTIPPNINFTTPNPKIPKLKVPTEPLPWVNSFGIGGSNAHVLLGSLLLFSAKSLV
RMVANHQAYFLSLGDMA--YSLALKRRSFCVTNGEDDLIFTFTGQGAQWAQMGKSLPRFR
RSILDQVLQALPQWKLLSEAELSQ--PCCTAIQIALVDILEYYGIHPDAVIGHSSGEIAA
AYASHAISGVDAIQIAFYRGGGMAAVGLGAEELVRVGCENSPNSTTLTGDKGPLEETI-K
EANPDVLVRALQV-DAYHSHHTVAPEYVELLFFSSVTGFGPLYWANNLVSTVRFSTAMGE
AMVFLEIGPHSALAGPIRQILEYFNILTRGSDSDLLKAVGEMP-VNLLPALPLYPWHYEW
CESRLSKRLREFPHHDILGSRVSTDQNPSWRNILRLDVVPWIKEHEVAGEIVFPGVGYIC
LAGEAIRFTARRVHIKTALVMVEVITQLWVKHIFGQVSLDCLLQIPTYMEEDINLIELLA
HRSYTYTDISLL-HPQ-GRLFLNFKRLLFATLELEPLISRVGDRVDVVLNSLIRYMQDRA
YLFVGGLGGLGRSITTWLVEHGARHIVFLSRSAISGDVSKLDDVLRAIVAGVLQSSMVLR
DNSFVDMKWDEWLGAVQPKVQGTWNLHNALLDFFFLFSSAGAMSGQWGQANYNAFLDAFV
-AY-RHSL-GL-PASTVNIGVIQD-IGYVSERELLESIELMLPLASVGIDSLISIELRNW
IRRKI-GVEVTVLEIVRA-DSVRDLGVLAQKK
>Pensub1|2628
MAMRLPGGVSCEEEFWDFLINKRDGKVPDTRYNIDAFYQGGYFLEDIRHFDPEF-FGLSK
IEAAKLDPQQRMLLEITWECMENGW--RGKNIGCYVGDVKIRDYALSNRVSYEYDLGGPS
MTIQTGCSSSLVGLHEACQALYSGEC-SSALVAGTNLIFTPSMSDNM-VISESGVCRTFD
AAA-DGYGRGEAVNAIFIKPLDKALRDGDPVRAVIRSSATNCDGTTPGSAAQERLIRKAY
KKAGL-STGLFECHGTGTTVGDLAETSVVGKIFGIHIGAVKPNVGHSEGASGITSVIHSV
LALENRTIPPNAHFQDPNPNNG----------------------------LLVVSAYSLN
RQIDRLQAYLESLSDIA--YTLGLRRRAFAVTQSDGKTVFVFTGQGAQWPGMGRQLQGFR
EDIMDRVLQGLPLWSLVAEAEFAQ--PLCTAVQIGLVNLLRAWGTTPDAVVGHSSGEIAA
GYASGALSAEMAILIAYFRGGGMAAVGLGPEQVVVVGCYNSPESVTLSGDSEILTEVI-H
GDSQDTFCRKLAV-NAYHSHHDAGEVYEKMVMYSTVTGLSPSYWRRNLQSPVLFHTAIER
ILLFLEVGPHSALSGPIRQSIRYIPTIIRDKESSLLAAAGNLS-IDLVTKLPPYCWQHTW
DEPRIVHRHRQYPHHELLGSQISNHLEPCWRNILKLENVLWLLDHKLGTDIVFPAAGYVA
MAGEAVRYSLRNVFIRSALIIVEILTSLWKKHIVGQVCIDECFQIPTAIEPHIDYLALLG
QSRYTFTDISLL-APG-GRLLMLFRNYLFATVEVDILLPR--------------------
------------------------------------------------------------
------------------------------------------------------------
------------------------------------------------------------
--------------------------------
>PhaPMI808|603510
MSCRLPGSVSTPDEFWELLARTRTGPVPASRFSANRFFHPGYFLTDLSAFDAPF-FGFTQ
QEAISLDPQQRLLLECTFEALESEV--VGTDVGVFVGTDLFRDAMQSNRISHFFDFRGPS
FTVDTACSSSLVALHTACQSLRSGES-TMALAAGVHLNMLPSYSMSR-LFGEAGRSYAFD
QRG-TGYGRGEGCGMILLKTLDQAIKDNDPIRAVITGSGINQDGTMPNGSAQEALIRSVY
HEGGMDHTGYIEAHGTGTRVGDPIEVAALHNVFGLYIGSVKSNIGHLEAAAGIAGVIKTA
LMMERGFILPNYDFKYPNEKIPGLKVPIRQQPWVNGFGFGGTNAHVVLTRLFVLSGSTAE
KTMKSLGIYLEQLSNLA--YTLGQRKRTAITASSGVGLGWVFTGQGAQWWAMGRELPVYA
AALASSHLSSIATFSLINLAHISQ--PACTAVQLALVELLFSWKIRPTAVVGHSSGEIAA
AYSAGIINFEDAMTIAYHRGGCMMAVGTGTTDIVRIACTNSPSSVTISGDTNAVLELI-E
EAHPGMFARRLAV-DAYHSHHLVAKDYTESLFHSSLLGLDASYWVQNLTCTVRFDEAAQS
MCFIVELGPHSALQGPIKQVLQYSSVLSRKKNATALALAGTLM-LDMLTDMPRYSWNHLW
HESRLTKKFHDTPRNDLVGVVASDGIEPTWRNVLRLDDVPWLRHHQIQGVTIFPISGFVI
MAIEVMALEVKNLNVKTPVMLTEMTTTLWTENCTGLVILEQLITLPSSIG----------
----------------------ALQRLLFVTLDLDLFTPRVGDRVDVIFDNLLQAVQDAT
YILIGGTGGLGRSMAKWMVSKGAKNIVLLSRSGRSCDVANRDSVDKLVVRGIIHGAMVLH
DVLFEKMTHHQYVSVIESKVQGAWNFHHALLDFFIAISSAAGAVGNRGQAAYAAFLNGFA
-QH-LIGQ-GI-SAASIDLTAVSD-AGYLAEAEVLALIQAAIAISHYPLDSLTAIEVRNF
ITRMFE-ASLQVLELLAS-GSIESLARVVCTK
>PhaeoFL0889_1|456719
IGLRLPGAINTTEDFWDMLVNKRSGKVPKTRYDVDSWYGPGYFLDDLENMDQSF-WSFTK
AECEAMDPQQRLLLEVVYEALQSDL--WGKSVGVFVGELDGRDFMAANRIHYEYGFTGPS
AVIRTACSSSMLALHDACTAINTGQC-EAAIVGGTSIIFSPSMAELG-MTSPSGYCHSFD
AAA-DGYARGEAVSAVYVKKLSDAIRDGDPIRSVIRSTCLNAGGTAPVTAAHEANIRRGL
ELAGIRKTAMIECHGTGTPVGDPIEVQAVANVFGIYIGSVKTNLGHSEAASGLSSIVKMT
LALENETIPPNLNFKTPNPHIPKLRVATEPTKWINSFGVGGSNAHVVLGSLLMFSAEALR
KMIEKHQAYHLTLRDMS--YSLAMKRRAFCVTDGLDDVVMVFSGQGAQWPRMGKELPVFR
HSLMDEFLHTLPTWSLLSSAELAQ--PCTTALQIALVNLLRQSGIEPDMVVGHSSGEVAA
AYASGVLTAKEAILVAYYRGGGMAAVGLGAKACVLVGCENSPDSTTLTGDKEALQKAI-K
EAYPDAFVRELRV-DAYHSHHRVAPQYLALMFHSSVKGFGPQYWVDNLVSPVRFSTAVSN
IMTFVEVGPHATLSGPIRQILDYVNTMTRGEDCAMLKALGELK-VDFLTDLPLYPWHYEW
SESRISRRLRKFPHHELLGARVSTDQSPCWRNLLRLESVPWIKDHEVFGDALVPGVGFVT
MAGEAIRFTVQHVHIKAAMALLEVVTQLWVKHAFGQVALDCLAQVPTYIEQDINLASLLA
HKTYTYTDISLM-HPH-GRLLLSFQDLVFATLEMGVLIGRVGDSVDVVLNSLIRLMQDAA
YLFTGGLGGLGKSTATWLAGRGARHLVFMSRSAVQGDVANYDDVVRAVICGVFHAPLILK
DAAFLDMSFEQWSAVNRPKVDGAMNLHKALLDFFFLYSSIVTLSGQLGQANYCAFVEAFV
-SY-RHSL-GL-PASTLMVGAVGD-VGWVAEVEYLDCVELMLPLADVGMDSLVSIELRNW
IRKKI-GVEVNVLEITRA-ASLEDLGGMVQNK
>Phapo1|749699
MAMRLPGGVRDAEGYWDLLYNKRSGKVPADRYKVEAFYGPGYFLDDLSHIDTSF-WTMTR
QEIEALDPQQRMILEIVYECLQNNL--RGRKIGVYVGELDGRDYMSANRVNYEFNFMGPS
MTVRTACSSSMSALYDACRSIHIGDC-EAAVVATSNLIFSPTMAGQG-VMSPTGSCKTFS
ADA-DGYARGEAVSAVYIKKLSDAIRDGDTIRSVIRSSVINSGGTAPNATAHEALIRRGH
EAAGITQTAMIECHGTGTAVGDPIETKAVANIFGVYIGSVKPNIGHGESASGLSSIIKMT
LALEKKIIPPNILFNKPNPKIPKLVVPTEPMPWVNSFGVGGSNAFILLESLLAFSAESLK
RSAADHESYINSITDLS--YTLGVKRRAFCVTDGQGTIVFAFTGQGAQSAQMGKELPSFK
QSILDQVLASLPKWKLLGQAELSQ--PCCTALQIALVDLLALWNILPAAVVGHSSGEIGA
AYACGSLSAEDAIISAYYRGGGMAAIGLGAQDVVTIGCENSPESTTLTGDKAVLQKVI-K
ENHPNTLVRALAV-DAYHSAQTIAHEYTALLFFSSVTELNESYWVKNLISPVKFTGAIGN
IVVFLEIGPHKSLAGPIRQILPYIGTLVRGKDAQLLKTAGELA-ISFLTDLPLYSWNYEW
GESRLSRRFRKHPHHDLIGSRVSTDQNPSWRNILRSDEILWVKEHEVTGDIVLPGVGYVC
MAGEAVRYTVRKVNIKVACMIVELITHLWIQHAFGQI-------VPTYIEPDLTFMDLLS
HKSYTYTDISLL-HPR-GRLFLWFVTVVFGTFELDVM---VGDRVDVVLNSLMRYLQEKA
YLFVGGLGGIGKAVASWLVERGAKRIVFLSRSAFAADVCNYDDVLKAVIGGILHAAMALA
DVSLADMTFEQWQYAMLPKVQGTLNLHKALVDIFFTFSSAGSIMGNWGQANYNAFLDAFV
-QY-RHSV-GL-PASSLDVGVIED-IGYVAERELLESIELCMPLATIGIDSLISIELRNW
IRANI-GVELTVLEIVRA-DDIAALGAQAQAK
>Stael1|356106
VACRTAGGNTSAEQLWQFLLEKKDAEVPAWRWEPWLRRDAGYFIEDLENFDASF-FGISP
KEAEQMDPHQRLGLELSWEALENSL--AGSDTAVYMGRLLLEDHGVPNRISYHLDLMGPS
SAVDAACASSLVAVHMGRQAILNRES-EVAIVGGVHVLLAPMLGKAG-ALTPEGICRSFD
DAA-NGYARGEGGAVLVLKRLSSAIRDGDNILATLKGSAIAQDGMAPNAKAQELVGHWAL
SRSGIDSVGYVEAHATSTPLGDPTEISAISAVYGVYVGSIKPNVGHLEAAAGAIGLIKAV
LSVKKGELAPQARLNKLNTRVDGLHVVRETTKWVCSYGYGGTVSHAIVEEILTLSAKRLP
LQARALAGWLEGLRSVA--NTLAQRRRVAIAADGRCDSVWVFSGHGAQWAGMGKELPIFL
ETVLDDLINKETGFSVFEASEHVQ--IVTYVIQIGLSNVLQARGIVPQAIIGHSVGEIAA
SVVV--------------------------------------------------DEYL-K
SR--GVKTFRVKT-DAFHSPMQLAAPLRNALIYSSSQVRDIEYWVNNMIKPVLLKSAVTA
AAIFVEISSHPIVLHSVNETLATISTMKRDAPASLQYAIGKLQ-IDMCPSVPGTPWVHRY
RQVETGPATHDVDKHTLLGQRIGGTGTVLYTTKLDDKTKPFPGTHPLDGTEIIPAAVYIN
TFHHATGRVLSDIQLRVPVSMVQIILQGWVSHSSCRWSVDYLTKFPWQVVPMLDAASTIF
FNGYLYVEEAVL-SEQ-GKPLAIHKRQLVICARSHVYLPGGTCKLGRIIAAEITSVPEGT
YLMTGGLGDLGLETLSFLVEKGARRIIVVSRRGIALDISAEGAVQRLLVLGVIHGAGVLE
DSLLLETTRKSFAYVLAPKVSGALALHEAFIDFMVLYSSIGQLVGTAGQASYGSFLDGLA
-VH-RRAC-GD-NTVALQFTAWRG-LGMATSEEAFRAWMHLDPVSDLGVDSVMTVALRQK
LQAVLK-VKVPPTLTWNH-PTVNHLVPWFKAK
>Stasp1|367236
MAMRLPGGVRDAEGYWDLLYNKRSGKVPADRYNVEAFYGPGYFLEDLSHIDTAF-WTMTK
QEIEAMDPQQRMNLEIVYECLQNEL--RGRKIGVYVGELDGRDYMSANRVHYEYNFMGPS
MTVRTACSSSMSALYDACRSLHVGDC-EAAVVATSNLMLSPTMADQG-VMSPTGSCKTFS
ADA-DGYARGEAVSAVYIKKLSDAIRDGDTVRSVIRSSVINAGGTAPNTTAHEALIRRGH
EAAGITQTAMIECHGTGTAVGDPIETKAVANIFGVYIGSVKPNIGHGESASGLSSIIKMT
LALEKKIIPPNILFNKPNPKIP-----------LNSFGVGGSNAFMLLESLLVFSAESLK
RSAADHESYINSINDLS--YTLGVKRRAFCVTDGQGTIVFAFTGQGAQSAQMGKELPSFK
KSILDQILANLPKWKLLGQAELSQ--PCCTALQIALVDLLASWDIHPAAVVGHSSGEIGA
AYACGSLSAEDAIISAYHRGGGMAAIGLGAQDVVTIGCENSPESSTLTGDKAVLQKVI-K
ENHPDTLVRALAV-DAYHSAHTVAYEYTALLFFSSVTELNASYWVKNLISPVKFTGAIGN
IVIFLEIGPHTALAGPIRQILPYIGTLVRGQDAQLLKTAGELA-VAFLTDLPLYPWNYEW
GESRLSRRFRKHPHHDLIGSRVSTNQNPSWRNILRSDEIRWVKEHEVTGDVVLPGVGYVC
MAGEAVRYTVRKVNIKAACVIVELITHLWIQHAFGQIAMDSLLQVPTYIEPDLTFMDLLS
HKSYTYTDISLL-HPR-GRLFLWFVTVVFGTFELDVMVSRVGDRVDVVLNSLMRYLQEKA
YLFVGGLGGIGRAVASWLVERGARRIVFLSRSAFAADVCNYDDVLKAVIGGVLQAAMALA
DVSLADMTFEQWQYAMLPKVQGTLNLHRALVDIFFTFSSAGSTMGNWGQANYNAFLDAFI
-QY-RHSV-GL-PASSLDVGVIED-VGYVAERELLESIELCMPLATIGIDSLISIELRNW
IRANI-GVELTVLEIVRA-DDIAALGAQAQAK
>Usnflo1|900218
MGMRLPGGVHNAPAYWDLLVNGKNGRVPRDRYNIDTWYGPGHFFENLANIDPSF-WSLTK
QEAELLDPQQRLFLEVVYEALENKW--RGRNIGMYVGEMEMQDYVIANRASYEFDLKGPS
LVVRTACSSSMVALHLACQDVLTGEC-TGAIVGGINLIITPALTEQG-VLSPSGQCKTFD
ADA-DGYGRGEGVSAIYIKKLSDAIREGDPVSAVIRSTCVAADGTMPNPESHEKLMRRGH
QLAGIHKTPMVECHGTGTPIGDPREVGAVANVWGIYIGSVKPNIGHGEGASGLSSIMKMV
LALENRTIPPNINFKTPNPNIPRLKVPTKATPWVNSFGIGGSNAHVILESLLTFTAQALQ
RTAQNYEDYLTTLSDVA--YSLNIKRRAFCVTNGLDALVFCFTGQGAQWARMGRTLPIFI
ETFLDEALSRLPPWSLLSEAEFSQ--PCCTAIQVALVDLLRSWE----------SGLIAA
AYASGAITAQDAISIAFYRGGGMAAIGLSRESAVIIGCENSPASVTLTGDTTIMDRTI-R
SVNPSVLVRVLHV-EAYHSDHAVASDYLYQLFYSSVSGLSASYWVQNLVSPVLFKTAVQA
LLAFVEVGPHSALAGPTRQILEYIATLIRNTEASVLRTAGNLD-VNLLTDLPTYPWHYDW
VENRMSRRFRKFDHHELLGARISADAGPAWRCKLRIEDVPWLRDHNILGDIIFPGAGYIC
MAGEAVKYTVRRVTFVSALVLVELVTILWIKHVSGQVSIDAAFHVPKYLDTDIDFITLLS
HKKYVYSDISLL-SPQ-GRLFLAFKQSLFVTLELELRIGRVGDRVDVVLNSLFRHMQDRT
YLFAGGLGGLGQSIATYLVEKGARYLIFFSRSAISGSIYNIQDVQEAVIAGVLHASMVLR
DANFMDIESEVWRAAVLPKVQGTWNLHNALLDFFFLFSSVSGTAGQIGQANYAAFMDAFV
-QY-RHSL-GL-PASTLDIGIMED-VGFLAEKDLLDSLGLMIPLASFGVDSLVSIELRNW
FRQKI-GVQLTVVEIGGA-ASLREIGKMTAEK
>BGC0001264.1|BAQ25466.1
SGCRFAGGASSPSKLWDLLCKPKDIDITGRRFNAEGFYHPSYLLEDTRLFDAEF-FGTNP
VEAKAMDPQQRLLLEVVYESIESRL--RGSNTAVFAGAMMLRDAVMSNRVSYFFDWRGPS
VTIDTACSSSLVAVHYAIQALRSGDS-HTAVACGSNLIFGPIESKLK-MLSPDGLGRMWD
KDA-NGYARGEGVTAIILKTLSQALADNDRIEAVIRETGVNSDGTMPSASAQRDLIQSVY
RKAGLDRPQYIEAHGTGTPAGDPIEAEALSTAFFIYTGSIKTVLGHTEGSAGIAALMKVT
QAIRNAILPPNLWFQQLNPKLKNLQIPTQALPWINNFGFGGTNAHAIVESPFVFSAESLR
SNLAAYATYLDAAGDLA--YTLRERRRIAFPDTTVESLLGVFTGQGAQYARMGAELVLAG
QLLLEGYLSELPSWSLVGEAAISQ--PLCTAVQIILVDLLKSAKVKFDTVVGHSSGEIGA
AYAAGYLSARDALLIAYFRGGAMLAAGTSMEDAVTVAASNSSSSVTFSGDEDAIDEIL-Q
DE--NKFNRRLKV-DAYHSSHPCFDLYVASLWISSVYELSGVYWAHNMTKAVLFSQAVRA
AVAVLEVGPHAALAGPAKQNIPYHGTLLRGGNAAFSTCLGFLT-ASILGDLPSYQWKHEW
AESRKSRRLRNQPFHQLLGDVSSAPHILRWKNILKPREMTWLEGHQVQSQVVLPAASYVS
TAIEAAQIELSNFHIHNAITFIEVHIEVLVLAANGELDLDAAFQLPTSIAPSAADGKQLT
DRSYTFTDISLL-KPG-GLLVLKFRKLFIQYVDVTELVPRTGAQRVCFVDFSLKALAHKT
YWLVGLSGALGISLCDWMIERGVRYLVLTSRNPMLCDVTDEKAINEVHIVGLLNGAMVLR
DVSVRNMEFDQVTDVIRPKVLGSIHLDRIFLDFFVLLSSINCVIGNVGQANYAAGMIGVA
-GN-RRKR-GL-RSSVVNVGAIIG-VGYITEQDFHQIFAECMRGVDLGFDSLLSVDVRSW
FLKNFR-VSIPVLKIMAN-DVRMSSLVELAAE
>BGC0001243.1|CBX87032.1
MGCRFPGDSDTPDEFWKMLAEERSGRPPLSRWNIDGFHA-GYFINDIWKFDPAF-FGIVQ
EEAKAMDPQQRKLLECVYESFESQL--SGSNTGCYIGLQGHRDTIISNRVSYLFDLCGPR
-------------------ALQTKEI-DAAVVGGTNLMLAVSTDKVG-VLSATSTCHTFD
ESA-DGYGRAEGVGAIFLKRLSDAIRDNDPIRGVIRGTATNANGTQPSAKGHETVMRTAY
EFAGLDDTSYFETHGTGTQVGDPIEIKGVGNFFFLLVGSVKTNVGHSEAASALASIIKVC
LAMEKRTIPATIGIKKLNPKIDRIEVVQKMTPWINSFGYGGANATAIVEALLLFSASTLK
SNIERC------ILDLA--YTLGCRRCAYTVAREDDVIGFIFTGQGAQNAQMGRELPSYI
DTILDRSLQSLPDWTIINDVEISQ--PVCTAVQIALVELLRLWNVTPVACIGHSSGEIAS
SYAANLIPAEEAIISAFYRGGTMLAVGAGPEEILRIACYNSPNSVTLSGDIEPATIVL-E
SD--RVFVRELKTGGAYHSHHNIGNDYESRLFFSSVTAPGPSYWRQNLESPVRFTEAVEA
ALQFVEIGPHSALAGPLRQIRDYAATLVRGQSSRLLDLAGTLS-VNVIVDLPRFSWNYSR
NKNRPDERLRKFKYHDLLGAILSSVEQRQWRNMLDSKNFPWLEEHKLGPQPVLPGTGYLA
IATEAARYFFPNISITSALNIVEIVTTMWTNHCVGTVAMDTCIQVPTSMAPDVDKM----
--TYTVMALGLL-TPG-GNMLLTIQSVAFKTLDLDFYVSRIGDRKDVSLNSLFEEFGMVH
TYLLGVLEALVDVWLVTWLKKGARHLIFLGRSGVKGDVTRISDVQKAVLFGVVQGVMALD
DRLFTSHDLNSWEYAVRPKVTGTWNLHNAVLDFFVMLGSSSALSGFPTQSNYCAFLEFFA
-RY-RQSK-GL-PATTISLTVVTE-VGFVSEAGVIDLIDTAMEIVRFGMDSMIGTSLRTW
CYKTLG-ADIAASDFMSLNLTADSLAKKIYDI
>BGC0000003.1|BAD97694.1
------------------------------------------------------------
-----MDPQQRLLLETTYEALENNT--NGSNTSVHVARNVYKDAIMSNRISHIFNLHGPS
MTIDTGCSGAMTAVSQACMSLRSGDC-DIALAGAVNLIMSPSMSNLH-MLNAEGKSYAFD
SRG-AGYGRGEGVATIVMKRLDDAVRCHDPIRAVILDAVINQDGTLPSSEAQAQLERKAL
NRVGLKEVAYIEAHGTGTAAGDAAELDALSSVFCLYVGSVKSNIGHLEAASGMAALIKAT
LMLENEAIPPSINFSRPKENLRNIKIPTALQPWVNSFGYGGTNAHAILERLFLLSAASLS
RTVKNIKEWISSLRDLS--YTLNQRRRFGGVATTHQEINFVFTGQGAQWPGMGREL-AFK
DSLSRNVLHQLASWDLLKEPQLSQ--PVTTAIQIALVETFRSFGISPGAVVGHSSGEIAA
AYTAGYLSHDTAIKIAYYRGGAMLATDLGEATAATVACQNSPNSSTLSGDTTAVSELL-S
KD--SVFNRRLQV-DAYHSHHAAAEEYEKSLFFSSVVGFDSTYWTTNLTSTVRYCDALQA
LCLFVEIGPHNALAGPTRQSISYMSALVRGSGGTILGVLSELH-VDLLHDLPSYAWDHSW
NESRLSRRLRKHPYHDLLGLKMHTPLRPSWRYLVGVEGLPWLKDHIVDGTIIFPGSGYLC
MVMEAAE------SFTKALIIVELQLNFWAEHCKGSVTLDILLHMPVRIDADVEFINSKS
FKVFDFTDISLL-KPE-GVLLLSVTEMLMITVDVQVNIPRVKDNIDVILSFSFKQEYDAT
YVVSGGRGDLGKRFIRLMCAAGARHFVTLSRGVIQCNIADLNEVQNALVRGIIQAAVALE
DSTMNSITSDSFNRVLGAKAHGTMNLRNTFLAFFISLSSAVTVIGTSGQSSYNAVQDALA
-QF-SNRD-GC-HYMSLNVGTIEG-ADATAPDELLGFFRYSVSIADFYVDSLIIIELRNW
INRELQ-ASIFIPETMES-QNLLSLGAKVASR
>BGC0000146.1|BAJ09789.1
MGCRWPGGVRDASSLWELLKNKRSGEFGDHRFSRKGFHHPGFLLADPRLFDHAF-FGIGS
LEVETMDPSQRKLLEVVYEAFENSF--SGSTTGVFVGIIQGRDSILSNRVNYIFNLRGPS
VTIDTACSSSMYALHLAISAIRNGDC-DSAIVAASNTIIDPMMTKLG-VLSPTSTSHTFD
SSA-DGYARGEGFSALYLKRMSTAVDGDYPIRALVRGSALNANGTHPGREGQEAVIRKAY
ENAGNLDTTFFECHGTGTPVGDPIEISAIGNVFGLLVGSIKTNIGHTEPASAIAGIMKVV
LALENGFIPPSIGIKKLNPKLDRINILTENTPWVNSFGYGGANGHCIIDDLIPFSAASLD
LNITAISEAI--LADVA--YTLAAKRRTFRIVDSESPLGFVFTGQGAQWHAMGADLAVFR
TSILDSILASLSAWKIIHKPEVSQ--TVCTAVQIGLVDLLYTWNVRPSAAVGHSSGEIAA
TYAAGRITAAQAIAAAYFRGGLMLAVGLGLDKAVRIAAINSPDSVTLSGDESTIKDVL-N
ED--KVFNRELKTGGAYHSHHALGEFYNSTLWMSSVYPVSPSYWRANLESPVRFSEALAN
MLVLVEIGPHPALKGPVGQISPYFPTLNRGTNGSLLQLAGSLE-VDLATNLPPYQYAYGY
HESRFSKRGRDIVRHDLLGSKLNAKLRPQWRNILRLKDLPWLNDHKLLPYPVFPAAGYIA
TVIEAASYKLRNVTFSSAMRLLEIITSLWTEHCSGRVSLDAVFQVPVHIDPDIRAMDLFG
YADYTFTDISLV-KPG-GRLVVSFKALIFLSIDVSLWVSRVGDRVNVILSTSLMAFSNAN
YLITGGLGGLGRSIVNFMAERGARHFTVLSRSRVSCDVSDSKDVARAVIKGIVHAAVSYQ
DLSFDKLAIEQWTSALAAKVQGTKNLHEATLDFFLMTTTIESFVALATQSAYTAFQDYFA
-RW-RRQQ-GL-PASTVSFGLIRD-VGHLSEYNFLRLLEPAFTVADYGVDSLIAAELRNW
FNVAFG-ADVSMLEMLDTATSMKILANKIVDG
>BGC0001373.1|BAV32159.1
IACRFPGDATNPEKLWDLLAEGKSARVPSDRWNEEAFLHPGHFLRDVGEFDAGF-FNVLP
GEAAAMDPQQRLLLETTYEAIESSL--AGSKTAVYMARNVYKDAILANRISYLFDLRGPS
MTIDTGCSGGMAAVAHACQALRSGVS-DVALAGAANLILSPGMSNLH-MLNAEGKSYAFD
DRG-AGYGRGEGIATLVIKRLDDAIKANDPIRAIIRDAAVNQDGTLPSGQAQEALERQVW
SNIGLDEVGYVEAHGTGTQAGDSAELEGISRVFCLTVGSIKSNIGHTECVSGLAALIKSI
LVLEKGAIPPNVNYQTAKPGLDKLRVPTTLQKWVNSFGYGGTNAHAVLEKLFTLSASSLQ
DMAASIAGWVSQLQDIA--YTLSERRRFWSVASNEHEISFIFTGQGAQWPGMGRELAVFA
ESISNKILAGLAAWGLLREAELAQ--PATTAIQIALVDLARHWGIVPDSVVGHSSGEIAA
AYAAGYLSPQQAITAAYYRGGGMLAVGLGEDEVAVVACQNSPKSVTISGDDAAIAELL-T
KD--DVFNRRLLV-DAYHSHHAAADEYRSSLMFSSVTGFDANYWVSNLVGKVRFRDALQA
LCVFIEIGPHAALAGPLRQSVSYTSALVRGTSASALSMAGSLP-LNIIPNLPTYAWDHTW
HESRLSRRMRKHAYHDLLGLRMTTPLRPAWRHMVGVEGLPWLRDHVVDGLIVFPGAGYMC
MALQAAEMRLQNVAFLKGLVIVEVQLVLWTEHCRGSVTLDVLLHMPVRIDVDESFLGIKA
LKEYDLTAQPLM-KPG-AVLVAIVSLLQLVTVDVQILVPRIGDRVDAILSCALKSARHAT
YVVAGGLGDLGQRFLRLMAKAGARYLVTLSRSGLKCDVSKEAKIQNSLVRGVIQASLVLG
DSTLDNMTAQDFDRVLQAKAFGTLHLQRVFLAFFISLSSAVNMIGSAGQANYNALQDALA
-QF-DKSS-DC-FYMALNIGLIED-ATV--HDELDAYFEYSLSLNDFGLDSLIAIELRNW
IMRELG-SPIQTSEVLGS-ENIWALARKVTLR
>BGC0001190.1|EWG54266.1
VSGRFPGDATSPRHLWDLLKEGRNADVPESRFNIDGFYHPGYFLKDVDKFDAGF-FSITP
EEARGMDPTQRILLELAYEGLENEV--ANQHMSCYIGDLQAYDALLSNRISWFFNLKGPS
VTIDTACSSTLTALHLAGQSIRNGES-DSALVGGLGLHLLPFMSSMS-FLSADNKCHSFD
ASA-NGYARAEGGGFVVLKRLDKALADGDTIRAVLRSTGSNQDGTQPSASRQEELIRATY
ASAGLTKTNFFEAHGTGTKVGDPIECSVIGNVFGVYVGSVKSNIGHLEGASGLAGLVKTI
YSLESGVISPTYGLENVNPKIKKINLPTEKIKWINSFGYGGANAHAVLDDLFLISSSGIA
RLSQTLQAYLADLHRLA--YTLSEKRKTYAAASTIEELTFIFTGQGAQWFAMGRELPIFR
QSLCSQYLKDFSTWDLIDLPYVSQ--PSCTALQLSIIDLLASWGIHPQVTVGHSSGEIAA
AYAKGAFDKEAAMRIAYFRGGSMAAVGLGPERVIVVACINSPASVTLSGDVEGIDEVL-Q
AD--DIFARKLRV-TAYHSHHQISEEYLNSLMFSSVSALGPAYWVANLVSPVNFSGAVTA
AAAMVEIGPHAALQGPLKQILKYFSAIKRKQDATTLEVVGELQ-VNVLVDLPPYAWNTTW
HESAAVTKQRKHPRLELLGVRDSTKAEPAWHNYLRISEQPWIEHHQFQNTNIYPMAGMIV
MAIEGLRYTIRDVNIGSALVVIETRLQLWTTNCTGLVVLDVFVHVPVSTA------SLLG
QKL---TTPLIL-KPS-GILLIKLRSLFFTVLSLDVLVERVGDRVDVVINSLFRLMQDAT
YVLIGGLGGIGRSVTRLLVERGARHLVFLSRSAFAVDVAEKSQLEPVIIKGLIHCAMDLR
DAVYSNMTADDWNASLRPKLLATRNLHDLLLDFFICLSSIAGIIGSRGQANYNAYQDALA
-HH-RAAS-GL-AATSINLSLVVG-IGVSTENDVLNVIKAAISLPALGIDSLVAIEIRTW
LLKEFQ-ADLSVFDIVSN-DPLTGFAKKVMAK
>BGC0001400.1|EAU29808.1
TACRFAGSSSSPSKLWELLQNPRDVEPPADRFNIDAFYDP--------------------
-----------------------------------QG------NNLANRISYFFDWQGPS
MSIDTACSASMVALYEAVSALTRHDC-NLAAALGANLMLSPAASNLQ-MLSPTSRSRMWD
AQA-DGYARGEGVASVLLKRLSDAVADGDPIECVIRAVGVNHDGTMPSSDAQVQLIRSTY
AKAGLDRPQYVEAHGTGTLAGDPQEASALHQAFFLHVGSIKTVVGHAEGTAGLAGLIKAS
QCIQHGIIPPNLLFNRLNPALEQLRVPVDVVPWVNSFGFGGTNAHVILESPFVFSAFSLG
SVLEQYSRYLSRVHDLA--WTLLERRRVGFWAPDIAHILGVFTGQGAQWAQMGLELNTAR
GWLLQQSLDALPGFSLLSEALLSQ--TLCTAMQVIWVKMLWALNIHFDAVVGHSSGEIAA
GFAAGFLTAEDAIRIAYLRGGAMLAAGLSMDEAINVAASNSPESVTVSGDRDAILRAL-K
DR--GIFVRLLRV-SAYHSHHACSQPYQDALWYSSVYAGTGEYWAENLVSPVLFSQALSA
AMLIVEVGPHPALKGPALQTLPYIGVSVRNNSASMATAIGAFP-QAIVRGLPLYPFDHRG
YQTRKANLYRRNTPHPLLGSLSLGEGELRWNHYLSPRRIRWLDGHRVQGQIVVPATAYIV
MALEAALIRIDDLIIGQAISFVETLFHLHIKTCAEGIVLDTGLQVPTRIDPLVLDVGDLA
VRSYTFTDISLL-KPG-GYLIAGLKALVFQYLNIILKFPRTKTRLTAAVNFDTSIADQKT
YLLVGMTGALGQSITQWLIARGARNIVLTSRNPTSMDVTSRASILAVALGGVVNGAMVLW
DQLFVDAPLSVLTGQLAPKVQGSLLLDEIFLDFFILFGSAIATIGNLGQSAYTAFMVALA
-AR-RRAR-GL-VASVLQPAQVAGTMGYLREPDLHELFAHAIRLTELGVDSLIAVDLRRW
FAQELE-VDIPVLQMLSG-CSVKELAAAA-TA
>BGC0000129.1|EAL89230.2
TGCRFPGGASSPAKLWELLRNPREIKIPANRFNIDAFYHPSYFLDDVRAFDAAF-FNISP
TEAAAMDPQQRLLLETVYESLDAAL--QGSMTGVFCGQIQTMDSIMANRISYYFDWRGPS
MTVDTGCSSSLLAVHLGVEALQNDDC-SLAVAVGSNLILSPADSKTR-MLSPTGRSRMWD
SQA-DGYARGEGVASVVLKRLRDAIVDGDPIECVIRASGANSDGTMPNAQAQQALILQTY
ARAGLSRCQYFEAHGTGTQAGDPQEAAAIHASFFLFVGSIKTVVGHTEATAGLAGLIKAS
LSLQHGMIVPNLLMQQLNPKIEHLCVPTECVPWVNSFGFGGANVHVVLESPFVFSARTLT
SVLESYATFLRELPSLA--VSMWTRRRLTLIARSVEEVLGVFTGQGVQWPQMGLDLPQIQ
QWMLQEALDQLPEFSLVHEGLLSL--PLRTALQIVQVNILRAVGIEFSMVVGHSSGEIVA
AYAAGVLTAADAIRIAYLRGGRMMAVNLTWQQAISVAAANSPSSVTLSGDAEGLRDLL-K
SL--GFTPRMLQV-DAYHSPYPCADPYRRAMWYSSVYPRTGEYWVENMLRPVQFAQALEA
AVVIVEVGPHPTLRGPVLQTLPYLALAERGKPGCWAMALGLAP-SVVLTSLPPYPFDRSW
AQSRISLNHCITPPNALLGVLSTGPGEFRWRNYLRPEELPWLADRRVGSRSVFPETGYIS
MALEAARLSVKDFTVHTPLPITEILVTVFVKCATAKMTLELAIQLSKTVDPLEPSLSQTC
FRSFTYAAPSLL-KPR-GFLVLALRRLILQLLHITFLIPRSNNRMSAVAVLDA----KKT
YILVGIASELARMACLWLAAHGARWILLTSSKPSTMNLIDGVSVTSLHVGGVLIQPGPLP
DCSLSQLTAEVLQSRLHPVLKELQLLDELHLDFWVLIGSISGTLGHADQALTAARMATLV
-RQ-RRSR-GR-PASLVHLGEISG-IDIPAQRDIDEVLSEAVLISELGVDSLVAVELRRW
FAKQLA-VDMSIVLILSG-ASVGELANAAASK
>BGC0001358.1|OAQ83760.1
MAMRLPGNVRNGEEFWQLLVEKRNGDVPQDRYNVNGFHDPGYFLQDIAQFDTSF-FSLSK
AELERLDPQQRQLLEVAYECMEDSW--RGSNTGCYVGDLNAKEFVLGNRISYEFDLHGPS
MTVKTGW-----------------------------LIFSPALSDQG-VLSPSGICKTFD
ATA-DGYGRGEAVNAIYIKRLSQAIEDGDSIRAIIRGTSVNCDGLTPSPTAQEALIRRAY
EQAGIQRTAMVECHGTGTSVGDPLEATAVANCFGIYITSVKPNVGHSEGAAGLTSLIKAI
LAIEHRQIPPNIFFESPNPAIPKLRVPVKTEEWVNSFGIGGVNAHVIVESLLLFSAPALK
DTVKTYQEFLPTLKDVA--YTLALRRRAFAIAGNKSSIAWVFTGQGAQWPEMGAELPVFQ
ATILDAFLAGLPPWTIVQKAEFGH--PLSIAVQIGLIDVLKSWGIKPDLVLGHSSGEMAA
AYASGSITAKAAMAAATFRGGSMAAIGLGAHEMVVVACENSQCSVTISGDSEQVEKVV-K
TQREGVLARFLRV-EAFHSHHEYGPLYEEHLFYSSVTGLGPAYWRRNMESPVLFNTALRS
AMVLIEIGPHPALKGPIGQILVHVGTLQRDKGCSLLQLAGKLN-VDFVANLPRYPWKRDW
AESRMTRRFREHAPHELLGSRVIS-NEPCWRTKLALEDVSWLSGHEVGGQVVFPGAGYIS
MVGEAIRYSLKNVSIKAGLVLVEIVTSLWVKHCVGEAVMDQCFQVPTFIEPHAHFVRVLG
HTTYTYTDISLL-SPG-GKLFLTLVAQLLFTVEIDILVPRVGDRVDVVLNSLFRFMQDRS
YLLVGGLGGLGRAIATWMAENGARHLIFLSRSAVAGSVSCPDDVKRAVIAGVMNLSMVLR
DISLSDMTFADWTTAVAPKVQGTWNLHEAILDFFILCSSYSGIVGQWGQANYAAFLDAFV
-QY-RHHK-GL-AASVIDIGVMGE-VGFVSEQDLLDATNLAISPEHAGLDSLVAMELRNW
IRQRF-GVDTTVMTIVQS-TSIMSLGDYIRTA
>BGC0001358.1|OAQ83765.1
IGLRLPGGVNTTEAFWSSILNKQSFEVPRSRYNVDAFHSTGYFLEDISSMDAAF-FSMSK
AEVERLDPQQRLLLEVVWECMESDW--RGRNIGCYVGDLNAKDFALANRVSYEFDMKGPS
MTIETGCSSSLVGLHEACAAIHAGAC-ESAVVAGTNLLLSPALSEQG-VLSPSGMCQSFD
AKA-DGYVRGEAVNAVFVKKLEDAVRDGDPIRAIIRGTATNFDGSNPSSDSHEALIRQAY
AAAGIDSTAFVECHGTGTPTGDPIETTAVGRVFGVYIGSVKPNVGHSEGASGLTSLIKTV
LALEHSTIPPQANFADPNPKSG--------------------------------------
-------------------------------------VNFLFTGQGAQWAGMALELPDFL
ASIMDKALQSLPNWTMINEPEFSQ--PICTALQVGLVNLLYTVGIRPAAVVGHSSGEIAA
AYAAGALSQDAAITVAYYRGGGMAAVGLGSEEVVGVACVNSPNSVTLSGDDEALDAAI-K
SAMPDCFVRRLKV-DAYHSHHEIGDIYEMLILFSSVTSLGAPYWRSNLERPVLFSS----
------------------------------------------------------------
--------ARKFPPHELLGVRTADDLEPAWRNMLRLDDAAWIRDHKIHDDVVFPAAGYVS
MIGEAIRFSLKQVDIRTALVLKELVTRMWVKHCTGQATIDYCLQMPTYIDPDLDFAELLG
HSQYDYTDVSLL-KPG-GKLFLKLQSYLFATLELDVLIPRVGDRVDLVLNSLFRYMQDAS
YLLVGGLGGLGRAVSTWMIENGARSLVYLSRSGFKGDAACQQDVEKAIIAGVLLMSMVLQ
DRAFLKLTLNDWHAAVAPKVNAAWAVHNALLDFMVLFSSLSAVMGQIGQANYASFLAAFA
-QY-RHAL-SL-PASVLDIGVMED-VGYVSEQGLLDALTFSISLTALGIDSLVAIEIRNW
WRQTFG-LELSVLEIMSAS-SIKALGKLAIDG
>BGC0001339.1|AMY15057.1
MSCRFPGNATSPEKLWELCAEGRSAKIPKSRFRQEGFYNPGHFLEDPSLFDASF-FNLSA
EAAKTMDPQFRLQLESVYEAMESHI--AGSDTSVYAGDSLVRDAMSSNRISYFYDLHGAS
MTVDTGCSTTLTALHLACQGLRNRES-KTSIVTGANVILNPTMSSLG-LLGPEGKSHTFD
ARA-NGYGRGEGIATVIIKRLDEALAAQDPIRCIIRGTALNQDGTSPSQTAQSDLIRACY
RAAALDDTAFLAAHGTGTRTGDAVEIAAAAEVFGLWIGSLKTNIGHSEATSGLASVIQAA
LALEKGLIPPNINFKEPNEKLSAVKVPSTLEKWVNNFGYGGANAHVILESVISLSAAGTR
SMMTNLGEYLRKFKSIA--YTLGSHRTAAKPITSLEELGFVFTGQGAQWFAMGRELPVFR
KSLANGYLKEFCEWSIVNDMTLSP--PLCTAVQISLVRLLESWGIVPTAVTGHSSGEIAA
AYAAGALDFRSAMAVTYFRGGGMIAVGLGPEEAIVIACINSQSSVTVSGDLAGIVELL-K
AE--GVFARRVKV-QAYHSHHVIANGYLTSLYSSPTTGASAQHWVNNMLSPVRFAESFQN
MCIILEVGPHGMLQGPIQQMMPYLSCLLRGQSATMQSLAAGLR-VDMLHDLPSYPWNHDW
WEPRLNKRQRVHPPHDLLGSLIRDLREPTWRHFIRVQDIPWIRDHVVQSQLVYPGAGFIC
MAIEAMVYRLADVDILRAMLILEAHISLFVDHCRGRITLDSIFQIPRSIQLDISSVKLHA
HKQYDFTDVSLL-KPG-GKLLLSIKRVIFISLDLNLYVPRVGDRVDVVLNCLFRLMQDAS
YLIVGGLGGIGRSLCKNFVENGARSLVLLSRNAVDCDISNKTQVESTMIRGIVHAGMVLQ
DSVFEHMTLEDYNTATRPKVRGSWNLHSALLDFFIMLSSLAGVSGSASQANYTAYQDALA
-TY-RRSR-GL-AAVSIDLGMVQS-VGYVAEMEVLKIVEHAISLSEYGVDSLVAVELRNW
LAAQLS-SDVSVFDVTQS-QSLTALATTVATK
>BGC0001339.1|AMY15068.1
IGVRLPGGVRSDSDLFQMLVDKRDAIVPADRYNVKAYYDPGYYIDDLAQMDASM-FSMSN
VELSMMDPAQRLLLEVTREAFEGDF--RGKNIGTFVGELQYADFVLSNRLAYEYNLTGPS
ASIKTACSATAEALHEALLAIRAGSC-PSAIVAGANLILTPGMTAMG-VLSPDGSCKTFD
SSA-NGFARGDSVCAIYIKRLDLALRDGNPIRAVIRACDSNADGGTPNPITHEALIRKTY
ADAGLDSTSVIECHGTGTPIGDPLEAEAVANCFAVYIGSVKPNLGHGEGGSAMASIIKAV
VALENRTIIPNVKFNNPNPKIANLKVPTEPLPWINSFGLGGSNTHIIIDSILLMSASSIT
AMSQRYSEYIQAVEDMA--FTLATRRASYCIVDHGISTAFIFTGQGAQWMGMGKELPAFA
HSIMDTVIKSLPQWSLLAQTDRAQ--PISTALQVALVDLLATWHVYPAAVVGHSSGEVAA
AYAAGILTRREAIITAFYRGGGMAAVGLGRTKVVVIACENSNASVTISGDRSALEEVL-R
EKYPTALVRKLQV-PGYHSHHTVADLYKELVYFSTVYGFGPSYWQLNMESPVLFRTAVSE
MLAHLEVGPHSALAGPLRQIYPYASTMVRGQNSAFLEAIGKLS-PQILPDIPTYPWDYKW
SETRVMSRFKKHRTHELLGERSSSDIEPCWRNLLRTGTVPWLADHCVGSDIVFPAAGFIA
MAGAAASYTVREVNIFSALVLTELITTLWTKYCSGLVTLDKFLQLPTFIELDTDFTQAAG
LNEYTITDVSVL-NPA-GRLLITFLRYMIATLELDLLIPRIGDRVDVVLNSLFRYMQDST
YLLTGGMGGLGRSIIRWMVSYGAKDITVVSRSAFAADISDMDSLQNVLVAGVLHMAMVLR
DVGTLNMDFDSWTAALRPKVQGTWNLHDKLLDFFVLFSSISGTLGSYGQANYAAFLDSFV
-RF-RHGL-GQ-PASVIDIAAIGD-VGYVAEQEFLDTLQLAITLSQMGADSLVAIEIRNW
WKQTFG-MEISTLELNSPGQTFDSLGRLATKR
>BGC0001606.1|CCT75967.1
MACRLPGGIDKPLDLWDHVRAGCSSAIPKDRFNAENFLSMAHFVKDIKQFDHKF-FGISK
DTATAMDPQQKQLLEVVYECLESTI--SKSKIGCYCADMLMQDTMLANRVSHALDLGGPS
VTIDTACSGALVALHLACQALQAGEC-DGAVIGASNLFLSPSLTRLG-AIAADGQCKTFD
ASA-NGYGRGEGTNAVYVKRLSDAIRDGDSIRAVIRGTSSNSSGTEPSGRAQADTILQAY
AQAGINETGYFECHGTGTPVGDCIELGAVGSVFSLWVGSTKPNVGHSEAASGLSSLIKVV
LALEKGEIPPNTNYKTPNPKIDRVRVPTVPQPWVNSLGIGGSTAHAVVEFFLLFTSSSRE
TNEQNLLEFLKSKSLTSPLVKALNARKSFAVAQSVDGVLFTFTGQGAMWSQMGKRLPVAR
NSLLEEVVRELPTWSLIDSPAIAH--PLCMAVQIALTDVLSSWGVLPDGVVGHSGGETAA
AYACGALTAKEAITVAYYRGGAMLVIRSAPNA-VQIACFNGPQNLTLAGSAEGVKNVL-S
T--HGIVSRAVAV-TAYHTRATVVDEYVGQLMYSSVTGVDADYWGANLVSPVLYTDAVTL
ALLCIELGPHSLLSRPTSEIVPFFATMLRNADSQLMNLAGDLQ-LDLQDNLPAYAWDYSW
TEPRNSQRFRKSPRHEILGSRCVNPSAPTWRNKVSIEDAPWLVDHQVNGIVTFSFTTGIA
MVIEAMMFELQDFVFSNSIILIDLFLTLDIRHCHGRAMMDAALQLPSKMKPDIGDIELLA
HKSFTFTDISLL-RDD-GYLLVALKSWLLYTLDLSLWTCRPGDRVKLVLNTKFAALIHKT
YIITGGLGGLGRAISVWMASYGARHIILATSSIEVCDVGDSEAVERLVVGGVIHSALKLS
DCFFEDITLEDFDAVFGPKVNGSLNLHNSLLDFFVMLSSGCGVLGNEGQSNYAAFLDTFA
-RY-RQSL-GL-PASSVDLGFVED-VGNISVRDVLRVVEGAISAIQYGMDSLIAIEVRSW
ARYAFQ-IDLPINDLTNPY-SIQDLSARVSRM
>BGC0001275.1|AAX35547.1
MACRVAGGNDTPEKFWESIMNKTVSEIPAMRWEPYYRRDSGYFLKNLEDFDSTF-FGISP
KEALLMDPQQRISLEVTWEALEDSL--AGTNAAVYMGKLLLEDCGVPNRISYLLDLRGPS
TAVDAACASSLVAIHHGRQSLLTKET-DVAIVGGVNALCGPVLDKAG-AISKDGTCRSFD
NDA-NGYGRGEGASVIILKRMSDALRNHDRILAVVKGSAVGQDGMAPNGLAQEAVARSAL
--VNVDTIQYVEAHATSTSVGDPVEITAMSHIYGCYIGSVKPNVGHLEAGAGAVGFMKAV
LALNKGVIPPQANLQKLNEKIDGIRVPFEATSWICSYGYGGSVSHAVIEAILLISAKRLS
GYAKALGEWMASVSSIA--STLAVRRRAGFLVSSHEEAVWLFSGHGAQWLEMGVELSLFR
ETILESVIQDEAGFSAFETSDKIQ--VLTYVMQIGLATLLRSKGARPSAVIGHSVGEIAA
SVITGALTPYEGALVVCRRSGAMVLVNIPFAEMITASINSSPSSCVVSGSIEAINRWW-E
ER--GIKIFKVKS-DPFHSPLCLATSLYTSLLYSTATERDASYWVRNMVRPVLLTSAVEA
AAVYLEVSTHPVITHSVNETLVVIPTLLRNKPTALLKSLMMMT-INWAHEVPKTEWKHQW
KPIGTGSMVHEVTSHTLLGQRTAGEKITVFTSKLDNDTKPFPGNHPLHGTEIIPAAVLFN
TFLHATGKSLTNVNLRVPVAIIQVLVQGWVTHTTASTSIDYLSGFPWAVTPIFDAASTLF
YEAYIYVQEAIT-NEA-GMALAPYLRQLTTCVG--LYLPS-NTRVSRIIAAEVKNMSDGT
YIISGGLGALGLEVASFLVERGARRIVLLSRRALALDLSAANASVILSVVGVVHAAGVVG
DELVLSTTPTAFNRVLAPKVAGAITLHKAFVDFFMLFSSCGQLFGFPGQASYASFLDGLA
-EH-RRAR-GD-NAIALQWTSWRG-LGMAARDEAFLAWDHVAALPELGMDSVMTVALRKQ
LQMTLG-VRVPPTLVWGH-PTVGHLVRWFAGK
>BGC0001035_pneumocandin_CURATED|EPE34340.1
MGMRLPGGIHTAEDFWNLLVEKRSSKVPSDRFNIEAFYSPGHFLGDLQHFDASF-FSMSK
KEVEILDPQQRMLLEVVYECMQNNW--RGGNIGCYVGDIHAKDFAISNRVSYEYDLKGPS
FTIKSGCSSSMIALHEAARAIQAGDC-DGAIIAGTNLIISPAMTEQG-VLSPDGACKSFD
ESA-DGYARGEAINAIYIKRLSDAIRDGDNIRSVIRATASNCDGTLPSSESHEAMMRRAY
KEAC-LQTAFVEAHGTGTKIGDPLEATAIARVFSVYIGSVKPNVGHSEGASGVTSIMKAV
LALENRTIPPNINFSTPNPQIPNMKVAVEPIPWVNSFGIGGANAHVILDSLLVLSAESLR
ANVVKHQQYIETLVNIE--YNLCNRRRAFCVTDGLSTLVMVFTGQGAQWAEMGKELPSFS
QDIMNNTLSKLPSWNILSKAEFAQ--PLVTAIQVALVNLLRQFGVKPAAVVGHSSGEIAA
AYAANAITANEAIIIAYYRGGGMAAVGLGREDVVSIACENSSSSVTLSGDEDALNATI-K
TALPDVFLRPLKV-EAYHSHHELGEAYEALLFFSSVSGLDAAYWRSNLENPVLFNSAIKL
ILLFLEIGPHSALAGPIRQILTYVTALERGKDCSILKMIGELS-INFLTDLPLYQWCHDW
KESRVSKRLRKYPNHEILGSRTGNELQPEWRNVLHLDNVPWLRDHQIINDVVFPCAGYLS
MACEAIRFTFRNIVIQTALVMVEMITSLWIKHCGGQITIDHCLQVPTSIDPDLDFVTAAG
HSTYTYTDISLL-AED-GRLFLLFQRLVIATLEIDVNIGRVGDRVDVVLNSLFRYMQDAG
YLLVGGLGGLGRAVSTWMVERGARHLIFLSRSAFTGSVATFQDVQNAVIKGVFQMSMVLN
DKPFLEMSCSDWETSVLPKVEGTWHLHHALLDFFVATSSLSGSFGNAGQANYAAFLDAFV
-QY-RHSL-GL-PASVVDIGVMGD-IGYVSEQDFLDSLNWAVTLAALGVDSLVTIEIRNW
MKRSFGGLEFSTLEILNA-GTIEALGLLTIEG
>BGC0000680.1|CBF80428.1
MACRYPQA-DSVEELWRILDLGQCTPMPNSRLKSGSLQREGNYLARPDAFDHRF-FGISA
REAESMDPQQRVLLQVAYEAMESRRSKLPDDIGCYVGENVGSRAFNSGRISHYFGWSGPS
VTVDTACSSAAVAIHLACQAIRTNDC-AIAVAGGVNIMTDPNLAGAS-FLSPTGASKAFD
ADA-NGYCRGEGAGLLVLRPLEAALRDGDPIHAVITGTSVNQGATVPDSNSQRSLYLKAL
SLSGLTVVGYVEAHGTGTQVGDPIEFESIRKTFSLYVGSIKDNIGHTETSSGVAGMLKTI
LMIQKRRIPKQANFRRLNPRITHIEIPTQSIDWVTNYGAAGSNAAIVLREPFYVSAESLR
SYCEALQSTIREVQHIA--YNLARKQTFPAAAGEPSEVIICFGGQTGDTASISRNLELLR
FHVCENACNAL---SL-PNKDIVNLHCVLFSIQYATAKAWLDSGLQVTRMIGHSFGQLTA
LCVAGGLSLIDGMRLVATRAGVMLSLRASKEKVADLACLNGPDNFVVAGDEESIRRIA-T
EKGMHVELKRLKN-TAFHSRLAILPGLSEVA--IPVEAVTGDKIVQHSRKPVFFHDAVER
TLVWLEAGTASPVINMVRRVVVYLPTDLSGAQANLAKVTCTLP-VQFWINLPPYQFAKTW
IEYNPDAVPDQENVQEASLVRLQDGKEALFDNVFR----MCTAGHAVANQNLCPASLYFE
LVVQAALYHIESLNICSPLVLGAVLLQLAVTHATGRVLIDNFIQVCSSVGPDVGGLDLLF
NLQYTFTDISLL-RPE-GILCLWARNKLFYSP-TDSDIQT-----QAVVDGY--------
------------------------------------------------------------
------------------------------------------------------------
------------------------------------------------------------
--------------------------------
>BGC0000046.1|ACZ57548.1
MGCRLPGDVSSPSDFWRLMMEKRSGKVPSSRFNIDAHFHPGYFINTLQEFDPAF-FGITP
VEATWMDPQQRKLLEVVYEAFESQL--SGSDTACFMAQMSFKEGLLSNRVSHVFNLRGPS
IVVNTACSSSVYALHNACNALRNHEC-SAAVVGGSNLILTVNTAKLG-VLSPTSTCHTFN
SYA-NGYGRAEGVGAIYLKRLSDAVKDGDPIRGVIRSSATNNNGTYPGFDGQRNVMMHAY
QRSGLDLTGYFECHGTGTAIGDPLEVHAVSDVMNLQMGAVKTNIGHSEAASGLSAVIKAI
LIAERNIIPPTRGLTDPNPKIDQINVPTESMTIVNSFGYGGTNAHTIIESLLVFSAGALK
RNATAY------LLDLS--YTLANHRKGMVVTTPASLLGFVFTGQGAQWARMGAQLPTFL
TSIMDLALEDLPSWTLVGEAEFSQ--PLCTAIQVALVQLFRLWGIQPSVTIGHSSGEIGA
AFAAGYISEAEAIWIAYYRGGAMMAVGLGAEAVVVIACHNSPSGVTLSGSVEILKSIL-Q
AE--GIFARLVKTNGAYHSRHPAVERYESLIMVSSVTNLDEKYWSANLVSPVLFNQAVQT
ALILIEIGPHSALSGPLRQIKQYLPTLVRGFPCQVLKLAGELP-LDLIVDLPPYQWDKTW
AESRESKRSPRFPRHDVLGQLTASLAEPTWRNILRIKDLPWLRDHSLGGEAVFPAAGYLS
MAMEAVTYVFRDIVIQQALVTIEVLLNMRKNHMAGSIIVDSCLQVPVRAEPDVLWVIPMT
LALMSLDLTALL-VEG-GQAVLHLQTLLATFVDFVLLLSRVGDKISVEPAVAIHSFVDAT
YLLVGCLGGLGRSLTSWMMKHGARNFAFLSRSGFRGDATVKEDVEEAVLRGVVHAAMVLR
DGLFQNMAYENWTTSIRPKVLGSKHLTEVVLDFFLMMSSVSGILGTPGQANYAAYMDALA
-RL-RRSQ-GK-PACAVVLPMILG-VGVVAEEALLDSFEAAISIASYGVDSMIGAELRNW
IFKDLG-LDIAFQQLLSPSLTISKFSELVCGA
>BGC0001280.1|BAQ25466.1
SGCRFAGGASSPSKLWDLLCKPKDIDITGRRFNAEGFYHPSYLLEDTRLFDAEF-FGTNP
VEAKAMDPQQRLLLEVVYESIESRL--RGSNTAVFAGAMMLRDAVMSNRVSYFFDWRGPS
VTIDTACSSSLVAVHYAIQALRSGDS-HTAVACGSNLIFGPIESKLK-MLSPDGLGRMWD
KDA-NGYARGEGVTAIILKTLSQALADNDRIEAVIRETGVNSDGTMPSASAQRDLIQSVY
RKAGLDRPQYIEAHGTGTPAGDPIEAEALSTAFFIYTGSIKTVLGHTEGSAGIAALMKVT
QAIRNAILPPNLWFQQLNPKLKNLQIPTQALPWINNFGFGGTNAHAIVESPFVFSAESLR
SNLAAYATYLDAAGDLA--YTLRERRRIAFPDTTVESLLGVFTGQGAQYARMGAELVLAG
QLLLEGYLSELPSWSLVGEAAISQ--PLCTAVQIILVDLLKSAKVKFDTVVGHSSGEIGA
AYAAGYLSARDALLIAYFRGGAMLAAGTSMEDAVTVAASNSSSSVTFSGDEDAIDEIL-Q
DE--NKFNRRLKV-DAYHSSHPCFDLYVASLWISSVYELSGVYWAHNMTKAVLFSQAVRA
AVAVLEVGPHAALAGPAKQNIPYHGTLLRGGNAAFSTCLGFLT-ASILGDLPSYQWKHEW
AESRKSRRLRNQPFHQLLGDVSSAPHILRWKNILKPREMTWLEGHQVQSQVVLPAASYVS
TAIEAAQIELSNFHIHNAITFIEVHIEVLVLAANGELDLDAAFQLPTSIAPSAADGKQLT
DRSYTFTDISLL-KPG-GLLVLKFRKLFIQYVDVTELVPRTGAQRVCFVDFSLKALAHKT
YWLVGLSGALGISLCDWMIERGVRYLVLTSRNPMLCDVTDEKAINEVHIVGLLNGAMVLR
DVSVRNMEFDQVTDVIRPKVLGSIHLDRIFLDFFVLLSSINCVIGNVGQANYAAGMIGVA
-GN-RRKR-GL-RSSVVNVGAIIG-VGYITEQDFHQIFAECMRGVDLGFDSLLSVDVRSW
FLKNFR-VSIPVLKIMAN-DVRMSSLVELAAE
>BGC0000170.1|EHA22196.1
MACRTPGDVRSPDSLWQYLLKKGDASLPDWRWEPYRQRHPGYFLDDIDHFDAAF-FSISP
REAEQMDPQQRLALEVAWEALENQL--AGSNTSVYMGKLLLEDCGIPSRISYILDLMGPS
VALDAACASSLVAVHHARQAIRAGET-DLAIAGGVNALLGPVLDEAG-AISTDGKCRSFD
ETA-SGYGRGEGAGVVILKRLDKALADGDHVLAVLKGSAVASDGMAPNARAQLLVAQKAL
AEAKVSSINYVEAHATSTSLGDPTETNALAEVYGCYIGSIKPNIGHLEAGAGVMGLIKAV
LVLRHGQVPPQANLKTLNSKIALLCPPRELVTLVASYGYSGTVSHAVLEALLLISARRVS
AAAGALKQWLSELKTVS--STLAQRRRHAIVADSVPDPVWIFSGHGAQWADMGRELPAFE
EVVLEPIIQDEVGFSAPDRSDVVQ--VMTFLMHLGIAAVLEIESGPPSAVVGHSLGEAAA
AVVSGALTWREGALVVCRRAGAMALVRVSAEEAVWVAIETSPSACVLSGEVDAIKQLW-R
EE--GIEVRMVAS-DPFHTPMRLAKPLYESLLFSTSQPRDAQYWVTNMIQPVRLQSAIAA
IAALVEVSSHPIVTHSVVETMLVTPTMVRRQPASILAATGRLA-IKFNSSVPSTVWHHQY
RAVSQTSTTHDPAANNLLGKRIWGTEEVLYQTRLEEENRPFPGHHPLHGSEIVPAAVLLR
TFLQALTRCVEQVSLQVPVVVVQIRHNTWLVNTTAAVSIDYLASFPWQVTSLMDAASTLW
HRVYIHCTKVLT-GED-GTVLMQYQSQLSSVHQAAVYLPQSTTRVSRIIQAEMRYVRAST
YLITGGLGALGLSVAHWMVTQGARRLLLLSRRALPIDISLPMAASGLRVAGVIHAAGIVS
DQLVEQVTPDVLESVLAPKIKGALNLHDVFLDFFVLFSSCGQLLGFPGQASYASFLDGLA
-RS-RRAQ-GD-NAISLLWTTWRG-MGMGQPDEAFRAWSAVAALAEMGMDSVMTVNFRMT
LQQTLK-VPVGPTLIWKC-PTVQHLVKHFTKE
>BGC0001729.1|BAV69313.1
LACRYPQA-DCVEELWKILEQGLCTRMPESRLKPDRLQRKGNFISRPDAFDHRF-FKISA
REAESMDPQQRLLLQVAYEAMESRATNLPEDVGCYVGENVGSRAFNSGRVSHHFGWTGPS
VTVDTACSSAAVAIHLACQALQTSDC-SVAVAGGVNVMTDPNLAAAS-FLSPTGASKAFD
ANA-NGYCRGEGAGLVILRPLEAALRDGDPIHAVITGTSVNQGATVPDSNSQRSLYMKAL
SLSGLKVVSYVEAHGTGTQVGDPIEFESIRKTFALYVGSIKDNIGHTETSSGVAGLLKTI
LMLQKGKIPKQANFTQLNPKITKMSIPTSSILWVTNYGAAGSNAAIVLKEPFFVAAESLR
AYCQTLKASLLNVQDLA--FNLARKQSFTNSS-SLTEVVLCFGGQTGNKASISESLALLR
LHLCESACKAL---SL-PNNDIVNLHCVLFSIQYATAKAWIDSGLKVDRMIGHSFGQLTA
VCVAGGLSLIDTMQLISTRAGVMLSLKGEKNAVADLACVNGADSFVAAGSEVAIHEIA-A
ERGI--KSQRLDN-TAFHSRLPILPGLAKVA--IPVEAPTWEKIVQHSRKPVYFHQAVHR
TIIWLEAGTMSPIIGMVRRAVVFCPMDLSGPQANLAKITSSLP-VQFWINLPPYQFAKTW
IEYDPTAKHEEPLTEGLKLVQLNEGKVSLFDPMFR----MCTAGHAVVEQNLCPASLYFE
LVARAATYHLADLNISAPLVLGSVLLELSVTHATGTILIDNFIQVCSSVGEDVGALNLLS
QVEYTFTDISLL-RPQ-GILCLWAQSTLFYCA-TDEDVPT-----RAVADGY--------
------------------------------------------------------------
------------------------------------------------------------
------------------------------------------------------------
--------------------------------
>BGC0000076.1|ACD39758.1
LACRFPGEATSPSKFWDLLKNGRDAPNT-DRYNADAFYHPGHFLKDPYVFDAAF-FNITA
AEAISFDPKQRIAMEVVYEALENKV--AGTQTACYIGDAVVRDEMISNRVSHFLDIHGPS
ATIHTACSSSLVATHLACQSLQSGES-EMAIAGGVGMIITPHLNNLG-FLNPEGHSRSFD
ENA-GGYGRGEGCGILILKRLDRALEDGDSIRAVIRASGVNSDGTMPSSQAQSALIKYVY
ESHGLDATQYVEAHGTGTKAGDPAEIGALHRTIGLWIGSVKPNIGHLEAAAGVAGIIKGV
LSMEHGMIPPNIYFSKPNPAIPNMAVPTKLTPWVSGFGMGGTNGHVVLEALFVLSAAGFK
RLGNALVEHLDALANLS--HTLAVGRRSSIIAESAPDIGFVFTGQGAQWARMGVELPVFK
ASVSAETLKELCEWDPLGVPEISQ--PICTVLQVALVDELKHWGVSPSKVVGHSSGEIGA
AYSIGALSHRDAVAAAYFRGGGMMAVGCSREDAATVACVNSPSSVTISGDATALEELL-E
EK--SVFARRLKV-DAYHSAHAVFAEYSAAIMVSSVTGLGPYYWTRNLISPVLFADAVKE
LVLLIEIGPHSALGGPVEQILAYRSALTRGENACSLKLAGELP-FELLTNLPPYPWNHSR
ADSRLHRLEQKFPTRSLIGAPVMAESEYTWRNFIRLADEPWLRGHTVGTTVLFPGAGIVS
IILEAAQFRMRDVNLFAAMALTEVIIHILRDNARGLVTLDAVFQVPTSIGYALGLLRLTL
HNRYVVVNPELA-KPD-ASILVNLRAVVFQVLHLSLQVARPGDRVDCVLNSLFRTMQDAT
YLFVGGLGGLGRSLAKEFVASGARNIAFLSRSGYRGDIASEASFLQAMVKGVIQMAMVLR
DIVFEKMSYDEWTVPVGPKVQGSWNLHKYFLDFMVICSSSSGIYGYPSQAQYAAYQDALA
-HY-RRSQ-GL-NAISVNLGIMRD-VGVLAEPAFHALMKSLIPLYRYGVDSLVALEVRNW
ITREMK-ANMALLEILAA-VPIESFAVKIAEK
>BGC0001340.1|ANF07288.1
MSFRGPGDATNVENLWKMISEARESPIPQERWNNDAFYHPGHFFKDLSRFDAPF-FSMTS
TEAAALDPSQRLLLECTYEALENKI--VGSKTSVFVGDLLLRDAMISNRLSYFFDLHGPC
VTVDTACSGSLVALHLGCRSLQTGDA-KCSIVAGVNVILNHTMSMMK-FLSPDGRCYTFD
DRG-NGYARGEGVGCVILKPLVDALKDGDIIRAVIRGTGSNQDGTLPNPVAQEALIRDVY
EAAGLDETTYVEAHGTGTAAGDPIETRALSNVFCLLIGSIKSNVGHLEGASGIAAVIKTV
LMLENEIILPNRNFESPNPRIPKLKVPLSVQPWINSFGYGGSNAHAIIEGLFILSAAAGN
RQVESMIRYLSDLDDLA--YTLNERRKAAIQAKSIVELGFIFTGQGAQWCGMGRELPVFQ
STIISAYLESLAPFNVINSALYSQ--PMCTAIQIGLVDLLASWGIMPASVTGHSSGEIAA
AYTIGALSLEDAMAIAYYRGGTMMAVGMSSEDAATVACVNSPNSITVSGDETAIEELM-D
ER--KIFYRRLAV-DAYHSHHLVADTYADAIFFSSVTGLGPSYWVSNLLGQVKFANSVRL
LCMLVEIGPHSALAGPIKQILTYISALIRKQNSTVLDLAGKLP-VNLVVDLPSYPWNHSW
AEPRISKRTRQFPRTDLLGALDSNPWEPRWHNHIRLSEKPWVLDHKIQSNTVYPAAGFIA
MAIEAVYFKLKDVNIGSALLIIETLVTLWTEHCRGLVTLDGAFHIPVFADADVDMMSLLC
HKQYMLTSMQLL-KNK-GRLIIKIKKIFIVTLDLDIMIPRPGDRVDIIFSTTLRAVKDAS
YLLVGGLGGIGRALAIWMINHGARNIIFANRSGYSCDVSKSEQLAELVIRGVVQGAMVLR
DVLLEKMTLADYKAVTCPKIQGTWNLHNHLLDFFIMLSSVSGIIGNASQAAYAAFMDAFA
-AY-RNSL-GL-PAVTLDLGVITG-VGYLAEEKLMALIQSTLTVSEYGVDSLVAVELRNW
ITHEMD-STVPILELLAN-NPMNSLSVKIASR
>BGC0000120.1|AIG62146.1
MACRVAGGNHNPELLWQSLLSQKSAEIPEMRWEPYYRRDPGYFLDRLEDFDCQF-FGISP
KEAEQMDPQQRVSLEVASEALEDSL--SGSDTAVFWGKLVLEDCGVPNRISYHLNLMGPS
TAVDAACASSLVAVHHGVQAIRLGES-QVAIVGGVNALCGPVLDKAG-AISSDGSCKSFD
DDA-HGYARGEGAGALVLKSLHRALLDHDNVLAVIKGSAVAQDGMAPNAKAQQLAARTAL
NVAGVDTVRYVEAHATSTPLGDPTEISAIAGVYGCYIGSIKPNIGHLEAGAGVMGFIKAI
LTIQKGVLPPQANLTNLNSRIDGVKVVQEATPWVCSYGYGGTVSHAVIEELLLLSGKRLA
LQAKTLREWMTALSEIL--TTLATRRRAALVVDDHLDVVWVFSGHGAQWPDMGKQLPVFF
AAILDELIQAEIGLSPFESSDRVQ--ILTYLMQIGLSAILQSNGITPQAVIGHSVGEIAA
SVVAGALTSAEGALIVTRRAGGMILVNLPSAETLVVAIDSSPSSCVVAGDKDIVAETF-K
AR--GVKTFTVKS-DAFHSPTVLMDPLRDALLYSTALVRDLEYWTGNMVNRVRLTSAIQA
AVLFLEVSTHPVVSHSINETLAVIPTLLRKKPTHILHSIAQLE-VNWATGLPTTTWMHKW
RKIETAPLTHDVEKHTLLGQRIPGTDTFVYTSRLDNETKPFPGSHPLHGTEIVPAAGLIN
TFLKGTGQMLQNVVLRVPVAIVQVVVQQWVTHTTAYWSIDYLDKFPWAVTPVLDAASTVF
-QSYLFVEEAVL-SET-GEVLAQYAATLFQFSTTEAYIPG-PIKVARIIASEMRYIQDGT
YLITGGLGILGLEVADFLVEKGARRLLLISRRALPLDITKPDAVEQLSVQGVVHAAGVLD
NEMVLQTTRDAFNRVLAPKIAGALALHEVFVDFFVMFSSCGNLVGFTGQASYGSFLDTLA
-TH-RARL-GDSGAVAFQWTAWRG-LGMGSRDEAFAAWQHLAALADLGVDSVMTVTLRRQ
LQQTLK-IPVPPTLTWSH-PTVSHLVVWFAEK
>BGC0001450.1|AVK70100.1
MACRVPGDVNSPSALWQFLLEKGDADMPTWRWDPYRQRHPGYFLNDIDQFDAAF-FAISP
REAEQMDPQQRIALEVAWEALENRL--AGSNTSVYMGKLVLEDCGIPSRISYLLDLMGPS
VAMDAACASSLVAVHHARQAIRAGET-DLAIAGGVNALLGPVLDEAG-AISADGKCRSFD
DSA-SGYGRGEGAGVVILKRLDKALTDGDQVLAVLKGSAVASDGMAPNAQAQLLVAQKAL
KEAKVTSINYIEAHATSTSLGDPTETNALAEVYGCYIGSIKPNIGHLEAGAGVMGLIKAV
LVLRYGEVPPQANLQTLNSKIALLRPARELVTLIASYGYSGTVSHAIIEALLLLSVNRIS
TTAAGLSRWLRDLATVA--STLSQRRRHAIVADSVANAVWVFSGHGAQWPDMGRELPAFG
EVVLEPIIQAELGFSAPDRTDLIQ--AMTFLMHLGIAAVLEAESGPPTAVVGHSLGEAAA
AVVSGALTWHEAALVVCRRAGAMALVRLSASEAASVAIETSPTACVVSGTVDALQRLW-L
EE--GVEVRAVAT-DPFHTPLKLAGPLRGALLYSTSLLRDAEYWVMNMIQPVLLQSTVAA
LVAFVEVASHPIITHSIVETIIATPTMVRKQPASILAAVGRLA-VKPSSSVPGTIWHHQY
RAVSGMTSTHKPAANDLLGTRTWGTEEVLYQTRLEEDNRPFPGRHPLHGSEIVPAAVLLR
TFLRALSRSVEEVSLQVPVVVIQIRHNTWLVNTTATVSIDYLASFPWRVASVMDAASTLW
HSVYIHCTKAIS-SEE-GMVLMTYQRQITSIHERAVYLPQPTIRLGRILHTEMRYVRAST
YLITGGLGSLGISVAQWMVTQGARRILLLSRRSVAIDISHPSAVTNLRVAGVVHAAGILR
DQLIEQITPDAFEAVLAPKIAGALALHTVFLDFFVLFSSCGQLLGFPGQASYASFLDALA
-RS-RRKE-GD-NAISLLWTSWRG-MGMGAPDEAFLAWSSISALPEMGMDSVMTVNFRMS
LQQTLT-VSVGPTLVWKY-PTVHHLVEYFCQV
>BGC0000098.1|ABA02240.1
MGCRFAGGATDPQALWKLLEQGGSTKTPSSRFNVSGVYHPGHFLDDPALFDASF-FNMTS
EVASCMDPQQRLILEVVYEALEASV--AGSNTAVFSGDSLHRNTMMSSRVSHFYDLRGPS
VTVDTACSTTLTALHLAIQSIRAGEA-DMAIVAGSNLLLNSTMSNLG-FLSPDGISYSFD
PRA-NGYGRGEGVAAIILKALPRALRDGDPIRLVVRETALNQDGTGPSPEAQACLIRECY
QKAGLDQTSYVEAHGTGTPTGDPLELAAISAAFQLQIGSVKANLGHTEAASGLASVMKVA
LALEKGIVPPSARFLQPSKKL-KFQIPLSSQLWINNFGFGGANAHAIVERIYVLSAHSCQ
EMISRLRDYLNRLANMA--YTLASRRKAACRAHSLASLGWVFTGQGAQWFAMGRELPVFK
EALCDGYIKGMANWSIVNEAEFSL--PLSTAIQVALVRLLWSWGIRPAAITSHSSGEVAA
AYAVGAFSARSAIGISYIRGGGMLAVGLSRSEVLVVGCINSPSNVTVSGDLSAVVRLL-H
AD--QIFARRLKV-TAFHSHHPLSGEFREALYASPKTGRDPMHWVESMLFPVEFESSFRE
MCKIIEIGPHGVLSGAIKQILSYLSCLSRGKSATIQLLAMDLP-VDLLSDLPTYPWNHKW
KEPRISRRQRKIPVHDLIGVQECPPLLHLWQNVLRISDVPWIRDHVVGSRILFPGAGFIS
MVIDGLSYILRDVDLAQALILVDLRLTIWTEHCTGLITLDSAIQVPSRIGPDITLTRLCC
HKRYDFTDVSLL-KPG-GKLILSLTSMLFVSLDLDIHVPRIGDRVDVVLNSLFRTMQDAS
YLIVGGLGGIGRRICEWMVDHGARHLLILSRSGHSCDVADESQLHAVLIRGIIQAAMVLK
DALVSQMTADDFHVALRPKVQGSWNLHKIAVDFFIMLSSLVGVMGGAGQANYAAFQDALA
-QH-RVAQ-GK-PAVTIDLGMVKS-IGYVAEEEVLAVLERAMTLSSVGVDSLVAIELRNW
ITAQLN-VDISVFELMEG-RTIAEVAEVVVKK
>BGC0001816.1|AQM58285.1
VAYRAPGI--GRKGLYEFLAEGKSAPVPKERFEQGAYHHRAHFLPDIYAFDAPF-FNLNA
DEVRSMDPQHRMLLECAFEAAESKL--HGTKTGVFASEELLNDCMAANRLSYFFGLEGPS
ISLDSACSSSVYALHLACQSLRMAEC-SAAFVGAATLIINAALDTMG-ALSPDGKSYAYD
SRR-NGFGMGEGGGCLILKRLEDALEAGDPIQAVIRHTVCNHSGTMPSQLAQEDLLLRVH
TEVGLKDTSVVEGHGTGTQVGDPIETRAIANIIAVYIGSVKSNLGHLLSSSGMLAIVKAI
CMLQHATIFPNSGFKEMSPEIDKLRVAKTCLPWTTNFGFGGSNAAVLLEELFLLSAKSLT
RLLSSFALHLTKLADLS--FTLNQRRRIALVADSVEDPLFVFTGQGAQHSRMAAELKPFA
MAIAERYLQEFATWSLINEAEISQ--PACTAIQLGLVLLLRSWGISPAIAVGHSSGEIAA
GYAAGALSFKTAMAIAFFRGGGMVALGTDVETAASIAAINSPSSVTISGDIAAVNRIA-D
VQ--GIFNRKLKL-DAYHSHHPATASYQAAIFFSSVTGQSASYWTENLVRPVKFSQAMQN
ILAIIELGPHAALKGPINQILAYLPTLLRDYKNTLLGLAGRMS-LNLLTDLPSYEWSKEI
HEYPRSVKHPGHHYNPLLGWKISEGNDHIFRQVFTLDEMPWIRDHEVAGDAVFPFVGFVR
QAVEAFKVSLRELHIKRSLRVVDMITKLWTVHAHGRITLDSMLHVPVCSSPHIGFASGLG
EISYHYTDISLL-KPGTGKLGIKLKSVLFLHVDGILHVPRAGDRVDVVVNCLLRRLQDAT
YLITGGTGGIGRSLVPMLLDNGAANIVLLGRSGIACDVVSRVSLSTALVRGVIHGSLYLR
DSLFMNATFEDWRKISGPKIDAAWHIHELLLDFFVALSSGIGIVGNVGQSIYGGFLDAFA
-QY-RARQ-HL-HSVSISLPVIDD-IGYVKIAQVLAAVKGAISLSEYGLDSLVAVELRHW
IRREFG-ADLALTHIVGA-ESLQALSSRIVAQ
>BGC0001057_zearalenone_CURATED|ABB90283.1
LACRFPGDATSPSKFWDLLKSGKDAETT-DRYNAQAFYHPGHFLKDPHVFDAAF-FNITA
AEAISLDPKQRIALEVAYEAFENQV--AGTTTACFVGDAVVRDEMIANRISHFFDIHGPS
ATVHTACSSSLVAIHLACQSLLSGDA-EMALAGGVGMILTPQLNNLG-FLNPEGHSRSFD
KDA-GGYGRGEGCGILVLKKLDKAIQDGDNIRAVIRASGVNSDGTMPSSEAQAALIKHVY
ETRGLDATQYVEAHGTGTKAGDPVETGAIHRTIGLWIG-------HLEAAAGVASVIKGV
LAMENSLIPPNIHFASPNPEIPNMAVPTKLTPWVSGFGMGGTNGHVVLEALFTFSSAGLD
RVSKSLVDHLDSLADLG--YSLSVGKKTAHLAESLTEIGFVFTGQGAQWARMGVEMPVFK
ESVSTDYLQQLCDWTPLTLPEISQ--PICSVLQIALVDELRSWGVAPVSVVGHSSGEIAA
AYCIEALSHKDAIAVAYFRGGGMMAVGCSRAEAVTVACVNSPSNVTLSGDVAPLDQLL-E
KR--GIFARRLRV-EAYHSTHSVFADYTASIMVSSVTNLGSYYWGRNLISPVLFSDTIKE
MVLLVEIGPHGALGGPIEQILGYQSMLTRGQNATSLELATSLA-IDILTNLPPYPWNHSR
AESRLQRIAQSTPTRSIIGAPVMNESQRVWRGFIRLDDEPWIRGHTVGTTVLFPGAGMVS
IVLEAAQFRLRDVSFSAAMALTEVIIQMLRDNCRGLITLDAVFQVPTKIGYSLSLMRMLL
HDRYAVVDETVS-KPN-TTIVVLIRKVVFQVLHLSLQVARPGDRVDCVLNSLFRIMQQAT
YLFVGGLGGLGRSLAKEFVSCGAKNIAFISRSGYAADISNETAFLNAMIKGVVQMAMVLR
DVVFEKMTYEEWKLPLKPKVQGSWNLHKYFLDFMVICSSSSGIYGYPSQAQYAAYQDALA
-HY-RRAQ-GL-RAVSVNLGIMRD-VGVLAEPAFHALMKSLIPLYRYGVDSLVALEVRNW
ITREMK-VNVALLEILAA-VPMESFAGKLAST
>BGC0001205.1|KGO40478.1
MSCRLSGEASSVDGFWDMLRNGRTGRVPSSRYEASAWYHPGFFLEDPSRFDAPF-FSITA
KEAAGMDPTQRLLLEVAYETFENSL--PGSRTGVFTGLLSTGDAMLANRLSWFFDLRGPS
IMLDTACSSSLTALHLASKSLRDGEC-EMALVSGASLILHPRLSSMH-MLSPDGISHSFD
ASA-NGYGRGEGFAAVLLKPLRTALADNDAIRAIIRATGINQDGTMPSRQAQAGLIRALY
GPGLPSETAFFEAHGTGTKVGDPTELSAIGECLMLYVGSVKGNIGHTEGAAGVASLIKVV
LCLENDMLVPNAGFSKLNSNIHLLRLSDKTIRWINSFGFGGSNAHAIVESIVVFSTTGID
RVAAKWGPFLQAFRDIA--YTMYARRRSFAVAGSLGQLAFVFTGQGAQWAQMGVELTSFR
ESISEQILSSLCPWNLMNQPDRSQ--SICCALQIALVNLLASWGVHPKATVGHSSGEIGA
AYAAGFITQEDAIRIAYFRGGAMLAANLSLPDAVVVACVNGPKSVTLSGDADRIDQLL-Q
AD--GLFARKLRV-EAYHSPHMVAEGYRHDLMFSSVTKMTADYWVRNLVSPVEFLSAVTS
LAAFLEIGPHEALKGPFLQVLPYHALVRRHADATTLNVAGLLP-IDIMHNLPSYPWNHQW
HEPVASARKRREPHHDLLGSPMQNDTEPRWRNFLRVSDIPWLADHVVADSILFPAAGMIV
MVAEAGRIEFNDLAFLQGLVIVETVLHVWVRHATGTFSLDTLFQIPVGVDQHLESPRPQL
GS--------STTKQD-GVLAVQFKMLLLPQVQYDLLVPRVGDIVTAVLSCLESLARQQT
YLLAGGLGMIGLGFAKTLVDSGARHLVILSRSGIRCDISQEADLQQVLLKGIIQCATVLK
DAAFHTMTFEDWASSTNPKILGTLNLHKVFLDFFITLSSVSGLIGNIGQANYAAFMDELM
-IW-RRAH-GL-PGHSIDIGLVPD-ASGMSLRELQMLLRVIIPLSSLGVDSLKVTEVQNW
VSRKMG-AQLSSFDFLGM-QPLRVLSEKIAAQ
>BGC0000063.1|ACB12550.1
MGMKLPGGIHTPDELWEMLVGKRSTEIPSTRFSVDGFHSPGHFLDDLHRLDTSF-FSMGM
TEVSDIDPQQRMLLEVAYECMQSKW--RGSNIGCYVGDLHSKDFAISNRISYEYDLRGPS
FTIKAGCSSSLIALHEAVRAIRAGDC-DGAIVAGTNLIFSPAMTEQG-VLSPDASCKTFD
ANA-DGYARGEAINAIFLKPLDNALRDGDPIRALVRATSSNSDGSMPSSESHEALIRRAY
EEVCLDDTCFVEAHGTGTSVGDPLEATAIARVFGLYIGSVKPNLGHSEGASGVSSVMKAI
LALENRTIPPNINFSTPNPKIPNMAVPVDAIPWVNSFGIGGANAHCVIETLYVLSATSLR
QSVMDYQEYLGSPVDVS--YTLCNRRRTYGVVTTESTINMIFTGQGAQWAGMGKELETFY
NTILGLVLSGLPTWDLVGRAEFSQ--PLVCAVQVALVDLLRSWGVTPAAVVGHSSGEMAA
AYAAGAISSEEAITIAYYRGGGMAAIGMGAQEVVTVACENSPQSVTLSGDKSALEEVI-R
EQVPDCFIRQLKV-DAYHSHHDLGGLFESLLFFSSVAVLDAAYWRENLESPVRFTGAVKL
LLVFVEIGPHSALSGPLRQIFAYVSAMIRGQDCSVLKLAGELS-LQLVVDLPPYPWNHDW
SESRVSKRFRKFPNHELLGSRTSSSLQPEWRNVIRLDRISWLRDHQVLNDVIFPCAGYLA
MAVEAVRFTLKSVVVQSALVLVEMITSLWIKHCEGQVTIDHCLQVPTAIGPNLDFAATAG
HTTYAYTDISLL-APE-GYFFLSFQRVVITTIEIDVKVARPGDPVDLVLNSLFRYMQEAS
YLLVGGLGGLGRAAATWMVESGARYLIFFSRSAVQGDVMNLAHVELAMIRGVLQMSMVLR
DKPFADMSLEDWDTAVKPKVGGTWNLHLAALDFFFATGSISGSFGTPGQANYAAYLTALF
-EH-RRAL-GL-PASVLQIGLIED-IGYLATRQLLEALNWALSLTSLGVDSLVTIEIRNW
IKRTFGGVEVSTLEILNSG-TIEGLAKLTLDG
>BGC0001141.1|AIA58899.1
IACRLPGHSSTPKKLWDFLERGGIADTPSTRFNLAAHHDGGMFIEDPRDFDAGF-FGISG
ADAAAMDPQQRQLMEVVYECLENKL--YGAQVACHVGAIQARDAMLSNRISHFFNFKGPS
MTIDTACSGSLVGLDVACRYLHTGEV-DGAIIGGANMYFSPNTGAMSVANSLSGRCHTFD
VKA-DGYCKAEAINCVYLKRLSDAVRDGDPIRAVIRGSATNSDGASPNSAAQAAAIRSAY
ANAGITDTSYLEFHGTGTQAGDPLEAGGVASVFSLYIGSVKSNIGHSEPAAGISGLIKAI
LSIEKDLIPGNPTFITPTPKIDKLQPSRANRRWVNSFGYGGSNAHVIVEELLVLSAASLR
ANATTLKNYLTNLGDLS--HTLSERRRGYLITDKASIVGFIFTGQGAQWPQMGKAIPEAR
AVVLDEFLQ--PSWSLLRKPEFSQ--PLVTALQIALFDILQRWGISPRAVAGHSSGEIAA
AYAAGLLSKKAAIRAAYYRGFGMMATGIGAEGIVQIACYNSPSSLTLSGTVDALAKVL-S
ED--SIFARMLQV-NAYHSTFEISQGYTDLLMFSSVTGTDSEYWKSNMVCPVRFDAALSN
MLFLIELGPAGALKGPISQVLQYTSAMARGAADSIFAVAGSLK-VDLVIDLPNYSWNHSW
YESESSKRNRLFPPHDLLGSKVSPWRSPAFMRSLNVQDLPWIADHKMGPDTVFPATGYIS
MAMEAIYYRLRDVQFKKALVLTRMSLTLWIEHVRGLIAMDGCFQVPAMIDPDVSLLRLAA
HKQFVYRLTDVV-KEG-GQVLFSLKILLLTTLDVSLHINRIGQRVDTILNSLMRYMREAG
YLLIGGLKGLCGSVAVNLASLGAKHIVVMARSGGQGDVSKADDVRRVIIGGVIQGAMVLR
DRVFTDMSIEEYHAAVDCKVAGTWNIHNALVEFFTMLSSVSGVVGQKGQANYAAFLDAFA
-IY-RHNL-GL-AGNSVDLGAIQD-VGYMSEALMLKIVEFSLAPSSYGLDSLAAVEFRNW
VRLELK-AEVTTLDIISA-TSLEQLAQKIVAR
>BGC0001273.1|AAS98200.1
MACRAPGGINDPDQLWKSLLDKLDAEVPSSRWESYRNRNPGYFVENIEEFDCQF-FGISP
KEAEQMDPQQRISLEVAWQAIENKL--NGTDAGVFWGRLILEDTGVPNRISYHLNINGPS
VSVDAACASSLVAVHNGVQAILEGES-TVVIAGGVHAMCGPVMDKAG-VLAPDGRCRSFD
DSA-CGYGRGEGAGAVVLKSLPEAINDGDHILAVIKGSAVAHNGMAPDSKSQQRVALKAL
RAAGVDTVQFVEAHATSTSLGDPTEISAIAEVYGCYVGSIKPNIGHLEAGAGVMGFIKAV
LALQHGVIPPQTNLQTLNSKIDGLRVVKEKTKWVCSYGYGGAVTHAILEEVLLVSAQRLP
AAAESLRDWLSQLDSIS--KTLAARRRAAAIVDDTASVVWVFSGHGAQWQSMGKEVEVFL
NALLDAIVRNEIGSSPFASSDRVQ--ILTFLMQIGISAILQSQGIVPNAVIGHSVGEIAA
SVVAGALSPEEGTLLVTRRSGAMALVRRPFEQVVTVAIDSSPSSCVIAGTKDAVKEIY-N
KQ--EIENFTVKT-DAFHSPMQLANPLSVALLYSTTLSRGVKYWIDNMISPVRLTSAVQA
AKVFLEVSSHPLVAHSIEETLVVIPTLRRDQPASVLRAIGRLD-IDWVHGVPTAPWVHRW
RKPSAAAALHNIRGHSLLGQKVAGSETVLYTTTLSKEAKPFPGSHPVMGTEIIPAAVLLN
SFLQATRFALQNVNLIAPLETVQVVIQGWTTHTTAEITMDYLTGFPWAVLPFLDAAATIF
HDGWIRVQRNIL-DEE-GEHFVVYTKEVTHISTPDVYVPG-PSKLSRLIFSEMKYIQEGT
YLITGGLGDLGLATAEFFADHGARRIVLLSRRQLSIDIGSSNAAETLIVQGVVHAAGVLE
DQLILNTTEEAFHRVLSPKVTGTLALHQAFLDFFVLFGSCGHLVGFPGQGAYAPFLDSIA
-TH-RRNL-GD-NAVSFLWSSWTD-MGLGNRQEAFEAWLHLAALADMGMDSVMTTVLRRQ
LQKAFS-INVPPTLIWNH-PTVGHMVGWFAEK
>BGC0001143.1|EHA28244.1
MACRFSGGATSPEKLWDMIVQRRSGEIPTSRFNANGLYHPGHFLEDIACFDAAF-FGMAS
ETASAMDPQYRMELEVVYEALESSI--KGTNTSVYGGDTHSRDTMASNRISHFYDLRGPS
MTVDTGCSTSLTALHLACQNLRSGES-NMSIVTGASLMINPSMSNIG-FLSPDGISYAFD
SRA-NGYGRGEGVGALLVKRLDDALRDGDSIRAIIRETGVNQNGTAPQQAAQEALIRQCY
ERVNLDQTTYVEAHGTGTPAGDPLEVGALAAALGLYLGSIKANIGHTEAASGVASIIKVA
LALEKGQIPPNTQLNTPNSELRNMEVPVSTQRWVNNFGFGGSNAHAILESVFRLSAQTCQ
QMAADLSTYIESLGRLA--YTLGSRRTAAVSARSLAELGWVFTGQGAQWYAMGRELPVFR
STICDRYMTEMSTWTLVNNIVYSL--GLATAIQIALVELLWSWGIHPTAVTGHSSGEIAA
AYASKALDMKSAIGIAYLRGGGMMAVGLGRKPVCVVACVNSQYSVTISGDIPAIDQLL-Q
ED--QVFARRLRV-NAFHCEQPMADLFDWSLFSSPKTGATSSHWVGNMLQAVEFESSFRH
MCLVLEIGPHGALGGPIQQLMSYLPTLVRKQDAAMQRLAIDLP-VDLLHDLPSYPWNHSW
LEPRRNRRQRQAPPSDLVGYSQITPLARTWRHIIRLSDLPWLGDHRVQSSIVFPGAGLVS
MAIEGMRYELRDVDIAKALTVVEVQLNIWTEHCSGRITLDSVFQVPRHIRPDIGTLRLCT
HKRYDFTDISLL-KPG-GKLILRIIHLAFVSLDVDLHIPRVGDRVDVVLNSLFRTMQDAS
YVIVGGLGGIGRVLCEWMMARGARHLIIISRNALACDIAAEDQLAAALIKGVIQGAMVLK
DTVLEQMTVGDFEAAVRPKAQGSWNLHQQLVDFFIMLSSLMGVMGAASQANYAAFQDALA
-TY-RRNR-GL-PAVSLDLGIVRS-VGFVAEETVLRILEQAIDLSSYGVDSLVAVELRNW
LVAQVG-AEVSIFDLMQS-PSLEDLSLRVATK
>BGC0000160.1|EAU32819.1
MACRLAGGNNSPEELWQSILNRKDAEIPSMRWEPYYRRDIGYFLDHVENFDAAF-FGVSP
KEAEQMDPQQRLSLEVTWEALEDSL--SGSETAVFMGKLLLEDCGVPNRISYHLNLMGPS
TAVDAACASSLVAIHHGRQAILQGES-EVAIVGGVNALCGPVLDKAG-ATSTEGRCLSFD
EDA-KGYGRGEGAAVVILKRLSTAIRDGDHIRAIIKGSAVAQDGMAPNAKAQELVAWNAL
RTAGVDTVGYVEAHATSTPLGDPTEVSAVSAVYGCFIGSVKPNVGHLEAGAGAVGFIKAV
MAVEKAIFPPQTNLKRLNSRIDGVKVVQETLEWVCSYGYGGTVSHAIIEEILLLSARRLA
LQARTQASWIAALESIA--TTLSTRRRAAIIAENHDDVVWVFSGHGAQWTAMATDLIVFY
QTILDPIVEREMGFSAFESSIKVQ--VLTYLVQVGLAAILRSKGLEPQAVIGHSVGEIAA
SVAAGCLTAEEGALIVTRRAGAMVLVNIPFVDMLVAAIDSSPSSCVVSGATEAVLALL-K
SR--GVNAFRVKT-DPFHHPMQLSEPLREAMLYSTSAERDIYYWTSNMVNPVRLTAAVQA
AVLFLEVSSHPIVSHSVRETMTVTNTMARNKPATILSSIAQLV-VNWALDVPLTTWDHKW
RHIHTGPTLHDVDKHTLLGQRVAGETTMVFTTQMDDQTKPFPGSHPLHGSEIVPAAALVN
TFLHATGTTLSNITLRVPVAIIQVVVSQWLTHTTGQWSIDYLDKFPWAVTPILDAASTLF
FDGYLYVEKAVC-DEL-GTVLALYCGSLITVLDAAVYVPG-PTKVSRIIAAEMKYVQEST
YLITGGLGALGLEVAQFLVEKGARRLILVSRRALAVDISSPDAAPQLAVRGVVHAAGVLD
SQLVLSATSDSVERVLAPKITGALVLGTVFLDFFMLFSSCGQLLGFPGQASYASFLDAFA
-TS-RRHQ-GD-NAVAVQWTSWRS-LGMAARDEGFRAWMHISALSDLGVDSVMTVSLRGQ
LQKTLG-VKVPPTLTWSC-PTVSHLVGWFLEK
>BGC0001305.1|CCT72377.1
TSCRFPGGASSPSKLWELLDNPRDVKIPPRRFSTEAFYNAAYLLDDPRGFDRDF-FAINP
KEAEAMDPQQRILLETVYESVESQL--RGSSTAVFVGFAAIRGSILANRVSYFYDWKGPS
VAIDTACSSSLVALHQAVSALRSGDA-KLAVAAGSNLILGPSESKLN-MLSPNGRSYMWD
ASA-DGYTRGEGFSVLLLKTLTKALADSDHIECVIRETGVNSDGTMPSSNAQAQLIRDTY
AKCGLDRPQFFEAHGTGTQAGDPIEARAIQEVFFLLVGSVKTVIGHTEGTAGLAGVLKAT
LAIQHSQIPANLHFNELNPKIRNLRIPTETTPWVNSFGFGGTNAHAIVESPFVLSAQALA
ANAGALAEYLKELGQLG--YTLF-KRRAAFSGSSVECVLGVFTGQGAQWAKMGEGLMVFR
NSVMQHSLDSLPNWTLVGQATVSQ--PLCTAIQVALVDVLHVVGVELSAVVGHSSGEIGA
AYAAGYLSAGDAIRIAYYRGGSMMAVGLSYDQAITVAASNSYTSCTLAGDAEVIEEAL-E
EN--GTFARVLAV-DAYHSHHPCATPYLESLWYSSVWGLQGQYWIENLTHPVLFSQALAR
ALCALEVGPHPALKGPSLEIIPYSGVLKRGEGAAFADALGLLS-SRPLKNLPNYSWDHAW
KESRASRRTPKHAPHELLGRSVHSRREVHWRQVMRLRELPWLRGHKIQGEILFPASGYLS
MAYEAAIVEMQDMDIVRAMRLLEVLFTILTAHFNGRIPIDTAVQLPTRIERDIAYGKQLG
HEAYTYTDISLL-RPG-GRLVLGLQKVFLQFLDVDLYIPRSGDNIRNFVDLEDRIASSKS
YLLFGMTGDLGISVCKWMVDNGARNVVLASRNPLSVDITDMESLCTARIGGVMNAAMVLR
DRLFHDLTWEDFAAVLGPKVQGTQNINNAFLDFFVCFSSATSIIGTVGQSAYAAFMVSLV
-QQ-RKRR-GL-AGSIVHISVLTG-LGYIFETDLHEMLAEAIPVASLGIDSLVAIRIREW
FMKELG-VEVPVLKIMSV-GHSLSRVCDDVLV
>BGC0000062.1|AAD43562.2
MGMRLPGGIHTPDELWGMLVEKRSTEIPPTRFSVDGFHSPGHFLDDLHRLDTSF-FSMGM
TEVSDIDPQQRMLLEVAYECMQSNW--RGSNIGCYVGDLHSKDFAISNRISYEYDLKGPS
FTIKAGCSSSLIALHEAVRAIRAGDC-DGAIVAGTNLVFSPAMTEQG-VLSPDASCKTFD
ANA-NGYARGEAINAIFLKPLNNALREGDPIRALVRATSSNSDGSMPSSESHEALIRRAY
GEVFLDDTCFVEAHGTGTSVGDPLEATAIARVFGLYIGSVKPNLGHSEGASGVSSVMKAV
LALENRTIPPNINFSTPNPKIPNMAVPVDAIPWVNSFGIGGANAHCIIETLYVLSATSLR
QSVMDYQKYLASPVDVS--YTLANRRRTYGVVTTESTINMIFTGQGAQWVGMGKELETFY
NTILGLVLSGLPTWDLVGRAEFSQ--PLVCAVQVALVNLLRSWGITPAAVVGHSSGEMAA
AYAAGAISSEEAITIAYYRGGGMAVIGMGAQEVVGVACENSPQSVTLSGDKGVLEEVI-K
EQVPDCFVRQLKV-NAYHSHHDLGGLFENLLFFSSVTVLDAAYWRQNLESPVRFTGAVKL
LLVFVEIGPHSALSGPLRQIFAYVSAMIRGENCSLLKLAGELS-LQLVFDLPPYPWNHDW
SESRVSKRFRKFPNHELLGSRTSSSLQPEWRNLIRLDGIPWLRDHQVLNDVVFPCAGYLA
MAVEAVRFTLKSVVVQSALVLVEVLTSLWIKHCEGQVTIDHCLQVPTAIGPNLDFAATAG
HTTYAYTDISLL-APE-GYLFLSFQRIVITTLEIDVKVARPGDPVDLVLNSLFRYMQEAS
YLLVGGLGGLGRAAATWMVESGARYLIFFSRSAVRGDVLNLADVELAMIRGVLQMSMVLR
DKPFADMSLEDWDTAVKPKVHGTWNLHLAALDFFFATGSISGSFGTPGQANYAAYLTALF
-EH-RRAL-GL-PASVLQIGLIED-IGYLATRQLLQGLNWALSLTSLGVDSLVTIEIRNW
IKRTFGGVEVSTLEILNSG-TIQGLARLTVDG
>BGC0001385.1|ANF07288.1
MSFRGPGDATNVENLWKMISEARESPIPQERWNNDAFYHPGHFFKDLSRFDAPF-FSMTS
TEAAALDPSQRLLLECTYEALENKI--VGSKTSVFVGDLLLRDAMISNRLSYFFDLHGPC
VTVDTACSGSLVALHLGCRSLQTGDA-KCSIVAGVNVILNHTMSMMK-FLSPDGRCYTFD
DRG-NGYARGEGVGCVILKPLVDALKDGDIIRAVIRGTGSNQDGTLPNPVAQEALIRDVY
EAAGLDETTYVEAHGTGTAAGDPIETRALSNVFCLLIGSIKSNVGHLEGASGIAAVIKTV
LMLENEIILPNRNFESPNPRIPKLKVPLSVQPWINSFGYGGSNAHAIIEGLFILSAAAGN
RQVESMIRYLSDLDDLA--YTLNERRKAAIQAKSIVELGFIFTGQGAQWCGMGRELPVFQ
STIISAYLESLAPFNVINSALYSQ--PMCTAIQIGLVDLLASWGIMPASVTGHSSGEIAA
AYTIGALSLEDAMAIAYYRGGTMMAVGMSSEDAATVACVNSPNSITVSGDETAIEELM-D
ER--KIFYRRLAV-DAYHSHHLVADTYADAIFFSSVTGLGPSYWVSNLLGQVKFANSVRL
LCMLVEIGPHSALAGPIKQILTYISALIRKQNSTVLDLAGKLP-VNLVVDLPSYPWNHSW
AEPRISKRTRQFPRTDLLGALDSNPWEPRWHNHIRLSEKPWVLDHKIQSNTVYPAAGFIA
MAIEAVYFKLKDVNIGSALLIIETLVTLWTEHCRGLVTLDGAFHIPVFADADVDMMSLLC
HKQYMLTSMQLL-KNK-GRLIIKIKKIFIVTLDLDIMIPRPGDRVDIIFSTTLRAVKDAS
YLLVGGLGGIGRALAIWMINHGARNIIFANRSGYSCDVSKSEQLAELVIRGVVQGAMVLR
DVLLEKMTLADYKAVTCPKIQGTWNLHNHLLDFFIMLSSVSGIIGNASQAAYAAFMDAFA
-AY-RNSL-GL-PAVTLDLGVITG-VGYLAEEKLMALIQSTLTVSEYGVDSLVAVELRNW
ITHEMD-STVPILELLAN-NPMNSLSVKIASR
>BGC0001565.1|ATQ39432.1
MAMRLPGSVRSADDLWDLLSARKSGDIPKNRFNADGFYDPGYFLHQIEEFDTNV-FPIPR
MELELLDPAQRQLLQVAYECIENSW--RGSRTGCYIGDSSAREFAIANRISYELDLQGPS
MVVKTACSSSLVCLDLACKAIQSGEC-DSALVGGVSMMFSPSVTDLG-VISPNGQCRSFD
AGA-DGYARGEAVNMVMVKRLDHALRDKDPIRAIIRGTGVNTDGLTPSSTVQANLIRHTY
KTAGIDQTAVVECHGTGTPVGDPIETEAVGRCFGITITSVKPNLGHAEAAAGLSSLIKCV
LSLEHRQVLPNINFKTPNPDIPKLRVPTEVESWINAFGIGGVNAHAIIESLLVFSADSLD
RHISAYRDFAATLKDLA--YTLSSRRRAYAIADDVSGVGWIFTGQGAQWPEMGARLTAFA
NRILDKYLQTLPPVSIVHRPEMGH--LVCVALQVALVDVLRSWNIVPDFVLGHSSGETAA
AYACGAITAEAAVYAATRRGGSMAAVGLGRDEIVNIACENSQSNVTLSGDSEQVESIL-K
AERPGVFARLLRV-EAYHS------------FYSSVTGLGASYWRANMENTVLFNPALRS
ALVLVELGPHPALEGPVGQILIYLGTFIRGSECSLLHLAGKLP-MNLLTNLPSYSWSQDW
EESRVTRRLREHPPHELLGSRVTE-GEPSWRKVMALEDALWLDGHEVNGQVVFPAAGYIS
MVGEALRFTVRNVRIMSGLVLVELVTLLWARNCHGEAVMDQCFQVPTFIEPHSDFVRLVA
NTHYGYTDVSLL-KPS-GRLFLTIIAYFMYTVEVDILVPRVGDRVDVVLNSLYRYMQDRS
YLLVGGLGGLGRAVATWMVEHGARVLVFLSRSAVPGSVSSLEDVQTVVLGGLINMSMVLR
DVTLNKMTYSDWTTAVEPKVRGTWNLHHATLDFFILFSSQNAQIGQWGQANYAAFLDAFA
-QY-RHGH-NL-VASVIDVGLMGD-VGFAAETDLLDAINLALPLKMLGMDSLIAMEVRNW
IRQNI-GAETSTFTVLQS-SSFMHLAGEIRAA
>BGC0001404.1|CAP95405.1
MSAKFAGDATNTDNLWRMLIEGRSGPFPDSRFRSEGVYHPAHFLADVGLFDAAF-FGYSG
ETAASMDPQYRLQLESVYEALENKI--AGSNTSVFTGDGFLRDPMMANRVSHFFDLRGAS
MTIETACSSGMVAVHQAVQSLRTGEA-DMSIVGGANLTLNPALGSAG-FLSADGKSYAFD
SRA-SGYGRGEGVGTLVVKRLSDALAAGDPIRAVIRESMLNQDGTSPSLEAQEALVRGCY
QKAGLDETQYFEAHGTGTQAGDTIEAQGIATVFALLIGSIKTNVGHTEAASGLASIIKTA
LAMENGVIPPSINFEKPNPKISNLKLVREVETWINNFGYGGSNAHIILEDVLVLSGQACE
KMTANLADYLRQLDSLI--YTLGQRRVVAHPIPVTEGIGMVFTGQGAQWNAMGRELPVFK
ASLAAGYLEQFAEWSLINEVGLST--PICVAVQISLVRLLRAWGIVPVAVTSHSSGEIAA
AYSAGAVSYKTAMAFSYYRAGGMIAVGLGLEETAAIACINSPSSITVSGDLSAVVELA-N
AD--GVFARRLKV-DAWHSHHPIANVYCEALFSSPVTGARPEHWVESLVQPVQFVAAFTD
MVVVVEVGPHTALGGPIQEILPYYGTLVRKLDASMHALASSLP-VNMLTNLPSYPWNHQW
AEPRLNRRERSQPPHDLLGSIVSNPNAPSWRHILRMSESPWTRDHAIQSNVIYPAAGYIC
LAIEASRYRLRDVDFLQALMIIEIQTTIWTQHAKGLVTLDSVITVPRSVELDISTPRHLS
HKMYHFTDTSLL-KPG-GTLLLGIRSMSLLTLDLDILIPRVGDRVDVVLNSLSRLLKEVS
YLIVGGSGGLAQSVAHWMVNRGARNLVLLSRSAISCDVANEESLGDAIIRGIIHAAFVLR
DAFVEKMTLDDWTYTIQSKVAGTWNLHNQFLDFFVLFSSINGILGYASQSAYSAYEDALA
-HW-RVKHCGL-PAVSIDLSVVNA-VGYVAEDHVLGSLESAISPSQQGVDSLVAVEVRNM
LFSQAG-AEVSIFNIMQS-PSLTQLAIDVVDR
>BGC0001254.1|BAJ14522.1
SACRFPGGANSPHKLWELLRDPRDIEFPDDRLVLSKFYNGSYLLSDIRAFDAPF-FHINP
READGMDPAQRILLEAVYEALEAQM--QGTHTSVFVGDLQMRDSIVSNRISYVFDLKGVS
MTIDTACSSSLVALHQAVQSLRSGES-TAAIVGGANILLDPAESTLQ-MLSPESRSRMWD
KSA-NGYARGEGCAAVFLKPLTRAIADGDHIECVIRETGVSSDGTMPSAAAQAALIKSTY
RSAGLDRCQYFECHGTGTPAGDPIEAQAIAEAFFIYVGSIKTVIGHLEGCAGLAGLLKAS
LAIQNRTIPANMLFNDLNPLIGNLKILQAAKPWVNSFGFGGTNAHVILESPLTFSASSLL
ATISNFTSYIKTLQNLA--WVLQRKRKQHFSGSTHARVLGIFTGQGAQWATMGKEFYLFR
ESISEAALVALPSWSLLNEAELSQ--PLCTAIQIAIVDLMFAAGVKLDAVVGHSSGEIAA
AYASGIISAADAMAIAYYRGGGMVAAELSYEAALVLAASNSPSSITLSGDLDAVQEAF-E
KE--NIFSRLLRV-DAYHSHHPCAEPYLTSLWISSVSGLTGEYWVDNMVKPVLFSQAVQC
SISIVEIGPHFALKGPTTQVMPYLS-FMRRGHGTFSDGLGRLP-SSVLKGLPAYAWDHDW
KEGRISRRLRKDVPHELLGRRTDSDYELRWRNVLRLTEIPWIRGHKFQGQVLFPAAGYVT
MALEASKFELRDICIRKALVLLETVFSVLEKTVSGRILLDVMFQLPVSIDTDIASGQQIA
HKSYEYTDISLL-KPG-GYLIFNLQNLFLQFLDVKILIPRTSDTVGCFINLSQSYVGDKT
YLMIGMTGDLGRSLCRWMAEHGARYVVLTSRNAYKMDVSNRKSVLGVYIAGVCNAAMVLE
DRLFANMTVGALSKVFEPKVEGSKVLDEIFLDFFILFSSLTSILGNGGQSNYHAFMTSMC
-AQ-RRAR-GL-AASVMHIGMVAD-IGYVAETDMHYLFAEAVSLLNLGVDSLSAVEIRNW
FLQTVG-VDIPVLKLLRG-DTVSEISIDATKK
>BGC0001290.1|CBF87072.1
IGCRLSGSATDVSGLWDMLKSGRSGPGPGTRFNMKAFQDPGHFIRDISKFDATF-FGINP
VEAQAMDPQQRLMLEVAYEAFENAL--WGSNTGVYVGEIATRDAITSNRVSYVFNLRGPS
FTVDTGCSSSLVALHQAVLSLRNRET-TQCFVGGVNLLLDPYQSRLK-MFSKDGRSFPFD
ARA-NGYGRGEGVTGVVLKPLSVALRDGDPVRAVIRNSVLNQDGSVPSAVAQKEAIIRAY
RQAKLD-ADYVEAHGTGTKVGDPIETSAIAAALTLPIGSIKGNIGHTESAAGLAGLIKSV
LMLENGMIPPQVNYETTNPDIHNLRIPTKLERQLNSFGYGGTNAHVIIDAVFMVSGKACQ
RVCARLARYLVVLARLA--HTLAKQ-RVIFVASELDEIALIFSGQGAQYAEMGRDLPSFV
RSLARQQLSRLCTWDLVNEPAFSQ--PMCTAIQLALVDLLNEFGVSPSAVLGHSSGEIGA
AYAAGALSFRDAISVSYYRGGAMIAVGAPPDIAMRIACFNSPSSVTVSGDVAAIDRIL-D
TE--GLFNRKLITHGAYHSHQLIEDKYIAALMFSSVTSLDGGYWAQNLVSPVLFSQALRT
MCTLIEVGPHSQLSGPVNQILSYTNTLKRGDDAALLRCLGFLS-VRLLADLPPYSFDHDW
HETRLSRRHREHLPHELLGTLSVNKLEPRWRRFVSLKETPWLRNHIIQGLITFPAAGYIT
MAIQAIRIRLRDVSFGKGLVLVEISLSLWTEHCRGLVVLDSALFVPTFIKPYV---HELG
RFRYDFTDISLL-KPG-GKFMLSFKNWIQVVLDIQLFVSRPGDRVDVVLNSLFRQIQDAS
YIVVGGLGGLGRWLTTWLADHGAKHIVALSRSGPPCDVVCADAVVALAVRGVINSAMVLR
DTLFDNMTEDDWRTALASKVRGSQNLHTTFLDFFVMMSSIVAVRGNYGQSNYSAFQDTFV
-RH-MVQQ-GE-PAFSINIGPIRD-VGYVSVSDVLIVLNHAISLDSYGVDSLVAVELRNW
IGAYLH-ANVQLMVIRGT-GSISQLAAIVAKE
>BGC0001749.1|EHA52508.1
MGCRLPGGASTPSKLWELLEAGRSARLPADRYNMDAFYHPGYFIQDVRGFDNSM-FGINH
LEAMYMDPQQRKLLEVTFEAFEAAV--SGANVGCYVGTMQLKDTILANRISHVFNLKGPS
FVIDTACSSSLYSLHAACSALWQREC-DAAVVAGANLIQSPATMKAG-VLSGTSTCHTFD
ASA-DGYGRADGIGVLLVKRLSDAIRDNDPIRSVIRSTAVNSNGTLPSADGQEAVIRKAY
ALAGLGDTDYVECHGTGTAVGDPIEVEALSRVFRLLIGSVKTNLGHSEAASGISSLLKVA
MALECGRIPPTIGISSLNPKLKNMRIVTENTEWVNSFGYGGANAHCILESLLPVSSSSLE
QKSADIASYVAAASELA--YTLGVRRRGFWIAAPDSLLAFVFTGQGAQWAGMGRELPSFR
RTVLDSTLQLLPTWTLINLASRSQ--PVCTAVQLALVRLLRDWGVAPGFAVGHSSGEIAA
AYAAGRLTARQAIAVAYYRGGAMMAAGLSQDEAIRVACVNSPESVTISGDTDGIDEYL-D
GR--GVFARLLKTDGAYHSHHAIGGLYEDLVWISSVTGAEPSYWRANLESPVLFAQVVEK
LLHLVEIGPHSALEMPIKQTRPYNSALLRGKNSTMLTLAGELP-IAFLTDLPRHVWEYDF
HEPRSSIRNRTHARHDLLGSRVGDGITRQWRNVLRAADLAWLVGHKLDTTTVLPAAGYLA
MAVEAACFALRHVHVEKALMVIEVFTTLSTRHAHGLVAIDALFQVPVYIKPDVERLELLG
VGDLSAKEDTLV-DE--KKGTLQIKTLTFFVVGVDLQVSRVDDSVQVVANFCFRALSDKS
YLLVGCLGGLGRSMSRWMLSRGARKFTFLGRSGVRGDVVDASDVERAVIGGVVQAAMGLD
EALFTAMPAAYWRKGLAPKVRGSLNLHAALLDFFLMTSSVSGSVGTATESNYCAFLDVFA
-RH-RRGL-GL-PATSVGLGMISE-VGYLHEDEMLNMIDISLPLSDVGVDSMLAAEFRGW
IYQQLK-VNVPYLTMLASTTTLTMLSELIAGK
>BGC0000045_dehydrocurvalarin_CURATED|AGC95324.1
LSCRFPGDASTPSKFWDMLKNGKDAPTS-TRWNSDAFYHPGHFLKDPYVFDAAF-FNITA
AEAIALDPKQRIAMEVTYEAFENQI--SGSQTACYIGGAVERDEMISNRISHFLDIHGPS
ATVQTACSSSLMATHLACQSLRSGES-EMAITGGISLMLTPHLNNLT-FLNPEGLSKAFD
ESA-GGYGRGEGCGIIILKRLADAIQDGDDIRAVIRGTGANSDGTMPSFEAQAALIRQVY
SSNGLDSTQYVEAHGTGTKAGDPIETRAIYSTIGLFVGSVKPNIGHLESAAGVSGIIKGI
LSMEHNLIPPNLHFTKANPAIPNMAVPTKLTPWVSGFGMGGTNGHVVLESLFVFSSAGFK
RNANALAEHLDTMANLA--HTLSGARRATCIAENKIEIGFVFTGQGAQWARMGVEMPVFR
DSVSTHYLQAMCVWDPLSQPEISQ--PICSVLQIALVDELRSWGVTPSKVVGHSSGEIAA
AYSIGALSHRDAIAAAYFRGGGMMAVGCSRDEAAAVACVNSPSSVTLSGDVDTLEQLC-D
EH--KVFVRRLKV-EAYHSRHRVSGTYAEFIMLSSVTGLGPYYWVRNLVSPVLFSDAVKE
MVLLIEIGPHGALGGPVEQILTYKSMLTRGRNATSLELASELP-IDILTDLPPYQWNHSR
HETRIQRVMRQFPSKSIIGAQVMDESQHVWRNFLRLSDEPWIRGHKVGSTVLFPAAGLIG
MALEAAQLRLRDISFFAAMALTEVIMHLLRDNCRGLIALDSILQLPTFIGYALEVLRLYL
HNKYAVAATGFG-KPD-ASLVLSVRKLLFQVLHLSLQVARPGDRVDCVLNSLFRTMQKST
YLFIGGLGGLGRSLAREFVACGARHIAFISRSGYRADVSEEAAFLSAMIAGVVQMAMLLR
DTLFEKISYTDWTQPMRPKIQGTLNLHNYFLDFFVICSSISGIFGYPGQTQYAAFQDALA
-RH-RRNQ-GL-KGVAVDLGIMRD-VGILAEKPFHALMKSVIPMYRYGVDSLVALEVRNW
ITRELQ-ANMALLEILAA-EPMRVFAGKIAEK
>BGC0001600.1|CEF75886.1
TGCRFPGGSNTASKLWDLLKDPKDVEVPEDRFNLDRFYHKSYLLDDVRLFDTQF-FGISP
GEAQAMDPQHRVLLEVVYEAIESGL--HNSDTAVYVGVIQAADSNASSRVSYFFNWHGPS
MTIDTACSSSLVAVHEAVQALRNGTS-RMAVACGTNLILSPSESNLS-MLSPTGKSRMWD
ADA-DGYARGEGVAAVVLKPLSAAIEDNDVIECIIREVGVNQDGTMPSAQAQASLIRQTY
AKAGLDRCQFFEAHGTGTPAGDPQEAEALKTAFFLLVGSIKTVIGHTEGTAGLAGLIKAC
MALKHGAVPPNLLFNRLNPALEHLSIPTSLTPWVNSFGFGGTNAHAILEAPFVFSATSLR
GVLESFLEYLNTLTSLA--YILSTKRRVSIIASTFEQLLGVFTGQGAQWATMGTKLPLAQ
SVILDAVLASLPRWSLIKEAELSQ--PLCTAVQIMLVDLLKANGVQFQGVVGHSSGEIAA
AYAAGFVSSADAIKIAYYRGGSMMAVGTTYEDAISLAAHNGPNSVTLSGDSDAINQAFSE
EE--KKFARLLKV-DAYHSSHPCVSPYTEALWFSSVRSLDCQYWVDNLLSPVMFHEAVQG
CLAILEIGPHAALKGPLDESVPYTSALVRGKDDSFSTALGFLN-QCVMDDLPTYAWTHDW
AESRSTKRTMPGSFHDLLGIQTGTAEEWRWQNILKTKELPWMVGHALQGQIVFPGTGYIA
LAMEASLIDLYDLEIRKAIAVTELLVTMMALNCCGKVMLDNALQAPTACRVNEADGGQIA
DKSYTYTDISLL-KPG-GFLVLNFQHLLFQVLDLDLYISRTGEKKTFFIDCGRALATDRT
YWMLGLTGDLGRSLAEFMISRGARHVVLSSRTPIAVDLTSLDSVQKAHLAGVANGALVLK
DSSVAKMTIEQLQAVLRPKVDGTLHLQSVVLDWFIAFSSIVGTTGNLGQAAYSAFLKAWV
SQQ-RSMF-GH-NAAVIDISRVLG-VGYVEETDLHQLFAEAVALVDQGVDSLVGVDIRTW
CIKELD-VDVPVLKILGG-ASVVD-LADYILE
>BGC0001252.1|BAN19720.1
VSYRAPGI--GGKGLWDYLAEAKSAKVPPERFEHFAWYKAAHFVDNVFDFDAAF-FNMRA
DEARCADPSHRFMLEVALEAAENDL--SGKKIGVFVGHRVSDDCMAANRLSYFFDIDGPS
VVLDAACASSAYAVDMAVKAIRNGDC-DGAFVGAAALNLSPVLDQSG-TLSDIGRSFSYD
AKA-SGFGRGEGAACLLIKRLEDAIRDGDPIQALIRGTACSHSGTMPSRRAQEKLIWDVH
NSAGLDNTAVVRGHGTGTAVGDPIEAGAFTSVLAIYIGSLKSNFGHLEGASGVLAMIKAV
LMVRNGVVLPTAGFERINEAIDKIKVPTTPLPWVTNFGFGGSSSAVIIDRLFVFSADSLT
AYLASFHEYLLKLKDLS--YTLGQRRRASVVANSISDVIFVFTGQGAQYARMAYNLTVFA
ETLAETQLNKMASWSLINDAEISQ--PACTAVQLAMVALLQSWGVVPNMVTGHSSGEIAA
AFTAGLLTFQEAIAISYFRGGAMLALGVGSEDAATVAAINSPRSVTISGDKTAIENVA-D
MQ--GLFARMLKV-EAYHSRHQVAASYLKDIFVSSVTGVDSSYWIKNLVQPVLFADAIKE
VLTLVEIGPHAALKNPVKQTANYLPSLLRGTNDAILELARALS-VELLTELPSYAWDRSE
LRPRVTHQFPGEEYHALIGRKANAAQENTYRQVFTLDEMPWIRDHVVSGVTVFPMTGYMS
CAIEAARFLITDFHVVQSLEIVDLTTKLWTRHCWGKITLDSFLQMPDYISPRYDLIENMA
DLDYTFTDISLL-KPG-GKLILCLKSLLLMLLDNVIHLPREGDDVDVVVNSLLRILRDAT
YLVAGGTRGIGLDLAYWMIEHGARNIVLLGRSGVACNVGDRDELQNALIRGVVHSALLLS
DKLFVNASYEDWVINTTPRVAGAWNLDDLLLDFFVALSSFNGDTGHTGQAIYAGFYNAFS
-QY-RNNR-GQ-YTVSIGLPVVLD-VGYVAMADIRATFNCILPLASYSLDSLVSVELRNW
IRRETT-AEMTLVSITKA-ENLRALAVNILAQ
>BGC0000039.1|BAC20566.1
MGCRFAGDATSPQKLWEMVERGGSAKVPSSRFNVRGVYHPGHFIDDPALFDAAF-FNMTT
EVASCMDPQYRLMLEVVYESLESGM--AGSNTSVFGGDSLNRDTMLSNRISHFYDLRGPS
VTVDTACSTTLTALHLACQSLRTGES-DTAIVIGANLLLNPTMSNLG-FLSPDGISYSFD
PRA-NGYGRGEGIAALVIKALPNALRDQDPIRAVIRETALNQDGTAPSDVAQKSLIQECY
DKAGLDLTSYVEAHGTGTPTGDPLEISAISAAFKLHLGSVKANIGHTEAASGLASIIKVA
LALEKGLIPPNARFLQKNSKLMNIKIPMSAQDWVNNFGFGGSNAHVILESIYVVRAQACR
RTIASLRDYIKSLASLA--YTLGSRRTSVYVADSLGGLGFVFTGQGAQWHAMGRELPVFK
QAICDGYIKQLASWNFVNDAEYSL--PLSTAIQIALVRLLWSWGIRPTGITSHSSGEAAA
AYAAGALSARSAIGITYIRGGGMMAVGLGRSETVVVGCINSQCSVTVSGDLGAIEKLL-H
AD--GIFTRKLKV-TAFHSSHPMADAFGASLYSSPKTGLDPTHWMDSMLQPVEFESSLRE
MCVIIEIGPHGALGGPINQVMNYLSCLSRGRSSTMYRAATELG-LKMLSDLPAYPWNHQW
REPRGSRKQRTHPPHTLIGSRESPQFAPKWKHVLRLSDIPWIRDHVVGSSIIFPGAGFIS
MAIEGFSYNLRDVELAQALIIVDLRLTIWTEHCTGLITLDSVIQVPRRLRPDISLGRLCA
HKRYDFTDVSLL-KPG-GNLILSITAMLYVSLDLDIHVPRLGDRVHVVLNSLFRTMQDSS
YLVAGGLGGIGKQICQWLVDHGAKHLIILSRSAHACDISDQDQVTKVLIRGIIQGAMVLK
DALLSRMTLDEFNAATRPKVQGSWYLHKIAVDFFVMLSSLVGVMGGAGQANYAAFQDALA
-HH-RRAH-GM-PAVTIDLGMVKS-VGYVAEKDVMDVLEKAINLAGVGVDSLVAIELRNW
ITSEIH-VDVSIFELMNG-NTIAGLVELVVAK
>BGC0000089.1|AAD34559.1
MGCRFGGGATDPQKLWKLLEEGGSAKIPPSRFNVGGVYHPGHFLDDPALFDASF-FNMST
EVASCMDPQYRLILEVVYEALEAQV--SGSKTGVFAGGSFQRQTMLANRVSHFYDLRGPS
VSIDTACSTTLTALHLAIQSLRAGES-DMAIVAGANLLLNPTMSNLG-FLSSDGISYSFD
SRA-DGYGRGEGVAAIVLKTLPDAVRDGDPIRLIVRETAINQDGSTPSGEAQECLIQDCY
QKAQLDQTSYVEAHGTGTRAGDPLELAVISAAFPIQVGSVKANIGHTEAVSGLASLIKVA
LAVEKGVIPPNARFLQPSKKL-HIQIPLCSQSWINNFGFGGANAHAIVEQIYVLSANSCM
RMVSRLCDYATHLANIA--YTLGSRRKAVCTAHSLTGLGWVFTGQGAQWFAMGRELPVFK
EALCDGYIKEMSTWSIVDQAEFSL--PLSTALQIALVRLLWSWNIQPVAVTSHSSGEAAA
AYAIGALTARSAIGISYIRGGGMLAVGLSRSEVLVVGCVNSPSSVTVSGDLSAIAKLL-H
AD--RIFARRLKV-TAFHSSHSMTDAFRAGLYASPRTGRDPIHWVECMLHPVEFESAFRR
MCRVIEIGPHGALGGPIKQIMPYLSCLSRGKSSTLRLLASELP-VDLLSDLPPYPWNHEW
KEPRISQRQRKGPVHDLIGLQENLPLARSWHNVLRVSDLPWLRDHVVGSHIVFPGAGFVC
MAVMGISYILRDVNFAQALILIDLRLTIWTEHCTGLVTLDSAVQVPARVGPDISLVRLCC
HKRYDFTDVSLL-KPG-GKLILLLTSMLFVSLDLDIHVPRVGDRVDVVLNSLFRTMQNVS
YLVAGGLGGIGRRICEWLVDRGARYLIILSRTAQACDVADESQLEAALIRGVIQGAMVLK
DALVSQMTADGFHAALRPKVQGSWNLHRIAVDFFVMLSSLVGVMGGAGQANYAAFQDALA
-EH-RMAH-NQ-PAVTIDLGMVQS-IGYVAEEEVLDVLEQAITLAGIGVDSLVAIELRNW
ITAKFN-VDISVFELMEG-RTIAKVAEVVLQR
>BGC0001124.1|EHA19289.1
LACRVPGA-TNPSQLWENIVAQKDLKMPADRFNVDAFYHPGYFLDDIGMFDAGF-FRISG
KEAEAMDPQQRLLLEVVYEALEDEV--NGSNTAVYCGAMVTKDAILSNRISYFYNLHGPS
VTIDTACSSSLVCFHLGNQSLSQNES-DIAIVVGSALHFDPTMTDLG-MLSSDGRCRTFD
SMG-SGYVRGEGICAAVLKRRRDAVYSGDNIRAVVRASGVNHDGTLPNTDAQEKLIRRTY
DLAGLDDTQYFEAHGTGTARGDPIEARAIGAVFGLYVGSVKSNIGHLEGASGLAGIIKAT
LALEKSQIPPNMHFKRPNPEIKKIQVPQDIINWINSFGYGGTNAHVILDALIPLSAKAGA
LWEDKLTKYLSNVSDLA--VSLSTRRRSFIIGKDMPTLGFVFTGQGAQWFAMGRKLYLYR
QTLCDAVLQSLPDWTVLKETRLSQ--PICTAMQLATVCLLKQWGIEPSAVVGHSSGEVAA
AYAAGILTFENAMIAAYYRGGAMMAVGLTEAEAICVAAVNSASSLTLSGDKDAIVRLL-V
ER--KIFARLLQV-AAFHSHHPLAPKYEEALMFSSVTAMGAGYWTANMTGTVRFSDALTG
ILILVEIGPHPALKGPSRQVMPYLASLTRGVDDSMLTLAGQLP-VDLLRDLPTYAWDHKW
SETRPIRRLRK-QRHSILGARMMPERTPHWRNYLRLKEIPWLADHVIDGNAVFPAAGYFS
MAIEAAVIALRDLNVQSALLLTEVIMELLNEHCSGLVLLDASFHVPTFVRPAFTFLDFFA
HQRFHSITPVFV-KEG-GFVLAAIKRLLFVTLDLPIFIPRVGDRVDVILNSLFRLLQEKT
YLLVGGLGGLGRTLAEWMVRKNARRLAFLSRSGFKGDVSRYEDVEC--LGGIFQAAMVLQ
DAPLENMSYQQWQICVEPKVKGTYNLHQATLDFFICFSSASGSIGSKGQANYSSYLDALM
-RH-RREM-GL-AGTTMNCGMIVG-IGAVAKEELLYQIEEAVPLSAYGLDSIIAVEFRKW
FSRSVG-VEIALFDVLGA-PSILALVTKASG-
>BGC0001253.1|BAJ14522.1
SACRFPGGANSPHKLWELLRDPRDIEFPDDRLVLSKFYNGSYLLSDIRAFDAPF-FHINP
READGMDPAQRILLEAVYEALEAQM--QGTHTSVFVGDLQMRDSIVSNRISYVFDLKGVS
MTIDTACSSSLVALHQAVQSLRSGES-TAAIVGGANILLDPAESTLQ-MLSPESRSRMWD
KSA-NGYARGEGCAAVFLKPLTRAIADGDHIECVIRETGVSSDGTMPSAAAQAALIKSTY
RSAGLDRCQYFECHGTGTPAGDPIEAQAIAEAFFIYVGSIKTVIGHLEGCAGLAGLLKAS
LAIQNRTIPANMLFNDLNPLIGNLKILQAAKPWVNSFGFGGTNAHVILESPLTFSASSLL
ATISNFTSYIKTLQNLA--WVLQRKRKQHFSGSTHARVLGIFTGQGAQWATMGKEFYLFR
ESISEAALVALPSWSLLNEAELSQ--PLCTAIQIAIVDLMFAAGVKLDAVVGHSSGEIAA
AYASGIISAADAMAIAYYRGGGMVAAELSYEAALVLAASNSPSSITLSGDLDAVQEAF-E
KE--NIFSRLLRV-DAYHSHHPCAEPYLTSLWISSVSGLTGEYWVDNMVKPVLFSQAVQC
SISIVEIGPHFALKGPTTQVMPYLS-FMRRGHGTFSDGLGRLP-SSVLKGLPAYAWDHDW
KEGRISRRLRKDVPHELLGRRTDSDYELRWRNVLRLTEIPWIRGHKFQGQVLFPAAGYVT
MALEASKFELRDICIRKALVLLETVFSVLEKTVSGRILLDVMFQLPVSIDTDIASGQQIA
HKSYEYTDISLL-KPG-GYLIFNLQNLFLQFLDVKILIPRTSDTVGCFINLSQSYVGDKT
YLMIGMTGDLGRSLCRWMAEHGARYVVLTSRNAYKMDVSNRKSVLGVYIAGVCNAAMVLE
DRLFANMTVGALSKVFEPKVEGSKVLDEIFLDFFILFSSLTSILGNGGQSNYHAFMTSMC
-AQ-RRAR-GL-AASVMHIGMVAD-IGYVAETDMHYLFAEAVSLLNLGVDSLSAVEIRNW
FLQTVG-VDIPVLKLLRG-DTVSEISIDATKK
>BGC0001276.1|BAA20102.2
MACRLAGGNHSPEELWQSILNRKDAEIPSMRWEPYYRRDIGYFLDHIENFDAAF-FGVSP
KEAEQMDPQQRLSLEVTWEALEDSL--SGSETAVFMGKLLLEDCGVPNRISYHLNLMGPS
TAVDAACASSLVAIHHGRQAILQGES-EVAIVGGVNALCGPVLDKAG-ATSTEGRCLSFD
EDA-KGYGRGEGAAVVILKRLSTAIRDGDHIRAIIKGSAVAQDGMAPNAKAQELVAWNAL
RTAGVDTVGYVEAHATSTPLGDPTEVSAVSAVYGCFIGSVKPNVGHLEAGAGAVGFIKAV
MAVEKATFPPQTNLKRLNSRIDGVKVVQETLEWVCSYGYGGTVSHAIIEEILLLSARRLA
LQARTQASWIAALESIA--TTLSTRRRAAIIAENHDDVVWVFSGHGAQWTAMATDLIVFY
QTILDPIVEREMGFSAFESSIKVQ--VLTYLVQVGLAAILRSKGLEPQAVIGHSVGEIAA
SVAAGCLTAEEGALIVTRRAGAMVLVNIPFADMLVAAIDSSPSSCVVSGATEAVLALL-K
SR--GVNAFRVKT-DPFHHPMQLSEPLREAMLYSTSAERDIHYWTSNMVNPVRLTAAVQA
AVLFLEVSSHPIVSHSVRETMTVTNTMARNKPATILSSIAQLV-VNWALDVPLTTWDHKW
RHIHTGPTLHDVDKHTLLGQRVAGETTMVFTTQMDDQTKPFPGSHPLHGSEIVPAAALVN
TFLHATRTTLSNITLRVPVAIIQVVVSQWLTHTTGQWSIDYLDKFPWAVTPILDAASTLF
FDGYLYVEKAVC-DEL-GTVLALYCGSLITVLDAAVYVPG-PTKVSRIIASEMKYVQEGT
YLITGGLGALGLEVAQFLVEKGARRLILVSRRALAVDISSPDAAPQLAVRGVVHAAGVLD
SQLVLSATSDSVERVLAPKITGALVLGTVFLDFFMLFSSCGQILGFPGQASYASFLDAFA
-TS-RRHQ-GD-NAVAVQWTSWRS-LGMAARDEGFRAWMHISALSDLGVDSVMTVSLRGQ
LQKTLG-VKVPPTLTWSC-PTVSHLVGWFLEK
>BGC0000155.1|ABB76806.1
MSCRFPGKVASLEDFWDMLSNSKHGQFPRERFNWEAFYHPGYFLDDIAEFDAQF-FKMNG
TDAASFDPQGRMILECVYEALENSI--VGSKVGVFSTLSLKDDCMLSNIVSNTFDLKGPS
VSIDTACSSAFYALQLASQSLRSGET-EMCIVSGCALNISPMLSNLT-MLNPDGLSKSFD
PQADAGYVRGEGAASIIVKPLDAAIRDNDRVHCVLSDIGVNHNGTLPDARMQASLMRELQ
VRLDIKEFGFVEAHAPGTRVGDPIEISALQEVFSLLIGSVKANVGHLESSSGFPSLIKAA
MMLKKGLVVPNANFENESMNSHNMRVPISTQPWINNYGFGGSNSHCIVRALFVLSAVALR
RTREQLVEFLESMQNTA--YTLGQRRRATVVASNIDDLVFAFTGQGAQYFGVGRELPVFS
TTLASACAESFANFSLINDADVSQ--PASTAIQIALVDLLRSWGIQPSAVVGHSSGEVAA
AYAAGLLSLPGAMRIAYARGGGMLAVAAGPADVVVIACENSPKSVTVSGDEAGLVELL-E
ED--GLPHRRLAV-DPYHSTFPFIDDYEEAIYFSAMAGQKPSYWASSAKFRVRFTSAAKA
LLVVVEIGPNPTLVGSLKSILEVVPSLHRGQNAAMLKLGASLR-IDMVDGIKPYPWTRSW
IKSRVRDLHRPFPHHDLLGSINWGSKELVWKNNLDVENVPWLRDYQVASSITYPLAGYVC
AAIEASKFTVRDMIIDESLVMVELVTKLWKRCCRALVTIDGLFQVPRSIK--IDGT----
-----------------GLKLAHIKQALVASLDLDLMVSRPGDRVQILFNPVLSNISAAV
YLLVGGSGGLGRVIAKWMLNNGARKIGLLSRSTLPCDVTSQHHLQRVIIKGVINAAMVFK
GGVFTSVSFDDFTSVVQPKVCGTWNLHHALLDFFILISSVAGIMGTPGHSAYASFLDSFA
-MY-RMQQ-GL-PATSLALTAVVD-AGYMATADVLALLGAAVTITELGLDSLTVMELYSW
VGRLFR-LRFGIQEYARL-DTLEKIVDSVIVK
>BGC0000155.1|AAB08104.3
MSFRGPGDATNVEKLLNMISEGRESEVQAKKWDPEGFYHPGHWFQDVYNFDAPF-FNVSP
AEAAALDPQQRMLLECSYEAFENKI--VGTDTSVFVSDMLWRDSNLANRISYSFDLKGPS
VLVDTACSGGLTALHLACQSLLVGDV-RQALAAGSSLILGPTMSMMK-FLSPDGRCYAFD
ERA-NGYARGEGVAVLLLKRLEDALADNDTIRAVIRGTGCNQDGTMPNSVSQEALIRSVY
KKAALDDTTYVECHGTGTQAGDTTEASALSKVFSLLIGSVKTNIGHLEGASGLAGVVKSI
LMLEQGVILPNRNFERPNTKIPNLRVPTTLECWINSFGYGGANVHAILESLFALSASAGD
AWARSLSIYLSQLSSLA--YTLSDRRKAALSATTIQEIGFVFTGQGAQWCGMGRELPRFR
QSLCDIALQSFADFHVINKALYSQ--PLCTALQIALVDLLVSWGIYAQSVTGHSSGEIAA
AYAAGALSLSDAMLVAYARGGAMAAVSMETQELVGIACFNSPTSCTVSGDKSALDELL-R
QK--GVYNRRLIV-DAYHSHHLIADSYRSAIFFSSVTGLGVDYWVSNLVGQVKFAQSLSS
LVALIEIGPHAALGGPISQVIGYFSALVRKKNATILSLAADLP-IQLLVDLPSYSWNHST
AESRISKRQRRYPRLDLIGVFDSSVLEPRWRQVIRLSELPWLQDHKIQSSILYPVAGYIA
MAIEAATYQFRDVAISSALTIVEVFITLWTEHCRGLITLDSIIQIPVAIEPDVDMLHLLG
HK-LHHSDAELL-NAR-GKILLAVKRITITTLDLDLHVARVGDRVDVIMNSLFRKIQDAS
YLLVGGVGGLGSATALWMSTRGARHLLLLNRSGLACDVADKAQLSSVLIRGVIQGAMVLR
DSMLANMTLEDYMAVVRPKVQGTWNLQTHLLDFFILESSISGIIGNPGQAAYAAFLDAFA
-RW-RRAR-CQ-PATVIDIGAVHG-IGYLEEQLLMRLLEFAISLQDYGIDSLVAVELRNW
LIKDMD-SVVPMLELLGA-ESLSALAVKIAAR
>BGC0000022.1|EAA65604.1
LSCKFAGSADSPEKLWEMLAEGRNAEIPESRFNHKAVYHP--------------------
-LGTTLDPQFRFQLESVYEALENSI--AGTNTSVYAGEGLIRDAMSSNRISHFFDLKGAS
VTVDTGCSTALVALHQAVLGLRTREA-DMSIVSGCNIMLSPVFSSLG-MLSPDGKSYAFD
SRA-NGYGRGEGVATIIVKRLADALRDGDPVRGVIRESYLNQDGTSPSQEAQEALIKECY
RRAGLSDTQYFEAHGTGTPTGDPIEARSIASVFGLRIGSVKTNIGHTEAASGLAGLIKVV
LAMEKGFIPPSVNFEKPNPKLKRLKVADTLEKWVNNFGYGGTNSHVIVEGVLLFSGQACQ
RMVASTKEYLKKMQNLA--WTLTQHRVSAHAVKYSTSIGMVFTGQGAQWHAMGRELPVFK
ATLAEQYLRQLAGWSLVNDTGLSI--PICVAVQIALVRLLKAWGITASAVTSHSSGEIAA
AYTVGALSLRQAMAAAYYRAGAMVAVGVDKAAAAVVACINSPSSITIAGDEAAVVAVA-T
EE--GVFARRLRV-EGYHSHHPIASPYREALFSSPVTGSDPEHWVRSLLQPVRFVEAFTD
MVLILEVGPHTALGGPIKEILPYMGCLVRKEDACMLTAALNLS-IDLLTDLPSYPWNHSW
SESRRNARKRSQEPHELLGVLETNPDAASWRHIIKLSEAPWLRDHVVQGNILYPGAGFVC
LAIEAIKFRLRDVEIHQALVIVEVQTTLWTEHARGLITLDSIVLVPRSIRPDLSLSGAIL
HKSWHFTDISLM-KPG-GTLLLGIKTMAFLTLDLDLLVPRVGDRVDCLI---FRLLQDAS
YLLVGGVGGLGRSLASWMVEHGAKHLILLSRSAISCDVADRADLDRAIVRGVIQGAMVLQ
DSIIEQMSIADWNAAIKPKVAGTRNLHDRFLDFFVMLSSLSAILGWASQASYAAYQDALA
-RW-RCSK-GL-PAVSLDMGVIKD-VGYVAEESILQTLATAVPPSAYGVDSLVAVELRNM
LVLQAA-CDVSIFSILQS-VSLAALAGMVVEK
>BGC0001436.1|ASK38717.1
MSFRGPRDAISVESLWRMISEGREGKIPKSRWNNDAFYHPGHFLEDLARFDAPF-FNMTN
AEAAALDPQQRLLLESTFEAVENKM--LGSKTSCFVGDMLVRDAITANRVSYFFDLRGPS
VTVDTACSGSLVALHLACQSLRTGDA-KMAIVSGVNTILSHTMSMMR-FLSPDGRCYTFD
ERA-NGYARGEGVGCLLLKPLSDALRDNDTIRAVIRGTGSNQDGTLPNANAQQELIRDVY
AAAGLDETEYVECHGTGTQAGDPLETGAVAKVFSLRIGSIKTNVGHLEGASGIAGVIKAV
LTLENQCFLPNRNFKSINPRIPKLKIQLENERWVNSFGYGGSNAHAVLEDLFVLSSASGQ
QQIDQLREYLEQLADLA--YTLGERRKTAMPASSVSSLGFIFTGQGAQWCGMGRELPVFA
SSVIATYLKSLAPFDVINQPLYSQ--PICTAVQIALVDLLTFWGIRPASVTGHSSGELAG
AYTAGALSMEHSMAAAYYRGGAMMAVGASKDAIAVVACVNSPSSVTISGDASAVDELL-E
KD--QVFARKLAV-DAYHSHHAVADQYRTAMFFSSVTGLGIEYWVANLLSQVKFADSVHR
LCMLVEIGPHSTLAGPIRQILRYASALLRKSSATTLTLASTLP-IDMLVDLPPYPWNHSW
AEPRLSKRNRAHPRNDLLGVLDSSPREPRWRNYLRTSEIPWIKDHMIQSNVVYPAAGYLT
MAVEAIGYRLRDVAIEAALVI-EVMLSLWTEHCRGLITLDSLFHVPVAIEADVDLLKLLG
HKSYTLADTELL-TPE-GRLIVTLKRILIVSLDLDLRIPRIGDRVDAIFNFRLKQSQDAS
YVLVGGLGGIGRAMASWMIANGARHLIFVNRSGYSCDVSDRDQVAQMVIRGVIQAAMILR
DMLFEKMSVDDFNTVLQPKWQGTWNLHGLLMDFFIMLSSISGVIGNATQAAYAAFLGAFA
-QY-RSSL-GL-PAVTLDLGVITG-IGYLSEQTLMALIRSAIAMSEYGVDSLVAVEMRNW
IGKEME-STMPILELLAN-QSISQLSEKIAQR
>BGC0001245_lasiodiplodin_CURATED|AHV78245.1
LACRFPGDATSPSRFWDLLKNGNDAPTT-DRYNASTFYHPGHFLTDPYAFDAAF-FSITA
AEAAAMDPKQRIALEVVYEAFENRV--AGTQTACYMGDGVVRDEMVSNRVSHFFDLHGPS
ATVQTACSSSLVATHLGCQSLRSGES-EMAVVGGVGMILSPQLANLG-FLNPEGHSRAFD
EDA-GGYARGEGCGILVMKRLDDALRDGDSIRAVIRGSGVNSDGTMPSSEAQAALIKYVY
ESNGLDSTQYVEAHGTGTKVGDPAEVGAIHRTIGLWVGSVKPNIGHLEAAAGVAGIIKGV
LAMEHGLIPPNIYLSKPNPAIPNMAVPTKLTPWVSGFGMGGTNGHVVLESLFVLSSAGFK
RVGNALAEHLDSLANIA--HTLAVSRRASFLAESAAEIGFVFTGQGAQWARMGIELPVFR
DSVSADILKSLCDWDPLGIPAISQ--PICSVLQIALVDELSAWGVVPSKVVGHSSGEIAA
AYTMGALSHHDAIAAAYFRGGGMMAVGASPEEAVSIACVNSPSSVTISGDVAALEELL-E
ER--GVFARRLKV-DAYHSSHSAVGKYYASIMVSSVTNLGPSYWVRNLISPVLFADAVKE
LVLLVEVGPHSALGGPVEQILAYSSALTRGANASVLKLAGDLS-FSLLTDLPPYPWNHTR
ADSRLHRTTQPFAPRSLLGAPLMAENEHQWRSFIRLADEPWLRGHTVGSTVLFPGAGIIS
VILEAARIRLRDVNLFAAMALTEVIVHMLRDNARGLVSLDAIFQVPTTIGYALGLLRLAL
HERYSVANPGLA-KPD-ATIVVTVRTVGFQILHLSLQIARPGDRVDCVLNSLFRTMQDAT
YLFVGGLGGLGRSLAKAFVASGARNIAFLSRSGYRGDVSDQSSFLAAMVKGVIQMAMVLR
DVVFEKMSHADWTVPLRPKVQGTWNLHTYFLDFLILCSSISGIHGNPGQAQYAAYQDALA
-HHSRRRS-GA-PVVAVNLGIMRD-VGVLAEPAFHALMKSLIPLYRYGVDSLVALEVRNW
ISRELK-ANMALLEILAA-VPIESLAGKIAEK
>BGC0001405.1|EAQ86385.1
LSCKFAGDAANPQGLWKMLAEGRDAEIPTSRFDPKGVYHPAHFIEDIGLFDAAF-FNYSA
ETASALDPQYRIQLESAYEALENQV--AGTNTSVYAGDGLMRDAMASNRISHFFDLRGPS
MTIDTGCSTALVALHQAVLGLRAREA-DMSIVGGCNLMLAAMFSSLG-LVGPDGRSYSFD
SRA-NGYGRGEGVGTVVIKRLSDALAAGDPIRAVIRDTYLNQDGTSPSQAAQEALIRECY
RRAGLSGTQYFEAHGTGTPAGDPIEARAIAAVLGLRIGSVKTNIGHTEAASGLAGLIKVV
LALEKGQIPPSVNFKEPNPQLKGLKVATELEPWVNNFGYGGTNSHVILEDVLVFYGQACQ
RIVANTQEYLRNIKSLA--WTLSMRRVSAHVATYSDDIGMVFTGQGAQWYAMGRRLPIFR
STIAQHFLREFADWSLVNTTALSI--PVCVAVQIALVRLLRFLGISPSAVTSHSSGEIAA
AYTVGALTLRQAMAAAYYRSGAMVAVGVGSEAAAVVACINSPSSVTIAGDEAAVQQVA-K
GD--GVFARRLRV-DGYHSHHPIAEPYRQALFSSPVTGADPEHWVGSLLQPVQFVDAFTD
MVVVLEVGPHTALGGPIKEILAYMGCLVRNEDSNLRAAALNLP-VHL-------PWG---
------------------------------------------------------------
-------------------------------------TLDSVIILPQSIP-----RRAVA
HKTWHFTDVSLM-KPG-ATLLLSVKTMAFPTLDLDILVPRVGDRVDVVLNSLFRLLQDAS
YLLVGGVGGLGRSIAHWMMDHGARNLILLSRNAISCDVASEQSLTRALIRGVIQGAMVLK
DSILEQMTLDDWQTAIRPKVAGSWNLHSNFLDFFVMLSSLSCILGLASQANYAAYQDALA
-RW-RQAS-GL-PAVSIDIGIVRG-VGYVAEDSVLRAIGAAVSPALHGVDSLVAVELRNM
LMLQAA-ADISIFSIMQS-ASLGALASDVVAK
>BGC0001246_trans-resorcylide_CURATED|AHV78252.1
LSCRFPGDASSPSKFWDMLKNGRSGPST-TRYNADAFQHPGYFLKDPYVFDAAF-FNITA
AEAAALDPRQRISLEVAYEALENKI--AGSQTACYMGDGVARDEMIANRISHFLDIHGPS
ATVQTACSSSLVATHLACQSLRSGES-DMALAGGVGMIMSPHLNNLG-FLSPNGQSRSFD
NSA-DGYGRGEGCGILVLKRLQDAVADGDCIRAVIRASGANSDGTMPSQKAQADLIKRVY
ETHGLDATQYVEAHGTGTKAGDPIEAGAIYSTIGLWMGSVKPNIGHLEAAAGVASIIKGV
LALEHGLIPPTINFSEPNPSIPDMAIPTKLTPWISGFGMGGTNAHLVLEALFVFSSAGFE
RLGRSLVDHIDSLSNLL--HTLGVARKSTCLAQSVTEIGYVFTGQGAQWARMGVELPVFR
ESVSAGYLKSMCDWDPLSRPDISQ--PICTVLQIALVDELHAMGITPSKVTGHSSGEIAA
AYTIGALSHHDAVAVAYLRGGGMMAVGCSREQTVTVACVNSPSSVTLSGDVKPLEELL-D
ER--GIFARRLKV-DAYHSSHACSTSYFTALMVSSVTGLGPYYWVQNLISPVLFTDAIKE
LVVLVEIGPHSALAGPIEQTLTYASVLTRGQSATRLDLAAELA-LNVLVDLPPYPWNHSR
ADSRLQRVAQAHPTRSLLGASLLDENERIWRGFINLNDEPWLRDHTVGTTVLFPGAGMVS
LVLEAAQFRMRDVAFMAAMSLTEVIVHMLRNNCRGLLTLDSILQLPTAIGYAMDLMRLAL
HQLYGLLHGDLS-KPE-VRILISLRALLVLTLNLSLQVARQGDRVDCVLNSLFRSMQDVT
CLLVGGLGGLGRSLALDLIAAGCRHIAFLSRSGYRGDVADETSFLSAMIKGVVQMAMVLR
DAVFEKMSYEEWTASLRPKVQGSWNLHKYFLDFMIFCSSISGLFGNPGQAQYAAYQDALA
-RF-RREQ-GL-RAVSVNLGIMLD-VGVIAEPAFRALMRSLIAMYHYGVDSLVALEVRNW
ITRELK-ASVALLEILAA-VPIERFAAQIASK
>BGC0001557.1|ASK38717.1
MSFRGPRDAISVESLWRMISEGREGKIPKSRWNNDAFYHPGHFLEDLARFDAPF-FNMTN
AEAAALDPQQRLLLESTFEAVENKM--LGSKTSCFVGDMLVRDAITANRVSYFFDLRGPS
VTVDTACSGSLVALHLACQSLRTGDA-KMAIVSGVNTILSHTMSMMR-FLSPDGRCYTFD
ERA-NGYARGEGVGCLLLKPLSDALRDNDTIRAVIRGTGSNQDGTLPNANAQQELIRDVY
AAAGLDETEYVECHGTGTQAGDPLETGAVAKVFSLRIGSIKTNVGHLEGASGIAGVIKAV
LTLENQCFLPNRNFKSINPRIPKLKIQLENERWVNSFGYGGSNAHAVLEDLFVLSSASGQ
QQIDQLREYLEQLADLA--YTLGERRKTAMPASSVSSLGFIFTGQGAQWCGMGRELPVFA
SSVIATYLKSLAPFDVINQPLYSQ--PICTAVQIALVDLLTFWGIRPASVTGHSSGELAG
AYTAGALSMEHSMAAAYYRGGAMMAVGASKDAIAVVACVNSPSSVTISGDASAVDELL-E
KD--QVFARKLAV-DAYHSHHAVADQYRTAMFFSSVTGLGIEYWVANLLSQVKFADSVHR
LCMLVEIGPHSTLAGPIRQILRYASALLRKSSATTLTLASTLP-IDMLVDLPPYPWNHSW
AEPRLSKRNRAHPRNDLLGVLDSSPREPRWRNYLRTSEIPWIKDHMIQSNVVYPAAGYLT
MAVEAIGYRLRDVAIEAALVI-EVMLSLWTEHCRGLITLDSLFHVPVAIEADVDLLKLLG
HKSYTLADTELL-TPE-GRLIVTLKRILIVSLDLDLRIPRIGDRVDAIFNFRLKQSQDAS
YVLVGGLGGIGRAMASWMIANGARHLIFVNRSGYSCDVSDRDQVAQMVIRGVIQAAMILR
DMLFEKMSVDDFNTVLQPKWQGTWNLHGLLMDFFIMLSSISGVIGNATQAAYAAFLGAFA
-QY-RSSL-GL-PAVTLDLGVITG-IGYLSEQTLMALIRSAIAMSEYGVDSLVAVEMRNW
IGKEME-STMPILELLAN-QSISQLSEKIAQR
>BGC0000012.1|BAD83684.1
IAFRGPGDARDPEAFYRMLVEGRNAEIPKDRYNVDAFYHPAHFLQDFKVFDAPF-FSITP
KEAKAMDPTHRILLEATYEGFENKV--SGTQTSCYIGNLQARDSLASNRLSWFYNLRGPS
LTVDTACSSSLTAFHLACQSIRTGEA-EMSVVGGANLMFGPLLGAAK-ILSPEGKSKMWD
ANA-NGFARGEGFGVTILKPLDAALRDGDNIRAVVLATAANEDGSLPNSEAQQELIRRAY
QIAGVDETAYVEAHGTGTQAGDPLEARAILKTIGLYVGSVKTNIGHLEGAAGVAGIIKAA
LTVERGMIPPNLWFEKLNPEIDNVKIASKLTPWINSFGFGGANAHAILEDLFVLSSEGVK
RSAERLQEYLASLNDLA--YTLSAKRKSYAVSSSVSGIAFVFTGQGAQWHAMGRGLKTFA
ESLSEVMLKSFCPWSLLRETDYSQ--PACTAIQVALVDLLSGFDVRPVAVLGHSSGEIAA
AYAAGFIDQEAAIKIAWLRGGGMLAVSASADSIAVVGCFNSTKACTVTGDTSAIDELL-K
DA--QVACTRLPM-DAYHSFHAAREKYEQALMFSSVTGMKPSYWVDNLVSPVNFVAATRS
LLLFVELGPHSALRSYLLDIITYTTLLRRNFDGTALEAMGHLK-VDLLIDLPPYAWNHKW
DESHLSRRLRKSPRTDLVGYRL-GTPEHTWRNFLRCNENPWIREHKVQGDILYPGAGMLV
MAIEAAHFELRDVSIDTALRVIEVMTQLWSTHARGLVTLDSVLHVPRSFDVDADLLGLIA
DKQYYFTDISLL-KPG-GRLVLRLREVVLACLDLDVYVPRVGDRVDLVLNSLFRHMQDAT
YM-IAGLGGITREIARWLAEKGARYLVFLSRSAYDCDVGNKAALQAVLINGCATGAMVLQ
DCLFDKMTADHVRTTVGPKVHGTWNLHELLMDFFVMLSSLAGVMGHRGQGNYGCFQDEFA
-SF-RRGQ-GL-PAMTIDIGYLLS-VGFVATSDLHGLVATAIPLSAYGVDSLVAVEVRNW
VAREMA-VEVSVFDVMQN-VPMTQLAQNLAEK
>BGC0000134.1|ACD39774.1
MSCRFPGDAEDPLKFWDLLKEGREAEKT-HRYNEEAFYHPGYMLKDPYVFDAAF-FNITA
AEAISFDPKQRIAMEVTYEAFENKA--AGTRTACYIGDSIVRDEMISNRISHFFDLRGPS
ATIETACSSSHVATHIACQSIQSGES-DMAVVGGIGMLLVPQLNNLG-FLSAFGQSRAFD
ASG-AGYGRGEGCGIFILKRLDKAMEDGDTIRAIIRGSGVNSDGTMPSGDAQASLIEYVY
KSNGLDGTQYVEAHGTGTKVGDPTEAEALHRTIGLWMGSVKTNIGHLEAAAGAASMVKGV
LAMEHGFIPPTLHFKNPNPAIKQLGVPTKLMPWTSAFGMGGTNAHLVLERLFVFSSAGFK
RICDRLVEHVDTLANLA--HTLAVGRKSSCFAENIVEIGFVFTGQGAQWARMGVELKVFG
KSVSTALLQEMCEWDPLVKPEISQ--PICTILQIALIDELRSWGIRPAKVVGHSSGEIAA
AYCMGALTHRDALAAAYFRGGGMMAVGTTPEDAATVACVNSPRSITLSGDVDALEALF-E
KQ--GVFARRLKV-DAYHSSHSCSAEYQSSIMVSSVTGLGPYYWIRNLISPVLFSDALKE
LVMLIEIGPHSALRAPIEQILEYASMLTRGESGTILGFAAELP-FDILTDLPPYPFNHSR
AESRLQRLTQQNPTKSLIGAERLDEHERVWRGFINLDDEPWLRDHTVGSTVLFPGAAVIT
IVLEAAQLTLRDISFMAMMTLTEVITHVVRNNCRGLFTLDSIFQLPKSIGYALDFMSLAI
HQSCAILGGDLA-KPE-ARILLGLRDLLFQVLHLSLQISRPGDRIDCVLNSLFRLMQNAT
YLFIGGLGGLGRSMAVGFVACGARNIAFLSRSGYLGDVSDEASFRGAMVKGVIQMAMVLR
DVVFEKMKYDDWTTGLRPKVQGTWNLHTFFLDFMIFFSSIAGVFGNPSQAQYAAYQDSLA
-KY-RRDR-GL-KAVSVNLGIMRD-VGVIAEPAFHALIKSIIPMYRYGVDSLVAIEVRNW
ITKEMS-ANMSLMDILGA-MPMEQFAVQIAKK
>BGC0001697.1|EAA36364.1
MGCRLPGGSHSSSKLWELLKAGRTARFPPSRFNIDGFYHPGYFIEDIRGFENSF-FGINN
LEATYMDPQQRKLLEVVFETFENQV--SDANIGCYVGTMQLKDTILANRISHVFNMKGPS
FVIDTACSSSLYCLHAAVAALIAGEC-DSAIVAGANLIQSPATMKAG-VLSKTSTCHTFD
SSA-DGYGRADGIGAILVKRLSDAIRDGDPIRSVIRGTAINSNGTLPSADGQEAVIRKAY
AQAGLGETDYIECHGTGTAVGDPIEVEAVSRVFKLLIGSVKSNLGHSEAASGLSSIIKVA
MALEKGEIPPTYGVKNINPKIKNVQIVTETTPWVNSFGYGGANAHAILEAFLPFSGAALE
RRVTDIAAAIDFIADLA--YTLGVKRRGYILSGQDTLLAFVFTGQGAQWPEMGKELPSFR
RTILDAALQMLPTWTLINHASRSQ--PVCTAVQIALVQLLASWGIKPESVIGHSSGEIAA
AYTAGYLTPEQSIIIAYYRGGAMMAAGLGAEDAIRVACVNSPESVTISGDTEGIETLF-D
QA--GTFARVLKTDGAYHSHHVIGQEYEDLLFISSVTDVGPAYWRANLESPVLFANVVER
LIHLVELGPHSALELPIKQTRHYGSALSRGKNSTILNLVGDLD-ISFLLDLPNYTWDYSF
NESRVSVRNRKYPRHDLLGSQVGNGISTNWRNVVKAKDIPWMEGHKLDTTTVFPAAGYLA
MAVEAMCLSLRNVNITKALTLVELFTTLATTHANGLVTIDALFQVPVHIEPDVTRLDTLR
LEDLTNEGKTLV-DE---NGSIHIKTLTFFVVDVDLHVSRVGDRVDVVLNFAFRALAEKS
YLLVGCLGGLGRSMSKWMLARGARKFVFMGRSGVRGDVINMEDVELAVIGGVIQAAMGLD
EALFTTMPRDYWLTGLKPKIVGSWNLHNAILDFFLMTSSISGSVGTATESNYCSFLDVFA
-RH-RHSL-GL-PATSIGLGMISE-VGYLHEDEMLQIIDASLPISEVGVDSMLAAEFRAW
IFQAFK-VDVPYLTLLSAAATLTLLSELITKK
>BGC0001244.1|AIW00670.1
MSCRTAGGNDSPEKLWRFIMDKKDAESPSWRWEPWVRRDTGYFIEDLENFDASF-FGISP
KEAEQMDPHQRLGLEVTWEALEDSL--SGSDTAVYVGRLLLEDHGIPNRISYHLDLMGPS
AAVDAACASSMVAVHTGRQAILAGES-RIAIVGGVNVCLSPMLGAAG-ALSPDGVCLSFD
EEA-RGYARGEGAAILILKKMSHAIMDGDHILATIKGSAIAQDGMAPNAKAQELVARKAL
KQAGINTVGYIEAHATSTPLGDPTEVSAISAVYGALIGSIKPNVGHLEAAAGAISLVKAV
MAVQKGIVPPQTRLNKLNTRVDGLHVVRESTQWICSYGYGGTVSHAIIEQLLLLSAQRLP
AQSAALAEWISPLRSIA--ATLATRRRAAFIVSSHTEIVWVFSGHGSHWSGMGKQLAVFY
RTVLDIVVVQELGYSAFESSGQVQ--VLTYMTQIGLIQLLKAKGVHPHAVIGHSVGEIAA
SVAAGCLTPEEGMIIVTRRAGGMFLVSLPFAEVIVAAIDSSPSSCVISGLNAPLEEYL-K
NR--GIRVFQVKT-DAFHSPMVLSKPLKESLLYSTSQARDAEYWVDNMVKPVWLRPAVTA
AIIFMEVSTHPIVSHSLDETLTTIHTMKKEQSACILHAVAQLK-IDFSREVPKIRWSHKW
KEVSTGSTVHDPDKNNMLGQRMAGTNMTIFTTALDESSKPFPMPHQLHGTDIIPVSVYVN
TFIKATGKVLSKMELRVPLAVVQVIVDGWVTHSTASWSVDYLKKFPWAVNATLDAAATLF
SRYHLYVTEAVL-DLS-GTLLAQYANELIVKLTSAIYCPG-SAKFARVVASELKYVQEGT
YVLTGGLGALGLETCDFLIEKGARRIVVISRRDVSLDIGAADAHQQLLVLGVIHASGVLE
DSLLVDTTSDSFARVLSPKISGALALHKAFLDFFVLYSSIGQLVGTSGQSSYAAFLDVLA
-AH-RRSQ-GD-NAIAFQWTAWRG-LGMATRDEAFQAWEHMSPLSDYGVDSIMTIALRQK
LQSKLK-IKVPQTLMWNY-PTVSAMVGWFQKQ
>BGC0000077_hyphothemycin_DSM11932_CURATED|ACD39767.1
LACRFPGEATSPSKFWDLLKNGRDAPNT-DRYNADAFYHPGHFLKDPYVFDAAF-FNITA
AEAISFDPKQRIAMEVVYEALENKV--AGTQTACYIGDAVVRDEMISNRVSHFLDIHGPS
ATIHTACSSSLVATHLACQSLQSGES-EMAIAGGVGMIITPHLNNLG-FLNPEGHSRSFD
ENA-GGYGRGEGCGILILKRLDRALEDGDSIRAVIRASGVNSDGTMPSSQAQSALIKYVY
ESHGLDATQYVEAHGTGTKAGDPAEIGALHRTIGLWIGSVKPNIGHLEAAAGVAGIIKGV
LSMEHGMIPPNIYFSKPNPAIPNMAVPTKLTPWVSGFGMGGTNGHVVLEALFVLSAAGFK
RLGNALVEHLDALANLS--HTLAVGRRSSIIAESAPDIGFVFTGQGAQWARMGVELPVFK
ASVSAETLKELCEWDPLGVPEISQ--PICTVLQVALVDELKHWGVSPSKVVGHSSGEIGA
AYSIGALSHRDAVAAAYFRGGGMMAVGCSREDAATVACVNSPSSVTISGDAAALEELL-E
EK--SVFARRLKV-DAYHSAHAVFAEYSAAIMVSSVTGLGPYYWTRNLISPVLFADAVKE
LVLLIEIGPHSALGGPVEQILAYRSALTRGENACSLKLAGELP-FELLTNLPPYPWNHSR
ADSRLHRLEQKFPTRSLIGAPVMAESEYTWRNFIRLADEPWLRGHTVGTTVLFPGAGIVS
IILEAAQFRMRDVNLFAAMALTEVIIHILRDNARGLVTLDAVFQVPTSIGYALGLLRLTL
HNRYVVVNPELA-KPD-ASILVNLRAVVFQVLHLSLQVARPGDRVDCVLNSLFRTMQDAT
YLFVGGLGGLGRSLAKEFVASGARNIAFLSRSGYRGDIASEASFLQAMVKGVIQMAMVLR
DIVFEKMSYDEWTVPVGPKVQGSWNLHKYFLDFMVICSSSSGIYGYPSQAQYAAYQDALA
-HY-RRSQ-GL-NAISVNLGIMRD-VGVLAEPAFHALMKSLIPLYRYGVDSLVALEVRNW
ITREMK-ANMALLEILAA-VPIESFAVKIAEK
>BGC0001067.1|EAL85129.1
AACRLPGHVNGPHKLWELLQSGGTAEVPQSRFSSEGHFDGGMFIEDPAAFDAAF-FNLTR
ADAIAMDPQQRQLLEVVYECFENKV--RGKQIGCYVGDMQMRDAILSNRISHFFDLRGSS
FTIDTACSSGLVGVDVACKNLRAGTL-TGAVVAGVNLWLSPERGTMRAAYSASGKCHTFD
AKA-DGYCRAEAVNAVYLKRLSDAVRDGDPIRAVIRGTASNSDGNSPSAQAQAAMIREAY
ANAGIDETGYLECHGTGTPAGDPTEVKGAASVLALIIGSVKSNIGHSEPGAGLSGLIKAM
LVVEEGEIPGNPTFLNPNPAIDRVYATRIRIPWVNSFGFGGSNAHAVLDNVLVFSADSLK
RQISTLSAHLLNLSDLS--YTLSERRRAFLLSYPAKSIGFVFTGQGAQWSQMGLELPGVV
KPILDNVLQELSEWSLLSRPEFSQ--PLVTALQLAQLAVLQSWGVRAEAVIGHSSGEIAA
ACSAGLLTPRQAILNAYFRGKGMMAVGLGAQDVVVIACHNSPASVTLSGSASTLAELI-K
AA--GHFARMLRV-EAYHSPHKIANRYEELLMISTVTECDAAYWKANMLSPVRFDGACNK
LLFLIELGPSNTLAGPVTQIATYAAANKRGPDEAIFDVAGHLD-ISLIVDLPNYQWKHSW
HESLASKRFKKFPSHDLLGSKVTLWQSPSWHKMLRLSDVPWLRDHRIGSEILFPAAGYLA
MAMEAVRYCLRDVQFPRGLVLVHIMLLLWNINSTGLVPLDSVLQVPRGIGPDFQLLDLAA
HKEFHFAANSLT-SDG-GSVIFALQAIIIVTLDVELHVSRVGQRVDVIISQPLQLLRSHC
YLLVGGLKGICGSLAIHLASHGAKNIAVMSRSGLQGDVTSISDVRRAFLGGIIQGAAVFR
DRTFESMSHEDYHAAVSSKVTGTCNLHTVSISFFTMLSSISGVIGQKGQANYAGFQDAFA
-EY-RRAL-GL-PAISIDLGPVED-VGVIHEGLLRRIFDYSIPLSYYGLDSLAAVELRTW
VRMTLA-IELTTLDVMNA-ASLGELCEKVIGK
>PspA|NA
MAMRLPGGIRDAEGFWDLLYNKRSGRVPKDRYNVENWFGPGYFLDDLRNADASF-WSMTK
QEIEAMDPQQRLSLEVTYECLQNEL--RGRKIGVYLGELDGRDYMSANRIHYEFGFMGPS
VTIRTACSSSLTGLYDACHAISAGDC-DSAIVACANIIYSPTMQEQG-VISPSGFCKTFD
ANA-DGYARGEAVSAVYVKKLSDAIRDGDPIRSVIRSTCINAGGTAPNTAAHETLIRRGH
ELAGVTKTAMIECHGTGTAVGDPIETAAVANVFGIYIGSVKTNLGHSEGASGLASIIKMT
LALEHKIIPPNINFTTPNPKIPKLKVPTEPLPWVNSFGIGGSNAHVLLGSLLLFSAQSLE
RMVANHQAYFLSLDDMA--YSLALKRRSFCVTNGEDDLIFTFTGQGAQWAQMGKALPRFR
RSILDQVLQALPRWKLLSEAELSQ--PCCTAIQIALVDILEHYGIHPDAVIGHSSGEIGA
AYASHAISGADAIQIAFYRGGGMAAVGLGAEELVRVGCENSPNSTTLTGDKVSLEETI-K
EANPDVFVRALQV-DAYHSHHTVAPEYVELLFFSSVTGLGPLYWAKNLVSPVRFSTAMEE
LVVFLEIGPHSALAGPIRQILEYFNTLTRGSDSDLLKAVGEMP-VNLLPDLPLYPWHYEW
CESRLSKRLREFPHHDILGSRVSTDQNPSWRNILRLDVVPWIKEHEVAGEIVFPGVGYIC
MAGEAIRFTARRVHIKAALVMVEVITQLWVKHIFGQVSLDCLLQIPTYMEEDINLIELLA
HRSYTYTDISLL-HPQ-GRLFLNLKGLLFATLELEPLISRVGDRVDVVLNSLIRYMQDRA
YLFVGGLGGLGRSIATWLVEHGARHLVFLSRSAISGDVSKLDDVLLAIVGGVLQSSMVLR
DNSFVDMNWDEWLGAVQPKVLGTWNLHNALLDFFFLFSSAGAMSGQWGQANYNAFLDAFV
-AY-RHSL-GL-PASTVNIGVIQD-IGYVSEPELLESIELMLPLASVGIDSLISIELRNW
IRRKI-GVEVTVLEIVRA-DSVRDLGVLAQKK
