# Supplementary material for: Evolutionary Histories of Type III Polyketide Synthases in Fungi
Source: Front Microbiol. 2020 Jan 21;10:3018. doi: 10.3389/fmicb.2019.03018 (PMC6985275; doi:10.3389/fmicb.2019.03018)
Supplement: MATERIAL S5 — Curated protein alignments used to build phylogenetic trees. [file Data_Sheet_5.zip › Fig3.t3PKS.clustaloChal.trimal.algn]

>Phlbr1|136883
LHILGIGIEYPQYICTPRLRR--INENTGIDVRSVAAPSIEELSGFFL-TGVKLAVWACR
KAIG-ESEITHMVATTCTN-SANPGYDYHVARELGLVERTLLHGVGCAGGLSVLRMAANL
ALTATMG--A-PARVLVVTCELASMMVRSELDLLTRDQELRVGVTLFSDGAAALVLSNGI
GPIYDLLAWTLPETIGFDVH-SGWKV-NLTPRVPALAATAVPPLFNSLLPQDFDWALHPG
GAKVITGVQKLLSLTP-HHLRASYDIYKNHGNSSSAAVLSVLNRLRE--RDNVVACAFGP
GVAVEMCI
>Phlbr1|108039
LNIMGVGCQYPEKTVTAQLRELAINENTGIDSRSVVAPTIDELSEIYL-SGVKLAAAAAR
HALE-ESQITHVVATTCTN-SANPGYDYYVAKELGLVERTLLHGVGCAGGLAALRNAANI
ALGCSMK--K-PARVLIVACELASLQVRSELESLIDKQELRIGLTIFSDGASAAVLSNGI
GPVYELLGWTVPETIGFDIH-PGWKV-VLTPRVPVLASTSTPPLFSSLI-TEFDWVVHPG
GLKVLMTVEKIMGISP-AQLRASYDVYKKHGNCSAATIFSVFNRLRQKDKEHVVGLAFGP
GVAVEMCV
>Exigl1|829394
LCILGIGVAYPPELITPDFEESAVNRKTGIEQRAFL-PSIEAISDAFRNEVPKLAVPAAQ
RALA-DHDLTHVVCTTVTD-SSNPGFDVHLIDALGIVERCLLAGIGCAGGLAALRAAANT
VLARR-G--E-CVNVLVVAMEVVSGFKTMELAHAVSQGQLNVAVSLFSDCAAALVLTSRD
-AAYRVLGFTLPGTLRYDVN-PGWKA-IISPKLPQMTSTSVRPLFDDLLPEDVDWALHPG
GAAILRACGETLGLNADDHLRASWSVYRKRGNSSSATVISVLQTLRGGQREWVVVVAFGP
GVTVEMVV
>Mycvit1|1188581
LRITGFGIAYPSNVVPTALEKLAINRRTGIKTHSLIPPSIKEVSEIFL-KGLALALSASR
RAID-EHEITHVVATTCTN-SSNPGFDAFLAQELGLVEKVLLHGIGCAGGLAALRLAASL
CQAAARG--E-PAHVLLIACEITSSMRRDELARISRDQQVRIGVTLFGDGASALILSLDP
SGIYELVNWTVPDTLRIDVD-AGFKP-TLSARIPNLTAPCTPALYETLLPQDFDWAVHPG
GAAILSAIQTEMLLNK-EHMKASWEVYENHGNTSSASVLSVLDTVRR--GEWVMSVAFGP
GVAAEGVL
>Rorror1|784507
IKITGLGVAYPPTRVPTEVNKGALNRTSGIKTRSMVPPTIDEISKLFH-SGVKLTVSAAR
AAIA-EDAINYMIASTCTD-SSSPGYDLLVARELGLMERVLLHGVGCTGGLAGLRLAASL
CHAAARG--G-TANILVVACEIMTSGGRNELEIIVRDQQIRAAPIIFGDGASALMVSL--
-GIFEIVHSALPGTLSVNVT-PGFRE-TMSPELPAVISSNIPVLYENLLPVNFDWPIHTS
SMHFIDSAAKLMGIQRDDHLQATWKVFQHYGNTSSASVFAVLDESRR-------------
--------
>Cytmel1|1282012
LKVVGVAPGYPKQHVSQSLKEYAIATKTGIEFRSSASPTIDQQRELFH-TGVQLAADAAR
KALA-ESQVTHIIAVSSMV-FSNPGLDLRVAQQLGLIERVVLHGVGCSGGLAGLRHAANI
ACGYKMN--R-PARILVVVAELGTLSLRNELDRVHSTQQILIPSTIFADAGSALILSNGI
GPVYDLLAWTVDNSIALDMD-VGWRA-NLTYRVPKLTSSSVPPIFASLSASDIDWAIHPG
GAKVLIDICKIMGLTE-EHCRASWDVYRSHGNTSGATIFSVLHRLRQEDRDLVLATAFGP
GVSVETCV
>Cytmel1|1424582
LQIVGVAPGYPKRHVPQDLREYAIASKTGIIQRACASPTIDLQRELFH-AGVDLAVGAAR
KVIA-ESQITHIIAVSSMV-FSNPGVDFRVAQALGLVERVVLHGVGCSGGLAGVRHAANI
ACGYKMN--R-PARILIVAVELGTVSLRTELDKIHRTQQVLIPATLFADAASALMLSNGI
GPVYDLLAWTVDDSIAFDAD-VGWSA-TLTHRVPKLTSTSVPSVFASITAADFDWAIHPG
GAKVLVDVCKVMGLTE-EHCRASWDIYRNHGNTSSATIFSVLNRLRQEDRDFVLATAFGP
GVSVETCV
>Myc59_1|1958176
LKITGIGVAYPPDLVPVELDKTAINRRSGIKTRSQVIPSIKAICDIFL-KGLALAVSAAR
SAIQ-EEEITHVVATTCTG-SSNPGYDVLLARELGLVEKVLLHGVGCSGGLAGLRLASIC
ATLLH------GECCVLS--------LDCGA--------------------PENEASDVG
-GIYEVINSIFPESLTFNIT-PDL------------TGPSIPILYESLLPADFDWPIHTG
GAAFLKSAAKAMGLEKE-HMKASWDVYENHGNSSSASVFCVLDVSRR--REWAVCVGFGP
GLAGEGVL
>Myc59_1|2167317
LKIAGLSVAYPPNLVTVELDKLAINRRTGIKTRSVIPPTIKEITELFL-KGVALAISASR
SAIK-EDEITHVVATTCTA-SSNPGFDCFVAQELGLVERVLLHGVGCAGGLAGLRLAASL
CQAAARG--Q-PAHVLFVACEITSSMRRGELESISRDQDVRLGITLFGDGASALILSLDY
GGIYELVNWTTPDTLRIDVD-SGFKP-TLSARIPTLTAPCTPQIYDALLPVDFDWAMHPG
GATILSTAQKMMQLDK-DHMKASWQVYENHGNTSSVSVLSVLHTLRG--REWVVSVAFGP
GVTAEGAL
>Mycreb1|1175656
LKITGIGVAYPPTLVPAELEKTAINRSSGVKTRSLAVPTINTISEIFA-KGVALAVSAAR
LAIE-ESEITHVVSTTCTT-SSNPGYDVLLAAEIGLVESVLLHGVGCSGGLAAIRLATSL
CHTAARG--R-GANVLVVACEICSTGWRNGLELIDREQRVRVGLTLFGDGAGALVLSLDD
GGIFEIVATLLPGTLRFDVS-PGWKE-TISPRLPEVITSVLPSLYKGVLPTDFDWPVHTG
GTSILRSIEKAMGIGK-EHTKASWEVYQNQGNTSSSSVLCVLDMSRR--REWCISVGFGP
GLCGEALL
>Mycreb1|1142006
LKITGLAVAYPPRLVPVELSDFAINRRTGIKTLSLAPPSVSEVAELFR-AGVPLAVAASR
NAVD-EEDITHVVATTCTT-SSNPGFDCYVAQELGLIERVLLHGVGCAGGLAALRLAASL
CQSAARD--E-PAHVLVVACEITSSMRRAELEKISREQKVRVGITLFGDGSSALVLSLDY
GGIYELVNWTVPDTLRVEVT-SGFAP-TLSNQIPALTGPCAPLLYHTLLPKDFDWAMHPG
GAAILTATQNALQVDK-EHMKSSWEVYEKHGNTSSVTVLSVLNAVRG--REWVVSEAFGP
GITAEGVL
>Mycreb1|1365800
LKITGMGVAYPPNLLTSGLEKTAINRNSGIRTRSVAIPTIKTISEIYS-KGVALAVSAAR
LAIE-ENEITHVVSTTCTN-SSNPGYDAFLARELGLVERVLLHGIGCTGGLAAIRLASSL
CHSAAKG--R-PANVLVVACETPSTLWRNELESADRDQDVRPGVAVFADGAGALVISLDY
GGIFEVVAALVPGTLSFNIG-PGWQE-KMSPRFFELIGPVVASLYKNLLQSDFDWPVTTG
GTVFLRSVQKAMGIEK-ENMEASWEVYENHGNTSSSSVLCVLETSRR--REWCISVCLGP
GLCSEALL
>Mycreb1|1365803
VKITGMGVAYPPTEVLGELEKTAINRGSGIKSRSVAVPTIKTLADIFV-KGVALAVSAAR
LAIE-EDEITHVVSTTCTA-SSNPGYDAFLARELGLVEKVLLHGVGCSGGLAAIRLASSL
CYTAARG--R-PAHVLVVACEICSTHWRNGLELVDREQAVRVGLTLFGDGAGALVVSLDS
GGIFEVVATLLPDTLRFDVS-PGWVE-TISPRLPEVIAYALPSLCESLLNADFDWPVHTG
GTAILRTVEHAMGIEK-EHTRASWEVYQNHGNTSSSSVLCVLDTSRR--REWCISVGFGP
GLCGEALL
>Bjead1_1|142184
LRIMGIASEYPENTCNAQFRDFAINENTGIDTRSTVAPTIDQLSSFFL-AGVRIATRAAR
KAIE-ESAITHVVAVTCTN-SANPGFDYYMARELCLVERTLLHGVGCAGGLAALRTAANI
ALGAALD--R-PARVLVVACELASLMARSELDSLSANQELRIGVTIFSDGASALVLSNGI
GPLYDLLAWTVPDTIGFDVH-PGWKV-VLTPRVPALAAASAPHLFESLIASDFDWALHPG
GAKVLTSCQKTLGLGA-DHLRASYDVYRKHGNSSSATVFSVLNRLRQ--REHVVGCAFGP
GVVVEMCV
>Mycrub1|926698
LKITGFGIAYPPNLVPTALEKLAINRRTGIKTHSLIPPSIKEVTEIYL-KGLALALSASR
HALD-EEEITHVVATTCTN-SSNPGFDTFLAQELGLVEKVLLHGVGCAGGLAGLRLAASL
CQAAARG--E-PAHVLLVACEITSTMRRNELEKISREQQIRIGITLFGDGAGALILSLDP
GGIYELVNWTVPDTLRIDVD-AGFNP-TLSARIPTLTAPCTPVLYDTLLPKDFDWALHPG
GAAILSAIEAEMQLDK-QHTKASWDVYENHGNTSSVSVLCVLDTVRR--REWVMSAAFGP
GVAAEGVL
>Mycrub1|388412
LKITGFGIAYPPNLVPTALEKLAINRRTGIKTHSLIPPSIKEVTEIYL-KGLALALSASR
RALD-EEEITHVVATTCTN-SSNPGFDTFLAQELGLVEKVLLHGVGCAGGLAGLRLAASL
CQAAARG--E-PTHVLLIACEITSTMRRNELEKISREQQIRIGITLFGDGAGALILSLDP
GGIYELVNWTVPDTLRIDVD-AGFNP-TLSARIPTLTAPCTPVLYDTLLPKDFDWALHPG
GAAILFAIEAEMQLDK-SHTKASWDVYENHGNTSSVSVLCVLDTVRR--REWVMSAAFGP
GVAAEGVL
>Mycrub1|1219374
LKVTGFGIAYPPHLVPTTLKKLAINRRTGIKTHSLIPASIKETGEIFL-KGVALAVSASR
QAID-EEEITHIVATTCTN-SSNPGYDSFLAQELGLVEKVLLHGVGCAGGLAALRLAASL
CQSAARG--E-PAHVLLSTCEISSNMLRHELKIINRDQQVL-------------------
-AIYELVNWTVPDTLRIDVT-SDP-------------------------PQNFDWAVHPG
GAAILMGIQAAMGVKK-EHMRASWD-YENHGNTSSVSVIHVLDTVRR--REWVMSAAFEP
GVAAEGAL
>Mychae1|1030879
LKITGLGTVYPQNLVPTALEKLAINRRTGIKTHSLIPASIQEVSEIFV-KGLPLAISASR
RAIS-EDEITHVVATTCTN-SSNPGFDSFLAQELGLVEKVLLHGIGCAGGLAGLRLAASL
CQASARG--Q-SAHILLIACEITSSMRRDELERISRDQQVRIGITLFGDGASALILSLDP
GGIYELVNWTVPDSLRIDVD-AGFKP-TFSTRVPSLTAACTPLLYDTLLPKDFDWAIHPG
GAAILSAIQTEMSIDR-EHMKASWDVYENHGNTSSVSVLSVLDNMRR--REWVVSAAFGP
GVAAEAVL
>Phaca1|249916
LHIMGIASQYPDHAVGVQFREFVFNESTGIDTRHTIAPTIDQLSEYFL-KGVKIAAAASS
KAIE-ESEITHVIAVTCTN-SANPGYDYYVARELGLVERTLLHGVGCAGGLAALRNAANI
ALGATLN--R-PARILIVACELTSLLIRSELDLMQKTGNFRIGAAIFSDCASAAVLSNGI
GPVYDLLGWTVPETIGFDIH-PGWNA-VLTPKVPAIAAAGTPPVFGSLLAADFDWAVHPG
GAKVLLSVGKVLGLPL-EHLRASWDIYKNRGNSSSATILSVMHRLREPDRENVVAVAFGP
SVAVEMCI
>Phaca1|249918
LAIVGIGVQYPPYACKPQLKKLAINENTGIDTRSVSPPTVDELSDFFL-SGVKLAVDASR
RAIE-ESELTHLVATTCTN-SANPGYDYYVARDLGVVERTLLHGVGCAGGLAALRTAANI
ALLASLH--R-PARVLVVASELVSPLARSELESLTQNQELRIGVTLYSDGASALVLSNGV
GPLYDLLAWTLPDTITFDVH-PGWKV-NLTPRVPALSCAAVPPLFNSLLAQDFDWALHPS
GTKVISGVQKLLNLTP-DHLRASYDVYKNHGNTSSATLFSILDRLRR--REHAVACAFGP
GVTVEMCI
>Galinc1|344920
LKIIGLGVQYPPNRAYPHIEEFVINRKTMIHGRSVLPPLITSIAEHFL-KSVPLAVSAAR
KALA-DAAITHVVACSCTD-ASNPGYDVAVCEQLGIVPRDLLCGMGCAGGMAVLRVATSM
AISARMG--R-DATILCVATESVSGLITGELAGIIKTGQVNVGITLFSDCSSAVILSTKA
PGVYSIHAFTIPGTLRHDIN-EGWHV-VLSQKLPAVTAAVVGPLFSSLVPADMDWACHPG
GAAILAAIGESYGLDATDHLRASWGVYQNRGNSSSATIYSVLQTLRGGKREWVLAAAFGP
GVTVEMAL
>Phlcen1|7834
LQIVGLGVEYPPHLCSPRLKKLAINENTGIEKRSVVPPTIEELSHFFL-TGVRLAVGASR
AAIH-ESEITHVVATTCTN-SANPGYDYYVARELGLVERTLLHGVGCAGGLAALRTAANL
ALTATMQ--T-PARILVVSCELTSVMARSELDLLTRNQELRVGVTLFSDGASALVLSNCV
GPLYDLLAWTIPDTIRFDVH-PGWKV-NLSSRVPALAATSVPPLFNSLIPQDFDWALHPG
GAKVITGVQNLLSLTP-HHLRASYDVYKHHGNSSGATIFSVLHRLRE--RDHVVACAFGP
GVAVEMCI
>Phlcen1|7835
LHIMGVGSQYPEHTVSPQFREFAINENTGIDVRSAAAPTIDQLSEIFL-TGVKLAVGASR
KAIE-ESQITHVVATTCTN-SANPGYDYYVARELGLVERTLLHGVGCAGGLAVLRNAANI
ALGASLG--R-PARILVVTCELASLMARSELDSLNQDQDLRIGMTIFSDGSSAVVLSNGI
GPVFDLLAWTLPETIGFDVH-PGWKV-ILTPRVPALASTSAPPLLNSLL-QDFDWALHPG
GAKVLTSVQKLLGLTP-HHLRASYDVYKNHGNSSGATIFSVLNRLR--DREHVVGCAFGP
GVAIEMCV
>Mycros1|1161140
FQVTGFGIAYPPHLVPTELEKLAINRRTGIKTHSLIPISIKEVTEIFL-KGMALAIAASR
RAIA-EDEITHVVGTTCTN-VSNPGFDCLLAQELGLVEKVLLQGVGCAGGLAGLRLAASL
CQAAARG--E-PAHVLLVACEITSTMRRDELEIISREQKVRIGPTLFGDGASALILSLTP
GGIYELVNWTVPDTLRIDVY-AGFKP-TLSARIPTLTAPCTPPLYETLLPREFDWAVHPG
GAAILSMIQQTMLLDR-DHMKASWEVYENHGNTSSASVLSVLDTVRR--REWVMSVAFGP
GVCAEGVL
>Phlrad1|141829
LHILGIGVEYPQHICTPRLRRFAINENTGIDVRSVAAPSIQELSDFFL-TGVKLATWASR
KAIG-ESELTHMVSSTCTN-SANPGYDYYVARELGLVERTLLHGVGCAGGLAALRTAANL
ALTASMG--A-PARILVVTCELASLLVRSELDTLTRDQDLRVGLTLFSDGASALVLSNGL
GPIYDLLGWTIPETISFDVH-TGWKV-NLTPRVPALTATSVPPLFNSLLPQDFDWALHPG
GAKVLTGVQKLLNLSP-HHLRASHDVYKNHGNSSGATILSVLSRLRE--RENVVACAFGP
GVVVEMCI
>Phlrad1|141831
LNIMGVGSQYPEGSVTAQLREFAINENTGIDARSVVAPTIDELSDIFL-TGVKLAAGASR
RAIE-ESQITHVVATTCTN-SANPGFDYFVAKELGLVERTLLHGVGCAGGLAALRNAANI
ALGLSMK--R-PARVLVIALELASLLVRSELDSLIQNKELRIGLTIFSDGASAAVLSNGI
GPVYELLGWTVPETIGFDVH-PGWKV-ILTPRVPTLASVSTPPLLAALL-SEFDWVVHPG
GLKVLMSVEKIMGLSP-SLLRASYDVYKNHGNCSGATIFSVFNRLRQKDKEHIVGLAFGP
GVAVEMCI
>Panst_LUM_1_1|3189165
VKIIGFGVAYPPTLVPAGMNQTAMNRRSGIKTRAMVAPPIGAISELFL-NGVKLAVSAAR
AAMT-EEGITHLVASTCTN-SSNPGYDLLVARALGLVERVLLHGVGCTGGLAGLRLAASL
CHAAARG--D-AANVLVVACEVLSSFARNELDSIARDQEIRAAPIIFGDGASAAMLSIKD
-GIYEIVHCAVPGTLTANLT-PGWKE-TANPHLPSLISSNIPVLYENLLPADLDWPVHAS
SAHFLNEAVKLMGIDK-ENLKASWEVYENQGNTSSSSVFCVLDMSRQ--REWAVSLAFGP
GLLAEAVL
>Irplac1|1214919
LQILAVGVEYPAFTRPQSTRDYAIANKTGIDSRNFASPLIDKQREMFL-SGVDQATAAAR
KALA-ERHITHVIGVSSMA-FSNPGFEFYVAQNLGLVERVVLHGVGCSGGLAGLRNAANI
ACGMSLG--R-PARILVVSTELSSASTRNELDMIHNSQEVRIPAALFGDAATAIVLSNGI
GPVYDVYAWTLDDCIALDVY-PGWRV-NLTGRVPKLTANAVPGVFHDLVPADIDWAVHPG
GAKILIDVVKKMNLTD-DHVRASWDIYKNHGNTASATIFSVLNRLRKPDREWVVGFAFGP
GISVETCV
>Irplac1|1215172
LQVVGVASAYPERHVPQKLLREYIAERTGIKMRSCASPNVEQQRELFL-TGVQLATQAAC
TAIA-ESQITHIIAVSSTA-FSNPGIDYYIARELGLVERACLQGVGCAGGLAGLRHAAQL
ACGSALG--R-PARILVVSVELATLCARNELDRIHHNQEILIPSTLFADAGSALILSNCI
GSVYDLLGWTVEESLRLDLA-AGWHA-SLSHKIPKLTSSSVPRVFSSITPTDFDWALHPG
GAKVLTEVTKVMGLTG-EHMRASWDIYRKHGNTSSATIFSVLSRLRED-RDFVIACAFGP
GISVETCI
>Mycbel1|803600
LKITGFGVAYPPNPTPSGLDKLAINKH---------------------------------
---T-EDAITHVVATTCTN-SSNPGYDSFLAQDLGLVEKVLLHGVGCAGGLAALRLAASL
CQAAARG--E-PAHVLVVACEITSLTGREELELISREQEVRIGITLFTDGASALVLSLD-
-GIFELVNWTVPDTLAFSLS-AGFMP-TLSARIPSLTAPCAPLLLETLLAADFDWAVHPG
GAAILTAIQAVMKLDQE-HMRASWEVYENHGNTSSVTILSVLDTVRR--REWVMGVAFGP
GICAEGVL
>Mycbel1|949230
LKVTGFGVAYPPNLTPTGLEKLAINKHTRIKSHSLIPPSIEEVTEIFM-KGLPLALSASR
CAMA-EDAITHVVATTCTS-SSNPGYDSFLAQDLGLVEKVLLHGVGCAGGLAALRLAASL
CQAAARG--E-PAHVLVVACEITSPMRRDELELISREQEVRIGVTLFGDGASALVLSLDR
AGIFELVNWTVPDTLEISVG-VGFKP-TLSARIPSLTAPCTPLLYDTLLASDFDWAVHPG
GAAILSAIQAVMKLDR-EHMKASWEVYETHGNTSSVTILSVLNTVRR--REWVMGAAFGP
GISAEGVL
>Trace1|1348192
VQVLGLGVAYPPDNMYPDFDELTINRKTGIEKRSIL-PTIDLISDAFR-KAVPLAGQAAR
KALA-DSELTHVVCCTVTD-SSNPGFDVDLVNHLGLIERYLLAGVGCAGGLATIRTATNV
ILAAKVG--R-PATVLVVATEVVSPFATMELERAQKSGEVNVAATLFSDCASALVMSYAG
GGVYSLYAYTLPDTLRYNVN-SGWNV-VLSPKLPALTSGALEPALRKLLPAEFDWAVHPG
GAAILKACGEKMGLADDDQLRASWGVYTKHGNSSSATIFSVLEALRAGKREWVAAVAFGP
GVTLEMAI
>Trace1|965590
LYVVGVAPCYPERHNPQKLRNYAIADNAGIDYRACAPPTLARQRELYL-TGVGLTVNAAR
KAIA-EAEITHIVGVSSTT-FSNPGMDYFVAQALGLVERVLLHGVGCAGGLAGLRTAAQL
ACAATLR--R-PARVLIVACELGTVSLRTELDIITKTQEVHIPVALFADAGSALILSNTV
GPVYELLGWTVPETITFDIT-PGWHA-GLTHRVPKIASTALPPAFASLTASEYDWAIHPG
GAKVLLDAQKVMGLTP-EHTRASWDVYRRHGNTSSATIFSVLSRLREPERSHVLACAFGP
GVVVEGCV
>Mycsan1|89409
LKITGFGISYPASS-PAVLDKIAINRRTGIKAHSLIPESIKETSEIFL-KGLALALSASR
LAIA-EDEITHVVATTCTN-SSNPGYDSFLAQELGLVEKVLLHGVGCAGGLAALRLAASF
CQSAARG--E-PAHVLVNACEITSSMLRDELKIIDRDQQVRLGITLFGDGAASLVLSLDP
GAIYELVNWTVPDTLRIDVT-SGFKP-TLSARIPTLTAPCTPLLYADLLPTNFDWAVHPG
GAAILAGIQTAMRLEK-EHMKASWEVYENHGNTSSVSVIHVLDTLRR--REWVMSAAFGP
GVTAEGCL
>Mycsan1|89542
LKITGFGISYPASS-PAALDKIAINRRTGIKAHSLIPESIKETSEIFL-KGLALALSASR
LAIA-EDEITHVVATTCTN-SSNPGYDSFLAQELGLVEKVLLNGVGCAGGLAALRLAASF
CQSAARG--E-PAHVLVNACEITSSMLRDELKIIDRDQQVRLGITLFGDGAASLVLSLDP
DAIYELVNWTVPDTLRIDVT-SGFKP-TLSSRIPTLTAPCTPLLYDDLLPANFDWAVHPG
GAAILAGIQAAMRLEK-DHMKASWEVYENHGNTSSVSVIHVLDTLRR--REWVMSAAFGP
GVTAEGCL
>Mycsan1|848303
LKITGFGTAYPPYLAPTPLEKLAINRRTGIKTYSLIPASIKEVSEIFL-KGLPLAISASR
HAIS-EEEITHVVGTTCTN-SSNPGFDSFLAQELGLVEKVLLHGVGCAGGLAGLRLAASL
CQAAARG--E-PAHVLVVACEITSTMKRTELERISRDQQVEIGVTLFADGASALILSLDP
GGIYELVNWTVPDSIRVEVD-AGFKT-TLSTRIPSLTVPCTPLLYNTLLPQDFDWAVHAG
GAAILSGIQAVMSLDR-DHMKASWDVYENHGNTASASVLNVLNTSRR--KEWVLSAAFGP
GVVAEGML
>Mycsan1|1022340
LKITGFGIASPPSV-PSALDEIAINRRTGIKAHSVIPESIKETSEIFL-KGLALALSASR
LAIA-EDEITHVVATTCTN-SSNPGYDSFLAQELGLVEKVLLHGVGCAGGLAALRLAASF
CQSAARG--E-PAHVLVNACEITSTMLRDELKIIDRDQQVRVGITLFSDGAASLVLSLDT
GAIYELVNWTVPDTLRVDVS-PGFKP-TLSARIPTLTAPCTPLMYDDLLPRDFDWAVHPG
GATILAGVQTAMRLEK-EHVRASWEVYENHGNTSSASVIHVLDTLRR--REWVMSAAFGP
GVAIEGCL
>Mycsan1|946141
LKITGFGIASPPAV-PSALDKVAINRRTGIKARSVIPESIKETTEIFL-KGLALALSASR
LAIA-EDEITHVVATTCTN-SSNPGYDSLLAQELGLVEKVLLHGVGCAGGLAALRLAASF
CQSAARG--E-PAHVLVNACEITSSMLRDELKIIDRDQQVRLGITLFSDGAASLVLSLDP
GAIYELVNWTVPDTLRVDVT-SGFKP-LLSARIPTLTAPCTPLLYDTLLPKDFDWAVHPG
GAAILAGVQAVMHVEK-EHVRASWEVYENHGNTSSVSVIHVLDTLRR--REWVMSAAFGP
GVTAEGSL
>Phchr2|2678047
LAVVGIGVQCPLYACRPSLKRLAINENTGIDARPAVPPTIDELSGFFM-RGVGLAVAASR
KAIQ-ESQLTHLVATTCTN-SSNPGYDYHVARLLGIVERTLLHGVGCAGGLAALRTAANA
ALLAALG--K-PARILVVACEIVSTLARSELASVTQHQGLRIGVTLYSDGASAVVLSNGL
GPLYRLLAWTAPETMVLSVH-PGWKV-DLTPRVPALSCTSVPPLFHSLLAEDFDWAVHPG
GAKVISGVQQLLGLTP-DHLRASYDIYRHRGNSSSAAIFSVLDRLRE--REHVVACAFGP
GVTTEMCI
>Phchr2|2897723
LHIMGIAAEYPEHICSTQFKEFCVHENTGIETRRTASPTIDQLSDFYL-KGVELAVGASR
KAIE-ESEITHVVATTCTN-SANPGYDYFVARELGLVERTLLHGVGCAGGLTALRTAANI
ALGASMQ--R-PARILVVACELSSLLVRSELDSMQETGELRIGVSIFSDGASAVLLSNGI
GPVYDLLGWTVPETIGFDVH-PGWKV-ILTPKVPAITATGAPPVFAALVAADFDWALHPG
GAKVLTSVQKVLGLST-EHLRASYETYRTKGNSSSATIFSVMNRLRQPDRSNVVACAFGP
GVAIEMAI
>Phchr2|2898034
LTIVGIGVQYPPYACKPHLKKLAINENTGINTRSVAPPTIDELSDFFL-SGVRLAVDASK
KAIE-ESELTHLVATTCTN-SANPGYDYHVARDLGIVERTLLHGVGCAGGLAALRTAANI
ALLAALH--K-PARILVVASEIVSTLARSELESLTQHQELRIGMTLYSDGASALVLSNGI
GPLYDLLAWTLPETIMFDVH-PGWKV-TLTPRVPVLSCTAVPPLFNSLL-QDFDWALHPS
GAKVLTGVQQLLDLTP-DHLRASYDVYRNHGNSSSATLFSILDRLR--QREHAVACAFGP
GVTVEMCI
>Myclat1|1121858
IKITGIGVAYPPNSEGLELDKAAFSRSTGIKSRSLVIMGVDEMSAIFL-KGVALAVSAAR
AAIK-DGDITHVVSSTCTN-SSNPGYDVLVARDLGLVEKVLLHGVGCTGGLAGLRLASTL
CDAAARG--R-PANVLVVASEITSPLGRWYLDCLDKNQEFPIGLAIYGDGASALVVSLDT
NGIFEVVSSIVPGTLTFNVT-PGWKE-HTSPQVPQTYRNSIPIIYKGLLPSDFDWPIQGS
-YFLINAVKRALGLDRD-NFKASWELYENYANTSSSSFGCALDISRR--KEWLVSVGFGG
GVAGEAVL
>Myclat1|1041585
LKITGLGVAYPPDLVPVELDKTAINRSSGIKTRAMTAPSIKAICDLFL-TGLALAVSAAR
AAIA-EDEITHVVATTCTS-SSNPGYDLLLARELGLVEKVLLHGVGCSGGLAGLRLASNL
CHTAARG--R-SANVLVVACEITSSFARNELECIDRDQDVRIGLALFADGASALVLSLDH
GGIFEVITSALPGTLTFNIG-PGWKE-IISPKLPILTGSNIPTLYEALLPSGFDWPIHTG
GTAFLNSAIKSLGIER-EHLKASWEVYENKGNTSSSSVFCVLDLSRR--REWVVSLGFGP
GLVGEAVL
>Myclat1|1093857
LKVTGFGVAYPPYTTPVELEKLAINKRTGIKTLSLYPPSIKEVSEIFL-TGLLLAISAAR
GAIT-EDAITHVVATTCTN-SSNPGFDAFLAQDLGLVEKVLLHGVGCAGGLAALRLAASL
CQSAARG--E-PAHVLVVACELTSTMRRDELERISRDQEVRIGITLFGDGASALILSLDR
GGIYEVVNWTVPDTLRIDID-AGFKP-TLSARIPSLTTPCTSLLYNTLLAKDFDWAVHPG
GAAILTAIQDAMLLTR-EHMKASWEVYENHGNTSSVSVLSVLNTVRR--REWVMSAAFGP
GVSAEGVL
>Olipa1|744902
LAILGLGTQYPPNALPPSLRILCINDCTGIEARSSIAPSISDIHRIFV-SGVPLAVAACR
KALA-EAQITHMVASTCTD-SAHPGYDHLVARELGLVEKVLLHGVGCSGGLAGLRTAANL
CLGHTRG--L-RARILVVALEVSTTLVRSELDMIDASQETRIGVTLFSDCSSAIVLSNGI
GPIYELLGWTIPDTLGFDVD-PGWKL-VLSPRVPQLTAGVLDF------PADFDWAMHPG
GLKIMTGAEKALGITA-KHMRASYDTYKNHGNSSSATIFSVLDRLRQKDRDYVVGCAFGP
GITVEMCM
>Mycepi1|915635
VKIMGLGVAYPPALVPVELERTAINRRSGIKTRSMVAPSIKDICDLFL-EGLPLAISAAR
SAIA-EDEITHVVASTCTN-SSNPGYDLLLARELGLVERVLLHGVGCSGGLAGLRLASSL
CQTAANG--R-PANVLVVASEITSSFTRNELECVDRDQDVRIGLALFADGASALMVSLDY
GGIFEVVNAAVPGSLTFNIG-PGWKE-VISPQLPVLTSSNIPVLYNNLLPSDFDWPIHTG
GTAFLNSAIKGMGIER-EHLKASWEVYENHGNTSSSSVFSVLDLSRR--REWVVTLGFGP
GLVGEAAL
>Mycepi1|844837
LKITGFGIAYPPNLVPTELEKLAINRRTGIKTHSLIPPSIKEVSEIFL-KGLALAIAASR
LAVT-ENQVTHVVATTCTN-SSNPGFDSFLAQELGLVEKVLLHGVGCAGGLAGLRLAASL
CQAAARG--E-PAHVLLIACEITSSMRRDELMRIDRDQQIRIGVTLFGDGASALILSLDP
GGIYELINWTVPDTLRIDVD-AGFKP-TLSARIPSLTAPCTPLLYNTLLPKDFDWAMHPG
GGAILSAIQDVMKLDK-EHMKASWDVYENHGNTSSVSVLSVLDTVRR--REWVMSAAFGP
GVTAEGVL
>Mycepi1|836507
LKIVGFGIAYPLNLVPTELEKLAINRRTGIKTRSLIPPSIKEVSEIFL-KGVALAVTASR
LAVA-EEQVTHVVATTCTN-SSNPGFDSFLAQELGLVEKVLLHGLGCAGGLAGLRLAASL
CHAAARG--E-PAHVLLIACQITSSVTR-------DELEVRIGVTLFGDGTSALILSLDP
GRIYELINWKTST-----------------------------------------GQCTPG
GGAILSATQDAMQLDE-EHMRTSWDVYGNHGNTSSVSVLSVLNTVRR--REWVMSVAFGP
GVAAEEVL
>Panst_KUC8834_1_1|732737
VKITGFGVAYPPTLVPAGMDQTAMNRRSGIKTRAMVAPAIDAISELFL-NGVKLAVSAAR
AAMT-EEGITHLVASTCTN-SSNPGYDLLVARALGLVERVLLHGVGCTGGLAGLRLAGSL
CHAAARG--D-AANVLVVLSSFARNELDSID----RDQEIRTAPIIFGDGASAAMLSISK
-GIYEIVHCAVPGTLTANLT-PGWKE-TANPQLPSLISSNIPVLYETLLPADLDWPVHAS
SAHFLNEAVKLMGIDKE-NLKASWEVYEHHGNTSSSSVFCVLDMSRQ--REWAVSLAFGP
GLLAEAVL
>Myccro1|904958
LKITGLGIAYPPNLVPTELDKFAINRRTGIKSHSLIPPSIKEVSEIFL-KGLALSLDASR
RAIS-EDEITHVVATTCTN-SSNPGFDSFLAQKLGLVEKVLIHGVGCAGGLAGLRLAASL
CQAAARG--E-PAHVLLIACEITSSMRRDELERISRDQQIRIGVTLFGDAAGALVLSLDP
AGIYELANWTVPDTLRIDVD-AGFEP-TLSARIPGLTAPCTPLLYDALLPRDFDWALHPG
GAAILTAIQDVMQLDR-EHMRASWDVYENHGNTSSVSVLSVLDTLRR--REWVMSAAFGP
GVTAEGVL
>Myccro1|920884
VKITGIGVAYPSSQVYAELTAAALNRRSGIKSRSQIVSTIREISELFL-KGVALSVSAAR
QAIQ-EEDITHVVATTCTN-SSNPGYDTLVAKALNLVERVLLHGVGCSGGLAGLRLAPNL
CHTAARG--K-SAHVLVLASEINSSFGRYGLECIDKDQDVRVGVALFGDGAGALLLSLDY
DGIFEVINCLIPETLRFDVC-PGWKE-TISPRLPVVVGQWIPTLYQDLRPADFDWPIHTG
GAAVLKSAAHAMSIGE-EHLKASWQVYENYGNTSSSSVLAVLDTTRR--REWAISMAFGP
GLVGEAVM
>Cervir1|2022348
LHVMGIGSQYPEHTVTAQFREFAINENTGIDVRSAAAPTIDQLSEFFL-RGVKLSVSSSR
KAIE-ESEITHVVATTCTN-SANPGFDYYVAKELGLVQRTLMHGVGCAGGLAALRVAANI
ACGASMN--Q-PARILVVTCELASLMARSELESLHEGQELRIGITIFSDGSSALVLSNGI
GPVFDLLGWTVPETIGFDVH-PGWKV-ILTPRVPTLASTGAPNVYDALVASDFDWVLHPG
GLKVIMQVQKAMGLQA-EHLRASYDIYKNHGNCSAATIFSVLNRLRQADRDHVVGCAFGP
GVAIEMCV
>Cervir1|1842948
LSIVGLGTQYPPYACSPHLKRLAINENTGIETRSVAAPTINELSDFFL-TGVQLAVSASR
KAIA-ESQITHIVATTCTN-SANPGYDYYVARELGVVERTLLHGVGCAGGLAALRTAANF
ALLASMQ--R-PARILVVACELASTMARSELDSLTENQELRIGVTLFSDGASALVVSNGI
GPLYDLLAWTLPQTISFDVH-PGWKI-NLTSRVPALSCTSVPPLFNSLL-QDFDWALHPG
GAKVITGVQKLLSLTP-DHLRASYDVYRNHGNSSGATIFSVLDRLR--HREHVVACAFGP
GVTTEMCM
>Cervir1|2013684
LHILAIGCEHPEFRVDTQLREFAITAQTGIESRSCSVPTVGQQGQLFI-EGTKVVAAAAR
KAIQ-ESDITHHSR--------TRATTFFMAKELGLVERILIHGNACSGGMAALRTAANI
ACGATLK--R-PARILVTCLEMSTLCMREELELIHERQEVRLPITLFGDAGTALIVSNDV
GPIYDILGWYVPETSSYSVQ-AGWQA-QLSHQVPMLSSRSVQPIFDDLLPPNGPHAVHAS
GLRILTELQSQLRLTD-NHLRASYAAYRKNGSTSSAMIYSVLNELR---RDNVFACGFGP
GIAVETCV
>Cervir1|2013686
LHIFGIGVEYPEARVDTQLREFAISSKTGIDSRACAVPTVNQQGKLFI-EGTKIVAAAAR
KAIQ-EADITHVVATSSTA-FTNPGYDFFLVQELGLVERTLVHGVGCSGGMAALRVAANL
ACGSTLG--H-SARILVVCLEMSTLCTREELDLIHERQEVRIPITLFGDAATALIVGNGV
G-----FAEFVPETITYHVQ-AGWEP-TLSHRVPTLTSMAVQPIFEDLVAQDFDWAVHPG
GLKVITEVQNRLRLTP-DHLRASYYVYKNYGNTSSATIFSVLNQLRH--RDHIVACAFGP
GITVETCM
>Mycalb1|834175
LKITGFGIAYPPNLVPTALEKLAINRRTEIKTHSLIPPSIKEVSEIFL-EGLALALSASR
LAIA-EDEITHVVATTCTN-SSNPGFDSFLAKELGLVEKVLLHGVGCAGGLAALRLAASL
CQAAARG--E-PAHVLVNACEITSSMRRDELDRINRDQQVRIGITLFGDGAGALILSLDP
GGIYELVNWTVPDTLRIDVD-AGFKP-TLSARIPSLTAPCTPIVYDTLLPRDFDWALHPG
GAAILTAIQTEMSIDR-EHMKASWDVYENHGNTSSVSVLSVLDVARR--REWVMSAAFGP
GVAAEGVL
>Flafl1|1311017
LQIVGVAPAYPERHVPQKLREYAIAEKTGIEMRACASPDVEQQRELFV-TGVTLAAQAAR
TAIT-ESQITHIIAVSSTA-FSNPGLDYYVARELGLVERACLQGVGCAGGLAGVRQAASL
AYGYQMG--W-PARILVVSAELATICARNELDRIHHNQEVLIPSTLFADAGSALILSNCV
GFVYDLLGWTIENSIRFDLA-AGWRA-ALSPKIPKVTSSSIPHVFSSLIATDFDWALHPG
GAKVLIEVAKVMNLTE-EHMRASWDVYRRHGNTSSAAIFSVLSRLREDDRDFVVACAFGP
GVSVETCI
>Flafl1|864580
LQILAVGVEYPAFARSQVTKDYAIAGKTGIDSRNFASPLIDKQRQMFL-TGVDQATAAAR
KALA-ERHITHVVGVSSMA-FSNPGFEFFVAENLGLIERVVLHGVGCSGGLAALRNAANI
ACGQSLG--R-PARILVVSTELSSTSTRNELDMIHKSQEVRIPATLFGDAASALVLSNGI
GPIYDVYAWTLEDCVALDVY-PGWRV-NLTSRVPKLTSSSVPSIYNDLIPSDIDWAVHPG
GAKVLTDLVKKMDLTD-DHVRASWDIYKNHGNTASATIFSVLNRLRKEDREWVIGFAFGP
GISVETCV
>Lepmol1|959691
LSIVGLGTQYPPYACSPHLKRLAINENTGIDTRSVAAPTISELSDFFL-TGVQLAVSASR
KAIA-ESQITHIVATTCTN-SANPGYDYFVARELGVVERTLLHGVGCAGGLAALRTAANF
ALLASMQ--R-PARILVVACELASMMARSELDSLTENQELRIGVTLFSDGASALVVSNGI
GPLYDLLAWTLPQTIAFDVH-PGWKV-NLTSRVPALSCTSVPPLFNSLI-QDFDWALHPG
GAKVITGVQKLLSLTP-DHLRASYDVYKNHGNSSGATIFSVLDRLR--HRENVVACAFGP
GVTTEMCL
>Lepmol1|2316055
LHVMGIGSQYPEHTVTAQFREFAINENTGIDVRSAAAPTIDQLSQFFL-RGVKLSVSSSR
KAIE-ESQITHVVATTCTN-SANPGFDYFVAKELGLVQRTLLHGVGCAGGLAALRVAANI
ACGASLG--Q-SARVLVVTCELASMMARSELDSLNEGQDLRIGITIFSDGSSALILSNGI
DPVFDLLGWTVPETIGFDVH-PGWKV-ILTPRVPTLASTGAPNLFNALIADDFDWVLHPG
GLKVIVQVQKTMGLKP-EHLRASYDIYKNHGNCSAATIFSVFNRLRQEDRDHIVGCAFGP
GVAIEMCV
>Mycfil1|1221806
LKITGFGVAYPPNLVPTALDRFAINGRTGIKTHSLLPPSIKEVSEIFL-AGVALALSASR
SAIQ-EEKITHVVSTTCTN-SSNPGFDVFLAQKLGLVEKVLLHGVGCAGGLAALRLAASL
CQAAARG--E-PSHVLVVACEITSSMRRAELESISREQQIRIGITLFGDGASALILSFDP
TGIYELVNWTVPDTLRIDVD-AGFKP-TLSARIPSLTAPCAPLLYDTLLPRDFDWAVHPG
GAAILSAIETAMVIDR-SHTRASWEVYESHGNTSSVTVLSVLDTLRR--REWVVSVAFGP
GVTAEGAL
>Mycfil1|1177376
LKITGLAVAYPPNLVPTALDRVAINRRTGIKTRSLIPPSIKEVSEIFL-KGVALAVSAAR
AAID-EEEITHVVSTTCTN-SSNPGFDVFVAQELGLVEKALLHGVGCAGGLAALRLAASL
CQAAARG--E-GAHVLVVACEITSSMLRDELESISRDQEVRIGITLFADGAAALILSLTH
SGIYELVNWTVPDTLRFDVD-AGFKA-TISPRIPSLTAPCVPLLFDTLLAKEFDWTVHPG
GAAILSAIQSAMVLDK-EHLRASWEVYENHGNTSSVAVLSVLDTLRR--REWVVSVAFGP
GVAAEGVF
>Mycgal1|1993470
LKITGLGIAYPASS-PAVLEKIAINRRTGITAHPFLPASIKEMSEIFL-KGLALALSASR
LAIA-EEEITHVVATTCTN-SSNPGYDSFLAQELGLVEKVLLHGVGCSGGLAALRLAASM
CQSAARG--E-PAHVLVNACEITSSMLRDELKIIDRDQQVRLGITLFGDGAASLILSLDP
GGIYELVNWTVPDTLRVDVS-SGQLQ-NHTIRPH----PSTHRTLHAPPPTDFDWAVHSG
GASILAGIQTAMGIEK-EHMKASWEVYENHGNTASVSVLHVLDTLRR--REWVMSAAFGP
GLTAEGCL
>Mycgal1|1912175
LKIMGLGVAYPPALVPIELDDLAINRRSGIKTRSMVAPSIKAISDIFL-DGLALAISAAR
SAIA-EDEITHVVASSCTS-SSNPGYDLLLARELGLVEKVLLHGVGCSGGLAGLRLASSL
CHTAARG--H-AANILVVASEITSSFARHELECVDRDQDVRVGLALFADGASALVLSLDH
GGIFEVVSCV-----------SGWKE-TISPQLPILSETNIPILYENLLPSEFDWPIHTG
GTAFLNSAKIAMGIEN-EHLKASFEVYENHGNTSSSSVFCVLDMSRR--REWAVSLGFGP
GLVGEAVL
>Mycgal1|1740611
LNITGFGITYPPNLAPTALEKLAINRRTGIKTHSLIPASIKEVSEIFL-KGLALAISASR
LAVS-EDEITHVVATTCTN-SSNPGFDSFLSQELGLVEKVLLHGVGCAGGLAGLRLAASL
CQAAARG--E-PAHVLLVACEITSSMRRDELERISRDQQVRIGVTLFGDGAGALILSLDP
GGIYELVNWTVPDTLRIDVD-AGFKP-TLSSRIPSLTAPCTPILYDTLLPKDFDWAIHPG
GAAILSAIQAEMRIEK-EHMKASWEVYENHGNTSSVSVLSVLDTVRR--REWVMSAAFGP
GVAAEGAL
>Mycgal1|1999990
QALLIFGVAYPPSS-PAVLEKIAINRRTGIKARSLIPASIKETSEIFL-KGLALALSASR
LAIA-EEEITHVVATTCTN-SSNPGYDSFLAQELGLVEKVLLHGVGCAGGLAALRLAASI
E-----------------RCEITSSMLRDELRIIDRDQQVRLGITLFGDGAASLILSLDP
GGIYELVNWTVPDTLRIDVT-SGFKP-TLSARIPALTAPCTPLLYDALLPTDFDWAVHPG
GGAILAGIQTAMGVEKE-HMKASWEVYENHGNTTSVSVLHVLDTLRR--REGVMSAAFGP
GVTAEGCL
>Crywi1|578722
SYILGIATQYPAIENTADTEAYFINRATRILKRPHVPPTIKTVNTIFM-DGVDLAVQAAK
KALK-DEDITHLVCNTCTA-SAYPGFDHALLMALGLTDRTLLHGVGCAGKLSALRLANQF
SL---PS--TRPPRVLVVATEVTSTLVRSELEELDRASMGNVGVCLFSDGASALVVGG--
-VSFEIEQTTLPDTLGFNVD-EGWKA-IISPRVPSLTSKAVPAMYHNLLAPSLDWLIHPG
GASILAKIEQSLSLSPTDHTRASWEVYVNKGNTSSVSIGAVMERSRM--REGCVAVSFGP
GVTVEGAL
>Cryvi1|302877
SHILGIGTAFPQDLLYPQLEDFAVNNHTQINHRPLVPPKIRDVNKVFM-EGVELALAAAK
KALK-DEDITHLVCNTCTA-SSYPGYDHAVLMALGLTDRTLLHGVGCAGGLSLVRLAHQL
SRVPVPT--SKPNRILIISTEVTSTLCRSEIDELNKASWPNVSLCLFSDGASAMVVGAAD
SSSFEVLDCTVPDTLGFNVD-EGWKA-IISQRVPKLTSQAVPQLYNRLMPNTLDWLIHPG
GSLIISKIENQLGLSCEDHTQASWNVYQNNGNTSSVSIGAVIERSRE--REGCVAVAFGP
GVTVEMCL
>Dactor1|675355
VDIVGMGVQYPPDTMSAEFERFAINRNTGIKSRSVVPKTISDCVAQFQ-VGVALGVAAAR
KAIS-ESSITHLVCVTVCT-SSNPGFDYYVAQELGLVQRTLLHGVGCTGGLALMKAATNL
ALASHLG--Q-PAVVLCVASEVASMFYRHALEDIAVKKAVSPGVTLFGDGAGAFIVTAST
KRSYSIQAYTLPCSLSVDIS-AGYNA-NLSKRVPALTAACVPPLLSALQPEEMDWALHPG
GAAIIKGVQDVMSI-SEDSLRASWEVYREHGNSASATIISVLDRMRR--KKDVLVTAFGP
GINAEMMM
>Dacruf1|2279974
---------------MPA-----ICRPGLAISPYVSVPASPAGVLELQ-SGSWDGSGRSS
QGSE-RSAVTHLVAVTCTD-NANPGFDYYLLQDLGLVERTLLQGIGCTGGLAILRTAANL
ILAARLG--R-KATVLCVSCEITSLLFRGGLEAISRTQQVNPGITLFSDCASAVLVTASE
VGIHSVLAFTIPSTLRIDVV-QGWRP-MLSRNVPAITCAAVAPLLSVVSPSEMDWALHPG
GSAILMAVQETMELQSNDQLRASWAVYAEHGNSGSATIFSVLNQLRKE-RDMVLATSFGP
GVNAEMAM
>Calco1|430574
VGIFGMGVSYGPHDMLPEFEAYAINRSTLIRKRGICPRPVEDSVALFL-AGVDLAASAAR
KALK-DREITHLVCVTVCA-SSNPGFDHYLSSALGLVQKTLLHGVGCTGGLAMLRHAAQL
VLAAQVG--GRKATVLCVASELPSLYYRHALEDVHTKGEVGPGVTLFADGAGAFVAPG--
-PIYTVRAYTLPSSLAVNIS-SGYNA-ALSRRVPALTGACALPVLAALQAGEMDWALHPG
GAAVVKAVQQAAQV-PEGRLRATWEVYGQQGNVAAVTIVGVLQAMRGWDRQDVLATAFGP
GINVEMMM
>Cercer1|734948
IGITGLGSAFPEEQMSAQFEDFAINCSTLITNRSIALPPIEEAFNLFL-SGVALGAQAAR
LALA-DSSITHLVCVTVCC-SSNPGWDLHLAQSLGLIPRTLLHGVGCLGGLSLLRQATAL
ALASHLE--R-EANILCVAAETPSLFYRHALEGIHKTGEVRPAVTLFGDGAAAMVVSTPA
PVHYLLRALTLPNSLAVPLS-SGFDA-LLSRRVPALTSSTVLPVLGALQPGELDWALHPG
GAAVLSAVQKVAHV-PRERVRASWEVYGERGNCASATVLAILQRMSQW-RKEVLATAFGP
GVGVEMVM
>Calvi1|598521
---MGLGVEYGAHPLLPEFEAYAINRSTLISQRRTAPAPVEASISLFL-SGVALAASAAR
RALS-DGEITHLVCVTVCA-SSNPGFDHYLASSLGLVQKTLLHGIGCTGGLALLRHAAQL
VLAGHMG--Q-KVTVLCVAAEMASLYYRHALEDVHRLGVVSPAVTLFADGAGAFVVSSCP
APIYTLRAYTLPLSLSVNLS-SGYNA-SLSRSVPLLTGQSFPPILSSLQAGEMDWALHPG
GAAIVKSVQKAAGV-PEERLKAVWEVYGECGNMASATVVGVLQALRGWGRRDVLATAFGP
GVGVEMIM
>Chicu1|829035
MRLVVQGLASEHGPFSTTPQFEAVNASTMIQARSGLPASIEEITALFL-SGVGMATRACT
KAID-ENAITHMVSVSCTN-TANPGFDHLVAQNLGLVEKTLLAGIGCSGGLAALRLAANL
VMAAAQG--K-KAVALVCACEVTSALARAELDRIAQTGTLHIGVVLFSDGAGALLLTNEE
DGIFELKKWSLPDTLGFDAS-AGWKV-ILSPQVPELTAKAMPQLFRSLAPEACDWAVHPG
GALILKAAEQVFQLTP-KHLWASWHIYAQHGNSSSPTVLQVLDALRR--RKQVVAIAFGP
GINAEGAL
>Sclsan1|240076
LKIVGMGVKYPPHVHTTKLETLAINRLTGVDTRSSIPATVDQLSDLFF-AGIPMSVAAGN
AAIE-EEAITHVVSTTCTH-SANPGFDHYVVKEMGLVEKALLHGVGCSGGLAALRTAANL
ALGASEQ--R-PARILVLACEITTTFARSELDTINKEQKVNIGATLFSDCASAVVLSNGV
GALYHLLGWMIPNTLRFDLS-PGWKV-ILSNRVPKKASICVGPIFEELV-ADFDWALHPG
GLTVLTGVQKAVGLTD-EHMRASIDTYINHGNSSSATIFSVMDKLR--KREHVVGTAFGP
GLGVEMMI
>Colorb1|142422
LDIIGVGTQYPPHALAASIDYLSINRFTGIEHRSSIPPSITDLHKVFM-SGVPLAVSASR
KAIE-ESEITHVVSTTCTD-SANPGFDHYVVKGLGIVEKVLLHGVGCSGGLAALRTAANL
ALGHRRG--K-PARILCVALEVSTTLVRSELESVHHTQETRIGVALFSDCASAVVLSNGI
GPVYSLLGWIIPDTLGFDVD-PGWKV-VLSPRVPKFASAAVAPTFSELLAEDFDWAMHPG
GATILTEAEKAMNITP-YHLRASYDTYINHGNSSSATIFSVMDRLRTKDRDYVVGCAFGP
GISVEMCM
>Achstr1|401522
LAVLGVAAEYPPHSLKPSLEVLSINRYTGIDQRSSIPPSITDLHNAFM-EGVPLAVNAAR
KALT-EGQVTHMVSTTCTN-SANPGYDHFVAKELGLLEKVLLHGVGCSGGLAALRTAADL
CLGHTRR--K-PARILVVALEISTTLVRSELESINALQETRIGVALFSDCAGALVLSNNI
HPIYTLLGWTIPETLGFDVD-PGWKV-VLSPRVPALTQSVLSSTFTSLMPADFDWAMHPG
GATILSGAERVLGITP-EHMRASYDTYINHGNSSSATILSVLDRLRMKDKEYVVGCAFGP
GISVEMCL
>Myche1|742610
LSILGLGTQYPPYDLKPSLEVLSINRYTGIDQRSSIPPTITELNETFM-RGVPLAVSAAR
KALA-EDQVTHMVSTTCTN-SANPGYDHFVARELRLTEKVLLHGVGCSGGLAALRTAANL
CLGHTRR--K-PARILVVALEISTTLVRSELESINASQETRIGVALFSDCASACLLSNSI
PAIYSLLGWTIPDTLGFDVD-PGWKV-VLSPRVPRLTQSVLLPTFTSLLPADFDWAMHPG
GATILSGAEQALGITP-EHMRASYDTYINHGNSSSATILSVLDRLRHKDKEHVVGCAFGP
GITVEMCM
>Ophnu1|1986485
LSIIGLGHHYPPHSLKPDLETLAINRYTGIDQRASIAPSIAELNAIFF-EGVPLAVRASE
LALA-ESQITHIVSATCTN-SANPGFDHYVAKGLGMVEKVLLHGIGCSGGLAALRTAANL
ALGHARG--K-PARILVVTLEVSTTMVRSELDSIDGSQETRIGVALFSDCGSAVILSNGI
GPIYELLGWIIPDTLGFDVD-AGWKV-VLSPRVPTMAASQLQPAFDDLMPADFDWAMHPG
GATILSGAERVLGITP-HHMRASYDTYMKHGNSSSATIFSVLDRLRDEDREYVIGCAFGP
GISVEACV
>Thite2|2110340
LSILGLGAEYPPHALEPKLDVLSINRYTGIDQRSSIPPSIADIHNAFM-TGVPLAVSAAR
KALT-EEQVTHMVSTTCTD-SANPGYDHFVAKELGLTEKVLLHGVGCSGGLAALRTAANL
CLGHTRR--K-PARILVVALEISTTLVRSELESIHALQETRIGVVLFSDCAGALLLSNDI
PPIYTLLGWTIPATLGFNVD-PGWKV-VLSPRVPALTQAVLSPVFASLLAPDFDWAMHPG
GATILSGAEQALGLTP-EHMRASYDTYIRHGNSSSATILSVLDRLRAKDREYVVGCAFGP
GIAVEMCM
>Plecuc1|7973
LSIIGVGSQYPPYNLDSDIDILSINRFTGIDKRSSIAPSIAELHKVFQ-SGVPLAVTAAQ
KAIK-ESEITHIVSTTCTD-SANPGFDHYVAKGLGIIEKVLLHGIGCSGGLATLRTAANL
ALGHRRG--K-PARILCVALEVSTTMVRSELDSIDELQETRIGVALFSDCASAVVLSNGL
GPVYELLGWIIPDSLGFDVD-PGWKV-ILTPRVPKLASAAIAPTFRDLLASDFDWAMHPG
GATILTGAEKAMGISS-YHMRASYDTYINHGNSSSATIFSVLDRLRGKERDYVVGCAFGP
GISVEMCM
>Sorbr1|133926
LSITGLGVQYPPYNLGPDLDILSINRYTGIDQRSSIPPTVDELHKVFM-SGVPLAVEASR
KAMT-ENQITHMVSTTCTD-SANPGYDHFVAKELGLLEKVLLHGIGCSGGLAALRTAANL
CLGHKRG--K-PARILVLALEVSTIMVRSELESINELQETRIGIALFSDCASAVVLSNGI
GAIYDLLGWVIPDSLGFDVD-PGWKV-VLSPRVPVLAKQSLQPTYTDLIPADFDWAMHPG
GATILSGAESAMGLTP-EHMRASYDTYINHGNSSSATIFSVLNRLREKDKEYIVGCAFGP
GINVEMCM
>Verdah1|233045
LSIIGVGTQYPPHALDQNLDVLAINRFTGIDARSSIAPSITDLHEVFV-SGIPLSVSAGR
KALD-EAQITHIVATTCTD-SANPGFDHYVAKQLGIVEKVLLHGIGCSGGLATLRTAANL
ALGHTRG--K-PARILCLALEVSTTMVRSEMDSINESQDTRIGIALFSDCGSAVVLSNGI
GPVYDLLGWIIPNSLGFDVD-VGWKV-VLSPRVPALASSVMAPTFADLLADDFDWAMHPG
GATILTGAEKAMGISS-EHMRASYDTYINHGNSSSATIFSVLDRLRSKDRDFVVGCAFGP
GITAEMCM
>Fusre1|502092
LSIIGIGAEYPPYSLDYTLNTLSINRYTGIDTRSSIAPSIAELHSLFL-SGVPLAIRAAR
KAID-ERFITHIVATTCTD-SANPGFDHFVAKGLGIVEKALLHGVGCSGGLATLRTGANL
ALGHKRG--L-PARVLCVALEVSTTMVRSELDSINELQQTRIGACLFSDCGSAAVLSNGI
GPVYDLLGWTIPDTLGFDVD-PGWKV-VLTPRVPKLTAASIGPAFNDLKAADFDWAMHPG
GATILSGAERAMDITP-EHQRASYDTYINHGNSSSATIFSVMDRLRSKDRDYVVGCAFGP
GITVEMCM
>Mictr1|651489
VFIVGLGHHYPPYVNGLEIEEYLANRKTGIKERPNIPPTISDLDHIFR-TGVDLAARACR
KAIA-DSQISHTVAATGTN-AGSPGYDLLVNDRLGVAQRMLLSGIGCAGGLAAIRAAATI
VNDATRG--R-PARVLGFACDLTSINIRCDLSILSENPETRVSMALFSDAAAAFVVCNSR
GVIYSVLDWILRGTEQCLVD-PGFRS-FMSPDLPNVTSDAVAPMLERMLATDLDWVVHPA
GLSVLDKVRENMKLGD-GQMSASFDVFESKGNSAGPTLLIVLDKLRKMRRENVVACSFGP
GVCNEMLA
>Mictr1|101764
LSIAGLGVEYPPHDLKPDLDILRINRYTGIDTRSSIPPSIKELHDTYF-KGVPLAITAAQ
KAIK-EREITHVVSTTCTN-SANPGFDHYVVKGLGIVEKVLLHGVGCSGGLAALRTAANL
ALGHTRG--K-PARVLCLALEISTILVRSELDSIHDLQQTRIGIALFSDCASAAVVSNGI
GPVYELLGWVIPDTLGFDVD-PGWKV-VLTPRVPKLTGTVIPPTFAELLAPDFDWAMHPG
GATILTGAEKAMGISP-EHMRASYDTYVRHGNSSSATIFSVMNRLRSQDKEYVVGCAFGP
GITVEMCM
>Colsp1|11875
LSIIGVASQYPPYSLKTNIDYLSINRFTGIDYRSSIAPSITELHKVFM-SGVPLAVEASR
KAIE-ESEITHVVSTTCTD-SANPGFDHYVVNGLGIVEKVLLHGVGCSGGLATLRTAANL
ALGHKRG--K-PARILCVALEVSTTMVRSELNSIDELQETRIGVALFSDCASAVVLSNGI
GPVYDLLGWIIPDTLGFDVD-PGWKV-ILTPRVPKLASAAIPSTFAEMLPEDFDWAMHPG
GATILSGAETTMGITS-YHMRASYDTYINHGNSSSATIFSVMDRLRSKDRDYVVGCAFGP
GISVEMCM
>Xylhyp1|576967
LSIIGLGAQYPPNKLKPDVAKLAINRFTGIETRSSIPPSIADLHATFM-SGVPLAVDAAR
KALA-ESQITHVVSTTCTD-SANPGFDHYVAKELGLVEKVLLHGVGCAGGLAALRTAAHL
ALGGRRG--R-PARILCVALEVSTTLVRSELESIDKTQDTRIGACLFSDCASAVVLSNGV
GPVYELLGWVIPDTLGFDAD-PGWKV-VLSNRVPKLTEQVLEPAFADLMAPDFDWAMHPG
GLTILTNAERTLKISA-EHMRASYHRYMEHGNSSSATIFSVMDHLRSKEKEYVVGCAFGP
GISVEMCM
>Xylhyp1|493129
LTISGLGSAWPDLLVGTALKEYAVNAQTGVQTRAVLPPTIEQVHEAFD-KAPPLTASAAR
KALN-ESAITHMVSVTATN-CKCPGYDHLVAKELGIAEKTLLSGSGCAGGLAALRVANSM
ACAASRG--R-PARILVVACELSSINLRAELEAANQS-KLRIGAALFSDGAAAVVLCNDL
ARLFTVEDWVAAETVSVTTV-SGFLV-YLSRTLPKHAAAAVHRPLQRLFAKNFDWALHAG
GSAIIQGVQKSVGIPD-QRLRATSDVYSTRGNTASVTVLAVLDKLRTLGTEDVVVCSFGP
GLTVEMAR
>XylPMI506|481067
LSIIGLGSQYPPYALKPVVENLAINRYTGIETRASIAPSITELHRTFM-SGVPLAVEAAR
SAIT-ESEITHIVSTTCTD-SANPGFDHFLARDLGIVEKVLLHGVGCSGGLAVLRTAANL
ALGHARG--K-PARILCVALEVSTTMVRSELDSINDSQETRIGVCLFSDCGSAVVLSNNI
GPIYELLGWVIPDTLGFDVD-PGWKV-VLSPRVPTLATGVLAPTFAQLLAADFDWAMHPG
GATILTGAEKALTIKP-EHMRASYTTYMNHGNSSSATIFSVMNCLRSKEKDYVVGCAFGP
GITVEMCM
>Podans1|336218
LWITGIASQYPPYLLGPELDEFAINKTSGIDTRASIAPTLADLDKFYR-RGVDLAAQACR
KALK-ECDITHTIAVTCTN-QGNPGYDLLVARRLGLVDRMLLHGVGCAGGLAIMRAAAQV
ASGAARG--K-PARVLAFACELCTPNVRHDLAEAAACADVSIAGVLFADGAAAFVLCNDA
GPLFQLLEWTIPDTMAFYAE-G-FRT-VLTRDVPSFTKTAIGPMFRDLLVADFDWALHPG
GEAIIQGAQEMLDLTS-EQLRATREIYRTRGNSSSPTVLAVLDLLRKM-KDHVVATSFGP
GLAIEMSL
>Podans1|303270
LSILGLGTRYPPYTLDSRVEELSINRFTGIDKRSSIPPTIAQLHDVFM-SGVPLAISASK
EALA-ESQITHMVSATCTD-SANPGYDHYVAKALGLVEKTLLHGVGCSGGLAALRTAANL
CLGHSRG--L-PARILVVTLEISTTLVRSELESIHSNQETRIGVCLFSDCASAVVVSNDI
PPVYSLLDWTVPDTLGFDTH-PGWKV-VLSPRVPNLTASVLEPTYNSLMPKDFDWAMHPG
GATILTGAEKVLGIQP-EHMRASYDTYVNHGNSSSATIFSVLNRLRGKERELVVGCAFGP
GITVEMCL
>Neucr2|8781
LSITGLGVQYPPYSLGPDIDILSINRYTGIDQRSSIPPTVKELHEVFM-SGVPLAVEASR
KAMA-EAQITHMVSTTCTD-SANPGYDHYVAKELGLLEKVLLHGIGCSGGLAALRTAANL
CLGHTRG--K-PARILVLALEVSTTMVRSELESIDALQETRIGIALFSDCASAVILSNGI
GAIYDLLGWVIPDSLGFDVD-PGWKV-VLSPRVPVLAKASLQPTYADLLPADFDWAMHPG
GATILSGAESAMGLTP-EHMRASYDRYINHGNSSSATIFSVLNRLREKDKEYVVGCAFGP
GINVEMCM
>Lasov1|646271
LSIVGLGSEYPPYSLKPDLETLAINRYTGIDYRSSIAPSITELHKIFM-SGVPLAIGAAR
KALA-EAQVTHVVSTTCTN-SANPGYDHFVAKALELVEKVLLHGCGCSGGLAALRTAANL
CLGHARG--K-PARILVVALEVSTSMVRSELDSINATQETRIGVALFSDCGSAVVLSNGI
APIYELLGWVIPDTLGFDVD-PGWKV-VLSPRVPKLTQAVLAPTYAAMMPADFDWAMHPG
GATILTGAEKAMNISP-EHMRASYDTYIRHGNSSSATIFSVLDRLRSKERDFVIGCAFGP
GITVEMCM
>Bisnum1|636518
LSIIGLGAQYPPNALRAEVSKLAINRFTGIETRSSIAPSIADLHKTFM-SGVPLALEASR
KAVA-ESQITHVVSTTCTD-SANPGFDHFVAKGLGLVEKVLLHGVGCSGGLAALRTAANL
AMGHSRR--K-PARILCVALEVSTTMVRSELNSIDELQETRIGACLFSDCASALVLSNGI
GPVYELLGWTIPDTLGFDVD-PGWKV-VLSPRVPKLTEEVLAPSFAELLAVDFDWAMHPG
GLTILTNTERTLGISP-EHMRASYDRYMNHGNSSSATIFSVMDRLRGKERDYVVGCAFGP
GITVEMCM
>Neodi1|8724
LSIIGVGAQYPPNSLDSSLGTLSINQYTGIDARSSVAPSITDLHRIFV-SGVPLAVQAAR
KAIA-ERHITHIVSTTCTD-SANPGFDHYVAKGLGIVEKVLLHGVGCSGGLAVLRTGANL
ALGHTRR--R-PARVLCVALEVSTTMVRSEMDSIDELQETRIGACLFSDCASAVVLSNGI
GPIYELLGWVIPETLGFDVD-PGWKV-VLSPRVPKLTGAAVAPAFADLKAADFDWAMHPG
GATILTGAERAMNISA-EHMRASYDTYINHGNSSSATIFSVMDRLRSKEREYIVGCAFGP
GITVEMCM
>Clabul1|888732
LSILGLGVQYPPHALKCNIDILSINRYTGIDQRSSIPPSISELHKVFM-SGLPLATSACQ
KALS-ESAVTHLVSTTCTD-SSNPGYDHYVAKSLGLTQKVLLHGVGCAGGLTALRTAANL
CLANSRG--I-PARILVLALEVSTTMVRSELESINALQETRIGVCLFSDCASAALLSNNV
PPIYSLLSYTIPDTLGFDVD-PGWKV-VLTPRVPALTKSILLPSFESLL-ADFDWAMHPG
GATILTGAESALGITP-QHMRASYDTYVNHGNSSSATIFSVLDRLRQKDREFVVGAAFGP
GICVEMCV
>Fustr1|404750
LSIIGLGAEYPPHSLDYTLNILG---YTGIDTRSSIAPSIAELHGIFQ-SGIPLAIRAAR
KAID-ERLITHIVATTCTD-SANPGFDHFVAKGLGIVEKVLLHGVGCSGGLATLRTGANL
ALGHKRG--L-PARVLCVALEVSTTMVRSELDSINELQQTRIGACLFSDCGSAAVLSNGI
GPVYDLLGWTIPDTLGFDVD-PGWKV-ILTPRVPKLTAASIGPAFNDLKAADFDWAMHPG
GATILSGAERVMDITP-EHMRASYDTYINHGNSSSATIFSVMNRLRSKERDYVVGCAFGP
GITVEMCM
>Lasmin1|742922
LSIVGLGSEYPPYSLKPDLETLAINRYTGIDYRSSIAPSITELHKIFM-SGVPLAIGAAR
KALA-EAQVTHVVSTTCTN-SANPGYDHFVAKALGLVEKVLLHGCGCSGGLAALRTAANL
CLGHARG--K-PARILVVALEVSTSMVRSELDSINATQETRIGVALFSDCGSAVVLSNGI
APIYELLGWVIPDTLGFDVD-PGWKV-VLSPRVPKLTQAVLAPTYAAMMPADFDWAMHPG
GATILTGAEKAMNISP-EHMRASYDTYIRHGNSSSATIFSVLDRLRSKERDFVIGCAFGP
GITVEMCM
>Pestal1|148148
LSIIGVGSQYPPHALLPDVQHLAINRFTGIETRASIAPSIAELHRTFM-SGVPLAVEASR
KAIA-ESDMTHI---------------------LGVVEKVLLHGVGCSGGLATLRTAANL
ALGHARR--K-PARILCVALEVSTTMVRSELDSINSTQETRIGVTLFSDCGSAVILSNGL
GPVYELLGWVIPDTLGFDVD-PGWKV-VLSPRVPKLAAQVLQPTFQELMAADFDWAMHPG
GATILTGAEKAMSITP-EHMRASYMTYMHHGNSSSATIFSVMDKLRTKDKDFVVGCAFGP
GITVEMCM
>Schves1|329121
LSIIGLGTQYPPYTITAKLEKFSINRFTGIDTRSSIAPTIAELHKVFI-SGVPLAVSAAR
QALD-ESQITHMVSTTCTS-SANPGFDHFVARDLGLLEKVLLHGVGCSGGLAALRTAANL
CLGHSRG--L-PARILVVALEISTTLVRSELDSIDVDQETRIGVALFSDCASAVVLSNSL
GPVYSLLGWIIPDTLGFDAH-PGWKV-ILTPRVPAFTEAVLQPAYASLIPADYDWALHPG
GATILTGAERALALTP-EHMRASYYTYVRHGNSSSATILSVLNRLRHKDRDRVIAAAFGP
GITVETAM
>Fusoxy1|142453
LSIIGISAEYPPHSLDYTLNTLSINRYTGIDTRSSIAPSIAELHTLFL-SGVPLAIRAAR
KAIG-ERFITHIVATTCTD-SANPGFDHFVAKGLGIVEKVLLHGVGCSGGLATLRTGANL
ALGHKRG--L-PARVLCVALEVSTTMVRSELDSINELQQTRIGACLFSDCGSAAVLSNGI
GPVYDLLGWTIPDTLGFDVD-PGWKV-VLTPRVPKLTAASIGPAFNDLKAADFDWAMHPG
GATILSGAERAMDITP-EHQRASYDTYINHGNSSSATIFSVMDRLRSKDRDYVVGCAFGP
GITVEMCM
>Conioc1|1284206
LSILGLGTQYPAYSLPPSVQTLAINRFTGIDARSSIAPTISDLHELFM-SGLPLAVSAAR
KAML-EREVTHVVSTTCTD-SANPGYDHFVAKELGLVERVLLHGIGCSGGLAALRTAANL
ALGHKRG--K-AARVLVLAMEISTTMVRSELDSVDELQETRIGVALFSDCASAVVLSNGV
GGVYELLGWIIPDTLGFDVH-PGWKV-VLSPRVPGLARDVVRPTYEALIPKDFDWAMHPG
GATILTGAEKALEISA-EHMRASYDTYINHGNSSSATIFSVLDRLRGKDKDYVVGCAFGP
GITVEMCM
>Conioc1|289697
LSILGLGTQYPPYSLPPSVQTLAINRFTGIDARSSIAPTISDLHELFM-SGLPLAVSAAR
KAML-EADVTHVVSTTCTD-SANPGYDHFVAKELGLVERVLLHGIGCSGGLAALRTAANL
ALGHKRG--R-AARVLVLAAEVSTTMVRSELDSVDELQETRIGVALFSDCASAVVLSNGV
GGVYELLGWVIPDTLGFDVH-PGWKV-VLSPRVPGLARDVVRPTYEALIPKDFDWAMHPG
GATILTGAEKALEISA-EHMRASYDTYINHGNSSSATIFSVLDRLRGKEKDYVVGCAFGP
GITVEMCM
>Colce1|789433
LWITGIGSQYPPYLIPPEFVKWALTMSSGIETRASSIPTIDQLDDRFR-QGVDLTVQACR
KALR-DEDITHVIGVTVGS-LSLPGYDYLVARRLGLVENMFLNGIGCAGSVALMRVAANV
AMAAARK--R-PARILCFASEVCTMYLRHQYAEAEAASNMDIAGAIFGDAASAFILCNEY
GAKFQLMEWTVPNTMGAMVK-TGFTS-IITKQVPDLTKQTVQPLWNRLLVSHFDWALHPG
GESIIDNVKDIMVLTE-EQIRATRQIYRTRGNTGSPTAICVLDLLRKMGSEHVVATSFGP
GLATEMAF
>Colce1|607797
LSIIGVGSQYPPYSLKTAIDYLSINRFTGIDYRSSIAPSIAELHKVFM-SGVPLAVEASR
KAIE-ESEITHVVSTTCTD-SANPGFDHYVVKGLGIVEKVLLHGVGCSGGLATLRTAANL
ALGHKRN--K-PARILCVALEVSTTMVRSELNSIDELQETRIGVALFSDCASAVVLSNGV
GSVYDLLGWILPDTLGFDVD-PGWKV-ILSPQVPKLASSAIPSTFKEMLADDFDWAMHPG
GATILSGAEKVMGISS-YHMRASYDTYINHGNSSSATIFSVMDRLRSKDRDYVVGCAFGP
GISVEMCM
>Acrst1|690044
LSIIGVDAEYPPYSLDYKIETLAINRYTGIDHRASIAPSITELHEIFM-SGLPLAVTAAR
RAID-EEDITHIVTTTCTD-SANPGFDHFLARDLGIVEKVLLHGVGCSGGLATLRTAANL
ALGHTRG--K-PARVLCVALEVSTTMVRSELDSINENQETRIGVCLFSDCGSAVVLSNGI
GPVYQLLGWVLPDTLGFNAN-AGWKV-VLTPRVPKLTGGAVSPAFEDLKAPDFDWAMHPG
GATILSGAERSLGITP-QHMRASYDTYVNHGNSSSASIFRVMHRMRSKERDYVVACAFGP
GITVETCM
>Mictri1|245740
LSIIGIGVQYPPSSLAPVLSKLAINEQTGILRRSSVPATIDRLHKFYM-SGVPLAVTAAR
KAVA-ESDITHIVSTTCTN-SANPGYDHAVSNELGLVEKILLHGVGCSGGLAALRTAANL
ALAHSRS--K-PARILCVALEVNTTLARSELESIHNNQEARIGVCLFSDGASAVILSNGL
GPVYSLLDWLIPNSLGFDVD-PGWKV-TLSPAVPALAVTALQSSLDLLL-SDFDWAIHPG
GAKILVGAQKALSLSP-EHMRASYDIYQNHGNSSSATIFSILDRHRHADREHVVSCAFGP
GITIETCI
>Mictri1|358107
LSILGLGVQYPPYSLTPDLGKLAINQMTGIEKRSSIAPSIAQLHEVFM-SGVPLAVEAAR
KALA-EADITHVVSTTCTD-SANPGFDHYVAKELGLVEKVLLHGIGCSGGLAVLRTSANL
ALGHTRR--K-PARVLCIALEVSTTLARSELDSIHELQETRIGACLFSDCASASILSNGL
GPVYTLLGWTLPDSLGFQVD-PGWKV-VLTPNVPKLAMQTLASSFAKLVPADFDWAMHPG
GATILTGAEKTMAISS-EHMRASYDVYMNHGNSSSATIFSVLDRLRQKDRDFIVGCAFGP
GITVETCM
>Nieex1|855997
LSIIGLGTQYPPHALDSKLNTLSINQYTGIDARSSIAPSIAELHRIFI-SGVPLAVSAAR
RAIE-ERNITHIVSTTCTD-SANPGFDHYVAKGLGIVEKVLLHGVGCSGGLATLRTGANL
ALGHARG--R-PARVLCVALEVSTMLVRSELDSINELQENRIGACLFSDCASAVVLSNGI
GPIYDLLGWTIPETLGFDVD-PGWKV-VLTPRVPKLTGGAIFPTFKDLTAADFDWAMHPG
GATILSGAERAMDISP-EHMRASYDTYINHGNSSSATIYSVMDRLRSQESDYVVGCAFGP
GITIEMCM
>Mychet1|279622
LSILGLGTQYPPYDLKPSLEVLSINRYTGIDQRSSIPPTITELNETFM-RGVPLAVSAAR
KALA-EDQVTHMVSTTCTN-SANPGYDHFVARELRLTEKVLLHGVGCSGGLAALRTAANL
CLGHTRR--K-PARILVVALEISTTLVRSELESINASQETRIGVALFSDCASACLLSNSI
PAIYSLLGWTIPDTLGFDVD-PGWKV-VLSPRVPRLTQSVLLPTFTSLLPADFDWAMHPG
GATILSGAEQALGITP-EHMRASYDTYINHGNSSSATILSVLDRLRHKDKEHVVGCAFGP
GITVEMCM
>Maggr1|118892
LSILGVGSQYPPYALKPDVETLAINRYTGIDARSSIAPSISELHKVFM-SGVPLAVSAAR
KAFE-DASITHVVSTTCTD-SANPGYDHFVARELGLVEKVLLHGVGCSGGLAALRTAANL
ALGHARG--L-PARILVMALEVSTTFVRSELDSINAEQNTRIGVCLFSDCASAVVLSNGI
GPAYELLGWTIPDTLGFDVD-PGWKV-VLTPRVPQLTTSALESSFTSLMPSDFDWAMHPG
GATILTGAEKAMGITP-EHMRASYSTYMNHGNSSSATIFSVLDCLRQKETDYVVGCAFGP
GITVETCM
>Maggr1|111814
LYITGLGSQFPPHLFGPELEELAINRSTGIETRAAVPPSIADMDDLFRNSGVDLATEACR
KALE-ETEITHTVAVTCTN-QGNPGYDLMVAQRLGLVDRTLLSGVGCAGGLAILRCAAQL
ATGAARG--R-PARVLCFACEVCTPGMRRELAEADACGGVSIAGALFADGAAAFVLCNEL
GPLLQLLEWVIPDTLASYVN-P-FHT-ILTRDVPRLAVKAVRPMLESLLAVDLDWALHPG
GQAIISGVQTTLNLTD-HQLRATKQIYRTRGNSSSSAVLAVLDLLRGM-RDHIVAASFGP
GVAIEMAI
>Melsp1|91685
LWITGIAAQYPPYFQGPELDVFAVNKATGINTRATIPPSIRDIDEFFR-EGVDLTVQACR
KALR-EDTITHTIGVTCTN-QGNPGYDVLVNRKLNLTERILLHGVGCAGGLAIMRAAAQI
ACAATRR--K-AARILCFACELCTPNARHDLAEAES--VFNIAGVLFSDAAAAFVLCNEL
AAVFKLLEWTLPDTMGFFAE-S-YRT-ILTRDVPSYTKKAIKPLFEELLVQDFDWALHPG
GEAIIQGAKDEMELTD-DHLRASKQIYKTRGNSSSPTVLIVLDLLRSL-RDHVVATSFGP
GLVIEMAM
>Melsp1|177209
LSILGVGSQYPPYRLKPDIDILAINQYTGIDTRSSIPPSIAQLHEVFM-NGVPLAVSAAR
KAIA-EDDITHVVSTTCTD-SGNPGFDHFVCEKLGVAERVLLHGVGCAGGLTALRTAANL
ALGHKRG--R-PARILVVALEVSTTMVRSELDSIDKLQETRIGVCLFSDCASAVVLSNGL
GPVYDLLGWIIPGTLGFDVD-PGWKV-VLSPSVPKITQGALQTTFSDLMPSDFDWAMHPG
GATILTGAEREMGLVP-EHMRASYDTYINHGNSSSATIFSVLDRLRSKDKDHIVGCAFGP
GVAVEMCI
>Neora1|197176
LSIIGLGAQYPPYSLDTSVNTLSINQFTGIESRSSVAPSITEIHRMFL-NGVPLAVQAAR
KAIA-ERHITHIVSTTCTD-SANPGFDHYVAKGLGIVEKVLLHGVGCSGGLAALRTGANL
ALGHRRG--R-PARVLCVALEVSTIMVRSELDSINELQETRIGACLFSDCASAIVLSNGI
GPIYELLGWIIPDTLGFDVD-PGWKV-VLTPRVPKLTCASVSPAFNDLKAADFDWAMHPG
GATILSGAERAMNISA-EHMRASYDTYINHGNSSSATIYSVMDRLRSKDREYVVGCAFGP
GIAVEMCM
>Colfa1|326718
LSIIGVGSQYPPYSLKTDIDYLSINRFTGIDYRSSIAPSIAELHKVFM-SGVPLAVEASR
KAID-ESEITHVVSTTCTD-SANPGFDHYVVKGLGIVEKVLLHGVGCSGGLATLRTAANL
ALGHKRN--K-PARILCVALEVSTTMVRSELNSIDELQETRIGVALFSDCASAVVLSNGV
GSVYDLLGWILPETLGFDVD-PGWKV-VLSPQVPKLASAAIPSTFKEMIADDFDWAMHPG
GATILSGAEKVMGISS-YHMRASYDTYINHGNSSSATIFSVMDRLRSKDRDYVVGCAFGP
GISVEMCM
>Bombar1|448971
LSIVGLGSQYPAFSLPTSLDELSINRFTGIDQRSSVAPTITELNKIFM-SGVPLAVNAAR
QALT-EEQVTHMVSTTCTN-SANPGYDHFVGRQLGLTEKVLLHGIGCSGGLAALRTAANL
CLGHARG--L-PARILVVALEVCTTLVRSELDSINESQETRIGVALFSDCAGALVVSNGI
PSIYDLLGWTIPDTLGFDVD-PGWKV-ILTPRVPNLTQSVLEPAYNSLLPADFDWAMHPG
GATILTGAERALSLAP-EHMRASYDTYINHGNSSSATIISVLNRLRAKDRDHVVGCAFGP
GISVEMCM
>Grocl1|2652
LSITGIGRQYPPFALGPDLEAVSINRYTGIDARSSIAPSIAELNKAFF-DGVPLAVSAAQ
KAIT-ETQITHVVSTTCTN-SANPGYDHFVVKGLGIVEKVLLHGVGCSGGLAALRTAANL
ALGHARR--K-PARILVVALELSTIMVRSELDSIHASQETRIGVALFSDCASALVLSNGI
GPVYDLLGWVIPDSLGFNVD-PGWKV-VLSPRVPQLTAAQLSPAFADLIPDDFDWAMHPG
GATILTGAERAMDITP-EHMRASYDTYINHGNSSSATIFSVLDRLRDKDKEYIVGCAFGP
GITVEMCV
>Colco1|16950
LSIIGVASQYPPYSLKTDIDYLSINRFTGIDYRSSIAPSIAELHKVFM-SGVPLAVEASR
KAID-ESEITHVVSTTCTD-SANPGFDHYVVSGLGIVEKVLLHGVGCSGGLATLRTAANL
ALGHKRG--K-PARILCVALEVSTTMVRSELNSIDELQETRIGVALFSDCASAVVLSNGV
GPVYDLLGWIIPDTLGFDVD-PGWKV-ILTPRVPKLASAAIPSTFAEMLPEDFDWAMHPG
GATILSGAETTMGITS-YHMRASYDTYINHGNSSSATIFSVMDRLRSKDRDYVVGCAFGP
GISVEMCM
>Chain1|8792
LSIIGVGSQYPPHSLKPNIDILSINRYTGIDQRSSIAPTIADIHKIFM-SGVPLAVRAAS
KALA-ESQVTHMVSTTCTD-SANPGYDHFVAKDLGLVEKTLLHGIGCSGGLAALRTAANL
CLGHTRG--L-PARILVLALEVSTIMVRSELDSINALRETRIGVALFSDCASAVVLSNGI
GPVYELLGWVVPDTLGFDVD-PGWKV-VLSPHVPKLTQEVIEPTYNRLLAPDFDWAMHPG
GATILTGAERAMGITP-EHMRASYDTYMNHGNSSSATIFSVLDRLRAKDKEYVVGCAFGP
GITVEMCL
>Apope1|293210
LSITGLGKQYPPHALPTSIDMLAINRYTGIDQRSSIAPTIAELHETFM-SGVPMAVSAAR
KALT-EGQITHMVSTTCTN-SANPGYDHYVAKEIGLVERVLLHGVGCSGGLAALRTAANL
CLGHTRG--K-PARILVVALEVSTTMVRSELDSVNANQETRIGLALFSDCASALVLSNGL
GPVYELLGWVIPDTLGFDVD-PGWKV-VLTPRVPKLTQSVIEPTYTALLPTDFDWAMHPG
GATILTGAEKAMGISP-QHMRASYDTYVNHGNSSSATIFSVLDRLRAKDRDYVVGCAFGP
GITIEMCM
>Pseve2|347475
LSIIGVGAHYPPYGLKPVVEKLGINRYTGIDTRSSIAPTIAQLHKTFM-CGVPLAVEASK
KAIA-ESQITHVVATTCTD-SANPGFDHYVVKQLGIVEKVLLHGVGCSGGLAILRTAANL
ALGHTRR--K-PARILCVALEVSTTMVRSEMDSINETQETRIGVCLFSDCGSAVVLSNGV
GPVYDLLGWIIPNTLGFDVH-PGWKV-ILTPQVPKLAAESMAPSFAKLVAADFDWALHPG
GATILTGAERALGISS-QHLRASYTVYMGHGNSSSATIFSVMHTLRGKDKDFVVGCAFGP
GISVEMCI
>Gloac1|1322900
LSIIGVASQYPPYSLKTDIDYLSINRFTGIDYRSSIAPSIAELHKVFM-SGVPLAVEASR
KAIE-ESEITHVVSTTCTD-SANPGFDHYVVNGLGIVEKVLLHGVGCSGGLATLRTAANL
ALGHKRG--K-PARILCVALEVSTTMVRSELNSIDELQETRIGVALFSDCASAVVLSNGV
GPVYDLLGWIIPDTLGFDVD-PGWKV-ILTPRVPKLASAAIPSTFAEMLPEDFDWAMHPG
GATILSGAEATMGITS-YHMRASYDTYINHGNSSSATIFSVMDRLRSKDRDYVVGCAFGP
GISVEMCM
>Fusps1|4303
LSIIGLSAEYPPHSLDYTLNTLGINRYTGIDSRSSVAPSIAELHSIFQ-SGVPLAIRAAR
KAID-ERFITHIVATTCTD-SANPGFDHFVAKGLGIVEKVLLHGVGCSGGLAALRTGANL
ALGHKRG--L-PARVLCVALEVSTTLVRSELDSINELQQTRIGACLFSDCGSAAVLSNGI
GPIYDLLGWTIPDTLGFDVH-PGWKV-ILTPRVPKLTAASIGPAFSDLKAADFDWAMHPG
GATILSGAEKVMDITP-EHMRASYDTYINHGNSSSATIFSVMNRLRSKERDYVVGCAFGP
GITVEMCM
>Eutla1|9895
LSIIGLGAKYPPYSLKAEVEKLGINRYTGIETRSSIAPSIAELHKTFM-SGVPLAVEASR
KAIT-ESQITHIVATTCTD-SANPGFDHFVAKGLGIVEKVLLHGVGCSGGLATLRTAANL
ALGHARR--K-PARILCVALEVSTTFVRSELDSINELQETRIGACLFSDCASAVVLSNGI
GPVYQLLGWIIPDTLGFDVD-PGWKV-VLTPRVPSLTTKVLAPSFAELLAADFDWAMHPG
GATILTGTERAMGISP-EHMRASYDTYMNRGNSSSATIFSVMDRLRSKEREYIVGCAFGP
GISVEMCM
>Colin1|5266
LSVIGVGSQYPPYSLKTDIDYLSINRFTGIDYRSSIAPSIAELHKVFM-SGVPLAVEASR
KAIE-ESEITHVVSTTCTD-SANPGFDHYVVKGLGIVEKVLLHGVGCSGGLATLRTAANL
ALGHKRN--K-PARILCVALEVSTTMVRSELNSIDELQETRIGVALFSDCASAVVLSNGV
GSVYDLLGWIIPDTLGFDVD-PGWKV-ILSPQVPKLASAAIPSTFKEMLAEDFDWAMHPG
GATILSGAEKTMGISS-YHMRASYDTYINHGNSSSATIFSVLDRLRSKDRDYVVGCAFGP
GISVEMCM
>Necha2|37360
LWIMGLGHQYGAYLCGPELEELAVNRTSGIDQRPSVMPTITDLNAIWY-KGVDLCARACR
KALK-ESEITHVVACTTTC-YGNPGVDLIVANRLGLVQRVLLAGVGCAGGLSIMRNAAQV
ALAATQH--K-PARILAFACELCTTNARQELADAEASTDISIAAALFSDGAGAFVLCNDA
GPIFQLMDWTIPDSMGWDLV-P-YRI-TLTRTVATAAAAAVKPMFSKMLAANLDWALHPG
GKAIIRGVQDSMGLTE-EQLFATKHVYKTRGNSSSPTVLVVLDTLRKA-KDDVVAVAFGP
GMAIEMSF
>Necha2|123115
LSIIGIGTEYPPYALEHTIDILSINKYTGIETRSSIAPSIAELHQLFN-SGIPLAIRAAR
KAIA-ERFITHIVATTCTD-SANPGFDHFVAKGLGIVEKVLLHGVGCSGGLATLRTGANL
ALGHRRG--L-PARVLCVALEVSTTLVRSELDSINELQETRIGACLFSDCASAVVLSNGI
GSVYDLLGWVIPDTLGFDVD-PGWKV-ILTPRVPKLTRAAIAPAFNDLKAADFDWAMHPG
GATILTGAEQAMNITP-EHMRASYDTYINHGNSSSATIFSVMDRLRSKDREYVVGCAFGP
GISVEMCM
>Beaba1|4373
LFITGIGSQYPAFLLGPELDTFAINRCTGIETRAAIAPTISDLDALFR-QGVDLTVQACR
KALR-ERDITHTIGVTCTN-QGTPGYDLLVHRKLGLVDRMLLHGVGCAGGLSIMRAAAQI
ANGSSVG--K-PARILAFACELCTSNVRHDLAEAQNCPNMSIAGALFSDAAAAFVLCNEF
APIFELLTWLVPDTMAFYAA-E-FRT-ILTRDVPIYTKQAMKPMFDSLLASDFDWALHPG
GEAILDGAAEAMHLTP-DQLRASREIYRTRGNSSSPTVLAVLDKLRSYGRDHVVATSFGP
GLAIEMAI
>Colta1|14029
LSIIGVASQYPPYSLKTDIDYLSINRFTGIDYRSSIAPSIAELHKVFM-SGVPLAVEASR
KAIE-ESEITHVVSTTCTD-SANPGFDHYVVNGLGIVEKVLLHGVGCSGGLATLRTAANL
ALGHKRG--K-PARILCVALEVSTTMVRSELNSIDELQETRIGVALFSDCASAVVLSNGI
GPVYDLLGWIIPDTLGFDVD-PGWKV-ILTPRVPKLASAAIPSTFAEMLPEDFDWAMHPG
GATILSGAETTMGITS-YHMRASYDTYINHGNSSSATIFSVMDRLRSKDRDYVVGCAFGP
GISVEMCM
>Pilidi1|359034
LSITGLGTQYPPYGLKSDIDILVINKYTGIESRSSIPPSIEELHEVFI-AGVPLAVSAAQ
KAIA-EAEITHVVSTSCTD-SANPGYDHFVCQGLGIVEKVLLHGIGCSGGLAALRTAANL
ALGHSRG--K-PAKILVIALEVSTTFVRSELDSIDKTGETRIGVCLFSDCASAAILSNDV
SPVYDLLGWIVPDTLGFDAH-RGWKV-VLTPRVPTIAQDSLQSTFTDLMPADFDWAMHPG
GATILTGAEQTMGLKP-EHMRASYDVYMNHGNSSSATIFSVLDRMRSKDREYVVGCAFGP
GVSVEMCM
>ThoPMI491_1|661517
LSIIGVAAQYPPYALKPDLETLAINRYTGIDQRSSIPPSIADIHKIFM-TGVPLAVSAAR
KAMA-ESQITHMVSTTCTN-SANPGYDHFVARDLGLLEKVLLHGIGCSGGLAALRTAANL
CLGHARG--L-PARILCMALEVSTTMVRSELESIHKLQETRIGVALFSDCASAVVISNGI
GPVYELLGWIVPDTLGFDVD-PGWKV-VLSPRVPKLTQAVIEPTYQALLAADFDWAMHPG
GATILTGAERAMTITP-EHMRASYDTYINHGNSSSATIFSVLDRLRSKDKDYVVGCAFGP
GIAVEMCL
>Fusco1|501147
LSIIGISAEYPPHSLDYTLNTLS---YTGIDTRSSIAPSIAELHTLFL-SGVPLAIRAAR
KAID-ERFVTHIVATTCTD-SANPGFDHFVAKGLGIVEKVLLHGVGCSGGLATLRTGANL
ALGHKRG--L-PARV-------------LELDSINELQQTRIGACLFSDCGSAAVLSNGI
GPVYDLLGWTIPDTLGFDVD-PGWKV-VLTPRVPKLTAASIGPAFNDLKAADFDWAMHPG
GATILSGAERAMDITP-EHQRASYDTYINHGNSSSATIFSVMDRLRSKDRDYVVGCAFGP
GITVEMCM
>Plecto1|283587
LSVIGVASQYPPYGLKPNVEILAINRYTGIDTRASIAPSIVELHRVFM-SGVPLAVEASR
KAIA-ESQITHIVSTTCTD-SANPGFDHFLAKGLGIVEKVLLHGVGCSGGLAALRTAANL
ALGHTRR--K-PARILCVALEVSTTMVRSELDSVDELQETRIGICLFSDCGSAVVLSNGI
GPVFDLLGWVIPDSLGFDVD-PGWKV-VLSPRVPKLAAEVLAPTFAELMAPDFDWAMHPG
GATILTGAERAMSITP-EHMRASYDTYINHGNSSSATIFSVMDRLRSKDRDYVVGCAFGP
GITVEMCM
>Podcur1|467939
LSIIGLGTQYPPYSLPLALDVLAINRFTGIDRRSSIPPTITDINKIFM-SGVPLAVSASR
QALA-ESQITHLVSTTCTN-SANPGYDHFVARDLGLVEKVLLHGVGCSGGLAALRTAANL
CLGHARG--L-PARILVVALEISTTLVRSELESINANQEIRIGAALFSDCASALVISNGI
APVYELLGWIIPETLGFDVD-PGWKV-VLTPRVPTLTQDILVPAYESLLAADFDWAMHPG
GATILTGAEKALGLAP-EHMRASYDTYINHGNSSSATIISVLNRLRSKEREHVIGCAFGP
GITVETCM
>Podcur1|432032
VYVVGLGHHYPPYLNSLDLEGYLVNRKTGIKARPSIPPTISDLDHVFR-TAVDLAARACR
KAIA-DGEITHTVAVTGSN-AGSPGYDVLVNDKLGVAQRALLAGIGCTGSLATLRVAATI
ANDATRG--R-PARILGYACDLTSTNIRCDLKMMAENPETRVALTLFSDGAAAFVLCNEL
AIIFSVLDWVLKNTEYSLPD-PGFRF-FMSPELPQITSSAVEPLFKKLLPTDLDWAVHPA
GLAVLDKVRENMDLHD-GQMRACFEVFEGKGSSASPTLLIVLDRLRKMGRENLAAAAFGP
GICVEMIA
>Magpo1|11101
LSILGIGSQYPPYALKPDVEALGINRYTGIEARSSI-------------------APAAR
RALA-DAQITHVVSTTCTD-SANPGYDHFVSRALGLVEKVLLHGVGCSGGLAALRTAANL
ALGHARG--L-PARILVLALEVSTTFVRSELDSINSDQTTRIGVCLFSDCASAVVLSNGV
GPAFDLLGWTIPDTLGFDVD-PGWKV-ILTQRVPKLTTEVLRPTFEALMAADFDWAMHPG
GATILMGAEKAMGIAS-EHMRASYDTYMNHGNSSSATIFSVLDRLRHKDADYVVGCAFGP
GITVEMCM
>Colsa1|938298
LSIIGVASQYPPYSLKTDIDYLSINRFTGIDYRSSIAPSIADLHKVFM-SGVPLAVEASR
KAID-ESEITHVVSTTCTD-SANPGFDHYVVNGLGIVEKVLLHGVGCSGGLATLRTAANL
ALGHKRG--K-PARILCVALEVSTTMVRSELNSIDELQETRIGVALFSDCASAVVLSNGV
GPVYDLLGWIIPDTLGFDVD-PGWKV-ILTPRVPKLASAAIPSTFAEMLPEDFDWAMHPG
GATILSGAETTMGITS-YHMRASYDTYINHGNSSSATIFSVMDRLRSKDRDYVVGCAFGP
GISVEMCM
>Conlig1|4301
LSIIGLGTQYPPYTLAPSVETLSINRFTGIDTRSSIAPTIAELHNTFM-TGLPLAVSAAR
KALL-EEAVTHVVSTTCTD-SANPGYDHYVAKELGLVQRVLLHGVGCSGGLAALRTAANL
ALGHGRG--K-SARVLVLAAEVSTTMVRSELDSVDELQETRIGVALFSDCASAVVLANGI
GPVYELLGWIIPDTLGFDVH-PGWKV-VLSPRVPKLAQGVVLPTYEALIPADFDWAMHPG
GATILTGAEKALGISA-EHMRASYDTYINHGNSSSATVFSVLDRLRSKEKEYVVGCAFGP
GITVEMCM
>Conlig1|650466
VFIVGLGHHYPPYVNGLDIDDYLINRKTGIKERPNIPPTIAELDHIFR-TAVDLAVRACR
KAIV-DSQITHSVAATGTN-AGSPGYDFLVNDKLGVAQRMLLGGIGCAGGLASIRAAATI
ANDATRG--R-PARVLGFVCDLTSTNIRCDLTILAENPETRVSMALFSDAAAAFVVCNGL
GVVYSVLDWVLKGTEQCLVD-PGFRS-FMSPSLPDVTSDAVEPLLERLLSTHLDWAMHPA
GLAVLDKVKENLQLDD-DQMKASFDVLQSKGNSAGPTVLIVLDRLRKMGRQYVVACSFGP
GVCAEMLA
>Ophpi1|6649
LSIIGVGHHYPPYSLKPDLETLSINRYTGIDQRASIAPSIAELNDIFF-KGVPLAVRASE
KALA-ETQITHVVSATCTN-SANPGFDHYVVKGLRMVEKVLLHGIGCSGGLAALRTAANL
ALGHARG--K-PARILVVTLELSTTMVRSELDSINASQETRIGVALFSDCGSAVVLSNGI
GPVYDLLGWIIPDTLGFDVD-PGWKV-VLSPRVPKMTASQLQPTFADLVAADFDWAMHPG
GATILSGAERVLDITP-HHMRASYDTYINHGNSSSATIFSVLDRLRDADREYIIGCAFGP
GISVETCV
>Colcu1|11505
LSIIGVASQYPPYSLKTNIDYLSINRFTGIDYRSSIAPSIAELHKVFM-SGVPLAVEASR
KAIE-ESEITHVVSTTCTD-SANPGFDHYVVNGLGIVEKVLLHGVGCSGGLATLRTAANL
ALGHKRG--K-PARILCVALEVSTTMVRSELNSIDELQETRIGVALFSDCASAVVLSNGV
GPVYDLLGWIIPDTLGFDVD-PGWKV-ILTPRVPKLASAAIPSTFAEMLPEDFDWAMHPG
GATILSGAETTMGITS-YHMRASYDTYINHGNSSSATIFSVMDRLRSKDRDYVVGCAFGP
GISVEMCM
>Spoth2|2306947
LSILGLGTQYPPYDLKPSLEVLSINRYTGIDQRSSIPPTISELNETFM-RGVPLAVSAAR
KALA-EAQVTHMVSTTCTN-SANPGYDHFVARELRLTEKVLLHGVGCSGGLAALRTAANL
CLGHTRR--K-PARILVVALEISTTLVRSELESINASQETRIGVALFSDCASACLLSNSL
PAIYSLLGWTIPDTLGFDVD-PGWKV-VLSPRVPQLTQSVLLPTFTSLLPADFDWAMHPG
GATILSGAEQALGITP-AHMRASYDTYINHGNSSSATILSVLDRLRHKDKEHVVGCAFGP
GITVEMCM
>Cernew1|333845
LSIIGLGTQYPPFSLPTSLDALSINRYTGIDQRSSIAPTITEINKIFM-SGVPLAVSAAR
QALA-ETQITHMVSTTCTN-SANPGYDHFVARDLGLVEKVLLHGIGCSGGLAALRTAANL
CLGHARG--L-PARILVVALEISTTLVRSELDSINADQETRIGIALFSDCAGALVLSNGL
GPVYELLGWTIPDTLGFDVD-PGWKV-VLTPRVPTLTQGVLEPAYKALLAADYDWAMHPG
GATILTGAEKALRITP-EHMRASYDTYINHGNSSSATIISVLNRLRSKERDHVVGCAFGP
GISVEMCM
>Cloro1|577592
LSIIGVGVQYPRFNLAPDLETLSINRFTGIENRSSIAPSVSQLHEVFV-EGVPLAITAAQ
KAIE-EADITHVVSTTCTN-NANPGFDNLVVSGLGIVEKVLLQGVGCSGGLAVLRTASNL
ALGRTQR--K-PARILCVALELCTPLVRSEFDSINELQEVRIGPALFSDCASALILSNDV
GPIYDVLGWMIPDTLRFDSD-PGWKV-VLTPDVPKVACAAVPQAFSDILADDFDWALHPG
GATILTGTEKEMNITP-YHLRASYDTYMKHGNSSSATIFSVLNRLRAKDREFVMACAFGP
GVSVEMCA
>Cloro1|571853
LSILGIGTQYPPHSLKPDLNILSINRFTGIEARSSISPSIKQIHELFF-NGLPLAVNAAR
KAIK-ENQITHIVSTTCTD-SSNPGFDHYVAKELGIVEKVLLHGVGCSGGLAALRTAANL
ALGHSRR--K-PARVLCLALEISTILIRSELDSIIELQETRIGPCLFSDCASALVLSNGI
GPVYELLGWIIPDTLGFNVD-PGWKV-VLTPRVPKLAGSSMRPAFESLLAADFDWAMHPG
GATILSGAERIMGIKP-EHMRASYDRYISHGNSSSATIFSVMDRLRHKERDYVVGCAFGP
GISVEMCM
>HypCI4A_1|321616
LSIIGLGAQYPPNSLKPDLAKIAINKYTGIDTRSSIAPSIADLHKTFI-SGVPLAVEASR
KAIL-ESQITHIVSTTCTD-SANPGFDHYVAKGLGIVEKALLHGVGCAGGLTTLRTAANL
ALGHARR--K-PARILCVTLEVSTTMARSELNSIDELQEMRIGACLFSDCASALVLSNGI
GPVYELLGWILPDSLGFDVD-PGWKV-VLSPRVPRLATEVLRPSFHDLLAPDFDWAMHPG
GLTILTGAEKVMGISP-EHMRASYDRYMNHGNSSSATIFSVMDRLRSKDRDYVVGCAFGP
GIAVEMCM
>Ilyrob1|346406
LSIIGLGAQYPPYSLDASVDTLSINQFTGIESRSSVAPSITEIHRMFL-NGVPLAVQAAR
KAIA-ERHITHIVSTTCTD-SANPGFDHYVAKGLGIVEKVLLHGVGCSGGLAALRTGANL
ALGHRRG--R-PARVLCVALEVSTIMVRSELDSINELQETRIGACLFSDCASAIVLSNGI
GPIYELLGWIIPDTLGFDVD-PGWKV-VLTPRVPKLTCASVSPAFNDLKAADFDWAMHPG
GATILSGAERAMNISA-EHMRASYDTYINHGNSSSATIYSVMDRLRSKDREYVVGCAFGP
GIAVEMCM
>Ilyrob1|540500
LSIIGLGIEYPPHSLDHTVHVLSINQYTGIHTRSSIAPSIAELHKLFQ-SGVPLAIRAAR
KALA-ERQITHIVATTCTD-SANPGFDHFVAKGLGIVEKVLLHGVGCSGGLATLRTGANL
ALGHTRK--L-PARILCVALEISTTMVRSELDSINAMQETRIGACLFSDCGSAAVLSNGI
GPIYDLLGWIIPDTLGFDVD-PGWKV-VLTPRVPKLTRASMAPTFEDLKATDFDWAMHPG
GAAILSGAEQAMGISA-EHMRASYDTYINHGNSSSATIFSVMDRLRSKERDYVVGCAFGP
GISVEMCM
>Collup1|17694
LSIIGVASQYPPYSLKTDIDYLSINRFTGIDYRSSIAPSIAELHKVFM-SGVPLAVEASR
KAIE-ESEITHVVSTTCTD-SANPGFDHYVVNGLGIVEKVLLHGVGCSGGLATLRTAANL
ALGHKRG--K-PARILCVALEVSTTMVRSELNSIDELQETRIGVALFSDCASAVVLSNGI
GPVYDLLGWIIPDTLGFDVD-PGWKV-ILTPRVPKLASAAIPSTFAEMLPEDFDWAMHPG
GATILSGAETTMGITS-YHMRASYDTYINHGNSSSATIFSVMDRLRSKDRDYV-------
--------
>FusspF11_1|303135
LWIMGLGHQYGAYLCGPELEELAVNRTSGIDQRPSVMPTITDLNAIWY-KGVDLCARACR
KALK-ESEITHVVACTTTC-YGNPGVDLIVANRLGLVQRVLLAGVGCAGGLSIMRNAAQV
ALAATQH--K-PARILAFACELCTTNARQELADAEASTDISIAAALFSDGAGAFVLCNDA
GPIFQLMDWTIPDSMGWDLV-P-YRI-TLTRTVATAAAAAVKPMFSKMLAANLDWALHPG
GKAIIRGVQDSMGLTE-EQLFATKHVYKTRGNSSSPTVLVVLDTLRKA-KDDVVAVAFGP
GMAIEMSF
>FusspF11_1|802298
LSIIGIGTEYPPYALEHTIDILSINKYTGIETRSSIAPSIAELHQLFN-SGIPLAIRAAR
KAIA-ERFITHIVATTCTD-SANPGFDHFVAKGLGIVEKVLLHGVGCSGGLATLRTGANL
ALGHRRG--L-PARVLCVALEVSTTLVRSELDSINELQETRIGACLFSDCASAVVLSNGI
GSVYDLLGWVIPDTLGFDVD-PGWKV-ILTPRVPKLTRAAIAPAFNDLKAADFDWAMHPG
GATILTGAEQAMNITP-EHMRASYDTYINHGNSSSATIFSVMDRLRSKDREYVVGCAFGP
GISVEMCM
>Stael1|450797
LSVIGLGTQYPPYNLTSKLDVLSINRFTGIDTRSSIAPSIKELHEIFM-SGVPLAVEAAR
QAIA-ETQITHIVSTTCTD-SANPGFDHFVAKGLGIVEKVLLHGVGCSGGLAAMRTGANL
ALGHARG--K-PARVLCVALEVSTTMVRSELNSIHELQETRIGACLFSDCASAVILSNGI
GPVYELLGWIIPETLGFDVD-PGWKV-ILTPRVPKLAGAAIDPSFTDLMPDDFDWAMHPG
GATILTGAERAMNITP-EHMRASYDTYMNHGNSSSATIYSVLNRLRSKDREYIVGCAFGP
GISVEMCV
>Stael1|395439
LSITGLGTQYPKHRIGPELEALAINRKTGIASRPTVPPTIEDQHDLFM-AGLPLAISAAR
KAMA-DSDITHLVATTCTD-SCNPGYDHYVAKELGLTERVLLHGVGCSGGLAVLRTAANL
ALGHTRG--Q-PARVLCVALEVVSLLGRTELAQIDKTQQVRVGASLFSDGSSAVVLSNDI
GPIYQLLGWLIPGVLRFDVE-PGWRV-TLSPLVPKITAAAIAPTFNKLM-SDFDWAMHPG
GQAILKGTEQMMGVTE-EHLRASYATYMTYGNSSSASVFSVMDRLRTKERDHVVACAFGP
AVTIEMFV
>Podan3|207184
LSILGLGTRYPPYTLDSRVEELSINRFTGIDKRSSIPPTIAQLHDVFM-SGVPLAISASK
EALA-ESQITHMVSATCTD-SANPGYDHYVAKALGLVEKTLLHGVGCSGGLAALRTAANL
CLGHSRG--L-PARILVVTLEISTTLVRSELESIHSNQETRIGVCLFSDCASAVVVSNDI
PPVYSLLDWTVPDTLGFDTH-PGWKV-VLSPRVPNLTASVLEPTYNSLM-KDFDWAMHPG
GATILTGAEKVLGIQP-EHMRASYDTYVNHGNSSSATIFSVLNRLRGKERELVVGCAFGP
GITVEMCL
>Podan3|210066
LWITGIASQYPPYLLGPELDEFAINKTSGIDTRASIAPTLADLDKFYR-RGVDLAAQACR
KALK-ECDITHTIAVTCTN-QGNPGYDLLVARRLGLVDRMLLHGVGCAGGLAIMRAAAQV
ASGAARG--K-PARVLAFACELCTPNVRHDLAEAAACADVSIAGVLFADGAAAFVLCNDA
GPLFQLLEWTIPDTMAFYAE-G-FRT-VLTRDVPSFTKTAIGPMFRDLLVADFDWALHPG
GEAIIQGAQEMLDLTS-EQLRATREIYRTRGNSSSPTVLAVLDLLRKM-KDHVVATSFGP
GLAIEMSL
>Chafi1|467716
LSILGLGAQYPPHDLKPELEILSINRYTGIDQRSSIPPTITEINEIFM-KGVPLAVNAAR
KALA-EGHVTHMVSTTCTN-SANPGYDHFVATELGVTEKVLLHGVGCSGGLAAIRTAANL
CLGHTRR--Q-PARILVVALEISTTLVRSELESINATQETRIGVALFSDCAGALLLSNGI
PAIYTLLGWTVPSTLGFDVD-PGWKV-VLSPRVPQLTQSVLSPTFTSLLPADFDWAMHPG
GATILSGAERALGLAP-EHMRASYDTYINHGNSSSATILSVLDRLRRKDKEYVVGCAFGP
GITVEMCM
>Collu1|555052
LSIIGVASQYPPYSLKTDIDYLSINRFTGIDYRSSIAPSIAELHKVFM-SGVPLAVEASR
KAIE-ESEITHVVSTTCTD-SANPGFDHYVVNGLGIVEKVLLHGVGCSGGLATLRTAANL
ALGHKRG--K-PARILCVALEVSTTMVRSELNSIDELQETRIGVALFSDCASAVVLSNGI
GPVYDLLGWIIPDTLGFDVD-PGWKV-ILTPRVPKLASAAIPSTFAEMLPEDFDWAMHPG
GATILSGAETTMGITS-YHMRASYDTYINHGNSSSATIFSVMDRLRSKDRDYVVGCAFGP
GIS-----
>Antav1|350995
LSIIGLGAQYPPNKLKSDVAKLAINKFTGIETRSSIPPSIADLHTTFM-TGVPLAVAAAR
KAMA-ETQITHVVSTTCTD-SANPGFDHFVAKELGLVEKVLLHGVGCAGGLATLRTAANL
ALGHRRG--R-PARILCVALEVSTTLVRSELESIDKFQETRIGICLFSDCASAVVLSNGV
GPVYELLGWTVPDTLGFDVD-PGWKV-VLSPRVPKLTEQGLAPAFADLMAPDFDWAMHPG
GLTILTNAERTLKISP-EHMRASYHRYIEHGNSSSATIFSVMDHLRSKEKDYVVGCAFGP
GITVEMCM
>Antav1|406099
LTITGLGSEWPKLLVGPELQEYAVNAQTGVETRAVLPPTIEQVHEAFD-KAPPLTAGAAR
KALQ-ESAITHMVSVTATN-CKCPGYDHLVAKELGIAERSLISGSGCAGGLAALRVANSM
ACAASRG--R-SARILVVACELSSINLRAELEAANQS-KLRIGGALFSDGAAAIVLCNDI
ARLFTVADWVAANTVSVTTV-SGFLV-YLSRTLPKHAAAAVHRPLQRLFPKDCDWALHAG
GAAIIQGVQKSVGIPD-HQLRATSAVYRTRGNTASVTVLAVLDKLRTMGTEDVVMCSFGP
GLTVEMAR
>Daces1|175642
LSIIGIGVQYPPYSLDASVDTLGINRFTGIESRSSVAPSIAEIHRMFM-NGVPLAVEAAR
KAVA-ERHITHIVSTTCTD-SANPGFDHYVAKGLGIVEKVLLHGVGCSGGLAALRTGANL
ALGHRRG--Q-PARVLCVALEVSTIMVRSELDSLNELQQTRIGPCLFSDCASAVVLSNGI
GPVYELLGWIIPDSLGFDVD-PGWKV-VLSPRVPKLTGASVAPAFSDLKAADFDWAMHPG
GATILSGAERAMDISA-EHMRASYDTYINHGNSSSATIYSVMDRLRSKDREYVVGCAFGP
GIAVEMCM
>Neurospora_discreta|126414
LSITGLGVQYPPYNLGPDIDILSINRYTGIDQRSSIPPTVDELHRVFM-SGVPLAVEASR
KAMA-ETQITHMVSTTCTD-SANPGYDHFVAKELGLLEKVLLHGVGCSGGLAALRTAANL
CLGHKRG--K-PARILVLALEVSTTLVRSELESINALQETRIGIALFSDCASAVILSNGI
GAIYDLLGWVIPDSLGFDVD-PGWKV-VLSPRVPLLAKASLQPTYADLLPADFDWAMHPG
GATILSGAESAMGLTP-EHMRASYDRYINHGNSSSATIFSVLNRLREKDKEYVVGCAFGP
GINVEMCL
>Neurospora_tetrasperma_mata|152889
LSITGLGVQYPPYSLGPDIDILSINRYTGIDHRSSIPPTVNELHEVFM-SGVPLAVEASR
KAMA-EAQITHMVSTTCTD-SANPGYDHFVAKELGLLEKVLLHGIGCSGGLAALRTAASL
CLGHTRG--K-PARILVLALEVSTTMVRSELESINALQETRIGIALFSDCASAVILSNGI
GAIYDLLGWVIPDSLGFDVD-PGWKV-VLSPRVPVLAKASLQPTYADLLPADFDWAMHPG
GATILSGAESAMGLTP-EHMRASYDRYINHGNSSSATIFSVLNRLREKDKEYVVGCAFGP
GINVEMCM
>Entma1|356607
LSIIGLGAQYPPNKIKPDLAKLAINRFTGIETRSSIPPSIADLHATFM-SGVPLAIEAAR
KALA-ESQITHVVSTTCTD-SANPGFDHYVAKELGLVEKVLLHGVGCAGGLATLRTGANL
ALGHRRG--R-PARILCIALEVSTTLVRSELESIHKSQATRIGACLFSDCASAVILSNGI
GPVYELLGWIIPNTLGFDVD-PGWKV-VLSQRVPSLTEQVLEQTFADLKAPDFDWAMHPG
GLTILTNAERTLKISS-EHMRASYHRYMEHGNSSSATIFSVMDHMRSKEKEYVVGCAFGP
GITVEMCM
>Entma1|369862
LTITGLGSEWPNLLVGPELREYAVNAQTGVKTRAVLPPTIEQVHEAFD-KAPPLTAGAAR
RALS-EAAITHMVSVTATN-CKCPGYDHLVAKELGIAERSLISGSGCAGGLAALRVANSM
ACAASRG--R-PARILVVACELSSINLRAELEAAHQS-KLRIGGALFSDGAAAIVLCNDL
ARLFTVADWVAPATVSVTTV-SGFLV-YLAKTLPKHAAAAVHRPLQRLFPKDCDWALHAG
GAAIIQGVQKSVGIPD-HQLRATSAVYSTRGNTASVTVLAVLDKLRTMGTEDVVMCSFGP
GLTVEMVR
>Colca1|64626
LSIIGLGSQYPPYSLKTDIDYLSINRFTGIDYRSSIAPSIAELHKVFM-SGVPLAVEASR
KAID-ESEITHVVSTTCTD-SANPGFDHYVVKGLGIVEKVLLHGVGCSGGLATLRTAANL
ALGHRRN--K-PARILCVALEVSTTMVRSELNSIDELQETRIGVALFSDCASAVVLSNGV
GSVYDLLGWILPDTLGFDVD-PGWKV-ILSPQVPKLASAAIPSTFKELLAADFDWAMHPG
GATILSGAEKVMGISS-YHMRASYDTYINHGNSSSATIFSVMDRLRSKDRDYVVGCAFGP
GISVEMCM
>Crypto1|51024
LSILGAGTQYPPYSLKPDVEILAINRFTGIESRSSIPPSVEQLHKVFI-DGVPLAVSASR
KAIA-EDQITHVVSTTCTD-SANPGYDQFVCEGLGLVEKVLLHGVGCAGGLAALRTAANL
ALGHSRG--K-PARILVNALEVSTTLVRSELDSIDKLNETRIGPCLFSDCASAVILSNGV
GPIYELLGWIVPGTLGFDVH-PGWKV-ILTPRVPKIAQNALQPTFDDLMPADFDWAMHPG
GATILTGAEKAMGLMP-EHMRASYDVYINHGNSSSATIFSVLDRMRSKDKEYVVGCAFGP
GVSVEMCM
>Colfi1|285174
LSIIGVASQYPPYSLKTDIDYLSINRFTGIDYRSSIAPSIAELHKVFM-SGVPLAVEASR
KAIE-ESEITHVVSTTCTD-SANPGFDHYVVNGLGIVEKVLLHGVGCSGGLATLRTAANL
ALGHKRG--K-AARILCVALEVSTTMVRSELNSIDELQETRIGVALFSDCASAVVLSNGV
GPVYDLLGWIIPDTLGFDVD-PGWKV-ILTPRVPKLASAAIPSTFAEMLPEDFDWAMHPG
GATILSGAEATMGITS-YHMRASYDTYINHGNSSSATIFSVMDRLRSKDRDYVVGCAFGP
GISVEMCM
>Lashi1|624319
LSIVGLGTQYPPYALETALSTLSINRYTGIDQRSSIAPTIAELHQTFM-SGVPMAVSAAR
KALA-EAQVTHIVSTTCTD-SANPGYDHYVAKDLGLVEKVLLHGVGCSGGLAALRTAANL
CLGHARG--R-PARILVVALEVSTTMVRSEMDSINALQETRIGVALFSDCGSAVVLSNGV
GPVYELLGWVIPDTLGFDVD-PGWKV-VLTPRVPKLTQSVLQPAYTALMPADFDWAMHPG
GATILTGAEKAMAITP-EHMRASYDTYINHGNSSSATIFSVLDRLRSKERDYIVGCAFGP
GITVEMCM
>Fuseq1|142950
LSIIGLSAEYPPHSLDYTINTLSINRYTGIDTRSSIAPSIAELHSIFQ-SGVPLAIRAAR
KAID-ERFITHIVATTCTD-SANPGFDHFVAKGLGIVEKVLLHGVGCSGGLATLRTGANL
ALGHKRG--L-PARVLCVALEVSTTMVRSELDSINELQETRIGACLFSDCGSAVVLSNGI
GPVYDLLGWTIPDTLGFDVD-PGWKV-ILTPRVPKLTAASIGPAFTDLKAADFDWAMHPG
GATILSGAEKVMDITP-EHQRASYDTYINHGNSSSATIFSVMDRLRSKERDYVVGCAFGP
GITVEMCM
>Fuseq1|389072
VYIVGLGHHYPPYINGFEIEEYLVNQNTGIKGRPNIPPTISELDSVFR-TAVDLAARACK
KAIA-ESQITHTVAATGTN-AGSPGYDLLVNERLGIAQRMLLSGIGCAGGLATIRTAATI
ANDATRG--R-PACVLGFTCDVTSTNIRCDLKMISENPETRASMALFSDASAAFVICNSL
GAVYTVLDWVIPGTENCLVD-PGFRS-FMSPNLPVIIKSAVVPLFERLIATDFDWIMHPA
GLTVLDEVKENLNLQD-GQMRASFDVFENKGNSAGPTVLIVLDRLRKMGRENIIACSFGP
GVCAEMTA
>HypEC38_3|433962
LSIVGLGAQYPPNSLKPDLHKLAINKYTGIETRSSIAPSIAELHKVFI-SGVPLAIEASR
KAIL-EGEITHIVSTTCTD-SANPGFDHVVAKGLGIVEKVLLHGVGCAGGLAVLRTAANL
ALGHSRR--K-PARILCVTLEVSTTMVRSELNSINELQETRIGAALFSDCASALILSNGI
GPVYELLGWILPESLGFDVD-PGWKV-VLSPRVPKLATEILKPSFVELLAPDFDWAMHPG
GLTILTGAEKVMGISS-EHMRASYDRYINHGNSSSATIFSVMDRLRSKDRDFVVGCAFGP
GIAVEMCM
>Coler1|529499
LSIIGVGSQYPPYSLKTAIDYLSINRFTGIDYRSSIAPSIAELHKIFM-SGVPLAVEASR
KAIE-ESEITHVVSTTCTD-SANPGFDHYVVKGLGIVEKVLLHGVGCSGGLATLRTAANL
ALGHKRN--K-PARILCVALEVSTTMVRSELNSIHELQETRIGVALFSDCASAVVLSNGV
GSVYDLLGWILPDTLGFDVD-PGWKV-VLSPQVPKLASSAIPSTFKEMLADDFDWAMHPG
GATILSGAEKVMGISS-YHMRASYDTYINHGNSSSATIFSVMDRLRSKDRDYVVGCAFGP
GISVEMCM
>Colme1|14421
LSIIGVASQYPPYSLKTNIDYLSINRFTGIDYRSSIAPSIAELHKVFM-SGVPLAVEASR
KAIE-ESEITHVVSTTCTD-SANPGFDHYVVNGLGIVEKVLLHGVGCSGGLATLRTAANL
ALGHKRG--K-PARILCVALEVSTTMVRSELNSIDELQETRIGVALFSDCASAVVLSNGV
GPVYDLLGWIIPDTLGFDVD-PGWKV-ILTPRVPKLASAAIPSTFAEMLPEDFDWAMHPG
GATILSGAETTMGITS-YHMRASYDTYINHGNSSSATIFSVMDRLRSKDRDYVVGCAFGP
GISVEMCM
>Colph1|158039
LSIIGVASQYPPYSLKTDIDYLSINRFTGIDYRSSIAPSIADLHKVFM-SGVPLAVEASR
KAID-ESEITHVVSTTCTD-SANPGFDHYVVNGLGIVEKVLLHGVGCSGGLATLRTAANL
ALGHKRG--K-PARILCVALEVSTTMVRSELNSIDELQETRIGVALFSDCASAVVLSNGV
GPVYDLLGWIIPDTLGFDVD-PGWKV-ILTPRVPKLASAAIPSTFAEMLPEDFDWAMHPG
GATILSGAETTMGITS-YHMRASYDTYINHGNSSSATIFSVMDRLRSKDRDYVVGCAFGP
GISVEMCM
>Conli1|2212
VFIVGLGHHYPPYVNGLDIDDYLVNRKTGIKERPNIPPTISELDHIFR-TAVDLAVRACR
KAIV-DSQITHTVAATGTN-AGSPGYDFLVNDKLGVAQRMLLGGIGCAGGLATIRAAATI
ANDATRG--R-PARVLGFACDLTSTNIRCDLAILAENPETRVSMALFSDAAAAFVVCNGL
GVVYSVLDWVLKGTEQCLVD-PGFRS-FMSPGLPDVTSDAVEPLLERLLSTHLDWAMHPA
GLAVLDKVKENLQLDD-DQMKASFDVLQSKGNSAGPTVLIVLDRLRKMGRQYVVACSFGP
GVCAEMLA
>Conli1|6509
LSIIGLGTQYPPHTLKPDVETISINRFTGIDARSSIAPTIAELHETFM-TGVPLAVSAAR
KALL-EQAVTHVVSTTCTD-SANPGYDHYVAKELGLVQRVLLHGVGCSGGLAALRTAANL
ALGHGRG--R-AARVLVLAAEVSTTMVRSELDSVDELQETRIGVALFSDCASAVVLANGV
GPVYELLGWIIPDTLGFDVH-PGWKV-VLSPRVPKLAQGVVLPTYEALMPADFDWAMHPG
GATILTGAEKALGISA-EHMRASYDTYINHGNSSSATVFSVLDRLRSKEKDYVVGCAFGP
GITVEMCM
>MarPMI226|412285
LSIIGLGTQYPPYSLNADLNILSINQFTGIDSRSSVAPSIRELHQIFM-SGVPLAVEAAR
KAIA-ERHITHIVSTTCTD-SGNPGFDHYVAKGLGIVEKVLLHGIGCSGGLAALRTGANL
ALGHTRG--R-PARVLCVALELSTTMVRSEFDSINELQETRIGPCLFSDCASAVVLSNNI
GPLYELLGWIIQDTLGFDVD-PGWKV-VLSPRVPKFACAAVEPAFNDLMAEDFDWAMHPG
GATILSGAERALGISA-EHMRASYDTYMNHGNSSSATIYSVLDSLRSKNREYIVGCAFGP
GIAVETCM
>Phaal1|887
-----------------------INQFTGIEARSSIAPSITELHDIFM-SGVPLAVAAAQ
KAIA-EREITHVVATTCTD-SANPGYDHYVCKGLGIVEKVLLHGVGCSGGLAALRTAANL
ALGHARG--K-PARILCVALEISTTMVRSELDSIDKLGETRIGAALFSDCGSALVLSNGI
GPVYELLGWIIPETLGFDVD-PGWKV-VLSPRVPKIAEAALRPAFADLIAEDFDWAMHPG
GATILSGAERALSIKP-EAMRASYTTYMNHGNSSSATIFSVMDCLRSKDKDYVVGCAFGP
GIAVEMCM
>Chafu1|371130
LSILGLGTQYPPHSLKPDIEVLSINRCSGIEFRSSIPPTIAESSKVFM-KGVPLAISAAR
KALA-EDQVTHMVSTTCTN-SANPGYDHFVAQELGLTEKVLLHGVGCSGGLAALRTAANL
CLGHSRG--K-PARILVVALEISTTMGRSELESIHTSQETRIGIALFSDCGGALLLSNDI
PPIYSLLGWTIPSTLGFDID-PGWKV-VLSPRVPQIAESVLAPTFSALL-TDFDWALHPG
GATILTGAERVLGLSS-AHLRASYDTYINHGNSSSATIISVLDRLRQKDKEMVVGCAFGP
GITVEMCM
>Bombom1|488597
LSILGLGAEYPPHNLKPTIDTLAINRYTGIDTRSSIAPSIADLHAIFM-SGVPLAVKACR
KALS-ESDITHIVSTTCTD-SANPGFDHHVAKTLALVERVLLHGVGCSGGLAALRTAANL
CLGHSRR--L-PARILVVALEVSTTMVRSELDSIDALQETRIGIALFSDCASAVVLSNDI
DPVYDLLGWVIPETLGFDVD-PGWKV-VLSPRVPALTQAVMAPSYAALMPKDFDWAMHPG
GATILTGAEKALGITS-EHMRASYDTYINHGNSSSATIFSVLNRLRQKEKEYVVGCAFGP
GITVEMCM
>Neuhi1|150908
LSITGLGVQYPPYSLGPDIDILSINRYTGIDHRSSIPPTVNELHEVFM-SGVPLAVEASR
KAMA-EAQITHMVSTTCTD-SANPGYDHFVAKELGLLEKVLLHGIGCSGGLAALRTAASL
CLGHTRG--K-PARILVLALEVSTTMVRSELESINALQETRIGIALFSDCASAVILSNGI
GAIYDLLGWVIPDSLGFDVD-PGWKV-VLSPRVPVLAKASLQPTYADLLPADFDWAMHPG
GATILSGAESAMGLTP-EHMRASYDRYINHGNSSSATIFSVLNRLREKDKEYVVGCAFGP
GINVEMCM
>Colac2|751886
LSIIGVASQYPPYSLKTDIDYLSINRFTGIDYRSSIAPSIAELHKVFM-SGVPLAVEASR
KAIE-ESEITHVVSTTCTD-SANPGFDHYVVNGLGIVEKVLLHGVGCSGGLATLRTAANL
ALGHKRG--K-PARILCVALEVSTTMVRSELNSIDELQETRIGVALFSDCASAVVLSNGV
GPVYDLLGWIIPDTLGFDVD-PGWKV-ILTPRVPKLASAAIPSTFAEMLPEDFDWAMHPG
GATILSGAETTMGITS-YHMRASYDTYINHGNSSSATIFSVMDRLRSKDRDYVVGCAFGP
GISVEMCM
>Linth1|309128
LSIVGVASQYPPHNLKSDLDAISINRFTGIEFRSSIPPSIKELNDFYL-SGVPLAIKAAK
KAIN-EEDITHVVSTTCTN-SANPGFDHFVVKGLGIVEKVLLHGIGCSGGLAALRTAANL
ALGHKRG--I-PARILCLALELSTPMVRSELESINELQETRIGVALFSDCASALILSNGI
GPIYELLGWILPDTLGFDVD-PGWKV-VLSQRVPKLAVSYLKPAFSGLLPEDFDWAMHPG
GATILSGAEQVMGITP-EHMRASYDTYINHGNSSSATIYSVLNRLREKERDYIIGCAFGP
GISVEMCM
>Apimo1|171751
LSITGIGSQYPPYGLKPEVQKLAINRFTGIESRSSIAPSIRELHETFM-SGVPLAIEASR
KAIA-ESEITHIVATTCTD-SANPGFDHFVAKGLGIIEKVLLHGVGCSGGLAALRTAGGL
ALGHTRR--K-PARILCIALEVSTTMVRSELNSINELQETRIGVCLFSDCGSAVVLSNGI
GPVFNLLGWIIADTLGFDVD-PGWKV-VLSPRVPQIAAESLAPTFAELMPADFDWAMHPG
GATILTGAEKAISLTP-EHMRASYDTYMNHGNSSSATIFSVLDRLRSKDRDYVVGCAFGP
GISVEMCM
>Apimo1|111700
LWITGVGSQYPPSSLGPELEDFAINRCTGIEARPAIPPSIKDLDKCYQ-EGVNLATQACQ
KALT-ESDITHTIAVTCTH-QGSPGYDVLVNRKLGLTERILLQGVGCAGGVAIMRVAADV
AMSAARG--R-PARILAYACELCTPNVRHELAQAEACTRLSIAGALFSDAAAAFVFCNDE
GPLFEVLECTIPDTMGMFTE-A-FRT-VIGREVTYHTRKAILPLFQRLCPASFDWALHPG
GKAIIVGAQEELGLTE-DHLRATKEIYRTRGNSSSPSVLAVLDLLRRL-RDHVAVTSFGP
GLVLQLLL
>Chagl_1|18758
LSILGLGAQYPPYDLKPELEILSINRYTGIDQRSSIPPTITEINDIFM-KGVPLAVSAAR
KALA-EAQVTHMVSTTCTN-SANPGYDHFVATELGLTEKVLLHGVGCSGGLAALRTAANL
CLGHTRR--Q-PARILVVALEISTTLVRSELD----------------------------
------------------------------------------------------------
---------------------------------SSATILSVLDRLRRKDKEYVVGCAFGP
GITVEMCM
>ConPMI546|2971
LSIMGLGTQYPPYALKPDVETLSINRFTGIDARSSIAPTITELHKTFM-TGVPLAVSAAR
KALM-EAAVTHVVSTTCTD-SANPGYDHFVAKELGLTEKVLLHGIGCSGGLAALRTAANL
ALGHRRG--K-AARVLVMATEISTTMVRSELDSVNELQETRIGVALFSDCASAVVLGNGV
GPVYELLGWTIPDTLGFDVH-PGWKV-VLSPRVPKLAQNVVLPTYETLIPADFDWAMHPG
GATILTGAEKALGISP-EHMRASYDTYINHGNSSSATVFSVLDRLRSKEKDYVVGCAFGP
GITVEMCM
>Thiar1|770766
LSILGLGTQYPPHALEASVDVLSINRYTGIDQRSSIPPTIAELHKTFM-SGVPLAVSAAR
KALA-EAQVTHMVSTTCTN-SANPGYDHFVAKELGLVEKVLLHGVGCSGGLAALRTAANL
CLGHTRR--K-PARILCVALEISTTLVRSELESIHESQETRIGVVLFSDCASAVLLTNNI
PPIYTLLTWTIPETLGFDVD-PGWKV-VLSPRVPQLTQSVLQPSFSTLLPAHFDWAMHPG
GATILTKAEQALGITP-QHMRASYDTYVRHGNSSSATIFSVLDRLRHKDREYVIGCAFGP
GITVEMCL
>Thihy1|516824
LWITGIASQYPPHLLAPELGEFAINKRSGIETRASIAPTLADLDRFYR-QGVDLAAQACR
GALK-ECDITHTVAVTCTN-QGNPGYDLLVARQLGLVDRMLLHGVGCAGGLAIMRAAAQI
ASGAARG--R-PARVLAFACELCTPNVRYELAAAAACADVGIAGALFADGAAAFVLCNDA
GPLFELLEWTIPDTMGFYAE-G-FRT-VLTRDVPSFTKAAIAPMFRSLLVADFDWALHPG
GEAIIHGAQEMLGLTG-EQLRATREIYRTRGNSSSASVLAVLDLLRRM-KDHVVATSFGP
GLAIEMSL
>Thihy1|497264
-----------------------INRYTGIDQRSSIAPTIAEIHDAFM-SGVPLAVSAAR
KALE-EAQVTHMVSTTCTD-SANPGYDHFVAKHLSLTEKVLLHGVGCSGGLAALRTAANL
CLGHTRR--K-PARILVVALEVSTTFVRSELDSIHASQETRIGATLFSDCAGALVLSNSL
PPIYTLLGWTLPSTLGFDVD-PGWKV-ILSPRVPSLTQSVLQPTFASLLPPDFDWAMHPG
GATILSGAEQALRITP-EHMRASYDTYINHGNSSSATVLSVLDRLRRKDREHVVGCAFGP
GITVEMCV
>CodFL1790_1|706997
LSITGVASQYPPHALKSNLEALAINRYTGIDQRSSIAPTVAELHKIFM-SGVPLAVSASR
KAMA-EAQITHMVSTTCTN-SANPGYDHFVAKDLGLLEKVLLHGVGCSGGLAALRTAANL
CLGHARG--L-PARILCVALEVSTPLARSELESIDKLQEVRIGAALFSDCASAVVLSNGI
GPVYELLGWVVPDTLGFDVD-PGWKV-VLSPRVPKLTQAVIEPTYHALLAADFDWAMHPG
GATILTGAEHAMSITP-EHMRASYDTYINHGNSSSATIFSVLDRLRAKDKDYIVGCAFGP
GITVEMCL
>Truan1|523326
LSIIGVGSQYPPYSLRPSVQTLAINRYTGIDTRASIAPSIGELHRVFM-SGVPLAVEASR
KAIA-ESEITHLVATTCTD-SANPGFDHFVLKELGVVEKVLLHGVGCSGGLAALRTAANL
ALGHTRR--K-PARILCLALEVSTTLVRSELESINTLQETRIGVCLFSDCGSAVVLSNGI
GPVYELLGWVIPDSLGFDVD-AGWKV-VLSPRVPKLAAGSLQPTFAELMAADFDWAMHPG
GATILTGAERVMSITP-EHMRASYTTYINHGNSSSATIFSVMDKLRSKDKEFVVGCAFGP
GITVEMCM
>Acral2|1059998
LSIIGMGTQYPPYDLDASLEILSINRFTGIDTRSSIPPSIAELHSLFL-SGLPLAVRAAR
QAID-ESEITHMVSTTCTD-SANPGYDHYLAKGLGIVEKVLLHGVGCSGGLAALRTAANL
ALGHTRG--K-PARVLCVALEVSTTMVRSELDSIHQKQETRIGVALFSDCASAAVLSNGI
GPIYELLGWIIPDTLGFDVD-PGWKV-VLSPRVPKLATSVVEPTFSDLLADDFDWAMHPG
GATILSMAEKATGITP-EHMRASYDTYINHGNSSSATIFSVMNRLRDEDRDYVVGCAFGP
GIAVEMCM
>Acral2|2111345
LWITGLGSQYPPYLLPPEFEALAMTFSSGIETRASTVPSISDIDINFR-KGVDLTAQACR
KALR-EAGITHTVSCQGGI-QTFPGYDFHVARQLGLVEQILLQGVGCAGSMSILRVAAEV
ALGAELG--K-PARILCFACELNVPYSRHFYAEAEAATNMDIAGSLFSDGAAAFVLCNKY
GPLFRVVDWVSPGTMGASIK-PGYTS-RITKQVPELTRQSVPPLFERCFIGDFDFAIHPG
GMAIIENVQQALDLNE-KQLRATRQIYTTRGNSGSPSALCVLDLMRTLEKDDVVAMAFGP
GLASEMAM
>Colch1|2107
LSIIGVASQYPPYSLKADIDYLSINRFTGIDYRSSVAPSIAKLHEVFM-SGVPLAVEASR
KAIE-ESEITHVVSTTCTD-SANPGFDHYVVKGLGIVEKVLLHGIGCSGGLATLRTAANL
ALGHKRG--K-PARILCVALEVSTTLVRSELDSVNELQETRIGLALFSDCASAVVLSNGV
GPVFDLLGWIIPDTLGFDVD-PGWKV-VLSPQVPKLTSSAIPSTFSELVADDFDWAMHPG
GATILSGAEKTMGITS-YHMRASYDTYINHGNSSSATIFSVMDRLRSKDRDYVVGCAFGP
GISVEMCM
>Cornip1|377243
LSILGLGAQYPPYSLKPQLEVLSINRYTGIDERSSIPPTIAELHEVFM-SGVPLATSAAR
KALL-EADVTHMVSTTCTD-SANPGYDHFVAKALGLVEKVLLHGVGCSGGLAALRTAANL
CLGHARG--L-PARVLVVALEVSTTLARSELESIDRLQETRIGAALFSDCGSAALLSNGI
GAVYELLGWVLPDTLGFDVD-PGWKV-VLTPRVPKLTTGVLRPSYDALLPADFDWAMHPG
GATILTGAERALAIAP-EHMRASYDTYINHGNSSSATIFSVLDRLRHKDRDYVVGCAFGP
GITVEMCM
>Torra1|435626
LSILGLGKEYPPFVHDAALETLSINRFTGIDARSSVPPSIADLHELYS-EGIPLAVAAAR
RAME-EAGITHMVATTCTN-SANPGYDHFVARELGLTERVLLHGIGCSGGLAALRTGANL
ALGHARG--K-PARVLCVALEVSTAMVRSELESIHELQETRIGVALFSDCASAVVLANGV
GGVYDVLGWTIAGTLGFDVH-PGWKV-VLSPRVPKITGAVVAPTFSDLVARDFDWAMHPG
GATILSGAEKAMGITP-EHMRASYDTYINHGNSSSATIFSVMDRLRAPDSDYVVGCAFGP
GISVEMCL
>Cercau1|498153
LSIIGLGTQYPPFSIPPSLDALSINRFTGIDQRSSIAPTITEINKIFM-SGVPLAVSAAR
QALA-ELQITHMVSTTCTN-SANPGYDHFVARDLGLVEKVLLHGVGCSGGLAALRTAANL
CLGHARG--L-PARILVAALEISTTLVRSELDSINADQDTRIGIALFSDCAGALVLSNGL
GPVYELLGWTIPDTLGFDVD-PGWKV-VLTPRVPTLTQGVLEPAYKALLPADYDWAMHPG
GATILTGAEKALGITP-EHMRASYDTYISHGNSSSATIISVLNRLRAKERDHVVGCAFGP
GISVEMCM
>Cercau1|548618
IYVVGIGHHYPPYLTDLDLEGYLVNRKTGIKERPNIPPTISELDQVFR-TAVDLAARACR
KAIA-DSQITHTVAVTGSN-AGSPGYDVLVNEKLGVAQRALLSGVGCAGGLATLRVAATM
ANDATRG--R-PARILGYACDLTSTNIRCDLTIMAENPETRVSMALFSDAAAAFIVCNEL
AIIYSVLDWVLKNTEQSLPD-PGFRF-FMSPELPDVTSGAVGPLLETLLPTDLDWAVHPA
GLAVLDKVKENMALHD-GQMRACFDVFEGKGSSASPTVLIVLDRLRKMGKENIVATSFGP
GICVEMLA
>Colgo1|693848
LSIIGVASQYPPYSLKTDIDYLSINRFTGIDYRSSIAPSIADLHKVFM-SGVPLAVEASR
KAID-ESEITHVVSTTCTD-SANPGFDHYVVNGLGIVEKVLLHGVGCSGGLATLRTAANL
ALGHKRG--K-PARILCVALEVSTTMVRSELNSIDELQETRIGVALFSDCASAVVLSNGV
GPVYDLLGWIIPDTLGFDVD-PGWKV-ILTPRVPKLASAAIPSTFAEMLPEDFDWAMHPG
GATILSGAETTMGITS-YHMRASYDTYINHGNSSSATIFSVMDRLRSKDRDYVVGCAFGP
GISVEMCM
>Colzo1|651543
LSIIGVGSQYPPYALKTDIDYLSINRFTGIDYRSSIAPSIAELHKVFM-SGVPLAVEASR
KAID-ESEITHVVSTTCTD-SANPGFDHYVVKDLGIVEKVLLHGVGCSGGLATLRTAANL
ALGHRRN--K-PARILCVALEVSTTMVRSELNSIDELQETRIGVALFSDCASAVVLSNGV
GSVYDLLGWILPDTLGFDVD-PGWKV-ILSPQVPKLASAAIPSTFKELLAADFDWAMHPG
GATILSGAEKVMGISS-YHMRASYDTYINHGNSSSATIFSVMDRLRSKDRDYVVGCAFGP
GISVEMCM
>Cytch1|515260
LSITGLGTQYPPYALKPDIDILAINQFTGIDTRSSIPPSIAELHEVFM-SGVPLAVSAAQ
KAIA-EEEITHIVSTTCTD-SGNPGFDHFACQGLGIVERVLLHGVGCAGGLTALRTAANL
ALGHSRG--K-PARILVLALEVSTTMVRSELESIDKLQETRIGVCLFSDCASAVVLSNGL
GPVYDLLGWIIPDTLGFDVD-PGWKV-VLSQRVPKLAAGSLQPTFRDLMPADFDWAMHPG
GATILTGAERAMGLVP-EHMRASYDTYINHGNSSSATIFAVLDRMRSKDREYVVGCAFGP
GVAVEMCM
>Gaegr1|1207
LSILGVGSQYPPYSLKPDVETLGINRYTGIEGRSSIAPSIAELHSTFM-SGVPLAISAAR
RALE-DAQITHVVSTTCTD-SANPGYDHFVARALGLVEKVLLHGVGCSGGLAALRTAANL
ALGHARG--L-PARILVLALEVSTTFVRSELDSINSEQTTRIGVCLFSDCASAVVLSNGV
GPAFDLLGWTIPDSLGFDVD-PGWKV-ILTQRVPKLTAEVLRPTFDSLMAADFDWAMHPG
GATILMGAEKAMGMAP-EHMRASYDTYMNHGNSSSATIFSVLDRLRQKDADYVVGCAFGP
GITVEMCM
>Cryphonectria_parasiticav2|229956
LSILGLGTQYPPYGLKPEIDTLVINKYTGIGTRSSIPPSIEELHEVFM-SGVPLAVSAAR
KAID-EEEITHVVSTSCTD-SANPGYDHFVCQGLGIVEKVLLHGIGCSGGLAALRTAANL
ALGHSRG--K-PARILVVALEVSTTFVRSELDSIDKCDETRIGVCLFSDCASAVVLSNGL
TATYDLLGWIVPDTLGFDVH-RGWKV-VLTPRVPKIAQSALKPTFSDLMPADFDWAMHPG
GATILTGAEETMGLRP-EHMRASYDVYMNHGNSSSATVFSVLDRLRSKDRDYIVGCAFGP
GVSVEMCM
>Ilyeu1|621972
LSIIGLGIEYPPHSLDHTVNVLSINQYTGIHTRSSIAPSIAELHKLFQ-SGVPLAIRAAR
KALA-ERQITHIVATTCTD-SANPGFDHFVAKGLGIVEKVLLHGVGCSGGLATLRTGANL
ALGHTRK--L-PARILCVALEISATMVRSELDSINEMQETRIGACLFSDCGSAAVLSNDI
GPIYNLLGWIIPDTLGFDVD-PGWKV-VLTPRVPKLTRVAMAPAFKDLKATDFDWVIHPG
GAAILSGAEQAMGISA-EHMRASYDTYINHGNSSSATIFSVMDRLRSKERDYVVGCAFGP
GISVEMCM
>Ilyeu1|672826
LSIIGLGAQYPPYSLDASVNTLSINQFTGIESRSSVAPSITEIHRMFL-NGVPLAVQAAR
KAIA-ERHITHIVSTTCTD-SANPGFDHYVAKGLGIVEKVLLHGVGCSGGLAALRTGANL
ALGHRRG--R-PARVLCVALEVSTIMVRSELDSINELQETRIGACLFSDCASAIVLSNGI
GPIYELLGWIIPDTLGFDVD-PGWKV-VLTPRVPKLTCASVSPAFNDLKAADFDWAMHPG
GATILSGAERAMNISA-EHMRASYDTYINHGNSSSATIYSVMDRLRSKDREYVVGCAFGP
GIAVEMCM
>Myrin1|537294
TWIVGLGTQYPPFLIGVDIEAFVITGATGIDTRASIPPSITDLDDFFR-SGVNLAVQACE
KAVE-EDDITHTVGVTCTA-NGLPGYDLLVAEELGLVERVLLQGVGCAGGLAIMRVAAQL
ACGATRG--R-PARILAYACELCTPNGRHDLAEAEACAKVGISAALFSDGAAAFMLCNDL
GPIFQLHEWTIPCTMGFYPE-P-YRS-VLSKAIPDLLKGEVGPLLERLLVTGFDWALHPG
GRSIITKLQDELSLTN-EQLRATFKIYTTRGNSSSPTVLAVLDSLRQM-KDNVAAVSFGP
GLTIEMAL
>Myrin1|466014
-----------------------INQYTGIEKRSSVAPSIKELHDLFL-SGVPLAVSAAR
KAIA-ESQITHIVSTTCTD-SSNPGFDHYVAKGLGIVEKVLLHGVGCSGGLAALRTGANL
ALGHKRG--K-PARVLCVALEVSTTMVRSELDSIHELQETRIGACLFSDCASAAVLSNGI
GPIYELLGWIIPDTLGFDVD-PGWKV-VLTPRVPKLAGASILPSFEDLKPADFDWCMHPG
GATILTGAERVLQISS-EHMRASYDTYINHGNSSSATIFSVMDRMRSKEREYIVGCAFGP
GISVEMNV
>Fusoxys1|872892
LSIIGISAEYPPHSLDYTLNTLS---YTGIDTRSSIAPSIAELHTLFL-SGVPLAIRAAR
KAID-ERFITHIVATTCTD-SANPGFDHFVAKGLGIVEKVLLHGVGCSGGLATLRTGANL
ALGHKRG--L-PARV-------------LELDSINELQQTRIGACLFSDCGSAAVLSNGI
GPVYDLLGWTIPDTLGFDVD-PGWKV-VLTPRVPKLTAASIGPAFNDLKAADFDWAMHPG
GATILSGAERAMDITP-EHQRASYDTYINHGNSSSATIFSVMDRLRSKDRDYVVGCAFGP
GITVEMCM
>Khuory1|374754
LSILGVGSEYPPYGLKPDVQKLGINRFTGIESRSSIAPSIEELHGIFM-SGVPLAIEASR
KAIA-ESEITHIVSTSCTD-SANPGFDHFVAKGLGIVEKVLLHGIGCSGGLAALRTAANL
ALGHARR--K-PARILCVALEVSTTLVRSELDSINELQETRIGVCLFSDCGSAVVLSNGL
GPVYDLLGWMIPDTLGFDVH-PGWKV-VLSPRVPHLAAESLTPTFADLMPADFDWALHPG
GATILTGAEKAIALTP-EHMRASYDTYMNHGNSSSATIFSVLNRLRSKDKEYVVGCAFGP
GISVEMCM
>Xylcub1|342290
LSIIGLGAQYPPNNLKADVAKLAINRFTGIETRSSIPPSIADLHATFM-SGVPLAVEASR
KALA-ESQITHVVSTTCTD-SANPGFDHYVAKELGLVEKVLLHGVGCAGGLATLRTAANL
ALGHRRG--R-PARILCVALEISTTLVRSELESIDKTQETRIGACLFSDCASAVVLSNGV
GPVYELLGWIIPDTLGFDAD-PGWKV-VLSQRVPKLTEQVLEPAFADLMAPDFDWAMHPG
GLTILTNAERTLKISA-EHMRASYHRYMQHGNSSSATIFSVIDHLRSKEKEYVVGCAFGP
GIAVEMCM
>Xylcub1|449650
LTITGLGSEWPELLVGTKLQEYAVNAQTGVQTRAVLPPTIEQVHEAFD-KAPPLTAGAAR
RALN-ESAITHMVSVTATN-CKCPGYDHLVAKELGIAERSLISGSGCAGGLAALRVANSM
ACAATRG--R-PARILVVACELSSINLRAELEAAHKS-KLRIGAALFSDGAAAVVLCNDL
ARLFTIADWVAAETVSVTTV-SGFLV-YLSRTLPKHAAAAVHRPLQRLFPTECDWALHAG
GAAIIQGVAKSVGIPD-HQLRATSAVYSTRGNTASVTVLAVLDKLRTMGTNDVVMCSFGP
GLTVEMAR
>PhaeoFL0889_1|248451
LSIIGLASQYPPYALKPDLNVMAINQFTGIEARSSIAPSIAELHEIFM-SGVPLAISAAQ
KAIA-ESDITHVVATTCTD-SANPGYDHYVCKGLGMVEKVLLHGVGCSGGLAALRTAANL
ALGHARG--K-PARILCVALEISTTMVRSELDSIDKLQETRIGAALFSDCGSALVLSNGI
GPVYELLGWIIPDTLGFDVD-PGWKV-VLSPRVPKVAEAALQPAFADLMAEDFDWAMHPG
GATILSGAERALKIKS-ETMRASYTTYMNHGNSSSATIFSVMDCLRSKDKDYVVGCAFGP
GIAVEMCM
>PhaeoFL0889_1|539961
PWITGLGHQYPPYLVGPEFEELAINRASGVEKRAWTLPTITDLNVFWR-KGVDLAAQACR
KALK-ETDITHLVCCTTTA-YGNPGIDLHVARKLGLVQRALLAGVGCSGGLAIMRVAAQM
ACGATRR--K-PARILAFACEICTPNARHELADVEATAQIGIAGTIFGDGAAAFVMCNDE
GPLFQVYDWTLPDTMGWELC-P-YRT-TLTRDVPISTAGAIGPMFHSLLAADLDWCLHPG
GKAIIEGVQKSMDLSD-AQLAASKQIYRTRGNSSSPTVLIVLDTIRKS-KENIVAASFGP
GLSIEMAF
>Cersc1|491118
LWITGLASQYPPHLIQPELDDAAVNRHTGIKTRSMVLPSIVEIDNYFR-QGVDLAAQACR
KALR-EEDITHTVAVTCTN-EGNPGYDLLVARQLNLIDRTLLHGVGCAGGLSILRTAGQL
ALAATRQ--R-PARVLCFACELCSPNIRREMHEAERCPDICIGGALFSDAAAAFVLCNEY
ARLFQLLEWTIPDTLGWYTE-P-RRA-ILSRNVPGYTKKAIRPMFEQLLPDNFDWALHPG
GGTIIEGAQQVLGLTG-DQLRASREIYETRGNSSSPTVLAVLDELRRTGRDHVVATSFGP
GLMIEMAM
>Cersc1|448389
LAITGLGTQYPPHSLPLSIDTLAINRYTGIDTRSSIAPTVAQLHEVFM-SGVPMAVTAAK
KALA-ESQITHMVSTTCTD-SANPGYDHYVARDIGLVEKVLLHGVGCSGGLAALRTAANL
CLGHARG--K-PARVLVVALEVSTTMVRSELDSVHALQETRIGLALFSDCASALVLSNGL
GPVYELLGWVIPDTLGFDVD-PGWKV-VLTPRVPKLTQSVIAPTYHSLLPSDFDWAMHPG
GATILTGAEKAMDISP-EHMRASYDTYINHGNSSSATIFSVMDRLRAKEREYVVGCAFGP
GITIEMCM
>Colhig2|7632
LSVIGVGSQYPPYSLKTDIDYLSINRFTGIDYRSSIAPSIAELHQVFM-SGVPLAVEASR
KAIE-ESEITHVVSTTCTD-SANPGFDHYVVNGLGIVEKVLLHGVGCSGGLATLRTAANL
ALGHKRN--K-PARILCVALEVSTTLVRSELNSIDALQETRIGVALFSDCASAVVLSNGV
GPVYDLLGWIIPDTLGFDVD-PGWKV-ILSPRVPKLASAAMPSTFKEMLADDFDWAMHPG
GATILSGAEKTMGISS-YHMRASYDTYINHGNSSSATIFSVLDRLRAKDRDYVVGCAFGP
GISVEMCM
>Podap1|287796
LAITGLGTQYPPHSLPLNIDTLAINRYTGIDTRSSIAPTVAQLHEVFM-SGVPMAVTAAK
KALA-EAQITHMVSTTCTD-SANPGYDHYVARDLGLVEKVLLHGVGCSGGLAALRTAANL
CLGHARG--K-PARVLVVALEVSTTMVRSELDSVHALQETRIGLALFSDCASALVLSNGL
GPVYELLGWVIPDTLGFDVD-PGWKV-VLTPRVPKLTQSVIAPTYHSLLPSDFDWAMHPG
GATILTGAEKAMDISP-EHMRASYDTYINHGNSSSATIFSVMDRLRAKEREYVVGCAFGP
GITIEMCM
>Podap1|10197
LWITGLASQYPPHLLGPEMDEIAVNRHTGIKTRAMVPPSIADIDAYFR-QGVDLAAQACR
KALR-EEDITHTVAVTCTT-EGNPGYDLLVARQLHLIDRTLLHGVGCAGGLSILRAAAQL
ALAATRQ--R-PARVLCFACELCSPNIRREMREAERCPDICIGGALFSDAAAAFVLCNEY
AALFQLLEWTIPDTLGWYAE-P-RRA-VLSRNVPRYTKKAIRPMFEQLLPADFDWALHPG
GEAIIEGARRVLDLTG-EQLRATREIYETCGNSSSPTVLAVLDELRRT-RDHVVVTSFGP
GLMVEMAM
>Fusgr1|9890
LSIIGLSAEYPPHSLDYTLNTLGINRYTGIDSRSSVAPSIAELHSIFQ-SGVPLAIRAAR
KAID-ERFITHIVATTCTD-SANPGFDHFVAKGLGIVEKVLLHGVGCSGGLAALRTGANL
ALGHKRG--L-PARVLCVALEVSTTLVRSELDSINELQQTRIGACLFSDCGSAAVLSNGI
GPVYDLLGWTIPDTLGFDVH-PGWKV-ILTPRVPKLTAASIGPAFSDLKAADFDWAMHPG
GATILSGAEKVMDITP-EHMRASYDTYINHGNSSSATIFSVMNRLRSKERDYVVGCAFGP
GITVEMCM
>Cylol1|250281
LSIVGLGVQYPPNSLKSDLNTLAINQFTGIDLRSSIPPSIAELHQVFI-SGIPLAVEAAR
KAIA-ERHITHIVSTTCTD-SSNPGFDHYVAKGLGIVEKVLLHGVGCSGGLAALRTGANL
ALGHTRG--R-PARVLCVALEVSTTMVRSEMDSINELQETRIGPCLFSDCASAAVLSNGI
GPVYELLGWIIPDTLGFDVD-PGWKV-VLTPQVPKLTGASVKPAFNDLMADDFDWAMHPG
GATILTGAERNLELTP-EHMRASYDTYMNHGNSSSATIYSVMDRLRSKDRNYVVGCAFGP
GISVEMCM
>Neucr_trp3_1|8781
LSITGLGVQYPPYSLGPDIDILSINRYTGIDQRSSIPPTVKELHEVFM-SGVPLAVEASR
KAMA-EAQITHMVSTTCTD-SANPGYDHYVAKELGLLEKVLLHGIGCSGGLAALRTAANL
CLGHTRG--K-PARILVLALEVSTTMVRSELESIDALQETRIGIALFSDCASAVILSNGI
GAIYDLLGWVIPDSLGFDVD-PGWKV-VLSPRVPVLAKASLQPTYADLLPADFDWAMHPG
GATILSGAESAMGLTP-EHMRASYDRYINHGNSSSATIFSVLNRLREKDKEYVVGCAFGP
GINVEMCM
>Pursp1|307317
LSVVGLGTQYPAHSLRAAVDALSINRAAGIESRASIAPSIADLHKIFI-RGVPLAISAAK
KAIK-EDRITHVVSATCTD-SANPGFDHSVVKGLGIVEKVLLHGVGCSGGLAALRTAANL
ALGHTRG--L-PARVLCVTLEINTPMVRSELDSIQESQQVRIAACLFSDAATAVVLSNGI
GPVYELLGWIIPDTLGFDVD-PGWKA-VLTPRVPQVTAAAILPTFEDLLATDFDWVLHPG
GPAILVNAERALGITR-QHLRASYDVYVNRGNSGSATIYSVLDRLRCMVREYIVACAFGP
GVAVEMCI
>FusspF23_1|113888
LSIIGIGTEYPPYTLEHTLDILSINKYTGIETRSSIAPSISELHQLFH-SGVPLAIRAAR
KAIA-ERFITHIVATTCTD-SANPGFDHFVAKGLGIVEKVLLHGVGCSGGLATLRTGANL
ALGHRRG--L-PARVLCVALEVSTTMVRSELDSINELQETRIGACLFSDCASAVVLSNGI
GSVYDLLGWVIPDTLGFDVD-PGWKV-ILTPRVPKLTRAAIAPAFNDLKAADFDWAMHPG
GATILTGAEQAMNITP-EHMRASYDTYINHGNSSSATIFSVMDRLRSKDREYVVGCAFGP
GISVEMCM
>FusspF23_1|278805
LWIMGLGHQYGAYLCGPELEELAVNRTSGIDQRPSVMPTITDLNAIWY-KGVDLCARACR
KALK-ESEITHVVACTTTC-YGNPGVDLIVANRLGLVQRVLLAGVGCAGGLSIMRNAAQV
ALAATQH--K-PARILAFACELCTTNARQELADAEASTDISIAAALFSDGAGAFVLCNDA
GPIFQLMDWTIPDSMGWDLV-P-YRI-TLTRTVATAAAAAVKPMFSKMLAANLDWALHPG
GKAIISGVQDSMGLTE-EQLFATKHVYKTRGNSSSPTVLIVLDTLRKA-KDDVVAVAFGP
GMAIEMSF
>Chame1|204244
LSVLGIGTQYPPHNLKPELEILSINRYTGIDRRSSIPPTITELNEIFM-KGVPLAVNAAR
KALA-EAQITHMVSTTCTN-SANPGYDHFVATELGVTEKVLLHGVGCSGGLAAIRTAANL
CLGHTRR--L-PARILVVALEISTTLVRSELESIDATQQTRIGVALFSDCAGALLLSNDI
PAIYSLLGWTVPATLGFDVD-PGWKV-VLSPRVPQLTQSVLAPTFTSLLPADFDWAMHPG
GATILSGAERALGLTP-EHMRASYDTYMNHGNSSSATILSVLDRLRCKDKEYVVGCAFGP
GITVEMCM
>Apibac1|299451
LSILGLGIQYPPHSLDARIEVLSINRYTGIEKRSSIPPTISQLHEIFM-SGVPLAISASQ
KAMA-ESQITHMVSTTCTD-SANPGYDHFVAKSLGLVEKVLLHGVGCSGGLAALRTAANI
CLGHSRG--L-PARILVLALEVSTTMVRSELESIHQDQETRIGVCLFSDCASAVILSNDI
PPVYSLLDWTVPDTLGFDTH-PGWKV-VLTPRVPEVTKGVLVPTYNSLLPRDFDWAMHPG
GATILTGAEKALGIEP-EHMRASYDTYINHGNSSSATIFSVLDRLRQKDKEMVVGCAFGP
GITVEMCL
>Gloci1|1753444
LDIIGVGTQYPPHSLEANIDYLSINRFTGIEYRSSIPPSITDLHNVFM-SGVPLAVSASR
KAIE-ESEITHIVATTCTD-SANPGFDHYVIKGLGMVEKVLLHGVGCSGGLASLRTAANL
ALGHKRG--K-PARILCVALEVSTTLVRSELDSINETQETRIGVALFSDCASAVVLSNGI
GPVYSLLGWIIPDTLGFDVD-PGWKV-VLSPRVPKLASAAVPTTFSELMADDFDWAMHPG
GATILTEAEKAMNISS-FHMRASYDTYMKHGNSSSATIFSVMDRLRSKDRDYVVGCAFGP
GIAVEMCM
>Gloci1|1843353
LWITGIGSQYPPYLIPPEFVNWALTMSSGIETRASTVPTIDELDARFR-KGVDLTVQACR
KALR-DDEITHVVGVTVGS-LSLPGYDYLVARRLGLVENMFLNGVGCAGSVALMRVAANI
AMAATRK--R-PARILCFASEVCTMYLRHQYAEAEVATNMDIAGAIFGDAASAFVLCNDD
GAKFQLLEWTVPETMGAMVK-TGFTS-IISKQVPDIAKQSVRPLWDKLLTSDFDWALHPG
GESVINNVKDSMGLDD-HQIRATRHIYRTRGNTGSPTAICVLDQLRNMGSENVVAVSFGP
GLASEMAF
>Colna1|521909
LSIIGVGSQYPPYSLKTDIEYLSINRFTGIDYRSSIAPSIAELHKVFM-SGVPLAVEASR
KAIE-ESEITHVVSTTCTD-SANPGFDHYVVKGLGIVEKVLLHGVGCSGGLATLRTAANL
ALGHKRN--K-PARILCVALEVSTTMVRSELNSIDQLQETRIGVALFSDCASAVVLSNGV
GSVYDLLGWILPDTLGFDVD-PGWKV-ILSPQVPKLASAAIPSTFKELLADDFDWAMHPG
GATILSGAEKVMGISS-YHMRASYDTYINHGNSSSATIFSVMDRLRSKDRDYVVGCAFGP
GISVEMCM
>FusoxT415|241579
LSIIGISAEYPPHSLDYTLNTLSINRYTGIDTRSSIAPSIAELHTLFL-SGVPLAIRAAR
KAID-ERFITHIVATTCTD-SANPGFDHFVAKGLGIVEKVLLHGVGCSGGLATLRTGANL
ALGHKRG--L-PARVLCVALEVSTTMVRSELDSINELQQTRIGACLFSDCGSAAVLSNGI
GPVYDLLGWTIPDTLGFDVD-PGWKV-VLTPRVPKLTAASIGPAFNDLKAADFDWAMHPG
GATILSGAERAMDITP-EHQRASYDTYINHGNSSSATIFSVMDRLRSKDRDYVVGCAFGP
GITVEMCM
>Sodal1|354672
LSIIGMGTQYPPHKLESGLEILRINRFTGIETRSSIAPSIAELHALFL-SGVPLAVRAAR
KAID-ESEITHIVSNTCTD-SANPGYDHYVAKELGIVEKFLLHGIGCSGGLAVLRTAANL
ALGHTRG--K-PARVLCVTLEICSTLVRSELDSIHQNQETRIGLALFSDCASAAVLSNGI
GPIYELLGWIIPDTLGFDVD-PGWKV-VLSPRVPKLATSVVPPTFADLLPDDFDWAMHPG
GATILTMAEKAMRIVP-AHMRASYDTYINHGNSSSATIFSVMDRLRHKDRDYVVGCAFGP
GITVEMCM
>Poddi1|397199
LSILGLAAEYPPFSLKPDIDTLAINRYTGIDTRSSIPPSITDLHKVFM-SGVPLAIRASR
KALA-ESQVTHVVSTTCTD-SANPGYDHYVAKELGLVEKVLLHGTGCSGGLAALRTAANL
CLGHTRG--K-PARILVLALEVSTTMVRSELESIHALQETRIGIALFSDCASAVVLSNGL
GPVYQLLGWIIPDTLGFDVD-PGWKV-VLSPRVPKLTQSVLAPSYAALIPADFDWAMHPG
GATILTGAEKAMGITP-EHMRASYDTYINHGNSSSATIFSVLDRLRSKDRDFIVGCAFGP
GISVEMCM
>Fustri1|569028
------------------KK------YTGIDTRSSIAPSIAELHSIFQ-SGIPLAIRAAR
KAID-ERFITHIVATTCTD-SANPGFDHFVAKGLGIVEKVLLHGVGCSGGLATLRTGANL
ALGHKRG--L-PARVLCVALEVSTTMVRSELDSINELQQTRIGACLFSDCGSAAVLSNGV
GPVYDLLGWTIPDTLGFDVD-PGWKV-ILTPRVPKLTAASIGPAFNHLRAADFDWAMHPG
GATILSGAERVMDITP-EHMRASYDTYINHGNSSSATIFSVMNRLRSKERDYVVGCAFGP
GITVEMCM
>LecAK0013_1|428205
LAILGLGTQYPPYGLQPSVETLAINRFTGIDARSSIAPSIADLHETFM-SGVPLAITACR
KALA-EGSITHVVSTTCTD-SANPGFDHYVAKGLGLTEKVLLHGVGCSGGLAALRTAANL
ALGHTRR--K-PARVLVVALEVSTTMVRSELDSVDATGETRIGVCLFSDCASAVVLSNGI
GPVYELLGWVIPDTLGFDVD-PGWKV-VLSPRVPKLTQNIIRPTYEKLMTEDFDWAMHPG
GATILTGAEKALGITP-EHMRASYDTYINHGNSSSATIFSVLDRLRSKEKEFVVGCAFGP
GITVEMCM
>Colsi1|975010
LSIIGVASQYPPYSLKTNIDYLSINRFTGIDYRSSIAPSIAELHKVFM-SGVPLAVEASR
KAIE-ESEITHVVSTTCTD-SANPGFDHYVVNGLGIVEKVLLHGVGCSGGLATLRTAANL
ALGHKRG--K-PARILCVALEVSTTMVRSELNSIDELQETRIGVALFSDCASAVVLSNGV
GPVYDLLGWIIPDTLGFDVD-PGWKV-ILTPRVPKLASAAIPSTFAEMLPEDFDWAMHPG
GATILSGAETTMGITS-YHMRASYDTYINHGNSSSATIFSVMDRLRSKDRDYVVGCAFGP
GISVEMCM
>Fusox2|17626
LSIIGISAEYPPHSLDYTLNTLSINRYTGIDTRSSIAPSIAELHTLFL-SGVPLAIRAAR
KAID-ERFITHIVATTCTD-SANPGFDHFVAKGLGIVEKVLLHGVGCSGGLATLRTGANL
ALGHKRG--L-PARVLCVALEVSTTMVRSELDSINELQQTRIGACLFSDCGSAAVLSNGI
GPVYDLLGWTIPDTLGFDVD-PGWKV-VLTPRVPKLTAASIGPAFNDLKAADFDWAMHPG
GATILSGAERAMDITP-EHQRASYDTYINHGNSSSATIFSVMDRLRSKDRDYVVGCAFGP
GITVEMCM
>Corma2|701021
------------------------------------MPTITDLNAIWY-KGVDLCARACR
KALK-ESEITHVVACTTTC-YGNPGVDLIVANRLGLVQRVLLAGVGCAGGLSIMRNAAQV
ALAATQH--K-PARILAFACELCTTNARQELADAEASTNISIAAALFSDGAGAFVLCNDA
GPIFQLMDWTIPDSMGWDLV-P-YRI-TLTRTVATAAAAAVKPMFSKMLAANLDWALHPG
GKAIISGVQDSMGLTE-EQLFATKHVYKTRGNSSSPTVLIVLDTLRKA-KDDVVAVAFGP
GMAIEMSF
>Corma2|231922
LSIIGVGSQYPPHSLKADLEILSINRFTGIDTRSSVAPSIADLNDVYL-SGVPLAVTAAR
KAID-ESQITHVVSTTCTN-SANPGFDHYVAKGLGIVEKVLLHGIGCSGGLAALRTAANL
ALGHKRG--K-PARILCVALEVSTIMVRSELDSIDELQETRIGVALFSDCASAVVLSNGI
GPVYELLGWIIPDTLGFDVD-PGWKV-VLTPRVPKLTGEVLRPTFTDLLAADFDWAMHPG
GATILSGAERAMGITP-EHMRASYDTYINHGNSSSATIFSVLDRLRSKDKDYIVGCAFGP
GISVEMCM
>Ophpic1|6032
LSLIGVGHHYPPHSLKPDLETLA---YTGIDQRASIAPSITDLNATFF-KGVPLAVRASE
MALA-ESQITHVVSATCTN-SANPGFDHYVVKGLGMVEKVLLHGIGCSGGLAALRTAANL
ALGHARG--K-PARILVVTLEVSTMMVRSELDSINESQDTRIGVALFSDCGSAVVLSNGI
GPIYDLLGWIIPDTLGFDVD-PGWKV-VLSPRVPKMTASQLQPTFADLMAADFDWAMHPG
GATILSGAERVLDITP-HHMRASYDTYINHGNSSSATIFSVLDRLRDADREYIIGCAFGP
GISVEACV
>Crypo1|440547
LSILGIGVEYPPHNLKPDVDTLAINRFTGIESRSSIPPSVEELHQVFI-SGVPLAVRASR
KAIA-EEQITHVVSTTCTD-SANPGFDQFVCEGLGFVEKVLLHGIGCAGGLAALRTAANL
ALGHSRG--K-PARILVVALEVSTTLVRSELDSIDKLDETRIGACLFSDCASVLVLSNGL
GPLYELLGWIVPDTLGFDVH-PGWKV-ILTPRVPQIAKAALQPTYTDLVPADFDWAMHPG
GATILTGAEKALGLMP-EHMRSSYDVYMNHGNSSSATIFSVLDRMRSKDKEYVVGCAFGP
GVSVEMCM
>Crypo1|476505
LWITGIAAQYPPYLLTPEIEAFAINKSTGIETRASIPPDIADIDNLYR-QGVDLAAQACR
KAIK-EADITHTVAVTCTN-QGSPGYDLLVAGRLGIAERLLLHGVGCAGGLAIMRTAAQI
ACSATRK--R-PARVLAFACELCTPNARCALAEAEACSEVSIAGALFSDGAAAFVLCNEY
GALFQLIEWTIPSSMGIYAE-P-FRT-VLTRQVPEFTKMAIRPMFETLLMAEFDWALHPG
GDAILNGAQQALDLTD-EQLRASREIYRTRGNSSSSSVLAVLDLLRKM-EDFVVATSFGP
GLVIEMAL
>Calpu1|423
LSIIGLGRQYPPHELRPDIDTLAINQYTGIDTRSSIAPSIAELNKLFM-TGVPLAVSAAQ
KAVA-EAQITHVVSTTCTN-SANPGFDHFVCKGLGIVEKVLLHGVGCSGGLAALRTAANL
ALGHARR--K-PARILVVALEISTTLVRSELDSINDLQETRIGVALFSDCASAVVLTNGI
GHVYELLGWMIPDTLGFDVD-PGWKV-VLSPRVPKLTAAVLEPTFTDLIAADFDWAMHPG
GATILTGAERAMGITP-EHMRASYDTYINHGNSSSATIFSVLDRLRTKDRDFVVGCAFGP
GITVEIEA
>Lashir1|496080
LSIVGLGTQYPPHALETKLSTLSINRYTGIDQRSSIAPTIAELHQTFM-SGVPMAVSAAR
KALA-EAQVTHMVSTTCTD-SANPGYDHYVAKDLGLVEKVLLHGVGCSGGLAALRTAANL
CLGHARG--R-PARILVVALEVSTTMVRSEMDSINALQETRIGVALFSDCGSAVVLSNGV
GPVYELLGWVIPDTLGFDVD-PGWKV-VLTPRVPKLTQAVLEPAYTALMPADFDWAMHPG
GATILTGAEKAMAITP-EHMRASYDTYINHGNSSSATVFSVLDRLRSKERDYIVGCAFGP
GITVEMCM
>Fusve2|10278
LSIIGISAEYPPYSLDYTLNTLSINRYTGIDTRSSIAPSIAELHTLFL-SGVPLAIRAAR
KAID-ERLITHIVSTTCTD-SANPGFDHFVAKGLGIVEKVLLHGVGCSGGLATLRTAANL
ALGHKRG--L-PARVLCVALEVSTTMVRSELDSINELQQTRIGACLFSDCGSAAVLSNGI
GPVYDLLGWTIPDTLGFDVD-PGWKV-VLTPRVPKLTAASIGPAFNDLKAADFDWAMHPG
GATILSGAERAMDITP-EHQRASYDTYINHGNSSSATIFSVMDRLRSKDRDYVVGCAFGP
GITVEMCM
>Fusso1|389694
LSIVGIGTEYPPYTLEHTLDILSINKYTGIETRSSIAPSISELHQLFH-SGVPLAIRAAR
KAIA-ERFITHIVATTCTD-SANPGFDHFVAKGLGIVEKVLLHGVGCSGGLATLRTGANL
ALGHRRG--L-PARVLCVALEVSTTLVRSELDSINELQETRIGACLFSDCASAVVLSNGI
GSVYDLLGWVIPDTLGFDVD-PGWKV-ILTPRVPKLTGAAIAPAFNDLKAADFDWAMHPG
GATILTGAEQAMNITP-EHMRASYDTYINHGNSSSATIFSVMDRLRSKDREYVVGCAFGP
GISVEMCM
>HypCO275_1|21730
LSIVGLGAQYPPNSLKPDLHKLAINKYTGIETRSSIAPSIAELHKVFI-SGVPLAIEASR
KAIL-EGEITHIVSTTCTD-SANPGFDHFVAKGLGIVEKVLLHGVGCAGGLAVLRTAANL
ALGHSRR--K-PARILCVTLEVSTTMVRSELDSINELQETRIGAALFSDCASALILSNGI
GPVYELLGWILPESLGFDVD-PGWKV-VLSPRVPKLATEILKPSFVELLAPEFDWAMHPG
GLTILTGAEKVMGISS-EHMRASYDRYINHGNSSSATIFSVMDRLRSKDRDFVVGCAFGP
GIAVEMCM
>Coltof1|158351
LWITGLASQYPPYLLGPELEEFAINKTSGIETRACIPPSISDLDRFYR-LGVDLAAQACR
KAMK-ESDITHTVAVTCTN-QGNPGYDLLVARRLGLVDRTLLHGVGCAGGLAIMRAAAQI
ASGAARG--R-PARVLCFACELCTSNVRHDLAGAEACVEVSIAGVLFADGAAAFVLCNDD
GPLFQLLEWTIPDTMGFYPE-A-FRT-VLTRDVPSFTKTAIEPMFRDLLVADFDWALHPG
GEAIIYGAQETMDLTS-EQLRATREIYRTRGNSSSPTVLAVLDLLRKM-KDYVVATSFGP
GMTIEMSL
>Coltof1|155670
LSVIGVGSQYPPYSLKTDIDYLSINRFTGIDYRSSIAPSIAELHKVFM-SGVPLAVEASR
KAIE-EGEITHVVSTTCTD-SANPGFDHYVVKGLGIVEKVLLHGVGCSGGLATLRTAANL
ALGHKRN--K-PARILCVALEVSTTMVRSELNSIDELQETRIGVALFSDCASAVVLSNGV
GSVYDLLGWIIPDTLGFDVD-PGWKV-ILSPQVPKLASAAIPSTFKEMLAEDFDWAMHPG
GATILSGAEKTMGISS-YHMRASYDTYINHGNSSSATIFSVLDRLRSKDRDYVVGCAFGP
GISVEMCM
>Coltof1|159857
LWITGVGSQYPPYLVPPELVKWALTMSSGIETRASSIPTIDQLDARFR-QGVDLTVQACR
KALR-DEDITHVIGVTVGN-LSLPGYDYLVARKLGLVENMFLNGIGCAGSVALMRVAANT
AMAATRK--K-PARILCFASEVCTMYLRHQYAEAEASSNMDIAGAIFGDAASAFVFCNDN
GAKFQLLEWTIPGTMGAMVK-TGFTS-IITKQVPDLTNKAVQPLWNKLLISEFDWALHPG
GESIINNVKDSMALTE-HQLRATRQIYRTRGNTGSPTAICVLDLLRNMGSDHVVAASFGP
GLATEMAF
>Color1|1488
LSIIGIGSQYPPYSLKTDIDYLSINRFTGIDYRSSIAPSIADLHKVFM-SGVPLAVEASR
KAIE-EGEITHVVSTTCTD-SANPGFDHYVVNGLGIVEKVLLHGVGCSGGLATLRTAANL
ALGHKRG--K-PARILCVALEVSTTMVRSELNSIDELQETRIGVALFSDCASAVVLSNGV
GPVYDLLGWIIPDTLGFDVD-PGWKV-ILTPRVPKLASAAIPSTFAEMLAEDFDWAMHPG
GATILSGAETMMGITS-YHMRASYDTYINHGNSSSATIFSVMDRLRSKDRDFVVGCAFGP
GISVEMCM
>Corsim1|32405
LWITGIASQYPPYLLGPELNEFTTNKTSGIETRASI---IADLDTFYR-RGVDLAAQACR
KAMR-ESDITHTVAVTRTD-QGNPGYDLLVARRLGLVDRTLLHGVGCAGGLAIMRAAVQI
ASGATRS--K-PARVLVFACELCTPNVRHDLAEAEACADVSIAGVLLADGAAAFVLCNDL
GPLFQLLECTLPNTMGFYAE-S-FRT-VLTRDVPSFTKMAIEPMFSQLLVAAFDWALHRG
GEAIIHGAQAMLHLTN-EQLRATREIYRTRGNSSSPTVLAVLDLLQKM-KDHIVATSFGP
GLAIEMSL
>Corsim1|34417
LSIIGLGTQYPPHDLKPSLEVLSINRYTGIEQRSSIPPTITELNETFM-RGVPLAVSAAR
KALA-EAHVTHMVSTTCTN-SANPGYDHFVARELDLTEKVLLHGVGCSGGLAALRTAANL
CLGHTRR--K-PARILVVALEISTTLVRSELESINALQETRIGVALFSDCASACLLSNDI
PAIYSLLGWTIPDTLGFDVD-PGWKV-VLSPRVPQLTQSVLLPTFSSLLPADFDWAMHPG
GATILSGAERALGITP-EHMRASYDTYMNHGNSSSATILSVLDRLRHKDKEHVVGCAFGP
GITVEMCM
>Dacma1|15748
ISITGIGVQYPPYSLDASVDTLSINRFTGIESRSSVAPSIAEIHRMFM-NGVPLAVEAAR
KAIA-ERHITHIVSTTCTD-SANPGFDHYVAKGLGIVEKVLLHGVGCSGGLAALRTGANL
ALGHRRG--Q-PARVLCVALEVSTIMVRSELDSINELQETRIGPCLFSDCASAVVLSNGI
GPVYELLGWIIPDALGFDVD-PGWKV-VLSPRVPKLTGASVAPAFSDLKPADFDWAMHPG
GATILSGAERAMDISA-EHMRASYDTYINHGNSSSATIYSVMDRLRSKDREYIVGCAFGP
GIAVEMCM
>Stagr1|393416
LSIIGIGTEYPPHELKASLNTLSVNQFTGIDSRSSIAPSIKEIHDIFM-SGVPLAVRAAG
KALK-ESQITHIVSTTCTD-SANPGFDHYVAKELGIAEKVLLHGVGCSGGLATLRTGANL
ALGHARG--K-PARVLCVALEISTTLVRSELDSINELQETRIGACLFSDCASAVVLSNGV
GPVYDLLGWTLPDTLGFDVD-PGWKV-VLTPRVPKLTGASIKPAFEDLLPADFDWAMHPG
GATILSGAERAMGITP-EHMRASYDTYINHGNSSSATIFSVMNRLRSKDKDYVVGCAFGP
GITVEMCM
>Ilysp1|1486137
LSIIGLGAQYPPYSLDASVNTLSINQFTGIESRSSVAPSITEIHRMFL-NGVPLAVQAAR
KAIA-ERHITHIVSTTCTD-SANPGFDHYVAKGLGIVEKVLLHGVGCSGGLAALRTGANL
ALGHRRG--R-PARVLCVALEVSTIMVRSELDSINELQETRIGACLFSDCASAIVLSNGI
GPIYELLGWIIPDTLGFDVD-PGWKV-VLTPRVPKLTCASVSPAFNDLKAADFDWAMHPG
GATILSGAERAMNISA-EHMRASYDTYINHGNSSSATIYSVMDRLRSKDREYVVGCAFGP
GIAVEMCM
>Ilysp1|1748286
LSIIGLGIEYPPHSLDHTVNVLSINQYTGIHTRSSIAPSIAELHKLFQ-SGVPLAIRAAR
KALA-ERQITHIVATTCTD-SANPGFDHFVAKGLGIVEKVLLHGVGCSGGLATLRTGANL
ALGHTRK--L-PARILCVALEISATMVRSELDSINEMQETRIGACLFSDCGSAAVLSNDI
GPIYNLLGWIIPDTLGFDVD-PGWKV-VLTPRVPKLTRVAMAPAFKDLKATDFDWVIHPG
GAAILSGAEQAMGISA-EHMRASYDTYINHGNSSSATIFSVMDRLRSKERDYVVGCAFGP
GISVEMCM
>Lolmi1|13213
LSIIGLGTEYPPYALGPEIEILSINRFTGIDTRSSIAPSIAELHKVFM-NGVPLAVRAAQ
KAIA-ESQITHVVSTTCTD-SANPGYDHFVVQGLGIVEKVLLHGVGCSGGLAALRTAANL
ALGHARG--R-PARILVLALEVSTTMVRSELDSISELNETRIGVALFSDCASAVVLANGV
GSVYELLGWIIPDTLGFDAH-PGWKV-VLSPRVPKLAQTVLQPTLADLLPSDFDWAMHPG
GATILTGAEKAMDLTP-EHMRASYDTYINHGNSSSATIFSVMDRLRSKEKDYVVGCAFGP
GIAVEMCM
>DalEC12_1|334746
LSIIGLGAQYPPYSLRSDVNKIAINKYTGIDTRSSIAPSIAELHKIFM-SGVPLAVEASR
KAIL-ESQITHIVSTTCTD-SANPGFDHFVAKGLGIVEKVLLHGVGCAGGLAVLRTAANL
ALGHARR--K-AARILCVTLEVSTTMVRSELNSIDELQETRIGACLFSDCASALVLSNGI
GPIYELLGWIIPGTLGFDVD-PGWKV-VLSHRVPKLATEILRPSFADLLASDFDWAMHPG
GLTILTGAEKVMGISS-EHMRASYDRYMNHGNSSSATIFSVMDRLRSKDRDYVVGCAFGP
GIAIEMCM
>Colsu1|438547
LSIIGVGSQYPPYSLKTAIDYLSINRFTGIDYRSSIAPSIAELHKIFM-SGVPLAVEASR
KAIE-ESEITHVVSTTCTD-SANPGFDHYVVKGLGIVEKVLLHGVGCSGGLATLRTAANL
ALGHKRN--K-PARILCVALEVSTTMVRSELNSIHELQETRIGVALFSDCASAVVLSNGV
GSVYDLLGWILPDTLGFDVD-PGWKV-VLSPQVPKLASSAIPSTFKEMLADDFDWAMHPG
GATILSGAEKVMGISS-YHMRASYDTYINHGNSSSATIFSVMDRLRSKDRDYVVGCAFGP
GISVEMCM
>Colto1|7340
LSVIGVGSQYPPYSLKTDIDYLSINRFTGIDYRSSIAPSIAELHKVFM-SGVPLAVEASR
KAIE-EGEITHVVSTTCTD-SANPGFDHYVVKGLGIVEKVLLHGVGCSGGLATLRTAANL
ALGHKRN--K-PARILCVALEVSTTMVRSELNSIDELQETRIGVALFSDCASAVVLSNGV
GSVYDLLGWIIPDTLGFDVD-PGWKV-ILSPQVPKLASAAIPSTFKEMLAEDFDWAMHPG
GATILSGAEKTMGISS-YHMRASYDTYINHGNSSSATIFSVLDRLRSKDRDYVVGCAFGP
GISVEMCM
>Colto1|4997
LWITGVGSQYPPYLVPPELVKWALTMSSGIETRASSIPTIDQLDARFR-QGVDLTVQACR
KALR-DEDITHVIGVTVGN-LSLPGYDYLVARKLGLVENMFLNGIGCAGSVALMRVAANT
AMAATRK--K-PARILCFASEVCTMYLRHQYAEAEASSNMDIAGAIFGDAASAFVFCNDN
GAKFQLLEWTIPGTMGAMVK-TGFTS-IITKQVPDLTNKAVQPLWNKLLISEFDWALHPG
GESIINNVKDSMALTE-HQLRATRQIYRTRGNTGSPTAICVLDLLRNMGSDHVVAASFGP
GLATEMAF
>Colto1|2793
LWITGLASQYPPYLLGPELEEFAINKTSGIETRACIPPSISDLDRFYR-LGVDLAAQACR
KAMK-ESDITHTVAVTCTN-QGNPGYDLLVARRLGLVDRTLLHGVGCAGGLAIMRAAAQI
ASGAARG--R-PARVLCFACELCTSNVRHDLAGAEACVEVSIAGVLFADGAAAFVLCNDD
GPLFQLLEWTIPDTMGFYPE-A-FRT-VLTRDVPSFTKTAIEPMFRDLLVADFDWALHPG
GEAIIYGAQETMDLTS-EQLRATREIYRTRGNSSSPTVLAVLDLLRKM-KDYVVATSFGP
GMTIEMSL
>Plecu1|361058
LSIIGVGSQYPPYNLESNIDILSINRFTGIDKRSSIAPSIAELHKVFQ-SGVPLAVQAAD
KAIK-ESEITHIVSTTCTD-SANPGFDHYVAKGLGIIEKVLLHGVGCSGGLATLRTAANL
ALGHRRG--K-PARILCVALEVSTTMVRSELDSINELQETRIGVALFSDCASAVVLSNGL
GPVYDLLGWIIPDSLGFDVD-PGWKV-ILTPRVPKLASAAIAPTFRDLLASDFDWAMHPG
GATILTGAEKEMGISS-YHMRASYDTYINHGNSSSATIFSVLDRLRSKERDYVVGCAFGP
GISVEMCM
>Colso1|94414
LSIIGVGSQYPPYALKTDIDYLSINRFTGIDYRSSIAPSIAELHKVFM-SGVPLAVEASR
KAID-ESEITHVVSTTCTD-SANPGFDHYVVKDLGIVEKVLLHGVGCSGGLATLRTAANL
ALGHRRN--K-PARILCVALEVSTTMVRSELNSIDELQETRIGVALFSDCASAVVLSNGV
GSVYDLLGWILPDTLGFDVD-PGWKV-VLSPQVPKLASAAIPSTFKELLAADFDWAMHPG
GATILSGAEKVMGISS-YHMRASYDTYINHGNSSSATIFSVMDRLRSKDRDYVVGCAFGP
GISVEMCM
>Aciaci1|1384789
LSVLGVGTQYPPYSLKPDIDTISINRYTGIDLRSSVAPSIAELHHMFI-SGVPMAVTAAR
KALA-EEGLTHMVSTTCTD-SANPGFDHVLARELGIVEKVLLHGVGCAGGLAALRTAAGL
ALGHARG--K-PARVLVVALEISTTMVRSELDSINALQETRIGVCLFSDCASAVVLSNGI
RPVYDLLSWVIPDTLGFDVD-PGWKV-VLSPRVPRLTAAMLQPAFADLLPADFDWAMHPG
GATILSGAERALGLAP-EHMRASYDTYINHGNSSSATIFSVLDRLRQADTEYVIGCAFGP
GIAVETCL
>Colab1|5294
LSIIGVASQYPPYSLKTDIDYLSINRFTGIDYRSSIAPSIAELHKVFM-SGVPLAVEASR
KAIE-ESEITHVVSTTCTD-SANPGFDHYVVNGLGIVEKVLLHGVGCSGGLATLRTAANL
ALGHKRG--K-PARILCVALEVSTTMVRSELNSIDELQETRIGVALFSDCASAVVLSNGI
GPVYDLLGWIIPDTLGFDVD-PGWKV-ILTPRVPKLASAAIPSTFAEMLPEDFDWAMHPG
GATILSGAETTMGITS-YHMRASYDTYINHGNSSSATIFSVMDRLRSKDRDYVVGCAFGP
GISVEMCM
>Colgr1|9977
LSIIGVGSQYPPYSLKTDIEYLSINRFTGIDYRSSIAPSIAELHNVFM-SGVPLAVEASR
KAIE-ESEITHVVSTTCTD-SANPGFDHYVVKGLGIVEKVLLHGVGCSGGLATLRTAANL
ALGHKRN--K-PARILCVALEVSTTMVRSELDSIDQLQETRIGVALFSDCASAVVLSNGV
GSVYDLLGWILPDTLGFDVD-PGWKV-VLSPKVPKLASATIPSTFKELLADDFDWAMHPG
GATILSGAEKVMGISS-YHMRASYDTYINHGNSSSATIFSVMDRLRSKDRDYVVGCAFGP
GISVEMCM
>Neucr4830_1|459186
-----------------------INRYTGIDQRSSIPPTVKELHEVFM-SGVPLAVEASR
KAMA-EAQITHMVSTTCTD-SANPGYDHYVAKELGLLEKVLLHGIGCSGGLAALRTAANL
CLGHTRG--K-PARILVLALEVSTTMVRSELESIDALQETRIGIALFSDCASAVILSNGI
GAIYDLLGWVIPDSLGFDVD-PGWKV-VLSPRVPVLAKASLQPTYADLLPADFDWAMHPG
GATILSGAESAMGLTP-EHMRASYDRYINHGNSSSATIFSVLNRLREKDKEYVVGCAFGP
GINVEMCM
>Fusven1|523210
LSIIGLSAEYPPHSLDYTLNTLGINRYTGIDSRSSIAPSIAELHSIFQ-SGVPLAIRAAR
KAID-ERFITHIVATTCTD-SANPGFDHFVAKGLGIVEKVLLHGVGCSGGLAALRTGANL
ALGHKRG--L-PARVLCVALEVSTTLVRSELDSINELQQTRIGACLFSDCGSAVVLSNGI
GPVYDLLGWTIPDTLGFDVH-PGWKV-ILTPRVPKLTAASIGPAFSDLKAADFDWAMHPG
GATILSGAEKVMDITP-EHMRASYDTYINHGNSSSATIFSVMDRLRSKDRDYVVGCAFGP
GITVEMCM
>Gelte1|220784
-----------------------INRYTGIDQRSSIPPTVDELHKVFM-SGVPLAVEASR
KAMA-ETQITHMVSTTCTD-SANPGYDHFVAKELGFLEKVLLHGIGCSGGLAALRTAANL
CLGHKRG--K-PARILVLALEVSTIMVRSELESINALQETRIGIALFSDCASAVVLSNGI
GAIYDLLGWVIPDSLGFDVD-PGWKV-VLSPRVPLLAKASLQPTYSDLLPADFDWAMHPG
GATILSGAESAMGLTP-EHMRASYDTYINHGNSSSATIFSVLNRLREKDKEYIVGCAFGP
GINVEMCM
>Fusfu1|8547
LSIIGIGAEYPPYSLDYTLNTLSINRYTGIDTRSSIAPSIAELHSLFL-SGVPLAIRAAR
KAID-ERFITHIVATTCTD-SANPGFDHFVAKGLGIVEKVLLHGVGCSGGLATLRTGANL
ALGHKRG--L-PARVLCVALEVSTTMVRSELDSINELQQTRIGACLFSDCGSAAVLSNGI
GPVYDLLGWTIPDTLGFDVD-PGWKV-VLTPRVPKLTAASIGPAFNDLKAADFDWAMHPG
GATILSGAERAMDITP-EHQRASYDTYINHGNSSSATIFSVMDRLRSRDRDYVVGCAFGP
GITVEMCM
>Thian1|436614
LSIVGLGTQYPPYSIKPALDVLSINRYTGIDERPSVPPTVADLHKIFM-SGVPLAVSAAR
KALA-EGQVTHVVSTTCTD-SANPGYDHFVAKELGLVEKVLLHGVGCSGGLAALRTAANL
CLGHTRR--Q-PARILVLALEISTTLVRSELESIHALQETRIGIALFSDCAGALVLTNNI
LPIYSLLTWTIPSTLGFDVD-PGWKV-ILSPAVPRLAASTLQPTFATLLPADFDWAMHPG
GATILTGAERALGITP-MHMRASYDTYVRRGNSSSATIISVLHRLREKDKEYVVGCAFGP
GITVEMCM
>Verda1|2946
LSIIGVGTQYPPHALDQNLDVLAINRFTGIDARSSIAPSITDLHEVFV-SGIPLSVSAGR
KALD-EAQITHIVATTCTD-SANPGFDHYVAKQLGIVEKVLLHGIGCSGGLATLRTAANL
ALGHTRG--K-PARILCLALEVSTTMVRSEMDSINESQDTRIGIALFSDCGSAVVLSNGI
GPVYDLLGWIIPNSLGFDVD-VGMLEGGSVPSRPALASSVMAPTFADLLADDFDWAMHPG
GATILTGAEKAMGISS-EHMRASYDTYINHGNSSSATIFSVLDRLRSKDRDFVVGCAFGP
GITAEMCM
>Micbo1|187226
LSILGLGVQYPPYSLTPGLEKLAINKFTGIEKRSSIAPSIAELHEVFM-SGVPLAVEAAR
KAMA-EADITHVVATTCTD-SANPGFDYFVMKELGLVEKVLLHGIGCSGGLAALRTAANL
ALGHTRE--K-PARILCIALEVSTTLARSELDSIHELQETRIGACLFSDCASVAILSNGL
GPIYSLLGWTLPESLGFQVD-PGWKV-VLTPNVPKLAMQTMASSFAELVAADFDWAMHPG
GATILTGAEKALSLSP-EHMRASYDVYINHGNSSSATIFSVLDRFRHKDRDFIVGCAFGP
GITVETCM
>Micbo1|123883
LSILGLGVQYPAYSLPPSISDLAVNEKTGITTRSSVPPTIAEIHQQYM-AGLPLATSACR
KALA-ESDITHIVATTCTD-SANPGYDHFVAEELALVERVLLHGVGCAGGLAVLRTAANL
ALGHSRG--K-PARVLCVALELNTTLVRSELDSIHGLQQSRIGVCLFSDCASAVVLSNGV
GPVYSLMGWRLPGTLGFDVD-PGWKV-ILTPKVPGLTAGALPSSFADLV-ADFDWAIHPG
GAKILENAAKGLGISR-EHMWASQDVYENHGNSSSATIFSVLDRLRQGKRQFVVGCAFGP
GITVETCM
>Colpa1|62
LSIIGVASQYPPYSLKTDIDYLSINRFTGIDYRSSIAPSITELHKVFM-SGVPLAVEASR
KAIE-ESEITHVVSTTCTD-SANPGFDHYVVNGLGIVEKVLLHGVGCSGGLATLRTAANL
ALGHKRG--K-PARILCVALEVSTTMVRSELNSIDELQETRIGVALFSDCASAVVLSNGV
GPVYDLLGWIIPDTLGFDVD-PGWKV-ILTPRVPKLASAAIPSTFAEMLPEDFDWAMHPG
GATILSGAETTMGITS-YHMRASYDTYINHGNSSSATIFSVMDRLRSKDRDYVVGCAFGP
GISVEMCM
>FusspF10_1|402658
LSIVGIGTEYPPYTLNHTLDTLSINKYTGIETRSSIAPSISELHQLFH-SGVPLAIRAAR
KAIV-ERSITHIVATTCTD-SANPGFDHFVAKGLGIVEKVLLHGVGCSGGLATLRTGANL
ALGHRRG--L-PARVLCVALEVSTTMVRSELDSINKLQETRIGACLFSDCASAVVLSNGV
GSIYDLLGWVIPDTLGFDVD-PGWKV-ILTPRVPTLTAAAIAPAFNNLKAADFDWAMHPG
GATILTGAEQAMNITP-EHMRASYDTYINHGNSSSATIFSVMDRLRCKDREYVVGCAFGP
GISVEMCM
>Thiap1|661211
LCILGLGTQYPPHSLQPNLEVLSINRYTGIDQRSSIPPTIAEIHDAFM-SGVPLAISAAR
KALE-ETQVTHMVSTTCTD-SANPGYDHFVARELSLTEKVLLHGVGCSGGLAALRTAANL
CLGHTRR--K-PARILVIALEVSTTFVRSELESIHASQETRIGAALFSDCAGALVLSNSL
PPIYVLLGWTLPSTLGFDVD-PGWKV-ILSPRVPSITQSVLQPTFASLLPADFDWAMHPG
GATILSGAEQALHITP-EHMRASYDTYINHGNSSSATVLSVLDRLRRKDREYVVGCAFGP
GITVEMCV
>Cocba1|648717
LYIHGVGVEYPPYQIRPELATLAINEFTGIETRSAIPPSIAELSDVFL-DGVKLSVAACR
KALD-QSEITHVVATTCTH-SANPGYDHYVVKSLGLIEKVLLHGVGCSGGLAALRTAANI
ALGSSRG--R-PARILVLACEISSVLVRSELDSIHNNNEVRIGVTLFSDCASAVVLGNGI
SPLLELLGWIVDDSLGFDVD-PGWKV-VLSTRVPKLASQAVPAMFEDLV-ADYDWALHPG
GSTVITGVQNALHLTE-NHLRASYEVYMSHGNSSSATMFSVLDRLL--SAEHIIGCAFGP
GIAVEMVA
>Capep1|4943
LHIHGIGVEYPPYEIRPELATLAINEYTGIDSRSAIAPTIAQQCDLFF-DGIKLSVAACR
KALE-QSEITHVVATTCTN-SANPGYDHYVVKELGLIEKVLLHGVGCSGGLAALRTAANI
ALGSSRR--K-PARILVLACEISSTLVRSELDSIHKNQEVRIGVTLFSDCASAVVLGNGF
SPILELLGWIIENSLGFNVD-PGWKV-VLTQRVPKLAAAAVPAMFDDLV-SEYDWALHPG
GSTVITGVEKAMRLQP-EHLRASYEIYISHGNSSSATIFSVMNRLI--ETDHIVGCAFGP
GIAVEMMM
>Triru1|3591
LFIVGLGSQYPPYLLDHELTCFAINASTGIETRSSIPPSIADLDELFR-RGVDLAVQACM
KAMK-EEQITHTVSVTCTN-QGNPGYDLLVNERLGLTSRILLHGVGCAGGLSIMRVASQV
ACGATRG--R-KACILVYACELCTPNVRHDLAEAEQCTKVNIAGALFSDAAAAFILCNKT
APIFELIEWLIPDTLTCYTD-P-FRS-VLTKDIPTYAKGAIGPMFHKLLIDDFDWAVHPG
GKALIDGVQETMQLTE-DQLQASREIYRTRGNSSSPTILSVLDRLRTYERGHVVAASFGP
GMAIEMVM
>Exool1|133300
LYIHGIGVEYPPHEIKPELATLAINEYTGIDARSAIAPSIAELCEVFL-DGVKLSVQACR
KALE-QSEITHVVATTCTN-SANPGYDHYVVKQLGLIEKVLLHGVGCSGGLAALRTAANI
ALGSSRR--K-PARILVFACEVSSTLVRSELDSIHKDQEIRIGVALFSDCASAVVLGNGF
SPILELLDWIIEDTLGFDVD-PGWKV-VLTQRVPKLASAAVPAMFEDLV-ADYDWALHPG
GSTIITGVEKTMHLKP-EHLRASYEIYISHGNSSSATIFSVMKQLL--KTEHIVGCAFGP
GIAVEMMI
>Aspni7|1169209
AVITGMGTEWPSRLVVPELSDYAINTQTGIETRPVVPPTTEDVDTEFR-KSVELSKNAAL
KALR-ESSITHIVSVTVTN-GGAPGFDQLVARELGLAERILLSGIGCGGGCAALRVASTI
ASAATRK--Q-EARILVVACELCSIHLRAELHASSQS-MTGVAPALFSDGAAALVVCNPL
GKQFAIVDQVTPGTMSYTVS-TGFLA-SISKNIPKLAVASIQAPFQSLIPTDFHWALHPG
GKAVIQGAQDALNLPD-DALAASKEIYRTKGNTSSVAVLAVLEKVRGLKSPNVVACSFGP
GLTTEMTL
>Pengl1|434780
ITITGLATEWPSKLVTPDLREFAINEKTGIDTRSVVPPKAEEIDAAWR-HGVQIAKKAAQ
KALL-NNDITHLVAVTATN-FGSPGYDQIVARELGIAERLLISGVGCAGGLAALRMASNL
ARAATQG--R-PAKILVLACEICSILISSELHAASTS-DMGIGVTLFGDGAAALVVCNSD
GRRFSIVDSITPGTMEDKVT-SGFRL-VLSKNVPKLTSASLAQPFQSLIATDFDWAIHPG
GLSIIKGAQAAMSLPD-ELVVASNEIYKTRGNTSSVAVLAVLERLRTMEKQDVIASSFGP
GLTTEMML
>Claim1|150955
------------------------------------HPSIAELCDIFL-DGVRLSVAACQ
KALE-QSEITHMVSTTCTN-SANPGFDHFVVKALGLIEKVLLHGVDCSGGLAALRTAANI
ALGSRLC--K-PARILVSACEISSVFVRSELDSINRDQDVRIGVTLFSDCASAVVLGNGF
GPLLELLGWVIEGTLGFNID-PGWKV-VLTQSVPEIASAAVPTVFQDMI-ADSDWALDPG
GTTVISGVQKSTNLTE-ENLRASYEVYITHGNSSSATIFSVLH-----------------
--------
>Claim1|153431
LYIHGIGVEYPPYEIKPDLETLAINEYTGIDSRSAIPPTIAELCDLFL-DGVKLSIEACR
KAIK-QSEITHVVATTCTN-SANPGYDHYVIKGLGLIEKVLLHGVGCSGGLGALRTAANI
ALGSSRR--K-PARILVFACEISSTLVRSELDSIHKNQEVRIGVTLFSDCASAVVLGNGF
SPILELLGWIIEDTLGFDVD-PGWKV-VLTQRVPKLASAAVPAMFEDLV-SDYDWALHPG
GSTIITGVERAMNLKP-ELLRASYEVYITHGNSSSATIFSVMNRLL--ETDHIVACAFGP
GIAVEMMM
>Claba1|132678
LYIHGIGVEYPPYEIKPDLATLAINEYTGIDSRSAIPPTIAELCDLFL-DGVNLSIEACR
KALK-QSEITHVVATTCTN-SANPGYDHYVIKGLGLIEKVLLHGVGCSGGLGALRTAANI
ALGSSRR--K-PARILVFACEISSTLVRSELDSIHKNQEVRIGVTLFSDCASAVVLGNGF
SPLLELLGWIIEDTLGFDVD-PGWKV-VLTPRVPKLASAAVPAMFDDLV-SDYDWALHPG
GSTVITGVERAMNLKP-ELLRASYEVYITHGNSSSATFFSVLNRLL--ETDHIVGCAFGP
GIAVEMMV
>Aspfo1|85387
AIITGIATEWPSRLIGPELNKYALNAKTGIETRAVIPPTAEEVDTAFR-EGVELAKKAAL
KALR-ESSITHMVSVTATN-AGAPGYDQLVARDLGLTERVLLSGVGCAGGCASLRLASAL
ADAATRK--K-EARILIVACELCSIQIRSELHAASQS-ITRIGPVIFSDGAAALVVCNSL
GKQFAIVDDTTSGTMSVKVS-TGFLA-TFSKKIPELAIGSMKAPLQCLLPTDFYWALHPG
GRAIIEGVQAAFNLPE-DSLSASYEIYRTRGNSSSVSILAVLEKVREKKTPNVVACSFGT
GIRTEIAL
>Aspbr1|205386
PIITGIATEWPSRLIGPELNKYALNTKTGIETRAVVPPTAEEVDAAFR-QGVELAKKAAL
KALC-ESSITHMVSVTATN-AGSPGYDQLIARELGLTERILLSGVGCAGGCAALRMASSL
ADAATRK--K-EARILVVACELCSIQIRSELHGASVS-IPRIGPVIFADGAASLVVCNPL
GKQFAVVDDTAPGTMSVYVS-TGFLA-TFSKKIPELAISSLQAPFKSLIPTDFYWALHPG
GRAIIQGVQTALSLPD-EALSASYEIYQTRGNSSSVSILAVLDKVREKKTPNVVACSFGT
GMRTEMAL
>Aspac1|1891372
LTITGLGTEWPSQIVTSDFRQYLINTRSGIGSRPLIPPTAQQVSSEFH-RGVPLAVRAAR
AALT-DSAITHTVAVTVTN-AGAPGYDQAVFRAVGIAERVLLSGIGCAGGLAALRVGSSL
ARAATQK--K-AREGVG----AC---------------DISIGPALFSDGAAALVLCNAL
ARRLAVVDYITPETMSYRTT-EGFRL-TLARKVPALAVASLPGLFGELMPGELEWAVHPG
GLTVLRGAQLALGLSD-EAIRASREVYESRGNSSSVAVLAVLDRLRGWERKEVVAVSFGP
GLTTEMVL
>Fonmu1|232
LYIHGIGVEYPPYEIKPDLATLAINEYTGIDSRSAIPPTIAELCDLFL-DGVKLSIEACR
KALK-QSEITHVVATTCTN-SANPGYDHYVIKGLGLIEKVLLHGVGCSGGLGALRTAANI
ALGSSRR--K-PARILVFACEISSTLVRSELDSIHKNQEVRIGVTLFSDCASAVVLGNGF
SPILELLGWIIEDTLGFDVD-PGWKV-VLTQRVPKLAAAAVPAMFEDLV-SEYDWALHPG
GSTIITGVERAMNLKP-ELLRASYEVYITHGNSSSATIFSVMNRLL--ETDHIVACAFGP
GIAVEMMM
>Asprobu1|158070
PIITGMGTEWPSTIIGRDLYSYVVNDLLKIESRSVVPPTAEELDAAFR-HGSELAVGASL
KAME-ESSITHIIAVTATN-IGCPGYDRLVSAKLGLVERVLLSGVGCAGGLAALRVASGL
ASGATRG--Q-EAKILIVASEVCSIFIGAELHAAAMT-NVGIGPSLFGDGASALILCNSQ
SRRFAVVDWLIPDTMTLRPG-SGPLL-SLSRKVPELVTGCVRKPFGSLIPADFDWALHTG
GLAIIKGVQQSMGLTD-DVVRSTKEIYRTRGNISSASVLSVLENLRSMGRPDVVACSFGP
GLTMEMLL
>Penox1|2098
VAIVGTGAYYPPNRKSAALKDIIINDKSMIKTRHFAVPTIAECDVLFK-LGAPMAETAAK
KALD-NQDITHLVVVTCTN-TANPGLDFHLSQKLGLVHRILLHGIGCAGGVAALRTANEL
LLGAAQA--K-AGRALVVACELTSIYCRTELADIERDHQVNVGVTLFGDGAGALVLSNSI
GSVWNILNAVIKGSLEYNVH-AGYHA-VISKDVPSFIRASISQGFEELIPSNYDWALHPG
GYGVLVLAEQELGLSQ-HHLRKSHEVYRTRGNISSVTVLGVIDELAKEDRRNVIVCSFGP
GMTMEMAV
>Aspnom13137_1|11654
--------MVPRSFSEISRNSYLLIEGSGVRHLCSVLPTITDTDALFK-EAISLVSRAAK
SAIA-EQDITHIVAVTCTN-TANPGFDITICSTLGLVHRTLLHGLGCAGGVSALRIAHDL
LAGAAQG--L-PARALVVSCDLPTLFARAELHRINVDQEVGFGLGRFSDGASALVLTNWI
RPIWNLLGFIINESSELNVG-PGFKP-NISTFIPRLVSTELFSNFTALVPNSYNWASDFP
GRASLKYAQGALDLRK-SNLFHSHAVYRSRGSTISSSVLNILDFMRHQGRDRVIALAIGP
GVILEMAV
>Aspnom13137_1|961
VSVVGTGLQYPQHKLGPEVPKIVINERTKIENRYSIILTNSECDSMFK-QGIPLATLAAT
QAIA-DMDITHVVAMTCTS-TSSPGFDCTLCQELGLVRRTLVNGVTCAGSVAMLRTAYDL
LLGATQG--K-PARALVVAAETQTVYIKGWLDTVARDSIPNLAPTLFGDGAGALVLSNGI
GAIWNIQGALLD-EIGIQCT-PGIMP-IISKQVPRLVQAALPPSFGNLIPTTYDWALHPG
GQAILTAAENALGLSADDHLQMSYKCYRNAGNTSSVTVLSILHQLARGYRSKVIAAAFGA
DITVEIMV
>Aspnom13137_1|525
VSVMGIGVEYPPSKQGPEAEALAINRKSRIEHRYSVVPTISECDALFK-QGIPLAVNACN
KAIA-DAEITHVVAVTCTN-TSNPGFDGLVCQKLGLTRRALLHGVGCGGGLAAIR-----
--------------SLIICCELPTIFTRAELDSVSQQQRPNVALGLFGDCAAALVLSNGI
GPVWDVLNCHLEGSGEFKIG-PGYVA-KIDKKIPLVIGQSIHGGFTNLIPGIYDWAFHPG
GYAFLLAAQEVLGLSA-HNLRKAFEAYSDGGNTVSSTVISILNRLKKERADKVIAVAFGH
GLTMEMIM
>Aspnom13137_1|9704
VSVVGTGAHYPSYEFPSDLEELIINEKSRIQCRYTALPDVADCDVLFR-KGVPVAEEAAR
KALA-DKDITHLVVVTCTN-TANPGLDYLICERLGLVQRTLLHGVGCAGGVSALRTANEL
LLGAAQG--R-PGRALVVACEICTIFFRSMLEDIVKTQEANVAMALFGDGASAMVLSNGI
CPLWNILNSLLEDSLQFNIR-PGYNP-VITKDVPGQTSAALPSGFQDLIPSSYDWALHPG
GYSIAVLAQSALGITK-HHLRKTYDVYRLRGNTSSSTVISVINELAKEQRDKVIVAAFGP
GITMEMAV
>Aspind1|359895
LTITGLGTEWPTQIVTSDFRQYIVHARSGIASRALIPPTAQQVASEFH-RGVPLAARAAR
KALA-DSAITHTVAVTVTN-AGAPGYDQAVFRAVGIAERVLLSGVGCAGGLAALRVGSSL
ARAATQQ--N-PARVLVLACEVCSIHLAAELHSAAAQLDIRIGPVLFGDGAAALVLCNAL
ARRFAVRDCITPDTMSYRTT-EGFQL-TLSREVPELAVASLRGLFGELMPGELEWALHPG
GLTVLRGAQLALGLSD-EAIRASREVYASRGNSSSVAVLAVLDRLRGWERKEVVAVSFGP
GLTTEMVL
>Exoxe1|137180
LHIHGIGVEYPPYEIKSELATLAINEYTGIDARSAIPPTIAELCDLFL-DGVKLSVEACR
KALE-QSEITHVVATTCTN-SANPGYDHYVVKQLGLIEKVLLHGVGCSGGLAALRTAANI
ALGSSRR--K-PARILVFACEISSILVRSELDSIHKNQEVRIGVTLFSDCASAVVLGNGF
SPLLELLGWIIEDTLGFDVD-PGWKV-VLTQRVPKLASAAVPSMFEDLV-SDYDWALHPG
GSTVITGVERAMHLTP-EHLRASYETYITHGNSSSATIFSVMDRLL--KTDHIVGCAFGP
GIAVEMMV
>Aspneo1|443366
AMITGMGTEWPSRLIVPELNEYAINTKTGIETRPVVPPTAEDVDAEFR-KSVELSTKAAL
KALR-ESSITHIVSVTVTN-GGAPGFDQFVARELGLTERILLSGIGCGGGCAALRVASTI
ASAATRN--Q-AARILVVACELCSIQIRAELHASSQS-ITGVAPALFSDGAAALVLCNPL
GKRFAVVDQVAPGTMSYKVS-TGFLA-SISKNIPKLAVASIKAPFQSLIPTDFHWALHPG
GKAVIQGAQDALNLPD-DALAASNEIYRTRGNTSSVAVLAVLDKVRELKSPNVVACSFGP
GLTTEMTL
>Penca1|394485
LYITGLGSQYPHYILTPELDEFAINRSTGIETRSAIRPSARDLDQFFR-QGVDLAVQACQ
KALQ-EEQITHTVGVTCTN-HGSPGYDLLVVRQLGLVDRMLLHGVGCAGGLSIMRAAAQI
ASGASRR--K-SARILAFACELCTPNFRNELAYAEKCAQVCIAGALFSDAAAAFILCNEY
APVFELVEWFIPDTLSFYAD-I-YRT-VLSRDVSTYAKNAIKPMFESLLSGDFDWALHPG
GQTIIKGAQQVLQLRD-DQLQASREIYRTRGNSSSATVLIVLDRLRTLGIEMA-------
-----I--
>Aspacu1|376762
LTITGLGTEWPSQIVTSDFRQYLINARSGIASRALIPPTAEQVSSEFH-CGVPLAARAVR
AALT-DSAITHTVAVTVTN-AGAPGYDQAVFRDVGIAERVLLSGIGCAGGLAALRVGSSL
ARAATQR--K-PARVLVLACEVCSIHLAAELHATAKKVDISIGPALFSDGAAALVLCNAL
ARRFAVVDYITPETMSYRTT-EGFQL-TLAREVPALAVASLRGLFGELMPGKLEWAVHPG
GLTILRGAQLALGLSD-EAIRASSEVYESRGNSSSVAVLAVLDRLRRWERKEVVAVSFGP
GLTTEMVL
>Fonnu1|4746
LYIHGIGVEYPPYEIKPELATLAINEYTGIDSRSAIPPTIAELCDLFL-DGVKLSIEACR
KALK-QSEITHVVATTCTN-SANPGYDHYVIKGLGLIEKVLLHGVGCSGGLGALRTAANI
ALGSSRR--K-PARILVFACEISSTLVRSELDSIHKNQEVRIGVTLFSDCASAVVLGNGF
SPILELLGWIIEDTLGFDVD-PGWKV-VLTQRVPKLASAAVPGMFEDLV-SDYDWALHPG
GSTIITGVERTMNLKP-ELLRASYEVYITHGNSSSATIFSVMNRLL--ETDHIVACAFGP
GIAVEMMM
>Micca1|7920
LWITGIGAQYPPYLLGPELAEFAINRGSGIDTRSAIPPSIKELDGFYR-EGVNLAVQACR
KALG-ESDITHTIAVTCTN-QGNPGYDLLVNRKLDLTERILLHGVGCAGGLAIMRTAAQI
ASGAARG--K-PARILAFACELCTPNVRHDLAEAEDCTNLNIAGVLFSDAAAAFVLCNEY
GPLFQLLEWTIPDSMGFFAE-M-FRT-ILTRDVPTYTKRAIRPLFDQLLVADFDWALHPG
GEAIIIGAKDELGLTE-DQLRATKQIYKTRGNSSSPTVLAVLDLLRTM-KDHVVATSFGP
GLVCEMAL
>Penpol1|568
LYITGLGSQYPPYLLGAELDEFAVNRSTGIETRSAVPPSISEIDQFFR-QGVDLAVQACQ
KALT-EQQITHTIAVTCTN-QGNPGYDFLVARKLNVVDRMLLHGVGCAGGLSILKAAAQI
AGGASRR--K-PARILAFACELCTPNVRHYLSIAERSPQVNIAAALFSDAAAAFVLCNEY
APQFELLEWLIPGTLTFYAD-V-YRA-TLDRGIPKYTKKAIGPMFERLLVRDFDWALHPG
GRAIIDGVAEVLQLSE-DQLQASREIYRTRGNSSSASVLIVLDRLRSQSKAHVVATSFGP
GLAIEMAL
>Aspeuc1|455342
AIITGIATEWPSRLIGPELNKYALNAKTGIETRAVIPPTAEEVDNAFR-EGVELAKRAAL
KALR-ESSITHMVSVTATN-AGAPGYDQLVARDLGLTERVLLSGVGCAGGCASLRLASAL
ADAATRK--K-EARILIVACELCSIQIRSELHAASQS-ITRIGPVIFSDGAAALVVCNSL
GKQFAIVDDTTSGTMSVKVS-TGFLA-TFSKKIPELAIGSMEAPLQSLLPTDFYWALHPG
GRAIIEGVQAAFKLPE-DSLSASYEIYKTRGNSSSVSILAVLEKVREKKTPNVVACSFGT
GIRAEMAL
>Claps1|4034
LYIHGIGVEYPPYEIKPDLATLAINEYTGIDSRSAIPPTIAELCDLFL-DGVNLSIEACR
KALK-QSEITHVVATTCTN-SANPGYDHYVIKGLGLIEKVLLHGVGCSGGLGALRTAANI
ALGSSRR--K-PARILVFACEISSTLVRSELDSIHQHQEVRIGVTLFSDCASAVVLGNGF
SPLLELLGWIIEDTLGFDVD-PGWKV-VLTPRVPKLASAAVPAMFDDLV-SDYDWALHPG
GSTVITGVERAMNLTP-ELLRASYEVYITHGNSSSATFFSVLNRLL--ETDHIVGCAFGP
GIAVEMMV
>Aspfij1|524700
LTITGLGTEWPSQIVTSDFRQYLINARSGIASRALIPPTAKQVSSEFH-RGVPLAARAVR
AALT-DSAITHTVAVTVTN-AGAPGYDQAVFRDVGIAERVLLSGIGCAGGLAALRVGSSL
ARAATQR--K-PARVLVLACEVCSIHLAAELHATAKKVDISIGPALFSDGAAALVLCNAL
ARRFAVVDYITPETMSYRTT-EGFQL-TLAREVPALAVASLRGLFGELMPGELEWAVHPG
GLTVLRGAQLALGLSD-EAIRASREVYESRGNSSSVAVLAGLDRLRGWERKEVVAVSFGP
GLTTEMVL
>Penex1|396598
LYITGLGSQYPPYLLGPELEKLTLNRSTGIETRSAIAPSISEIDQFFR-EGVNLAVEACR
KALE-EEQITHTIAVTCTN-QGNPGYDFLVARKLNLVDRMLLHGVGCAGGLSILRAAAQI
AGGASRR--K-PARILAFACELCTPNVRRYLSLAEVTPPANIAAVLFSDAAAAFVLCNEY
APQYRLLEWLIPDTMSFYAD-V-YQA-ALDRDIPQYTKHAIGPMFERLLIRDFDWALHPG
GKSIIDGVAQILQLSE-DQLQVSREIYRTRGNSSSASVLVVLDQLRSQSKEHVVATSFGP
GLAIEMAL
>Aspuva1|434095
LTITGLGTEWPSQIVTSDFRQYIVHSRSGIASRALIPPTAQQVSSEFH-RGVPLAARAAR
KALT-DSAITHTVAVTVTN-AGAPGYDQAVFRAVGIAERVLLSGVGCAGGLAALRVGSSL
ARAATQQ--K-PARVLVLACEVCSIHLAAELHSTAAQLEISIGPVLFSDGAAALVLCNAL
ARRFAVVDYITPDTMSYRTT-EGFQL-KLSREVPELAVASLRGLFGELMPGELEWAVHPG
GLTILRGAQLTLGLSD-EAIRASREVYESRGNSSSVAVLAVLDRLRGWERKEVVAVSFGP
GLTTEMVL
>Asplac1|484852
PVITGMGTEWPPKLLNPDLKDYAINAHTGIENRAVVPPPTEEVDSGFR-ESVQLSKNAAL
KALR-ESAITHMVSVTVTN-GGAPGFDQLVARELGLTERILLSGVGCAGGCAALRVASTL
AAAATRK--Q-EARILVVACELCSIHLRGELHAASLA-MTTIAPALFSDGASAFVLCNPL
GKQFAVVDQVTPGTMSYKVT-TGFLA-TISKSIPKLAVASIQAPFQSLIPTDFHWALHPG
GRAVIQGAQDALNLPD-DALAASNEIYRTRGNTSSVAVLAVLDKVRELKTSNVIACSFGP
GLTTEMAL
>Asptu1|73108
AMITGMGTEWPSRLIVPELNEYAINTKTGIETRPVVPPTAEDVDAEFR-KSVELSTKAAL
KALR-ESSITHIVSVTVTN-GGAPGFDQFVARELGLAERILLSGIGCGGGCAALRVASTI
ASAATRN--Q-AARILVVACELCSIQIRAEMHASSQS-ITGVAPALFSDGAAALVLCNPL
GKQFAVVDQVAPGTMSYKVS-TGFLA-SISKNIPKLAVASIKAPFQSLIPTDFHWALHPG
GKAVIQGAQDALNLPD-DALAASNEIYRTRGNTSSVAVLAVLDKVRELKSPNVVACSFGP
GLTTEMTL
>Aspbom1|2119
VSVVGTGAHYPSYEFPSDLEKLIINEKSRIQYRYTALPDVAGCDALFR-KGVPVAEEAAR
KALA-DNDITHIVVVTCTN-TANPGLDYMICERLGLVQRTLLHGVGCAGGVSALRTANEL
LLGAAQG--R-PGRALVVACEICTIFFRSMLEDIVKTQEANVAMALFGDGASAMVLSNGI
GPLWNILNSLLEDSLQFNIH-PGYNP-VITKDVPGQTSAALPSGFHDLIPSSYDWALHPG
GYSIAVLAQSALGITE-HHLRKTYDVYRLRGNTSSSTVISVINELAKEQRGKVIVAAFGP
GITMEMAV
>Aspbom1|2583
ISVVGMATQYGSTLLQRGLQELLLIEGSGIRHLCSVLPSIADTDALFK-EAISLVSRAAK
SAIA-EQDISHIIAVTCTN-TANPGFDITLCSTLGLVHRTLLHGLGCAGGVSALRIAHDL
LAGAAQG--L-PARALVVSCDLPTLFARAELHCINVDQEVGFGLGRFSDGASALVLTNWI
GPIWNLLGFIINESSELNVE-PGFKP-SISAFIPRLVSSELFSNFTALIPNSYNWASDFP
GRSSLQFAQGALNLRK-SNLSHSHAVYRSRGSTISSAVLNILDYMRHQGRDKVIALAIGP
GVILEMAV
>Aspbom1|9624
-----------------------INERTKIENRYSVILSNTECDNMFK-QGIPLAILAAT
QAIA-DMDITHVVAMTCTS-TSSPGFDCTLCQELGLVRRTLLNGITCAGSVAALRTAYDL
LLGATQG--K-PGRALVIATETQTVYIKGWLDIVARESIPNLAPTLFGDGASALVLSNGV
GPIWNIHGALLD-EIGIQCT-PGIMP-IISKEVPRLVQAALPPSFGNLIPTTYDWALHPG
GQAILTAAENALGLSSDDHLRMSYKCYSNAGNTSSVTVLSILHQLARGYRTKVIGAAFGA
DITMEIIA
>Aspbom1|6366
LYITGLGHQYPPYLLGPGLDKFAINRSSGIETRAAIAPSISDIDQFYR-NGVDLTSQACK
KALR-EQQVTHTIGVTCTN-QGNPGYDLLVNRKLGLVDRMLLHGVGCAGGLAIMRAAAQI
ACGASRR--K-PVRILAFACELCTLNVRHDLEAAEKSANISIAGALFSDAAAAFVLCNEY
APLFQLLEWLVPDTMAFFAD-V-YRT-VLTRDVPQYTKNAIGPMFNQLLVSDFDWALHPG
GEAIIEGAKQVLELTE-DQLKASREIYRTRGNSSSPTVLIVLDRLRSLSKEHIVATSFGP
GLTIEMAM
>Penant1|2826
LYITGLGSQYPPYLMAPELDDLAINRSTGIQTRSAIPPSAKELDEFFR-QGVDLAVQACQ
KALQ-EEHITHTVGVTCTN-HGSPGYDLLVARQVGLVDRMLLHGVGCAGGLSIMRAAAQI
ASGASRR--K-PARILAFACELCTPNFRNELVHAEKCARVCIAGALFSDAAAAFVLCNEY
APVFELVEWLIPDTLSFYAD-I-YRT-VLSRNVSTYAKNAISPMFERLLPSEFDWALHPG
GQAIINGAQRVLKLTD-DQLQACRDIYRTRGNSSSASVLIVLDRARTLEVILG-------
-----LDV
>Exosi1|112633
LYIYGTGVEYPPYEIKPELETLAINEYTGIDSRSAIAPTIAELCDVFL-DGVKLSVAACR
KALE-QSEITHVVATTCTN-SANPGYDHYVVKQLGLIEKVLLHGIGCSGGLNALRTAANI
ALGSSRR--T-PARVLVLACEISSTLVRSELDSIHENQEIRIGVTLFSDCASAVVLGNGF
SPLLELLGWIIEDTLGFDVD-PGWKV-VLTHRVPKLAAAAVPAMYEDLV-SEYDWALHPG
GATVLSGVERAMKLKP-ELLRASYETYITHGNSSSATFFSVLNRLL--QTEHIIGCAFGP
GIAVEMMV
>Exosi1|115876
LTVMGLGCSWPANVMEPKLEGYAINRQTGIKTRSILAPDIKEIDEYFR-AAVPLAVESCK
KALK-ESDITHVVAVTATN-AGNPGYDQLVSNALGLTDRTLLHGVGCSGGLAALRCAANI
ASGAARG--N-VARVLVFATELCSINIRCDLDHAAKTGELRIAPTLFSDGSSAFVLCNEL
AGIYSVVDYIVPDTMNLLVN-PGYKV-QLSKNVAGLSAGSIKPRFMELMTDDVDWALHPG
GLAILKGAQQVVGMSD-EQLRASYEVYAKRGNPSSVAVLAVLDQLRKMGREDVIACTFGP
GMTVEMAM
>Aspjap1|427590
LTITGLGTEWPSQIVTSDFRQYLVHSRSGIASRALIPPTAQQVSSEFH-RGVPLAARAAR
KALA-DSAITHTVAVTVTN-AGAPGYDQAVFREVGIAERVLLSGVGCAGGLAALRVGSSL
ARAATQQ--N-PARVLVLACEVCSIHLAAELHSTAAQLEISIGPVLFGDGAAALVLCNAL
ARRFAVLDYITPDTMSYRTT-EGFQL-TLSREVPELAVASLRGLFGELMPGELEWALHPG
GLTVLRGAQLALGLSD-EAIRASREVYESRGNSSSVAVLAVLDRLRGWERKEVVAVSFGP
GLTTEMVL
>Aspni_bvT_1|342453
PVITGMGTEWPPKLLNPDLKDYAINAHTGIENRAVVPPPTEEVDSGFR-ESVQLSKNAAL
KALR-ESAITHMVSVTVTN-GGAPGFDQLVARELGLTERILLSGVGCAGGCAALRVASTL
AAAATRK--Q-EARILVVACELCSIHLRGELHAASLA-MTTIAPALFSDGASAFVLCNPL
GKQFAVVDQVTPGTMSYKVT-TGFLA-TISKSIPKLAVASIQAPFQSLIPTDFHWALHPG
GRAVIQGAQDALNLPD-DALAASNEIYRTRGNTSSVAVLAVLDKVRELKTSNVIACSFGP
GLTTEMAL
>Exosp1|906
LYIHGIGVEYPPYEIKPELATLAINEYTGIDARSAIAPSIAELCEVFL-DGVKLSVQACR
RALE-QSEITHVVATTCTN-SANPGYDHYVVKQLGLIEKVLLHGVGCSGGLAALRTAANI
ALGASRR--K-PARILVLACEVSSILVRSELDSIHKDQEVRIGVALFSDCASAVVLGNGF
SPILELLDWIIENTLGFDVD-PGWKV-VLTQRVPKLASAAVPAMFEDLV-ADYDWALHPG
GATVLSGIEKTMHLKP-EHLRASYEIYISHGNSSSATIFSVMDRLL--KTEHIVGCAFGP
GIAVEMMM
>Fonmo1|5161
LYIHGIGVEYPPYEIKPELATLAINEYTGIDSRSAIPPTIAELCDLFL-DGVKLSIEACR
KALK-QSEITHVVATTCTN-SANPGYDHYVIKGLGLIEKVLLHGVGCSGGLGALRTAANI
ALGSSRR--K-PARILVFACEISSTLVRSELDSIHKNQEVRIGVTLFSDCASAVVLGNGF
SPILELLGWIIEDTLGFDVD-PGWKV-VLTQRVPKLASAAVPGMFEDLV-SDYDWALHPG
GSTIITGVERTMNLKP-ELLRASYEVYITHGNSSSATIFSVMNRLL--ETDHIVACAFGP
GIAVEMMM
>EurotioJF033F_1|243430
LYIYGTGVEYPPYEIKPELETLAINEYTGIDSRSAIAPTIAELCDVFL-DGVKLSVAACR
KALE-QSEITHVVATTCTN-SANPGYDHYVVKQLGLIEKVLLHGIGCSGGLNALRTAANI
ALGSSRR--K-PARVLVLACEISSTLVRSELDSIHKNQEVRIGVTLFSDCASAVVLGNGF
SPLLELLGWIIEDTLGFDVD-PGWKV-VLTPRVPKLAAAAVPAMYEDLV-SDYDWALHPG
GATVLSGVERAMKLKP-ELLRASYEVYITHGNSSSATFFSVLNRLL--QTEHIIGCAFGP
GIAVEMMV
>Aspka1_1|17660
AIITGIATEWPSRLIGPELNKYALNAKTGIETRAVIPPTAEEVDTAFR-EGVELAKKAAL
KALR-ESSITHMVSVTATN-AGAPGYDQLVARDLGLTERVLLSGVGCAGGCASLRLASAL
ADAATRK--K-EARILIVACELCSIQIRSELHAASQS-ITRIGPVIFSDGAAALVVCNSL
GKQFAIVDDTTSGTMSVKVS-TGFLA-TFSKKIPELAIGSMKAPLQCLLPTDFYWALHPG
GRAIIEGVQAAFNLPE-DSLSASYEIYRTRGNSSSVSILAVLEKVREKKTPNVVACSFGT
GIRTEIAL
>Pensoli1|292715
LYITGLGSKYPPYLLGAELDKLAVNRSTGIETRSAVPPSISEIDQFFR-QGVDLAVQACQ
KALT-EQQITHTIAVTCTN-QGNPGYDFLVARKLNLVDRMLLHGVGCAGGLSILKAAAQI
AGGASRR--K-PARILAFACELCTPNVRHYLSIAERSTPVNIAAALFSDAAAAFVLCNEY
APQFELLEWVIPGTMTFYAD-V-YRA-TLDRGIPKYTQHAIGPMFERLLIRDFDWALHPG
GRAIIDGIAEVLQLSE-DQLQASREIYRTRGNSSSASVLIVLDRLREQSKAHVVATSFGP
GLAIEMAL
>Aspbrev1|267975
VSVVGTGSHYPPYEMRPDLKQSIVNANSKIQSRRTAIPDIADCDALFK-RGVPVAEDAAK
KALA-DNDISHIVVVTCTN-TANPGLDFTLCQRLGLVQRTLLHGTGCAGGVAALRTANDL
LLGAAQG--K-PGTALVVACEITSIFYRSLLDDVARTQKLNLGMTLFGDGAGAMVLSNGL
GPLWNILNSLLENTLEFNVH-SGYDP-VIAKDVPQHTSSALAAGFQDLIPSLYDWALHPG
GFNIVLLSQSALGITE-HHLRKSYDIYQSKGNTSSATVISVIHELAKERREKLVAASFGP
DITMEMIV
>Exoalc1_J33|514045
LHIYGIGVEYPPYQITPELATLAINEYTGIDSRSSIAPTIAQLCDVFL-DGVKLSIAACQ
KALK-QAEITHVVATTCTN-SANPGFDHYVIKGLGLVEKVLLHGVGCSGGLAALRTAGNI
ALGASRR--K-PARILVVACEICTVLARSELDSIHQSQEVRIGLALFSDCASAVVIGNGF
SPMLELLGWIIDDTLGFDVD-PGWKV-VLTQRVPKLATSAVPAMFEDLV-SDYDWALHPG
GATILTGIEKAMHLTS-EHLRASYEVYITHGNSSSATIFSVMSRLL--ETDHIVGCAFGP
GIAVEMMV
>Aspneoa1|166658
LTITGLATKWPSKLIGPEMKAYAINEQTGIETRAVVPPTAEDVDAAFR-KGVELAKGAAL
DALS-DGSITHVVAVTATN-AGSPGYDQLVARELGIAERVLLAGVGCAGGLAALRVASNL
ARAATQH--Q-QARVLIVACEICSIQIRAELHAASQS-TVGIGPALFGDGAAAMVLCNSY
GRRFSVIDWITPDTMSYQVT-SGFLL-SLSKQVPKYAAASLQTPFQSLISTDFDWAVHPG
GLSIIKGAQMAMQLPN-EVLSASYEIYRTRGNASSVAVLAVLDRLRSMEKQDVISCSFGP
GLMTEMVL
>Capse1|365777
LYIHGIGVEYPPYEIKPEVETLAINEYTGIDTRSAIPPTIAELCDLFL-DGVKLSIEACR
KAIK-QSEITHVVATTCTN-SANPGYDHYVIKGLGLVEKVLLHGVGCSGGLGALRTAANI
ALGSSRR--K-PARILVFACEISSTLVRSELESIHKDQEVRVGVALFSDCASAVVLGNGF
SPILELLGWIIEDTLGFDVD-PGWKV-VLTQRVPKLASAAVPPMFEDLV-SEYDWALHPG
GSTVISGVERAMKLRP-ELLRASYEIYITHGNSSSATIFSVMNRLL--ETEHIVGCAFGP
GIAVEMMM
>Cypeu1|121914
IFIHGIGVEYPPNSIKPDLEQLAINCYTGIDTRSSIPPTIDELCAVFL-DGVSLSVAAAR
KAIE-QSEITHVVATTCTN-SANPGFDHYVVKQLGLIEKVLLHGVGCSGGMAAMRTAANI
AMGNSRG--K-PARILVLACEVSTTFVRSELESVVQDGDVRIGLCLFSDCASAIVLGNGV
SPLLEVLGWIVEDTLGFDVH-PGWKV-VLTQRVPKLACSAVPKVFESLI-NEYDWALHPG
GATILSGVEKSMNLTS-EHLRASYEIYIGHGNSSSATFFSVLKRLL--ETEHIIGSAFGP
GVAIEMAV
>Exoalc1|529911
LHIYGIGVEYPPYQITPELATLAINEYTGIDSRSSIAPTIAQLCDVFL-DGVKLSIAACQ
KALK-QAEITHVVATTCTN-SANPGFDHYVIKGLGLVEKVLLHGVGCSGGLAALRTAGNI
ALGASRR--K-PARILVVACEICTVLARSELDSIHQSQEVRIGLALFSDCASAVVIGNGF
SPILELLGWIIDDTLGFDVD-PGWKV-VLTQRVPKLATSAVPAMFEDLV-SDYDWALHPG
GATILTGIEKAMHLTS-EHLRASYEVYITHGNSSSATIFSVMSRLL--ETDHIVGCAFGP
GIAVEMMV
>PenchWisc1_1|148158
LYITGLGSQYPPYLLGAKLDNLAVNRTTGIDTRSAVPPSISEIDQFFR-QGVDLAVQACQ
KALI-EQQITHTIGVTCTN-QGNPGYDFLVARKLNLVDRMLLHGVGCAGGLSILRAAAQI
AGGASRR--K-PARILAFACELCTPNVRHCLSMA----RTNIAAALFSDAAAAFVLCNEH
APQFELLEWLVPGTMTFYAG-V-YRA-TLSRHIPEYTKHAIRPMFERLLIHDFDWALHPG
GKAIIDGVAEVLQLSE-DQLQATWEIYRTRGNSSSASVLIVLDQLRSESRTHIVATSFGP
GLAIEMAL
>Aspros1|197769
LTITGLASKWPSKLIGPGLKAYAINEQTGIETRAVVPPTAEDVDTAFR-KGVELAKGAAL
DALS-DGSVTHVVAVTATN-AGSPGYDQLVARELGIAERVLLAGVGCAGGLAALRVASNL
ARAATQR--Q-EARVLIIACEICSIQVRAELHAASQS-TVGIGPALFGDGAAAMVLCNSY
GRRFSVVDWITPQTMAYQVT-SGFLL-SLSKQVPKYAAASLQTPFQSLLSTEFDWAVHPG
GLSIIKGAQMAMQLPD-EALAASYEIYRTRGNASSVAVLAVLDRLRLMEKRDVVACSFGP
GLTTEMVL
>Capcor1|5625
LHIHGVGVEYPPYEIKPELATLAINDYTGIDSRSAIAPTIAQQCDIFL-DGVKLSVAACR
KALE-QSEITHVVATTCTN-SANPGYDHFVIKELGLIEKVLLHGVGCSGGLAALRTAANI
ALGSSRR--K-PARILVFACEISSTLVRSELDSIHNNQEVRIGVTLFSDCASAVVLGNGF
SRLLELLGWIIENTLGFDVD-PGWKV-VLTPRVPKLAAAAVPAMFDDLV-SEYDWALHPG
GSTVITGVEKTMHLQP-EHLRASYEVYISHGNSSSATIFSVLNRLL--ETEHIVGCAFGP
GISVEMMM
>Bysni1|75188
TFIVGLGHQYPPYTNDLEIEEHLVNRNTGIKERPNIPPTIADLDHIYR-TAVDLAAKACR
KAIA-NGQITHTVAATGTN-AGSPGYDLLVNEKLAVAQRLLLCGIGCAGGLATIRTAATI
ANDANGVTQL-GFWVLHVT-----------------------------------------
----------------SRVS-MCFRS-FMSPDLPNVTSNAVAPILSKMVATDLDWVLHPA
GLAVLDKVREDLKLED-GQLRASLDVSESKGNSSCPTVLIVLDKLRRMGRENVVACSFGP
GVCIEMVA
>Uncre1|5312
VEVLSMAVNYPKGRVYPGFEEFR-------VHGLPITPSINELDAVFR-DGVDLSVEACR
NAIK-QEDITHMFSVTCTH-TGNPGFDAIVARKLGLTDRVLVHGTGCSGGLTVFRTAFNV
LQAETRK--R-PARALLLATDLPTALARSSLDDVTPEGGVNIGSILFSDCSTAYIMSNGV
EPMYQVLNCLLPGTIQFNID-VGYKS-IVTKKVPFICGAAIGPLFQEFIPRHFDWALHPG
GISIVDAVRQSLELDE-DHLRASYDIYTNNGNSSSTTVLNVMDRLPQM-RKDVIACAMGP
GINVEMSY
>Aspph1|241217
AVITGMGTEWPSRLIVPELSDYAINTQTGIETRPVVPPTTEDVDTEFR-KSVELSKNAAL
KALR-ESSITHIVSVTVTN-GGAPGFDQLVARELGLAERILLSGIGCGGGCAALRVASTI
ASAATRK--Q-EARILVVACELCSIHLRAELHASSQS-MTGVAPALFSDGAAALVVCNPL
GKQFAIVDQVTPGTMSYTVS-TGFLA-SISKNIPKLAVASIQAPFQSLIPTDFHWALHPG
GKAVIQGTQDALNLPD-DALAASKEIYRTKGNTSSVAVLAVLEKVRGLKSPNVVACSFGP
GLTTEMTL
>Aspbru1|492270
LIITGLGTEWPSQIVTSDFRQYLINARSGIASRALIPPTAKQVSSEFH-RGVRLAARAVR
AALT-DSAITHTVAVTVTN-AGAPGYDQAVFRDVGIAERVLLSGIGCAGGLAALRVGSSL
ARAATQR--K-PARVLVLACEVCSIHLAAELHATAKKVDISIGPALFSDGAAALVLCNAL
ARRFAVVDYITPETMSYRTT-EGFQL-TLAREVPALAVASLRGLFGELIPGELEWAVHPG
GLTVLRGAQLALGLSD-EAIRASREVYESRGNSSSVAVLAVLDRLRGWERKEVVAVSFGP
GLTTEMVL
>Talabor1|2751
LYITGLGSQYPPYFFGPTLDKFAINRSSRIETRATIAPSISDIDQFYR-NGVDLTSQACK
KALR-EQQVTHTIGVTCTN-QGNPGYDILVSRKLGLVYHMLLHGVACAGGLAIMRAAAQI
ACGASRR--K-PVRIFAFACELCTLNIRRELEATEEATNISIAGALFSDAAAAFILCNEY
APLFQLLEWVIPDTMAFYTD-V-YET-ILTRDVPQYTQNAVGPMVNRLLINDFDWALHPG
GDAIIEGVKQVLELTE-DQLKASREIYCTRGNSSSLTVLIVLDRLRSLSKKHVVATSFGP
GLVIEMAM
>Claye1|7335
LYIHGIGVEYPPYEIKPEVETLAINEYTGIDTRSAIPPTIAELCDLFL-DGVKLSIEACR
KAIK-QSEITHVVATTCTN-SANPGYDHFVIKGLGLVEKVLLHGVGCSGGLGALRTAANI
ALGSSRR--K-PARILVFACEISSTLVRSELESIHKDQEIRIGVALFSDCASAVVLGNGF
SPMLELLGWIIEDTLGFDVD-PGWKV-VLTQRVPKLAAAAVPPMFEDLV-SEYDWALHPG
GSTIISGVERAMKLRP-ELLRASYGIYITHGNSSSATMFSVLNRLM--ETEHIVGCAFGP
GIAVEMMM
>Aspcar1|307148
LYITGLGHQYPPYLMTPDFDQLAINHTTGIESRASIPPTITEIDHFYR-TGIDLTVSACK
KALR-DHKITHTVAVTATN-QGCPGYDLLVAKKLGLLDRTLLSGVGCAGGLSALRTAVQL
ACGASRG--K-PARILVFACELCTPNGRHDLAEVAREGRIGIVAVLFSDAAGAVVLCNEV
APVYRLLEWVIPDTMGFTTE-A-YHT-TLTRAVPDLVKNAIGPLFETLLIHDFDLALHPG
GEAIIDGAKEVLGLSE-DQIKVTRETYRTRGNSSSPTVLILLDRLRLLERENVVATSFGP
GMAIEMAL
>Aspcal1|767631
LYITGLGHQSPPYLMTPDFDQLAINHTTGIESRASIPPTITEIDHFFR-TGVDLAVSACK
RALR-DTKITHTVAVTATN-QGCPGYDLLVAKKLGLLDRTLLSGVGCAGGLSVLRAAAQL
ACGASRG--K-PARILAFACELCMPNGRHDLAEVAREGGISIVAALFSDAAGAVVLCNEV
APVYRLLEWVIPDTMGFSTE-G-YHT-TLTRAVPGHVKHAIGPIFETLLIHDFDFALHPG
GEAIIDGAKEVLGLTE-DQIQATRETYRTRGNSSSPTVLILLDKLRSVARENVVATSFGP
GMTIEMAL
>Aspcos1|217105
AMITGMGTEWPSRLIVPELNDYAINTKTGIETRPVVPPTAEDVDEEFR-KSVELSTKAAL
KALR-ESSITHIVSVTVTN-GGAPGFDQFVARELGLAERILLSGIGCGGGCAALRVASTI
ASAATRN--Q-AARILVVACELCSIQIRAELHASSQS-ITGVGPALFSDGAAALVLCNPL
GKQFAVVDQVAPGTMSYKVS-TGFLA-SISKNIPKLAVASIKAPFQSLIPTDFHWALHPG
GKAVIQGAQDALNLPD-DALAASNEIYRTRGNTSSVAVLAVLDKVRELKSPNVVACSFGP
GLTTEMTL
>Aspni_DSM_1|160016
PVITGMGTEWPPKLLNPDLKDYAINAHTGIENRAVVPPPTEEVDSGFR-ESVQLSKNAAL
KALR-ESAITHMVSVTVTN-GGAPGFDQLVARELGLTERILLSGVGCAGGCAALRVASTL
AAAATRK--Q-EARILVVACELCSIHLRGELHAASLA-MTTIAPALFSDGASAFVLCNPL
GKQFAVVDQVTPGTMSYKVT-TGFLA-TISKSIPKLAVASIQAPFQSLIPTDFHWALHPG
GRAVIQGAQDALNLPD-DALAASNEIYRTRGNTSSVAVLAVLDKVRELKTSNVIACSFGP
GLTTEMAL
>Pensub1|2637
VSVVSTGTQYPSNRMGPELAEIAINAKSRIEERYSATPSIADCDEIFK-KGIPLAEEAAK
KALA-EGDITHIVAVTCTN-TSNPGFESFLSQRLGFVQRTLLHGVGCAGGVAALRTANEL
LLGAAQD--K-PARALVVACEIPSIFIRRELEDLVKEQRPNVGLTLFGDCASAMVLSNGI
GPLWNILNSQVENSLEYNVG-PGYLA-VISKDVPKHVKSSLPSGFEGLIPTTYDWALHPG
GYGILALGQQVLGLST-HHLRKSYEVYTKRGNSSSSTVLSIMDKLAHEDRDKLIAAAFGP
GITMEMVV
>Pensub1|5678
LYITGLGSQYPPYLLRSELDQLAVNRSTGIETRSAVPSSITEIDQFFR-QGVDLAIRACQ
KALT-EQQITHTIAVTCTN-QGNPGYDFHVARELNLVDRMLLHGVGCAGGLSILRAAAQI
AGGASRR--K-PARILAFACELCTPNVRHYLSMAECSTQVNIAAALFSDAAAAFVLCNEY
APQFELLEWLVPDTMTFYAD-I-YRA-SLDRDIPKYIKSAIRPMFERLLICDFDWALHPG
GRAIIDGVAEVLQLSE-DQLQTSREIYRTRGNSSSASVLIVLDRLRSKSKAHVVATSFGP
GLAIEMAL
>Aspnom1|141090
VSVVGTGAHYPSYEFPSDLEELIINEKSRIQYRYTALPDVADCDALFR-KGVPVAEEAAR
KALA-DKDITHLVVATCTN-TANPGLDYLICERLGLVQRTLLHGVGCAGGVSALRTANEL
LLGAAQG--R-PGRALVVACEICTIFFRSILEDIVKTQKANVAMAVFGDGASAMVLSNGI
CPLWNILNSLLEDSLQFNIR-PGYNP-VITKDVPGQTSAALPSGFQDLIPSSYDWALHPG
GYSIAVLAQSALGITK-HHLRKTYDVYRLRGNTSSSTVISVINELAKEQRDKVIVAAFGP
GITMEMAV
>Aspnom1|159204
ISVVGMATQYGSTLLQRDLQELLLIEGSGVRHLCSVLPTITDTDALFK-EAISLVSRAAK
SAIA-EQDITHIVAVTCTN-TANPGFDITICSTLGLVHRTLLHGLGCAGGVSALRIAHDL
LAGAAQG--L-PARALVVSCDLPTLFARAELHRINVDQEVGFGLGRFSDGASALVLTNWI
RPIWNLLGFIINESSELNVG-PGFKP-NISTFIPRLVSTELFSNFTALVPNSYNWASDFP
GRASLKYAQGALDLRK-SNLFHSHAVYRSRGSTISSSVLNILDFMRHQGRDRVIALAIGP
GVILEMAV
>Aspnom1|156863
VSVVGTGLQYPQHKLGPEVPKIVINERTKIENRYSVILTNSEC----------DTTLAAT
QAIA-DMDITHVVAMTCTS-TSSPGFDCTLCQELGLVRRTLVNGVTCAGSVAMLRTAYDL
LLGATQG--K-PARALVVAAETPTVYIKGWLDTVARDAIPNLAPTLFGDGASALVLSNGI
GAIWNIQGALLD-EIGIQCT-PGIMP-IISKQVPRLVQAALPPSFGNLIPTTYDWALHPG
GQAILTAAENALGLSADDHLRMSYKCYRNAGNTSSVTVLSILHQLARGYRSKVIAAAFGA
DITVEIMV
>Aspnom1|152372
VSVMGIGVEYPPSKQGPEAEALAINRKSRIEHRYSVVPTISECDALFK-QGIPLAVNACN
KAIA-DTEITHVVAVTCTN-TSNPGFDGLVCQKLGLTRRALLHGVGCGGGLAAIRVAQEM
LLGATQG--K-PARALIICCELPTIFTRAELDSVSQQQRPNVALGLFGDCAAALVLSNGI
GPVWDVLNCHLEGSGEFKIG-PGYVA-KIDKKIPLVIGQSIHGGFTNLIPGIYDWAFHPG
GYAFLLAAQEVLGLSA-HNLRKAFEAYSDGGNTVSSTVISILNRLKKERADKVIAVAFGH
GLTMEMIM
>Aspnom1|51735
LVITGLATKWPSKLIGPNLKAYAINEQTGIEARAVVPPTAEDVDAAFR-NGVQLAKGAAL
DALN-DSSVTHVVAVTATN-AGSPGYDQIVARELGIAERVLLAGVGCAGGLAALRVASNL
AIAATRH--Q-EARILIIACEICSIQIRAELHAASNS-TVGIGPALFGDGAAAMVLCNSY
NRRFSVIDWITPKTMSYQVT-SGFLL-SLSKQVPKYTATSLQVPFQSLLPIDFDWAVHPG
GLSIIKGAQMAMNLPD-EALTASYDIYRARGNASSVAVLAVLDRLRSMEKQDVIACSFGP
GLTTEMVL
>Exode1|7633
LYIHGIGVEYPPYEIKPDLATLAINEYTGIDSRSAIAPTIAQLCDVFL-DGVKLSVAACR
KALD-QSEITHVVATTCTN-SANPGYDHYVVKELGLIEKVLLHGVGCSGGLAALRTAANI
ALGSSRR--K-PARILVVACEISSTLVRSELDSIHENQEVRIGVTLFSDCASAVVLGNGF
SPLLELLGWIIENTLGFDVD-PGWKV-VLTQRVPKLAAAAVPAMFDDLV-SEYDWALHPG
GSTVITGVEKTMHLTP-EHLRASYEIYITHGNSSSATIFSVLNRLL--ETDHIVGCAFGP
GIAVEMMM
>Exome1|111436
LHVHGIGVEYPPFELKPELATLAINEYTGIDTRSAIPPNIAELSELFL-DGVKLSVAACR
KALD-QSEITHVVATTCTN-SANPGYDHHVIKALGIIEKVLLHGVGCSGGLAALRTAANI
ALGSSRQ--K-PARILVLACEISSSFVRSELESIHKDQDIRIGVALFSDCASALVLGNGY
SPVLELLDWIIENTLGFDVD-PGWKV-VLTQRVPALTSDAVPCIFEELV-SDYDWALHPG
GATIMSGIEKVMHLTP-EHLRASYETYISHGNSSSATIFSVMSRLL--ETDHIVGCAFGP
GIAVEMMM
>Penla1|393835
LYITGLGSQYPPYLLRAKLDKLAVNRSTGIETRSAVPPSISGIDQFFR-QGVDLAVQACQ
KALR-EQQITHMIGVTCTN-QGNPGYDLFVARELDLVDRMLLHGVGCAGGLSILRAAAQI
AGGASRR--K-PARILAFACELCTPNVRHYLSMAELSMQANIAAALFSDAAAAFVLCNEY
APQFELLEWLVPGTMTFYAG-IGYRA-TLSRDIPKYTKQAIGPMFERLLIHDFDWALHPG
GRAIIDGVAEVLQLSD-DQLQASREIYRTRGNSSSASVLIVLDRLRSESKAHIVATSFGP
GLAIEMAL
>Penla1|418316
LYITGVGSQYPPYLLGPELEEFAINRSSGIETRSAIAPTISELAEFYH-QGVDLTTQACK
KALR-EQQVTHTIGVTCTN-QGNPGYDLLVNRKLGLVDRMLLHGVGCAGGLAIMRAGAQI
ACGASRR--K-PARILAFACELCTPNVRHDLAFAEKAANISIAGALFSDAAAAFVLCNEY
APLFQLLEWLIPDTMAFFAD-V-YRT-VLTRDVPQYTKHAIRPMFEKLLISDFDWALHPG
GEAIIEGAKQVLGLTE-DQLQASREIYRTRGNSSSATVLIVLDRLRSLGREYVVATSFGP
GLAIEMAM
>Triver1|840
LFIVGLGSQYPPYLLDHELTCFAINASTGIETRSSIPPSIADLDELFR-RGVDLAVQACM
KAMK-EEQITHTVSVTCTN-QGNPGYDLLVNERLGLTSRILLHGVGCAGGLSIMRVASQV
ACGATRG--K-PACILAYACELCTPNVRHDLAEAEQCTKVNIAGALFSDAAAAFILCNKT
APIFELIEWLIPHTLTCYTD-P-FRS-VLSKDIPMYAKGAIGPMFHKLLIDDFDWAVHPG
GKALIDGVQETMQLTE-DQLRASREIYKTRGNSSSPTILSVLDRLRTYERGHVVAASFGP
GMVIEMVM
>Asppip1|508381
AIITGIATEWPSRLIGPELNKYALNAKTGIETRAVIPPTAEEVDTAFR-EGVELAKKAAL
KALR-ESSITHMVSVTATN-AGAPGYDQLVARDLGLTERVLLSGVGCAGGCASFRLASAL
ADAATRK--K-EARILIVACELCSIQIRSELHAASQS-ITRIGPVIFSDGAAALVVCNSL
GKQFAIVDDTTSGTMSVKVS-TGFLA-TFSKKIPELAIGSMKAPLQCLLPTDFYWALHPG
GRAIIEGVQAAFNLPE-DSLSASYEIYKTRGNSSSVSILAVLEKVREKKTPNVVACSFGT
GIRTEIAL
>PenbrAgRF18_1|218923
LYITGLGSQYPPYLLAPHLENFALNRSSGIETRSAIEPSIADIDNFFR-EGVDLAVQACK
KALG-EEQITHTIGVTCTN-QGNPGYDLPVARELDLVDRTLLHGVGCAGGLSLLRAAAQL
AGGASRR--K-PARILAFACELCTPNLRYYLSLAEQNGKANIAGALFSDAAAAFVLCNEY
APQLELLEWVIPDTMSFYAD-V-YRA-TLDRDIPEYTTLAIGPMFNKLLIGDFDWALHPG
GKAIIDGASEVLQLSE-EQLQTTREIYRTRGNSSSASVLIVLDQIRSQSRQHIVATSFGP
GLTIEMAL
>Aspor1|7499
VSIVGIASRCAPHKLGADLEAIAINRKTRIDHRYSVIPSFSECDSLFK-EGIPLASAASA
RAIQ-DDEITHLVAVTCTN-TAHPGFDSVLCRKLGLVRRVLLHGIGCGGGISAMRVAHEL
LLGSTQG--V-PARALIVACEVPTVFARSELDIMDKTQDVNVAMCLFGDCAAALVLSNGI
GPIWNILNCQFDGTAHFNVH-DGYHA-IIDKRIPQLTGKCVPAGFQSLIPSNYGWAVHPG
GYAVLVAAQDALGLTA-DDLRASYDAYRDGGNTISTTIIRILEKLRDEHKDKLVLAAIGH
GITLETAI
>Aspor1|8044
VSVVGTGAHYPPHELRSDLEKLIVNEKSRIQTRRAALPDIAECDVLFR-KGVPVAEEAAR
KALA-DNDLTHVVVVTCTN-TANPGLDYMICERLGLVQRTLLHGVGCAGGAAALRTANEL
LLGAAQG--K-PGRALVVACEICMIFFRSMLEDIVKAQEANVAMTLFGDGAGAMVLSNGI
CPLWNILNCLLEDSIQFNIR-P----------VPGQTSAALPSGFQDLIPSSYDWALHPG
GYSIAVLAQNALGITE-HHLRKTYEVYRSRGNTSSSTVISVINELAREQRDKVIVAAFGP
GITMELAV
>Aspwel1|161008
AVITGMGTEWPSRLIVPELSDYAINTQTGIETRPVVPPTTEDVDAEFR-KSVELSKNAAL
KALR-ESSITHIVSVTVTN-GGAPGFDQLVARELGLAERILLSGIGCGGGCAALRVASTI
ASAATRK--Q-EARILVVACELCSIHLRAELHASSQS-MTGVAPALFSDGAAALVVCNPL
GKQFAIVDQVTPGTMSYTVS-TGFLA-SISKNIPKLAVASIQAPFQSLIPTDFHWALHPG
GKAVIQGAQDALNLPD-DALAASKEIYRTKGNTSSVAVLAVLEKVRELKSPNVVACSFGP
GLTTEKTL
>Pench1|27929
LYITGLGSQYPPYLLGAKLDNLAVNRSTGIETRSAVPPSISEIDQFFR-QGVDLAVQACQ
KALI-EQQITHTIGVTCTN-QGNPGYDFLVARKLNLVDRMLLHGVGCAGGLSILRAAAQI
AGGASRR--K-PARILAFACELCTPNVRHCLSMAERSMQANIAAALFSDAAAAFVLCNEH
APQFELLEWLVPGTMTFYAG-V-YRA-TLSRHIPEYTKHAIRPMFERLLIHDFDWALHPG
GKAIIDGVAEVLQLSE-DQLQATWEIYRTRGNSSSASVLIVLDQLRSESRTHIVATSFGP
GLAIEMAL
>EndpusZ1|8056
LYIHGIGAAYPPHSVKAELSIIAINEFTGIETRSTIAPNISELSKVFL-DGVRLSVEACR
KAVA-DSDLTHMVAVTCTN-SANPGYDHHVVKQLGLIEKVLLHGVGCSGGLAALRTAANI
AQGASRN--R-PARILVLACEITSLLVRSELESIAQLQETRIGVTLFSDCASAVVLGNGF
GPILELLGWIIDDTLGFDVD-PGWKV-ILTPRVPKLASASVAPVFTDLV-TDFDWALHPG
GATVITGVEQAMGLTP-EHLRASYDIYMNHGNSSSATVFAVIDRLL--RNQYITSCAFGP
GIAIEMMM
>Aspfl1|27431
ISVVGTGAHYPPHELRSDLEKLIVNEKSRIQTRRTALPDIAECDVLFR-KGVPVAEEAAR
KALA-DNDLTHVVVVTCTN-TANPGLDYMICERLGLVQRTLLHGVGCAGGAAALRTANEL
LLGAAQG--K-PGRALVVACEICMIFFRSMLEDIVKAQEANVAMTLFGDGAGAMVLSNGI
CPLWNILNCLLEDSIQFNIR-PGYDP-VITKEVPGQTSAALPSGFQDLIPSSYDWALHPG
GYSIAILAQNALGITE-HHLRKTYEVYRSRGNTSSSTVISVINELAREQRDKVIVAAFGP
GITMELAV
>Penth1|165339
LYITGLGSQYPPYLLSAELDKFAVNRSTAIETRSAVPPSISEIDQFFR-QGVDLAVQACQ
KALT-EQQITHTIAVTCTN-QGNPGYDFLVARKLNLVDRMLLHGVGCANGLSILKAAAQI
AGGASRW--K-PTRILAFACELCTPNVRHYLSIAERSPQVNIAAALFSDAAAAFVLCNEY
APQFELLEWLIPGTITFYAD-V-YRA-TLDRGIPKYTKHAIGPMFERLLIHDFDWAVHPG
GRAIIDGVAEVLLLSE-DQLQASREIYRTRANSSSASVLIVLDRLRS-SKAHVVATSFGP
GLAIEMAL
>Asphom1|470697
TTITGLGTEWPSSLITAEFRSYIVHSRTEIATRALLPPTAREVDASFR-QGIPLATTAAR
KALADSSAITHMVSVTVTN-AGAPGYDQAVARALGVAERFLLSGVGCAGGLAALRLASKL
ACAATRG--E-AARILVLACEVCSVFLAAEVFAAAAGSGVGIGPVLFGDGAAALVLCNAL
GGKYAVVDCITPDTMAYGVT-EGFKL-ALSREVPRLAVGGLQEGFRALMPDDFDWAVHPG
GLAILRGAQKVLGLEE-EALRASYEVYRTRGNASSVAVLAVLDLLRGLERREVVAVSFGP
GLTTEMAL
>Aspmin1|245938
ISVVGTGAHYPPHELRSDLEKLIVNEKSRIQTRRTALPDIAECDVLFR-KGVPVAEEAAR
KALV-DNDLTHVVVVTCTN-TANPGLDYMICERLGLVQRTLLHGVGCAGGAAALRTANEL
LLGAAKG--K-PGRALVVACEICMIFFRSMLEDIVKSQEANIAMTLFGDGAGAMVLSNGI
CPLWNILNCLLEDSIQFNIR-PGYDP-VITKEVPGQTSAALPSGFQDLIPSSYDWALHPG
GYSIAVLAQNALGITE-HHLRKTYEVYRLRGNTSSSTVISVINELAREQRDKVIVAAFGP
GITMELAV
>Aspste1|508980
LMITGLATKWPSKLIGPEMKAYAINEQTGIETRAVVPPSAEDVDAAFR-KGVELATGAAR
DALS-DGSVTHVVAVTATN-AGSPGYDQLVARELGIAERVLLAGVGCAGGLAALRVASNL
ARAATQQ--Q-EARVLIIACEICSIQIRAELHAASQS-VVGIGPALFGDGAAAMVLCNSY
GRRFSVIDWITPDTMSYRVA-SGFLL-SLSKQVPKYTAASLQTPFQSLLSADFDWAVHPG
GLSIIKGAQMAMKLPD-EALAASYEIYKNRGNASSVAVLAVLDRLRSMEKQDVVSCSFGP
GLTTEMVL
>Penra1|347807
VSIVGTGSYYPPLQMGPELENIIINKKSRIQNRHLAVPSIDDCDELFK-KGIPMAEHAAQ
IALA-DKDITHVVSVTCTN-TANPGLDFMLSERLGLVQRTLLHGVGCAGGVAALRTANEF
LLGAAQD--R-PGKALVVACEVVSIFCRAELAHIVSDQEVNVGPTLFGDGAGALVLSNGI
DPIWNIWNAILEDSLEFNVH-PGYHA-VISKDVPKHIESSLCAGFEDLIASDYDWALHPG
GYGILVLAQQVLNISE-QHLRKSYDVYQNRGNTGSATILSIISKLAEEERDKVVVASFGP
GITMEMVV
>Asppar1|235544
ISVVGTGAHYPPHELRSDLEKLIINEMSRIQYRRTALPDIADCDVLFR-KGVPVAEEAAR
KALA-DHDITHVVVVTCTN-TANPGLDYIICQRLGLVQRTLLHGVGCAGGAAALRTANEL
LLGAAQG--K-PGRALVVACEICTIFFRSMLEDIVKAQEANIAMTLFGDGASAMVLSNGI
CPLWNILNCLLEDSIQFNIR-PGYHP-VITKEVPGQTSAALPSGFQDLIPSSYDWALHPG
GYSIAVLAQNALGITE-HHLRKTYEVYRLKGNTSSSTVISVINELAREQRDKVIVAAFGP
GITMEMAV
>Asppar1|234908
ISVVGMATQYGTTLLQRDLEELLRIERSGIRQLCSVLPTIADADALFK-EAIPLVCRAAK
GAIT-EYNISHVIAVTSTN-TANPGFDITLCSTLGLVHRTLLYGLGCAGGLSALRIAYDL
LAGAAQG--L-PARALVVSCDLPTLFARAELHRINVDQEVGFGLSRFSDG----------
-PIWNLLGFIIKESNELSIG-PGFKA-IISTFIPRLVSSELFSNFTALVPNSYNWASDFP
GRSALKFAQGALDLKK-SNLSHSDTVYRSRGSTISCSVLNILNYMRHHGRNKVIALAIGP
GIILEMAV
>Phiatt1|4129
VFVYGVGAAYPPHSIKPELDVLAINAYTGIDTRASIPPSITELNDLFM-TGVSLSVSAAR
KALA-QSDITHVVSTTCTN-SANPGFDHYVIKKLGLVQKVLLHGIGCSGGMAALRTAAGL
IMGESRG--R-KARVLVLAAEISTTLVRSELESIVKNDEVRIGICLFSDCASALVVGNEM
EPILELLGWIIEDTLGFDVD-PGWKV-VLTPRVPKLTAGILPPLFSKLVPTSFSWALHPG
GATILSGVERVMGLNPEEHLRESYEIYVSRGNSSSATWASVVARMMNVNKRYVLGCGFGP
GISVEMAV
>Cocim1|1156
VEILSMAVNYPKGRVYPAFEEFRLNRRTGIKSRPSVTPSINDLDAVFR-DGIRLSLQACQ
KAIE-QKDITHMFSMTCTH-TGNPGFDAIVARELGLTERVLIHGTGCSGGLSVIRTAFNI
LQAETRQ--R-PARALVLATDIPTTLARSSLDDVTPEAGVNIGPILFSDCSTAYIMSNGI
KPIYQVMNCLLPGTITFNID-VGYKS-VVSKKVPFVCGAAIGPLFQEFLPRQFDWALHPG
GISIVDAVRQSLQLDH-EHLRASYDIYTNNGNSSSTTVLNVIDRLPQ--RKDVIACAMGP
GINVEMSY
>Artbe1|7737
LFIVGLGSQYPPYLLDHELTCFAINASTGIETRSSIPPSIADLDELFR-QGVDLAVQACM
KAMK-EEQITHTVSVTCTN-QGNPGYDLLVNERLGLTSRILLHGVGCAGGLSIMRVASQV
ACGATRG--K-PACILAYACELCTPNVRHDLAEAEQCMKVNIAGTLFSDAAAAFILCNKT
APIFELIEWLLPDTLTCYTD-P-FRS-VLSKDIPTYAKGAIGPMFHKLLIDDFDWAVHPG
GKALIDGVQETMQLTE-DQLRASREIYKTRGNSSSPTILSVLDRLRTYERGHVVAASFGP
GMVIEMVM
>Pensol1|1013
LYITGLGSKYPPYLLGVELDKLAVNRSTGIETRSAVPPSISEIDQFFR-QGVDLAVQACQ
KALT-EQQITHTIAVTCTN-QGNPGYDFLVARKLNLVDRMLLHGVGCAGGLSILKAAAQI
AGGASRR--K-PARILAFACELCTPNVRHYLSIAERSTPVNIAAALFSDAAAAFVLCNEY
APQFELLEWVIPGTMTFYAD-V-YRA-TLDRGIPKYTQHAIGPMFERLLIRDFDWALHPG
GRAIIDGVAEVLQLSE-DQLQASREIYRTRGNSSSASVLIVLDRLREQSKAHVVATSFGP
GLAIEMAL
>Aspvio1|455279
LTITGLGTEWPSQIVTSDFRQYLVHSRSGIASRALIPPTAQQVSSEFH-RGVPLAARAAR
KALA-DSAITHTVAVTVTN-AGAPGYDQAVYREVGIAERVLLSGVGCAGGLAALRVGSSL
ARAATQQ--N-PARVLVLACEVCSIHLAAELHSTAAQLEISIGPVLFGDGAAALVLCNAL
ARRFAVLDYITPDTMSYHTT-EGFQL-TLSREVPELAVASLRGLFGELMPGELEWALHPG
GLTVLRGAQLALGLSD-EAIRASREVYESRGNSSSVAVLAVLDRLRGWERKEVVAVSFGP
GLTTEMVL
>Theau1|60110
LIITGLGTEWPSKLIGPDLRNYAINEQTGIESRAIVPPTAEEVDAAFR-HGTQLAERAAL
KALN-DASITHMVAVTATN-AGSPGYDQLVARKLGIAERVLLSGVGCAGGLAALRVASNL
ATAAARG--Q-EARVLIVACELCSIQIRAELHAASIS-NVGIGPALFSDGASALVLCSSK
GRRFSVVDWITPGTMSYKVT-TGFLL-SLSKQVPKLAAVAVQQPFQSLKPADFDWALHPG
GLSIIKGVQMSMGLPD-YALRATNEIYRTRGNTSSVAVLAVLDKLRSMERQDVIACSFGP
GLTIEMAL
>Aspvad1|336926
AIITGIATEWPSRLIGPELNKYALNAKTGIETRAVIPPTAEEVDAAFR-EGVELAKKAAL
KALR-ESSITHMVSVTATN-AGAPGYDQLVARDIGLTERILLSGVGCAGGCAALRAASAL
ADAATRK--R-EARILVVACELCSIQIRSELHAASQS-ITRIGPVIFSDGAAALVVCNPL
GKQFAIVDDTTSGTMSVKVS-TGFLA-TFSKKIPELAIGSMKSPLQSLLPTDFYWALHPG
GRAIIQGVQAAFNLPE-DSLSASYEIYKTRGNSSSVSILAVLEKVREKKTPNVVACSFGT
GIRTEMAL
>Penbi1|381114
VIITGLGTQWPSTIITADLNQFAINSQTGIETRAVIPPKAEDVDAVWR-QGVQLSKQAAE
KALL-DKDITHVVAVTATN-AGSPGYDQIVACELGIAERLLISGIGCAGGLAALRMASHL
AQSASQE--N-PARVLVIACEICSIYISSELHTAAAM-SVGIGPALFSDGAAALVVCNSM
GG---------DSLMDYKVN-SGFQL-RLSKNVPRLAASSVAKPFESLVPTDFDWALHPG
GISIIKEVENAMRLSS-DLLAASYKIYRTRGNTSSVAVLAVLDQLRTMEKSDVIAASFVP
GLTTEVAL
>Claca1|104690
LYIHGIGVEYPPYEIKPEVETLAINEYTGIDTRSAIPPTIAELCDLFL-DGVKLSIEACR
KAIK-QSEITHVVATTCTN-SANPGYDHYVIKGLGLVEKVLLHGVGCSGGLGALRTAANI
ALGSSRR--K-PARILVFACEISSTLVRSELESIHKDQEIRIGVALFSDCASAVVLGNGF
SPILELLGWIIEDTLGFDVD-PGWKV-VLTQRVPKLASAAVPPMFEDLV-SEYDWALHPG
GSTVISGVERAMKLRP-ELLRASYEIYITHGNSSSATMFSVMNRLL--ETEHIVGCAFGP
GIAVEMMM
>Penfla1|6890
LYITGMGSQYPPYLLGAKLDDLAVNRSAGIETRSAVPPSISEIDQFFR-QGVDLAVQACQ
KALI-EQQITHTIRVTCTN-QGNPGYDFLVARKLNLVDRMLLHGVGCAGGLSILRAAAQI
AGGASRQ--K-PARILAFACELCTPNVRHYLSMAELSAQANIAAALFSDAAAAFVLCNEY
APQFELLEWLVPDTMTFYAG-I-YRA-TLNQDIPKYTKHATRPMFERLLIHDFDWALHPG
GRAIIDGVAEVLQLPE-DQLQITREIYRTRGNSSSASVLIVLDRLRSKSKAHIVATSFGP
GLAIEMAL
>Penja1|440530
VAIVGTGSYYPPNRQGPGLETTIINKKSQIQYRHFARPDIADCDVLFK-KGIPMAEEAAR
QAIA-DADITHVVVVTCTN-TANPGLDFSLCQRLGLVQRTLLHGVGCAGGVAALRSANEF
LLGAAQD--K-PGKALVIACELTSIFCRTELADAVRDQQVNIGPTLFGDGAGALVLCNGI
NPLWNILNAILGNSLEYTVH-PGYHA-VISKDVPEFVRSWLSTGFKNLIASNYDWALHPG
GYGILRVAQHVLSLSE-HHLRKSYDVYQTHGNTSSATILSIINELAHEERDKVLVCSFGP
GMTMEMAV
>EurotioJF034F_1|14745
LYIYGTGVEYPPYEIKPELETLAINEYTGIDSRSAIAPTIAELCDVFL-DGVKLSVAACR
KALE-QSEITHVVATTCTN-SANPGYDHYVVKQLGLIEKVLLHGIGCSGGLNALRTAANI
ALGSSRR--K-PARVLVLACEISSTLVRSELDSIHKNQEVRIGVTLFSDCASAVVLGNGF
SPLLELLGWIIEDTLGFDVD-PGWKV-VLTPRVPKLAAAAVPAMYEDLV-SDYDWALHPG
GATVLSGVERAMKLKP-ELLRASYEVYITHGNSSSATFFSVLNRLL--QTEHIIGCAFGP
GIAVEMMV
>Aspni_NRRL3_1|11726
AVITGMGTEWPSRLVVPELSDYAINTQTGIETRPVVPPTTEDVDTEFR-KSVELSKNAAL
KALR-ESSITHIVSVTVTN-GGAPGFDQLVARELGLAERILLSGIGCGGGCAALRVASTI
ASAATRK--Q-EARILVVACELCSIHLRAELHASSQS-MTGVAPALFSDGAAALVVCNPL
GKQFAIVDQVTPGTMSYTVS-TGFLA-SISKNIPKLAVASIQAPFQSLIPTDFHWALHPG
GKAVIQGAQDALNLPD-DALAASKEIYRTKGNTSSVAVLAVLEKVRGLKSPNVVACSFGP
GLTTEMTL
>Aspnovo1|230376
LMITGLATKWPSKLIGSKLEAYAINEQTGIQSRAVVPPTAEDVDAAFR-NGVQLAKGAAL
DALS-DSSVTHVVAVTATN-AGSPGYDQVVARELGIAERVLLAGVGCAGGLAALRVASNL
ARAATQH--Q-EARILIIACEVCSIQIRAELHAASQS-TVGIGPALFGDGAAAMVLCNSY
NRRFSVIDWITPNTMSYQVT-SGFLL-SLSKQVPKYTAASLQTPFQSLLPVDFDWAVHPG
GLSVIKGAQIAMNLPD-EALMASYEIYRTRGNASSVAVLAVLDRLRSMDKQDVIACSFGP
GLTTEMAL
>Aspnovo1|229608
VFVVGTGLQYPPHKLGPEVPKLVINERTEIENRYSVILTNTECDDLFK-TGIPLAQDAAT
QAIE-DRDITHVVAMTCTS-ASSPGFDCTLSQRLGLVRRTLLSGVTCAGSVAALRTAYDL
LRGATEG--K-PARALVIAAETMTVYIRGWLETIAKESIPNLGPTLFGDGACALVLSNGI
GPIWNIRGALLD-RVGIRWM-PGVMP-IISKDVPRMIKSALPSSFGNLIPTTYDWALHPG
GAAILTGAEHALGLASHDHLRTSYKCYRSAGNTSSATVLSILHRLAREYRSKVIGAAFGA
DITVEMIV
>Aspnovo1|201824
ISVVGMATQYGTTLLQRDLEELLRIERSGIRQLCSVLPTIADADTLFK-EAIPLVCRAAK
GAIT-EYNISHVIAVTSTN-TANPGFDITLCSTLGLVHRTLLYGLGCAGGLSALRIAYDL
LAGAAQG--L-PARALVVSCDLPTLFARAELHRINVDQEVGFGLSRFSDGASAVVLTNWI
GPIWNLLGFIIKESNELSIG-PGFKA-IISTFIPRLVSSELFSNFTALIPNSYNWASDFP
GRSALKFAQGALDLKK-SNLSHSDTVYRSRGSTISCSILNILNYMRHHGRNKVIALAIGP
GVILEMAV
>Aspnovo1|193470
ISVVGTGAHYPPHELRSDLEKLIINEMSRIQYRRTALPDIADCDVLFR-KGVPVAEEAAR
KALA-DNHITHVVVVTCTN-TANPGLDYMICERLGLVQRTLLHGVGCAGGAAALRTANEL
LLGAAQG--K-PGRALVVACEICTIFFRSMLEDIVKAQEANIAMTLFGDGASAMVLSNGI
CPLWNILNCLLEDSIQFNIR-PGYHP-VITKEVPGQTSAALPSGFQDLIPSAYDWALHPG
GYSIAVLAQNALGITE-HHLRKTYEVYRLRGNTSSSTVISVINELAREQRDKVIVAAFGP
GITMEMAV
>Calor1|3750
SGIVGLGHAYPPYTNPLEVEKYLTNRNTGIKSRPNIPPTIADLDHIFR-TAVDLASKACR
KAIA-DTEITHTVAASSTS-AGSPGYDMLVNEKIGVSERLLVSGIGCAGGLATIRMAATI
ANNATKG--R-PARVLGFACDLTSTNVRCDLKILMENPETRVSMALFSDAAGAFVLCNEL
GAVYSVLDWILKGTEQCLPD-PGFRS-FMSPDLPNITSGAVAPMYSKLLATEFDWAIHPA
GIAVLDKVRENLELHD-GQMRACFDVYENKGNSSSPTILVVLDKL-RVGRDNIVACSFGP
GISLEMIA
>Symko1|849293
LRITGMGVEYPPFQVGPELETLAINRYTGIDARSTIAPSIAQLNQVFV-DGIPLSISAVR
SALQ-QDDITHMVSTTCTN-SANPGFDHYVAKSVGLTQKVLLHGVGCSGGAAALRTAANL
ALGATQK--K-PARIVVLACEISSVLVRSELDSITEDGQVRIGPCLFSDCASAVILSNGI
GGLFELLGCTIPDTLGFDVH-PGWKV-VLTQRVPKVTSAVVQPIFSSLL-QDFDWALHPG
GSTVIMGVQAAMGLTE-DHLRASYDVYVNHGNSSSATIFSVLKRLL--EREHVIGCAFGP
GIAVEACL
>Artol1|2125
LRIMGIGVQYPQYRVQPKLDTIAINRYTGITARPSIAPTITDLHSLFL-TGVPLSVLACQ
QALK-ESQITHTVFTTCTD-SSNPGYDTFVLKSLGIVEKVLLSGVGCSGGLAGLRTACNI
ALGAKRG--R-KARILVCATEICTVLVRSELDSIVKENNVRIGITLFSDCSSAVVISNGI
GGVYEILGWTLDETLGFDVD-PGWKV-ILTPKVPTITSGATPSLYKSLLPTDLDWALHPG
GSLILTSIESTMSLTP-SQLRASFEVYTNYGNSSSATVFSVMDRLRSDGRKGVVGCAFGP
GVSVEMVL
>Monha1|2358
LRVMGIGVEYPPHKVVPKLETIAINRFTGIEARRSVAPKIDQLHELFM-EGVSLATSACS
KAIQ-DSAITHTVFTTCTD-SANPGYDIFVLKNLGVVEKVLLHGVGCSGGLAGLRTACNI
ALGAKRG--R-RARVLVCATEICTVLVRSELDSILAENNIRIGITLFSDCSGAAVVSNGV
GGVYGILGWTVEKTIGFDID-PGWKV-ILTPRVPKLTSEVTPTIYKSLFPEDLDWALHPG
GSLILTGVSEKMNISV-SNLRSSFEVYTNFGNSSSATIFSVMDRLRSDTRKGVLGCAFGP
GVSIEMML
>Melpu1|252460
LYITGLGGQYPDVIYKADLEHVVINQSSGISERASVPPPIDELSRVFR-TGVDLTVSACE
KALL-EADITHTVGVTCTD-AGNPGYDHLVSQKLKLVDRVLLHGVGCAGGLSALRVAASL
AAGATRG--R-PARILIFACELCTIHTRCDLSHACENGEASIAHALFSDAAAAIVLCNDI
GPIYELLDWILPGTMSFFTD-PGFKV-TLTKEVPQKVVEVIKPMFERVRASDCDWALHPG
GTAILKGAQAVLNLSE-DQLRASWEVYRTRGNSSSPTVLLVLDKLRHMGRDKVVAMSFGP
GLAIEAAT
>Phapo1|578091
VHVIGVSHAYPQYSIEQDFKEAIFNNRTQIRSRRTIPPTLSELSSIFR-TGVELATQACT
KAMV-EKDITHVVAVTCTD-QGNPGYDLLVCQKLQLVERTLLHGVGCAGGLSALRAAANI
AAAESRR--R-PACILVVACELCSLFLQAELQAATQDEGLSVASALFSDAAAALIVCNEL
APIYQLQEWLIPETMSYEMK-SGMIA-VITKEVTKTAVGSILPMFSQLCPALFDWAIHPG
GAAILNGAQQLLHLDD-DHIRASRDIYTSYGNSSSVTVLIVLDRLRQMGRDDVVAASFGP
GMMIEMCI
>Phapo1|731002
LWIMGLGSQYPPFRVTPEFENFAINKATGIATRASIPPTIAEMEQMWR-KGVNLTVQACK
KALK-ESDITHTIAVTCTD-ATCPGYDLRVAEKLGLVKRTLLAGIGCAGSMTTMRVAAEV
ASGASRR--R-PARILCFACELCTLSARCNLDETS-KTDVSVTGALFSDGASAFVLCNDF
GAVFQLLEWTIPQTMRFCPS-EGLQI-VLTGDVVSHINDAMKPMFERLHEADFDWALHPE
GATIITSVQQSLGLSD-DQLRATKEIYKTRGNASSPTTVIVLDKLRTMGKDYVVAAAVGP
GINIEMSI
>Didex1|52831
VYITGLAHQYPEYSQTQEFAELVVNQNTKISSRPTIPPTIDELSRIFR-TGVDLTVSACN
KALK-EADITHVVAVTCTD-QGSPGYDLFVSQELQLVQRTLLHGVGCAGGLSALREAANL
AASASRG--R-PARVLVFATELCSLFFRAELQAACKDDNLHIAPALFSDASAALVVCNGL
APIFELQEWLIPGTMSYSVS-PGMIA-TITKEVPKATVGAISSMFDEVCPAAFDWAIHPG
GLAILKGAQQAMSLTD-DHIRASLDIYTKFGNSSSPTVLVVLDKLRKMGRDDIVAASFGP
GLMIEMFR
>Stely1|942
-----------------------FNEKTGILSRPAIPPTIASISRNFR-TGVELATEACK
KAIR-EKDVTHVVAVTCTD-QSNPGYELFVCEKLGLVQRVLLQGVGCAGGLSALRTAADI
AAAALKG--R-PARVLVMACELCSLFLRAELQHALRSGELHIAPALFSDAAAAVVVCNSL
APIFELTEWVVPGTMSYDIE-KGMIA-TLSKNVPKAAVGAIGPIFTQMCPTEFDWAIHPG
GAAILQGAKRSLHLTD-DHIRASLDVYKHYGNSSSATVLIVLDKMRRMGRDDVVATSFGP
GLTHPTDF
>Cloaq1|540137
LYITGLAREYPPYRGTQQFEQWVVNRNSGITARPYIPLPIDRLCESFQ-TGVDLAVRACE
KALT-ESDITHTVGVTCSD-TGNPGYDLFVAQKLGLVERTLLAGVGCAGGLAALRQAANL
ASAATKG--Q-PARVLVFACEICSNFLQGELDCALKGSDVRVAPALFGDGAAALVVCNGL
APIYDLLDWVVPGTLNMLSF-PGFLT-TLTKEVPKHSVAAITPMWHKLRPSDCDWAIHPG
GGAILSGAQSTLGISE-DHIRASWEIYRNFGNTSSPTVLIVLDQLRRMGRDNVVATSFGP
GMSIEMFT
>Lizem1|167966
IYIAGLAHAYPKYSQTQEFADLIVSRNTKILSRPTIPPAIDELSHIFR-TGVDLTVAASK
KAMK-EVDITHVVAVTCTD-QGSPGYDLFVSQKLQLVQRTLLHGVGCAGGLSALREAANL
AAATSRG--R-PARILVFATELCSLFLRAELKAACKDNNLHIAPALFSDGSAAVVVCNGL
GPIYELQEWVIPGTMSYSVS-PGMIA-TITKEVPTATVGAISSMFGQVCPTTFDWAVHPG
GVSILQGAQKAMSLSN-DHIRASLNVYQKFGNSSSPTVLIILDELRRMGRDDVVATSFGP
GLMIEMFR
>Ascra1|209
IYITGLAHEYPQYSQTQEFADLIINGNTKISSRPTIPPTIEELSQVFR-SGVNLTVAACN
KAME-EADITHVVAVTCTD-QGNPGYDLFVSQKLQLVQRTLLHGVGCAGGLSALREAANL
AAAASQN--R-PTRILVFATELCSLFLRAELQAACKDSNLHIAPVLFSDGSAALVVCNGL
GPVYELKEWLVPGTMSYVLS-PGMIA-TITKEVPKAVVSAIGSMFDQVCPLTCDWAMHPG
GVTILQGAQQAMSLTN-DHIRASLDIYRNFGNSSSPTVLIVLDKLRKMGRNDVIATSFGP
GLMIEMFR
>Tryvi1|523642
PIITGIGTAWPSLLIGPDLRDYAINGQTGIETRAVLPPTAEDVDQAFR-VGTKLASEAAR
KALE-EEEITHMVAVTATN-AGSPGYDQIVAREIGLAERLLLSGVGCAGGLAALRVATDL
ATAASRN--Q-KAKILIVACELCSIQVRAELHTASRT-HVGIGPALFGDGAAALILCNNS
PALYAVTDRIAPDTMSYQTN-NGFLL-HLSKRVPALAAASVPSVFRDLMPADYDWALHPG
GLAIIKGVQKAMDIPD-HALRASNEIYKTRGNSSSVAVLAVLDKLRGMGSKNIVACSFGP
GLMTEMAL
>Photr1|110429
LFITGLASAYPSHSLKQEFEDLLFNRKTNIKSRPTIPPSLNEQSSIYR-DGVALSAQACS
KAML-ESDITHLVAVTCTD-QSNPGYDLYVCQKLGLVERILLHGVGCAGGLSALRTAANL
ATAASRG--Q-AARILVVACELCSLSFRAEIQTCLSDGELHIAPALFSDAAAAVVLCNIL
APIFQLQEWFVPGTMSYAIE-AGMIA-NITKDVPKTAISAILPMLNTLLPLNFDWALHPG
GSAILNGAKQHLQLAD-EHIRASLNIYGAYGNSSSPTVLIVLDQLRCMGRDDVVATSFGP
GVAIEMVL
>Lophiu1|208553
LWITGLGHQYPAYLCGPELEELAVNRASGIDQRPCIMPSITDLNAVWH-KGVDLAAQACR
KALK-ESDITHVVACTMSC-YGNPGVDLLVAERLGLVERVLLAGVGCEGGLAIMRVAAQL
ACGATRR--K-PARILAFACELCTTNARHELADAEASTDISIAAALFSDGAAALVLSNEA
GPLFQLIDWTIPNTMGWDPC-P-YRV-VLRRDVATQSAGAVAPMFSKLLAADLDWALHPG
GKAIINGVQESMGLSE-AQLSATRHIYRTRGNSSSPTVLIVLDTLRKA-KDDIVAVSFGP
GMAIEMAF
>Stasp1|98209
VYIAGLAHAYPQYSLEQDFQKMIFNKRTQIQARSTIPPRVSELSSIFR-TGVHLAAEACI
KAMA-ELDITHVVAVTCTD-QGNPGYDLLVCQVLQLVERTLLHGVGCAGGLSALRAAANI
AAAESRG--R-PASILVVACELCSLFLRGELQAASQDEGLRIAPALFSDAAAALVVCNEL
APTYQLQEWLIPKTMSYEMK-SGMIA-VITKEVTKSSVSSILPMFNHLSPRELDWAVHPG
GAAILNGAQQALQLDD-DHIRASRDIYCSYGNSSSVTVLIVLDRLRQMGRDGVVATSFGP
GMVIEMCL
>Stasp1|217069
LWIAGLGSQYPPFIAGPEFDSFAINKATGIATRASIPPSIAEIGQMWR-KGVNLTVQACK
KALK-ESDITHTIAVTCTD-ATTPGYDLHVTEKLGLVKRMLLAGIGCAGGMTTMRVAAEI
ASGASRK--Q-PARILCFACELCTLNARCNLDETSKISDVSVAGALFSDGASAFVLCNDR
---------------------------VLTGDVVSYTNDAMKPMFEHLHQADFDWALHPE
GATIITGVQQSLGLSD-DQLRATKEIYKTRGNASSPTTVIVLDKLRTM-KDYVVAAAVGP
GLNIEMSI
>Parchr1|457737
-----------------------VNRRTGIDSRRIAPPSIEELSQTYR-KGVDLAAAACF
DAIG-EMDITHVVAVTCTD-QGNPGYDLHVCQKLGVVQRTLLHGVGCAGGLSALRTGATL
AGAESKG--R-PARVLIMACEICTLFWRAELLAASLDDDVHIAPALFSDGAAAVVLCNNL
APIFELLECSVPETMSYMIR-NGLIA-TLTKDVPRTAVSSITPMLDSLRPTKFDWAIHPG
GAAILKGAQQALRLSD-DHIRASLDVYRNNGNASSATVLIVLDKLRHMGRDHIVSTSFGP
GMIIEMCI
>Pyrly1|602631
LFIAGLACEYPSYSMTQDFEEVIFNRKTRIASRRIVPPPIDELSRIFR-TGVDLTVRACG
KAMQ-ETDVTHTVAVTCTD-QGNPGYDLLVCQKLQLVQRVLLHGVGCAGGLSALRAAANI
AAAASRG--Q-AARIIVFSCEICSLFFRAELQAAFQDKKLHIAPALFSDAAAAVIVCNEL
AEIFQLQEWVMPGTMSYEIE-RGMIA-NMSKDVPKTAVSAITPMFNQLCSSGFDWALHPG
GAAILEGAQKVLQLTD-DHIRASLDVYKSYGNSSSTTVLIVLDKLRRMGRDRVVAASFGP
GLMIEMFI
>Pyrly1|567234
LWITGLGSQYPPYLHAPEFVTLALTLNSGIDTRASTIPSIVDLDSWFR-KGVDLTTQACR
KALR-EEDITHTVAFNSGV-QSFPGYDYLVARSLRLVENIFLQGVGCAGGLSVMRVAAEI
ACAATLR--K-PARILCFSCELNTPYTRHQYAEAEVATNMDIAGSLFSDAAGAFVLCNEY
GAKFQLLDWITPDTMGAVIK-T-YSS-IITRQVPSLTKKAVPPLFEKCLIDDLDWALHPG
GAAIIDGVKEELKLTE-YQIRAARQIYRTRGNSGSPTVLCVLDLLRAM-KDDVVAVAFGP
GLGTEMAF
>Altalt1|456778
------------------------------------PPEIDWTSRIFR-TGVRLATSACK
KAMQ-ERDITHTVAVTCTD-QNNPGYDHFVCQELGLVQRSLLHGVGCAGGLSALRTAADI
AAAASRG--R-PARILV-------------------------MASLFSDGAAALVVCNYL
APVFELLEWVVPDTMSYVIK-KGMIA-TISKFVPEAAIKSIIPMFRHLRASSFDWAIHPG
GTSILQGAKQALCLTD-DHIRASLDVYQHHGNSSSPTVLIVLDKLRMMGRENVVATSFGP
GLIIEMCI
>Settu3|170296
VYITGLGHEYPPHTIQQEFAKIIFNTKTQIKCRPTVPPSLTSLSRSFR-TGLDLATAACT
KAMS-E------------A-GGNPGYDLFVSERLGLVQRVLVQGVGCAGGLSALRAAADI
AAAAAKR--R-CARVLVSACELCSLFFRTELHNIVHTHTLHIAPALFSDAAAALVVCNGL
APVFQLAEWVVPGTMSYHVE-KGMIA-TISKDVPKAAISAIAPMFQQLCTPDLDWALHPG
GAAILHGAKHALHLSD-SHIRASLDVYRNHGNSSSASVLIVLDTLRRLGRDDVAAVSFGP
GLTVEMCI
>Parch1|447473
LYVVGLAHKYPPYSYNADFDNLIVNRRTGINSRRIAPPSIDELSQSYR-KGVDLAAAACL
DAIH-EKDITHVVAVTCTD-QGNPGYDLHVCQKLGVVQRTLLHGVGCAGGLSALRAGATI
AGAESKG--R-PARVLVLACEICTLFWRAELLAASLDDDVHIAPALFSDGAAAVVLCNDL
APIFELLECSVPETMSYMIK-NGLIA-TLTKDVPRTAVGSIIPMLDSLCPTKFDWAIHPG
GAAILKGAQQALHLSD-DHIRASLDVYRDYGNASSATVLIVLDKLRHMGRDYIVSTSFGP
GMIIEMCI
>Trepe1|532110
LYITGLAHEYPPYSFKQDFEDVLFNRKTGISSRPTIPPPIDELSRLFR-TGVDLTASACR
KAMF-EEDITHVVAVTCTD-TGNPGYDLLVCQSLRLVARTLLHGVGCAGGLSALRAAADL
AAAATRG--R-PARILVFACELCSLFLRCEVELACRDSRLHIAPALFSDAAAAVVVCNGL
APVFELLEWVVSGTMSYLTE-PGMIA-NITKDVPKTAIGAIRPMFDQLRPSKFDWAIHPG
GAAILQGAQRTLHLTD-DHIRASLEVYRSYGNSSSPTVLIVLDKLRQMGRDHVVATSFGP
GLAIEMCV
>Pyrtt1|2225
IYVTGIAHEYPQFSVKQEFQGLLLNNKTNILARPTVPPTIDSISRVFR-TSGDLATSACN
KAIK-ENDITHVVAVTCTD-QGNPGYDLFVCQKLGLVQRVLLQGVGCAGGLSALRTAADI
VAAASKR--R-PARVLVMTCELCSLFLRAELQAAIRDGSVHVAPALFSDAAAALVVCNGD
TPIFELDEWAVPGTMSYDIE-KGMIA-RISKDVPKAAVGAIIPMFEQLQPSAFDWAIHPG
GTAILQGAKQALQLTD-DHMKASLDVYRHYGNSSSSTVLIVLDKLRHMGRDKVVATSFGP
GLNIEMCI
>Aurpu_var_nam1|75968
LWIVGLGSQYPRHLLGPELDSFVINHTTGIETRSAIPPSIEEMDALFR-TGVALTVQACE
KAIN-ERDITHTVAVTCTN-RGNPGFDLLVNKQLGLVDRTLLHGVGCAGGLAIMRTAAQL
ACGATRG--R-PARILCFACELSTPNVRYEVDAAARCLQVCIAGALFSDAAAAFVLCNDL
GPVYELLNWLIPDTLEFFVE-A-YRT-TLSRSLPKHAVGAVDKMVRSLLAADCDWALHPG
GQAIIDGVQRVMGLAD-ERLRATREIYRTRSNSSSPTVLGVLDRLRSM-KEFVVATAFGP
GLSVEMSF
>Altal1|1030286
------------------------------------PPEIDWTSRIFR-AGVRLATSACK
KAMQ-ERDITHTVAVTCTD-QNNPGYDHFVCQELGLVQRSLLHGVGCAGGLSALRTAADI
AAAASRG--R-PARILV-------------------------MASLFSDGAAALVVCNYL
APVFELLEWVVPDTMSYVIK-KGMIA-TISKFVPEAAIKSIIPMFRHLRASSFDWAIHPG
GASILQGAKQALCLTD-DHIRASLDVYQHHGNSSSPTVLIVLDKLRMMGRENVVATSFGP
GLIIEMCI
>Polfu1|538258
IYIIGLARQYPDNILPQKLEPIVVSLKTGIDSRSNIPPTIDELSRQFR-IGVRLITIAFE
KALE-DADITHTVAVTCTD-TGNPGYDLLVAQRLGLVDRVFLHELHWACENP--------
--------------------------------------DARIGPALFSDGAAALVLCNGI
APIFELLGWAMAGTMCYLVD-PGYKL-VLSKEVPKRAVNAIHPMFERLKPSDCDWAMHPG
GIAILKGAQANLGLTP-DYIRASWEVYRNFENSSSATVLIVLDTLRKMGRDKVVAASFGL
GLCIEMAT
>Altro1|409136
IYIIGLGHEYPPHSVRQEFEDFLFNNKTKIISRPTTPSDVDSISRIFR-TGVRLATSACK
EAMR-ESDITHTVAVTCTD-QSNPGYDLFVCQELGLVQRVLLHGVGCAGGLSALRAAASI
AAAASRG--R-PARVLVMACELCSLSIQAEIQAACKD-KLHVAPALFSDGAAALTVCNGL
APVFELKEWVVPGTISYDIE-KGMIA-TISKDVPGTVIKAILPMFERLHASNFDWAIHPG
GATILQGAKQALQLTD-EHIRASLDVYHNYGNSSSPTVLIVLDKLRRMGRENIVATSFGP
GLTVEMCM
>Coclu2|24710
VFITGMGHQYPSNTIRQEFSNLLFNTKTKILSRPTVPPTLASISHAFR-TGVDLAATACQ
KAMQ-EENITHIVAVTCTG-SGNPGYDLFVCEKLGLVQRVLLQGVGCAGGLSALRAAADI
AAAASKG--R-PARVLVVACELCTLFLRAEIQNILQSGALRIAPALFSDAAAAVVVCNGL
APVFELTECVAPGTMSYENE-KGLIA-TISKDVPKTAVKSAAIMFQRLCAADLDWAIHPG
GASILYGTKQSLELTD-DHMKVSFDVYEKYGNSSSASVLIVLDKMRRLPRDEVAAVSFGP
GLTVEMCM
>Aurpu_var_mel1|79469
LWITGLGTQYPRHLLRPELEAFAINRNTGIETRSAIPTSLADMNHLFR-TGVDMTVKACK
KAIH-EDAITHTVAVACTN-QGNPGYDVLVNERLGLVERILLQGVGCAGGLAIMRTAAQL
ACGATRG--R-AARILCFACELSTPNIKYELDAVASCTQISIAAALFSDAAAAFVLCNDL
GPVLELLDWLIPGTLEFTAE-D-YRT-VLSRSVSNHAVSAINSMFDRLLVGNLDWALHPG
GRAIIDGVQRVMNLKE-EQLRATREIYRHRGNSSSPSVLAVLDEKRSM-GNYVIAAAFGP
GMSVEMSC
>Elsamp1|319167
AYIAGLGSAFPPHTLTTALEAVALSTKTGITSRPTVPPPLPTLHALHL-TSIPLSTTACL
NALS-AADITHLVGATCTT-SSCPGIDLHVARTLGLVQRVFLQGVGCAGGMSVLRVARDV
AAAEERG--R-KAVVLVFAVEVCTIAVRKVLGDAEREGRAGVEGALFGDGAGAGVVVNGV
VGWLEMMEGTVEGSMGLVFE-EGFRT-TISRNVPRFAAGAVRPLFERLLEDGFDWALHPG
GKTILDGVEKEMGLID-GQLRASREVYKTTGNSSSPTVLIVLEKLWKMGRDHVVAAAFGP
GMMIEMML
>Cocvi1|36309
VYIIGLGHQYPEYAIGQEFEGYLFNAKTQISSRPTVPPTLGSISHDFR-TGVTLAASACE
KAMR-EQEITHIVAVTCTN-SDNPGYDLFVCEKLGLVQRVLVQGVGCAGGLSALRAAADI
AAAASKR--R-KARVLVVACEICSLFFRAEIQNILQGGTLRIAPALFSDGAASLVVCNEL
APVYQLREWVAPGTMSYNFG-KGLIA-TITKDVPKAAISAIAPIFQQLCPADFDWAIHPG
GAAILHGAKDSLGLTD-DHIRASLDVYKHYGNSSSASVLIVLDKMRHLGRDDVVAVSFGP
GLTVEMCM
>Lopnu1|688781
LWITGLGAQYPPYAMDPEVDRFAINKNTGIEARSSIPPSIVEIDKFFR-QGVDLTAQACK
KALR-ESSITHTIGVTCTT-QGNPGYDLLVRRKLGLVDRMLLHGVGCAGGLAIMRAAAQI
ASGATRR--R-PARILCFACELCTPNARCDLADAEMAADVSIAGALFSDGAAAFVLCNSI
GPLFELMEWTLPGTMGFITG-P-FRT-VLTRDVPNHTKEAVKPMFDELLQDDFDWALHPG
GEAIIENVKQVMSLND-HQLRATREIYRTRGNSSSPTVLIVLDKLRTM-SDHVVATSFGP
GLQIEMAM
>Lopnu1|453651
LYITGLGEQYPKHKWTQDYDREKIKTRSSVHPPS--PPTIDHYGRVYK-QGIPLAIGACR
KALL-DEDVTHIVAVTCTT-SSNAGFDLYVAQALGLIDRVLLHGVGCAGGLSAVRTAANI
AAGATRG--K-PARVLVFAIELCTIFLTAELARACDEKDLSIGSTIFSDGAGALVLCNDI
ATVYELLDWVLDKSMSFEVD-PGFKL-TLSKLVPAKAIAAIQPIFSRLRPSDCDWALHPG
GITILKGAQSALQLTP-HHLRASWDVYQNHGNSSSATVLVVLNRLRRMGRKDVAAVSFGP
GLSVEMVT
>Stano2|4172
-----------------------LNRVTQIKSRQANPPSIDQLSQIFQ-RGVQLAASACS
KAMT-EGEVTHVVAVTCTD-QSNPGYDLLVCKTLKLVQRTLLHGVGCAGGLSALRAAANI
AAAESRG--R-PARVLVMACELCSLFLKAELHAASCD-KLHIAPALFSDAAAALVVCNQS
APIYELQECLVPNTMSYDIT-AGMIA-SITKEVPKTAVSAIQPMFDQLRPSDFDWAVHPG
GAAILQGAQQAMGLAE-DHIRASLEIYRSYGNSSSPTVLIVLDQLRRMGRDNVIATSFGP
GMMIEMCM
>Settur3|174529
VYITGLGHEYPPHTIQQEFAKIIFNTKTQIKCRPTVPPSLTSLSRSFR-TGLDLATAACT
KAMS-ENDITHLVAVTCTD-QGNPGYDLFVSERLGLVQRVLVQGVGCAGGLSALRAAADI
AAAAAKR--R-CARVLVSACELCSLFFRTELHNIVHTHTLHIAPALFSDAAAALVVCNGL
APVFQLAEWVVPGTMSYHVE-KGMIA-TISKDVPKAAISAIAPMFQQLCTPDLDWALHPG
GAAILHGAKHALHLSD-SHIRASLDVYRNHGNSSSASVLIVLDTLRRLGRDDVAAVSFGP
GLTVEMCI
>Parsp1|1186637
VYVVGLGHQYAQYSITQDFADLIVNKSTKILSRPTIAPTIDELSHIFR-TGVDLTVAACN
KAIE-EIDITHVVAVTCTD-QGSPGYDLFVSHKLQLVQRSLLHGVGCAGGLSALREAADL
ATAASRR--R-PARILVFATELCSLFLRAELQAAFHKSVLNIAPLLFSDGSAALVVCNGI
APIYELQEWILTGTMSYNVS-PGMLV-TITKDVPKATVAAVGPMFSQVCPKAYDWAVHPG
GASILQGAQKAMDLSD-DQIRASLDVYHKFGNSSSPTVLIVLDKLRHMGKDNVIATSFGP
GLIIEMCR
>Cocsa1|152065
VYITGLGHQYPEHAIRQEFEGFLFNTKTQISSRPTVPPTLGSISHDFR-TGVTLAASACK
KAIQ-EHEITHIVAVTCTN-SDNPGYDLFVCEKLGLVQRVLVQGVGCAGGLSALRAAADI
AAAASKR--R-KARVLVIACEICSLFFRAEIQNILQGGTLRIAPALFSDGAAALVVCNEL
APVYQLREWVAPGTMSYNFG-KGLIA-TITKDVPKAAISAIAPIFQQLCPADFDWAIHPG
GAAILHGAKDSLGLTN-DHIRASLDVYKRYGNSSSASVLVVLDNMRHLGRDDVAAVSFGP
GLTVEMCM
>Clael1|446458
------------------------------------PPAIDELSLIFR-TGVDLTVSACT
KALQ-ESDVTHVVAVTCSD-QSTPGYDLFVCQKLGLVQRVMLQGVGCAGGLAALRAAADI
AAAASRG--R-PARILVFACELCTL---------------------FSDAAAALVVCNGF
APIFEIMEGLVPETMSSNVM-KGMIA-TITKDVPKIAVSAISPMFEQLRPAGFDWAIHPG
GAAILRGAKQAMHLTD-DHIRASLEIYRTRGNSSSPTVLVVLDSLRRMGRDNVVATSFGP
GLTIEMCI
>Botdo1_1|296760
LNITGLAGKYPSFHLSPELESFAINRTSGISSRPSIPPTTADLDALFR-GAVDLAAQACT
AALH-EAEITHAVAVTCTN-AGNPGYDALVAQAIGLAERALLHGVGCAGGLTALRVAAHA
AGGAARG--R-AARVLVFAVEACTANARCSLGEVAVAALSNVAPVLFSDAAAALVLCHEL
AAVFELQDWTLPGTMGFLTD-PGFRT-ILSKDVPRLTSQAIIPLFEKLKPDSFDWALHPG
GKAILHAAQTELGITE-GHLRASLDIYKTCGNSSSPTVLIVLDRLRKMGRKDVVACSFGP
GLVIAMAI
>Cocmi1|35684
VYITGLGHQYPEYAIGQDFEGFLFNTKTQITSRPTVPPTLNSISHDFR-TGVSLAASVCE
KAMH-EQEITHIVAVTCTN-SDNPGYDLFVCEKLRLVQRILVQGVGCAGGLSALRAAADI
AAAASKK--R-KARVLVVACEICSLFFRAEIQNILQGGTLRIAPALFSDAAAALVVCNEL
APVYQLREWVSPGTMSYNFG-KGLIA-SITKDVPKAAISAIAPIFQQLCPADFDWAIHPG
GAAILHGAKDSLGLTD-DHIRASLDVYKRYGNSSSASVLIVLDNMRHLGRDDVVAVSFGP
GLTVEMCM
>Zasce1|25004
IRVVGLGVQYPENRISPDLDDLIINRSTKINSRPAIPPSIAELDKVFL-SGVKLSVTACQ
QALK-NVEITHMVSVTCTN-TANPGYDHYVAEELGLVERTLLHGVGCSGGILAMRTACTQ
ALAATVG--R-KARVLVLACELCSLFGRSELESAYQERKTSVGVCLFSDCASACIISNGI
GSTLRVRGWSIKHSLGFHAD-PGWKF-VLSPRVPGIAAKAIRPAYQSLVTKDFNWAVHPG
GSSILAGVQDALDLRV-QDMAASWHVYLENGNSSSATILSVLNQLWQKS----------P
--------
>CocheC5_3|1034143
RSGNNDGHQYPEHAIRQEFEGLLFNTKTQISSRPTIPPTLSSTSHDFR-TGVTLAASACK
KAMQ-EQEITHIVAVTCTN-SDNPGYDLFVCEKLGLVQRVLVQGVGCAGGLSALRAAADI
AAAASKR--R-KARVVVVACELCSLFFRAEMQNILQGGTLRIAPTLFSDGAAALVVCNEL
APVYQLREWVAPGTMSYNFG-KGLIA-TITKDVPKASINAIPPIFQQLCPAEFDWAIHPG
GAAILHGAKDSLGLTD-DHIRASLDVYKRYGNSSSASVLIVLDNMRHFGRDDVVAVSFGP
GLTVEMCM
>Boeex1|430645
VYITGLAHEYPPHSQTQEFAALIISRNTRIISRPTIPPTIDELSQVFR-TGVDLTVAACN
KAME-EGDITHVVAVTCTD-QGSPGYDLFVNQKLQLVQRTLINGVGCAGGLSALREAANL
AAAASRS--K-PARILVFATELCSLFLRAELQAACKDNNLHIAPALFSDGSAALVVCNGL
APVYELQEWLIPGTMSYSVS-PGMIA-TITKEVPKATVGAISRMFDQICSTTFDWAVHPG
GLSILKGAQQAMNLTD-EHIRASLDVYQKNGNSSSPTVLIVLDELRRMGRDDVVATSFGP
GLMIEMFR
>Hyspu1_1|115384
IFITGLAGQYPSNIFTQMFEEVLVNRSSGIHTRATVPPTIDELSLLFR-KGVDLTVAACE
KALL-ESEITHTVAVTCTD-AGNPGYDLLVSQKLKLVERSLLHGVGCAGGLSALRLAAGL
AAGASRR--R-PARILVFACELCSLHTRCELHYACENSELRIAPALFSDAAAALVVCNEL
GPILELLDWVLPGTMAFMAD-PGFKI-TLTKEVPENAVGAIKPMFDRLRAKDCDWALHPG
GIAILEGAQDVLNINK-DHLRASLEIYQSRGNSSSPTVLIVLDRLRNMGRDHVVAASFGP
GLAIEMAT
>Setho1|82942
LYVVGLAHRYPPYTHEPDFDDLVMNRRTGIKSRGIAPPSIHTLSQTFR-AGVDLAVATCI
EAIQ-EADVTHVVAVTCTD-QGNPGYDLHVCQKLGLVQRTLLHGVGCAGGLSALRTGANL
AAAESKR--R-PARVLVMACEICTLFLRAELLAASQDDALHIAPALFSDGAAALVVCNGL
APIFELQEWSVPATMSYMVKKNGLIA-TLTKDVPSTAVSAILPMLATLRATEFDWAIHPG
GAAILTGSQKALGLTD-EHMRASLEVYNNYGNSSSPSVLIVLDKLRHMGRDYVVSTSFGP
GMIIEMCI
>Cocca1|37772
VYIIGLGHQYPEYAIGQEFEGYLFNAKTQISSRPTVPPTLGSISHDFR-TGVTLAASACE
KAMR-EQEITHIVAVTCTN-SDNPGYDLFVCEKLGLVQRVLVQGVGCAGGLSALRAAADI
AAAASKR--R-KARVLVVACEICSLFFRAEIQNILQGGTLRIAPALFSDGAASLVVCNEL
APVYQLREWVAPGTMSYNFG-KGLIA-TITKDVPKAAISAIAPIFQQLCPADFDWAIHPG
GAAILHGAKDSLGLTD-DHIRASLDVYKHYGNSSSASVLIVLDKMRHLGRDDVVAVSFGP
GLTVEMCM
>Ophdi1|393847
LYITGLAHEYPSHSFGRKFENLILNRKTQIRSRRSVPPSIDAISRLYQ-NGVHLAASACT
KAMK-EDDITHIVAVTCTN-QGNPGYDILVCQDLKLVQRVLLHGVGCAGGLSALRTAANI
ASAESRG--R-SARVL----------------------ALHIAPAIFSNAAAALVLCNST
APIHELLEWAVPGTMTYDVE-AGMIA-TMTKDIPKIAVGAIQPMFDRLRLSNFDWAIHPG
GAVILQGAQHNMRLTD-DHIRASLETYRNYGNSSSPTVLVVIDKLRHMGRGHVVATSFGP
GMMIEMCV
>Ampqui1|554094
VYVTGLAHAYPQYAFGNNFSDLIFSSKTKIDSRRAIPPTIDELSRIFR-TGVALATSASH
QAMM-EADITHLVAVTCTD-QGSPGYDLLVSEKLQLVQRTLLHGVGCAGGLSALRTAANL
AAAELRN--R-PACILVVACEICTIFLRAELKAASCDESLHIAPALFSDAAAALVVCNGL
APIYEMEDWVVPGTLSYTIT-NGMIA-SMTKDVPKIAIRAITPMFEKLCPSESDWAIHPG
GAAILEGAQQTLHLTD-DHIRASLKVYKDYGNSSSASVLIVLDKMRTMGRDTVVATSFGP
GMMIEMCL
>DelFL0756_1|542840
LSIVGLGTQYPPYILDADLESITINRHTGIQTRALVAPSIADIDDEFR-RGVDLAVGACK
KALK-EKHITHTIAVTCTN-NGHPGYDVAINQVLNLVDRMLLHGVGCAGGLAILRAAAQI
ADGAARG--R-PARILAYACEICSLSYRFELEEACRANDVNIGPALFSDAAAAFVLCNEY
GPVFEVMDWTIPGTLGFYAK-P-YKS-IIAKDVPSYTSAAINPMFQQLLIPKFDWAIHPG
GGAILKAAQKTLQLSD-EQIWASWDIYRTRGNSSSPTVLIILDRMRSAGRDHVVAAAFGP
GLMIEMAA
>Lepmu1|8133
IFITGLATAYPPHTVKQDFEGLLFNRRTKIKARPIIPPSIQELSSIYQ-DGVALSAQACS
KAML-ESEITHIVAVTCTT-QSNPGYDLFVCQKLSLVQRVLLHGVGCAGGLSALRAAANL
AAAASRG--Q-PARILVIACELCSLFLRAELQACLQDQELHIAPALFSDAAAAVVVTNGL
APVYELHQWLVPGTMSYNME-EGMIA-NITKHVPKTAVSAILPMLAHLHPSEFDWALHPG
GASILQGATDNLGLSQ-DHIRASLAVYENYGNSSSPTVLIVLNGLRKLGRDHVVAASFGP
GIAIEMFL
>CocheC4_1|141265
VYIIGLGHQYPEHAIRQEFEGLL--TKTQISSRPTIPPTLSSTSHDFR-TGVTLAASACK
KAMQ-EQEITHIVAVTCTN-SDNPGYDLFVCEKLGLVQRVLVQGVGCAGGLSALRAAADI
AAAASKR--R-KARVVVVACELCSLFFRAEMQNILQGGTLRIAPTLFSDGAAALVVCNEL
APVYQLREWVAPGTMSYNFG-KGLIA-TITKDVPKASINAIPPIFQQLCPAEFDWAIHPG
GAAILHGAKDSLGLTD-DHIRASLDVYKRYGNSSSASVLIVLDNMRHFGRDDVVAVSFGP
GLTVEMCM
>PhaPMI808|767086
LYITGLAHAYPSHSYSPEFHELIFNKRTQIRSRPTIPPTIDQLSHIFR-TGVDLAALACS
RAIQ-ESDITHVVAVTCTD-QGNPGYDLILCQKLQLVQRVLLHGVGCAGGLSVLRSAASI
ATAESKG--R-PARILVIACELCSLFCRAELQAATKDEALHIAPVLFSDAAAALVLSNGL
APIFELQEWAVPGTMSYLAE-TGMIA-TISKDVSTAAVGAILPMFNELNPSAFDWAIHPG
GAAILRGAKNALDITD-DHIRASLEVYHGQGNSSSATVLIVLNELRAMGRDHIIATSFGP
GMMIEMCF
>Delco1|424334
VWITGLGSQYPPHILGTNLDALVINQASGIETRSMVPPTIADIDDEFR-KGVDLAVGACK
KALE-EKDVTHTIAVTCTN-EGHPGYDLLVNQRLGLVDRMLLHGVGCAGGLAILRAAAQI
ADGAARR--R-PVRVLAYACEVCSLSVRYELEEAYRTDDINIAPALFSDAAAAFVLCNEY
GPLFEVMEQTIPGTLGFYVK-P-YQS-VLTKKVPAFTTAAIRPLFDQLLIQDFDWALHPG
GAAILNRATELLGLTD-DELWASWEIYKTRGNSSSPTVLIVLDRMRERKRDYVTAASFGP
GLSIEMAM
>Phomu1|415768
VYITGLAHEYPQHSQTQEFAALIVNRNTRILSRPTIPPTIDELSQIFR-TGVELTAAACK
KALE-EKDITHIVAVTCTD-QGSPGYDLFVSQKLQLVQRTLLHGVGCAGGLSALREAANL
AAAASRG--R-PARVLVFATELCSLFLRAELQAACKDQKLHIAPALFSDASAALVVCNGL
APVYQLQEWLIPGTMSYSVS-PGMIA-TITKEVPKATVGAISHMFDQICPTDFDWAVHPG
GVAILKGAQHAMSLTD-DHIRASLDVYQRYGNSSSPTVLVVLDNLRRIGRDDVVATSFGP
GLMIEMFR
>Didma1|16052
VYITGLAHQYPDYSHTEVFAELIVNQNTKIASRPTIPPNIEELSQVFR-TGVDLTVAACN
KALS-ESDITHVVAVTCTD-QGSPGYDLFVSHNLRLVQRTLLHGVGCAGGLSALREAANL
AAAASRD--R-PARILVFATELCSLFLRAELQAAIKDPNLHIAPALFSDASAAVVVCNGL
APIFELQEWLIPGTMSYSVS-PGMIA-TITKEVPKATVGAIGLMFDQICPAKFDWAVHPG
GLTILKGAQQAMSLTD-DHIQASLDVYTKFGNSSSPTVLIVLDKLRDMGRDDVVATSFGP
GLMIEMFR
>Macpha1|697164
LYITGLASAYPPHLNTPEFEAFALNRNTGIATRPSIPPSIRDIDSLFH-AGIALAISASA
AALC-EACITHSVFATCTGATSNPGYDVAVLSALGCVSRALLSGVGCAGGLAALRVAAGV
AGGETRG--R-AARVLVVACEVCSAHARGELEE-----EAGVAAVLFSDGAAAAVVCNEV
VAIFKLREWIIPGTMGFWAG-PGFKS-AISRDVPRLTSQAIRPMFERLRPEDFDWALHPG
GRAILELAQAQLGITQ-EHLRASWDIYKTRGNSSSPTVLIVLDRLRRMGRDGVVACSFGP
GLTIEMAI
>Corca1|608903
IYITGLAQQYPTHTFHQHFGDMIVNQKTGIDTRSFVIPTIDELSRIFR-SGVDLTIKACE
AAMS-EPDITHIVAVTCTD-TGNPGYDLLVSQRLNLVDRTLLHGVGCAGGLSALRQAANA
AAGASRN--R-PARILVVACEICSFFIKSELQLARQEDDLRIAPAIFSDAAAAVVICNQL
GPIYELRDWVIPDTMEFALT--------LTKQVPKAAVGAIMPMFEQLQPSECDWAMHPG
GAAILQGAQHALGLSQ-GQMRASSEVYKSHGNSSSPTVLIVLDQLRRSGRDNVVATSFGP
GLSIEMIT
>Jahaq1|414591
LWIAGLGSQYPPFIAGPEFENFAINKATGIATRASIPPTIAEIGQMWR-KGVNLTVQACK
KALK-ESDITHTIAVTCTD-ATTPGYDLHVANKLGLVERMLLAGIGCAGGMTTMRVAAQI
ASGATRK--R-PARILCFACELCTLNARCNLDETAKTNDVSVAGALFSDGASAFVLCNDL
---------------------------VLTGDVVSYTNDAMKPMFERLHQADFDWALHPE
GATIITGVQQSMGLSN-DQLRATKEIYKTRGNASSPTTVIVLDKLRTM-KDYVVAAAVGP
GLNIEMSI
>Macan1|86078
VYISGLAHEYPQYSQTQEFADLVVNRNTQILSRPTIPPTIDELSQIFR-TGVDLTVAACK
KAMK-ETDITHVVAVTCTD-QGSPGYDLFVSQKLQLVQRALLHGVGCAGGLSALREAANL
AAAASRG--R-SARILVFATELCSLFLRAELQAACKDNNLHIAPALFSDGSAALVVCNGL
APIYELQEWVIPGTMSYSVS-PGMIA-TITKEVPKATVGAIGTMFDQICPTTFDWAVHPG
GVTILQGAQQAMNLTD-DHIRASLDTYQKYGNSSSPTVLVVLDKLRRMGRDDVVATSFGP
GLMIEMFR
>Altbr1|3050
VYITGLGHEYPSHSIKQEFMDLIFNSRTNILSRRTTPPEINSISHIFR-TGVQLATSACK
EAMR-ESDITHTVAVTCTD-QNNPGYDHFVCQKLGLVQRSLLHGVGCAGGLSALRTAAEI
AAAASRG--R-PARILV-------------------------MASLFSDGAAALVVCNGL
APVFELIEWVVPNTMSYDVE-KGMIA-TISKFVPEAAIKAIMPMFGQLRASSFDWAIHPG
GASILQGAKQALHLTD-DHIRASLDIYQNYGNSSSPTVLIVLDKLRKMGRENVVATSFGP
GLIIEMCM
>Pyrtr1|150286
----MVPTGNPEGGLFPRFQGAILNNKTNILSRPTVPPTIDSISRVFR-ASGDIATSACN
KAIK-ENDITHVVAVTCTD-QGNPGYDLFVCQKLGLVQRVLLQGVGCAGGLSALRTAAGI
VAASSKH--R-PARVLVMTCELCSLFLRAELQAAIRDGSLHVAPALFSDAAAALVVCNGD
APIFELEEYAVPGTMSYDIE-KGMIA-RITKDVPKAAVSAIIPMFKQLQLSTFDWAIHPG
GAAILEGAKQALQLTD-DHIKASLDVYRNYGNSSSSTVLIVLDKLRNMGRDKVVATSFGP
GLSIEMCI
>Mycosphaerella_graminicola|31911
LWIAGLGSQYPPHVLEPKLYDFAINKRTGIETRSAVPPTIADIDSFFR-VGVDLTVQASR
KALQ-ESQITHTVGVTCTS-QGNPGYDVLVNQALGLIDRTLLHGVGCAGGLAIMRAAGQI
AAGATFG--R-PARILAFACELSTPHMRCELAAAERKPQVGIAGALFSDAAAAFVLTNRS
------------------------CT-VISRDVPSLIKQAVKPVLDGMLTDNFDWALHPG
GTAVVDGVKEAMGLTE-HQLRATREIYRTKGNSSSPTVLIVLDRLRSM-RGNIVAASFGP
GLAIEMAL
>Veren1|553143
LYITGLATQYPSNIVSSEFEDIVVNKLTGISSRPLVPPPIDEISRTFR-EGVDLAVSACK
KALL-ESEVTHTVAVTCTD-TGNPGYDILVTGKLDLVDRTLLHGVGCAGGLAALRTAANM
AAGAARG--I-PARVLVFACELCSLYTRCELQSACDDNEFSIGPVLFSDAAAALVVCNEL
GPVFELLDWILPGTMSYLVE-PGYHL-RLSKCVPENCVGAIMPMYKTLETSDCDWAMHPG
GIAILRGAQQALNLFQ-DQLRASFDIYQSYGNSSSPTILIVLDRLRNMGRDRVIATSFGP
GLRIEMFT
>Herpot1_1|501768
LFITGLGGQYAEHIYKAAFEHVVINQRSGISERASVPPPIDELSRVFR-TGVDLAVSACR
KALL-EDDITHTVAVTCTD-AGSPGYDHLVSQKLKLVDRVLLHGVACAGGLSALRVAAGL
AAGATRR--R-PARILIFACELCSLHFRCDLVHACKNEDASIAHALFGDAAAAMVLCNDR
GPIYELLDWIVPGTMSFFVD-PGFKI-ILTKEVLRHVVPELKPLFERLRASDCDWALHPG
GIAIIKGAETVLHLSE-DQSRASREVYQTRGNSSSPSVLLVLDKLRHMGRDNIVAASFGP
GLAVEMAT
>Amore1|137121
-----------------------INNYTGIDTRSAIAPTISELCKVFL-KGVALAVNASR
KALH-ELDITHVVSTTCTN-SANPGFDHFVCKELGIVEKVLLHGIGCSGGLASLRTAANL
ALGSSRK--R-RARALVIALEISSLLVRSELDSINDSQDTRIGVTLFSDCASAAILCNGF
GPVYELLGWVIADTLGFDVD-PGWKV-VLSPRVPKLTSAAVSPTFNKLLASDFDWALHPG
GATILSGVEKAMNITP-EHMRASYDTYINHGNSSSATIFSVMDRLRQKDKDFVVGCAFGP
GIVIEMCM
>Rutfi1|637649
LSIVGLGVEYPPYLLSPSLEILTINQFTGIETRSAIAPTIAELCQVFL-EGVALAVKACQ
KALH-ESDITHVVSTTCTN-SANPGYDHYVCKRLGIVEKVLLHGIGCSGGLASLRTAANL
ALGSSRG--K-KARVLVMATEISSLLVRSELDSVHELQETRIGVALFSDCASACVLSNGI
GPVYELLGWVIPDTLGFDVD-PGWKV-VLSPRVPKFAAAAVSPTFADLLASEFDWALHPG
GATILSGVERAIGLTP-EHMRSSYDTYMKHGNSSSATIFSVMDRLREKEKDYVVGCAFGP
GIAIEMCM
>Rutfi1|712582
VFICGLHATYPEPVVDDSMENVLINKRTGIKSRPVVPFKVEKLTDIWL-EGIPLSYQACL
GAIA-DGEITHLVAATCSV-QCHPGIDAYIAHKLELVSRTLLSGVGCAGGVALLRTAYEF
ALAMTKA--K-PARILVVACDINSLGFRSDLEQLN-KGAFPVGLTLFSDAAAAAIVSNDV
GYPFEIRQWTIPNSLMLMPT-SGLVS-TISKKLPALIANAVREMFFNLIPSDFDWDIHPG
GIGVFERIIEVMGLTR-DNTNATVMAYENWGNSAGPTVLKVLDIRRTL-REYVVCCGFGN
NIDITMLV
>Melva1|436004
RQAISLETSITTPPLQRSPNDPHINQYTGIDSRSAIAPTIAELCSVFL-KGVALAVTAAQ
KALH-ELDITHVVSTTCTN-SANPGFDHFVCKQLGMVEKVLLHGIGCSGGLASLRTAANL
ALGSSRG--R-KARVLVVALEISSLLVRSELDSANELQQTRIGITLFSDCASALVLTNNV
GPVYDLLGWIIPDTLGFDVD-PGWKV-VLSPRVPKLAGSVVAPTFKDLLAADFDWALHPG
GATILSGVEKAMNISA-EHMRASYDTYINHGNSSSATIISVMDRLRQKDKDFIVGCAFGP
GIAIEMCM
>Cocst1|700823
LSIIGIGVQYPPHLLCPALDTLCINHYTGIDNRSAIAPTIGELCKIFL-TGVALAVTAAQ
KAIS-ESDITHMVSTTCTN-SANPGFDHFVLKGLGIVEKVLLHGVGCSGGLASVRTAANL
ANGASRG--K-KARVLVVALEISSLLVRSELDSVHENQETRIGVTLFSDCASALILSNGI
DPIYQLLGWVIPDTLGFDVD-PGWKV-ILTPRVPKLTSSHISPAFTTLLAPEFDWALHPG
GSTILSGVETALGLTP-EHMRASYDTYINHGNSSSATIISVLDRLRQKDREFVVAAAFGP
GICVEMAV
>Cocst1|627647
LWIAGLGAQYPPFLSGPDLDKFAINKATGIDTRASVAPSITEIDRIWR-QGVDLTVQACK
KALK-ESDITHSIGVTCTN-SSTPGYDLLVVQKLGLLDRMLLNGVGCAGGLAIMRTAAGI
ACGATRN--R-PARILCFACELCSLNVRCNLDETAKINNVSVAGALFSDGAAAFVLCNDL
AAVFQLMEWIIPKTMAFCAD-P-FRT-VLTGDVPLYTNEAIKPMYEKLLVADLDWALHPE
GETIIAGVQEKMRLSS-EQLRATKEIYKTRGNSSSPTVIIVLDKLRRM-RDHVVAASFGP
GLAVEMAM
>Lorju1|423909
-----------------------INNFTGIDTRSAIAPSIAELCSIFL-KGVALAVTAAR
KALH-ELDITHVVSTTCTN-SANPGFDHYVCKELGIVEKVLLHGIGCSGGLASLRTAANL
ALGSSRG--K-RARVLVVALEISSLLVRSELDSVNDLQQTRIGVTLFSDCASACVLSNGI
GPVYELLGWVIPDTLGFDVD-PGWKV-VLSPRVPKLAASVVSPTFTDLLAADFDWALHPG
GATILSGVERAMNITP-EHQRASYDTYIKHGNSSSATILSVMDRLRQKDKDFVVGCAFGP
GITIEMCM
>Bulin1|228355
-----------------------INQYTGIDTRSAIAPTIGELCKFFL-EGVALAVTAAH
KAIA-ESEITHVVSTTCTN-SANPGFDHFVMKGLGMVEKVLLHGVGCSGGLAALRTAANL
AMGHARG--K-KARVLVVALEISSLLVRSELDSIHENQETRIGVTLFSDCASSLVLSNGI
GPVYDLLGWMIPDTLGFDVD-PGWKV-VLSPRVPKLAADVVGPTFNDLIAAEFDWALHPG
GSTILTGVEKAMSITP-EHMRASYDTYINHGNSSSATIISVLDRLRHKDREHVVACAFGP
GISIEMAM
>Blugr2|2192
LSILGVAAEYPPFVHDSTLQKMCINRYTGIETRSAIAPNISELCEVFR-KGVGMAVAASR
KALA-EAEITHIVATTCTN-SANPGFDHQLMIDLGIVEKILLQGIGCSGGLAGLRTAANL
ALGHTRG--R-PARILVVAAEICSLLIRSELDSIYELQETRIGVTLFSDCGSALVLSNGL
GPVYELLGWVIPDSLRFDAH-PGWKV-ALSPEVPKLACEIVGPSFEALM-ADFDWALHPG
GSTILTGVERRLGLTP-EHMRGSYDIYMNHGNSSSATIFSVLSRFRDKDKDFVVACAFGP
GVTIETCM
>Thest1|4822
LSITGLGVEYPPYNLVPGLDKLVINRFTGIESRSSIAPSIDTLCKVWL-EGVPLSVAAAK
KAMK-EGDITHVVSTTCTN-SANPGFDHFVAKELGLVEKVLLHGVGCSGGLAALRTASNL
ALGARRR--R-KARVLVLACEISTIMVRSELDSINENQETRIGVCLFSDCASSLVLSNGI
GAVYEYLGYILPDTLGFDVH-PGWKV-VLSPRVPGLAQSSVAPAFKDLL-EDFDWALHPG
GATILTGVEKAMNISS-EHMRASYATYMAHGNSSSATIISVMDLMR--RKDYVVGCAFGP
GISVEVCM
>Sclsc1|8923
---------------MPSPPTKTINNFTGIETRSAIAPTITELCSIFL-KGVALAVTACR
KALH-ESDITHVVSTTCTN-SANPGYDHFVCKALGIVEKVLLHGIGCSGGLASLRTAANL
ALGHSRG--K-KARVLVMALEISSLLVRSELDSVHELQETRIGVTLFSDCASACVLSNGI
GSVYDLLGWMIPDTLGFDVD-PGWKV-ILSPRVPKLAAEAVSPIYHSLI-ADFDWALHPG
GATILTGVEKAMNISP-EHMRASYDTYMKHGNSSSATIFSVMDRLRCKDKEMVVGCAFGP
GIAVEMCL
>Ascsa1|9669
LSILGLGTEYPPFLLDPALDTLVINKYTGIDTRSAIAPTIGELCTVFL-KGVALAVTAAR
KALH-EQDITHVVSTTCTN-SANPGFDHYVCKGLGIVEKVLLHGIGCSGGLASLRTAANL
ALGSSRG--K-KARVLVVALEISSLLVRSELDSVAELQQTRIGITLFSDCASALVLSNGI
GPVYELLGWIVPDTLGFDVD-PGWKV-VLSPRVPKLAAAVVAPAFSDLLAADFDWALHPG
GATILSGVERVMNISP-EHMRASYDTYIKHGNSSSATIISVMDRLRQKDKDFVVGCAFGP
GIAVEMCM
>Lepor2|606752
-----------------------INNYTGIDSRSAIAPTITELCEVFL-KGVALAVTAAR
KALH-EADITHVVSTTCTN-SANPGFDHYVCKGLGIVEKVLLHGIGCSGGLASLRTAANL
ALGSSRG--R-KARVLVIALEISSLLVRSELDSVNELQETRIGVTLFSDCASSLVLSNGI
GPVYELLGWMIPDTLGFDVD-PGWKV-VLSPRVPKLAGAAVSPTFTDLLASDFDWALHPG
GATILSGVERAMSISA-EHMRASYDTYINHGNSSSATIISVMDRLRQKDKDFVVGCAFGP
GIAIEMCM
>Lepor2|720195
LWITGVGSQYPPYLHTADFVNYALTENSGTETRACTLPTVEDIDVRFR-KGVDLTVQACR
KALR-ENDITHVVGVSFSS-IGAPGLDYMVIRKLGLVENVNLQGIGCAGSGALIACAASI
R-----K--R-PARILCFACELCSQFLRHQYAEAESSTNMDIAGAIFGDAASAFVLCNEY
G-KFQL------------------LD-IITKEIPRYTKKAVKPLFDKLLVADFDWAVHPG
GEAIIVGVRDEMSLTE-EQMRATRQIYRTRGNGGSPTMIAVLDLLRNMGKNHVVTASFGP
GLAIEMAF
>Oidma1|43477
LWITGLGSQYPPYLHTPEFSNLALVHNSGIDTRASTIPSIADLDSFFR-KGVDVAAQACR
KALR-EEDITHTVSVNGGV-QTFPGYDFHVARQLGLVEQILLQGVGCAGSMSVMRVAAEV
ALAAELK--K-PARILCFSCELNTPYSRHFYAEAEASTNMDIAGSLFSDGAAAFILCNKY
GAKFQLIDWVTPGTMGAVIR-PGYTS-IISKQVPDLTKKSVPPLFDRCFIRDLDFALHPG
GIAIIDSVKEELDLTE-EQMRATRQIYKTRGNSGSPTVLCVLDILRKMGKDDVVAVAFGP
GLATEMAI
>Themi1|600997
LSIIGLGVEYPPHNLVPALDHLAINRFTGIESRSSIAPSIDTLCKVWL-DGVPLSLAAAK
KAMK-EKDITHVVSTTCTN-SANPGFDHFVAKELGLVEKVLLHGVGCSGGLAALRTASNL
ALGARRS--R-TARVLVLACEISTIMVRSEMDSIHENQETRIGVCLFSDCASSLILSNGI
GAVYEYLGYILPDTLGFDVH-PGWKV-VLSPRVPTLAQGSVAPAFKDLL-EDFDWALHPG
GATILTGVEKAMNISS-EHMRASYATYMAHGNSSSATIISVMDLMR--RKDYVVGCAFGP
GISVEVCL
>Acema1|723373
LSITGIGTEYPPFLLEPSVDILCINQYTGIDTRSAIAPTISELCSIFL-KGVALAVTAAR
KALH-ETDITHVVSTTCTN-SANPGFDHYVCKGLGVVEKVLLHGIGCSGGLASLRTAANL
ALGASRG--K-KARVLVVALEISSLLVRSELDSINELQETRIGVMLFSDCASACILSNGI
GPVYELLGWVIPDTLGFDVD-PGWKV-VLSPRVPKLASSVVAPTFDTLLAADFDWALHPG
GATILSGVERAMSITP-EHMRASYDTYINHGNSSSATIFSVMDRLRQKDKDFVVGAAFGP
GIAVEMCL
>Elyde1|716616
LSIIGLGVQYPPYLLCPALDTLCINNYTGIDNRSAIAPTIGELCKVFL-TGVALAVSAAK
KSLS-ESDITHMVSTTCTN-SANPGFDHFVLKGLGVVEKVLLHGVGCSGGLASLRTAANL
ANGASRG--R-KARVLVVALEISSLLVRSELDSVHENQETRIGITLFSDCASSLIVSNGI
GPIYDLLGWIIPDSLGFAVD-PGWKV-ILTPRVPKLASEVIKPTFETLIAAEFDWALHPG
GSTILTGVERAMGISA-EHMRASYDTYINHGNSSSATVISVLNRLRQKDRDHIIAAAFGP
GIAVEMAV
>Greab1|404594
-----------------------INKYTGIDTRSAIAPTIAELCQVFL-KGVALAVLAAR
KALY-ESDVTHVVSTTCTN-SANPGFDHYVCKQLGIVEKVLLHGIGCSGGLASLRTAANL
ALGSTRG--K-KARVLVIALEISSLLVRSELDSIQELQETRIGVTLFSDCASVLVLSNGL
GPVYELLGWVIPDTLGFDVD-PGWKV-ILSPRVPKLAASVVAPTFEDLLASDFDWALHPG
GATILSGVERAMNITP-EHMRASYDTYIKHGNSSSATIASVMDRMRQKDKDFVVGAAFGP
GITIEMCM
>Pseel1|2333
LSIIGIGVQYPPYLLCPALDTLCINNYTGIDNRSAIAPTIGELCKVFL-SGVALAVSAAQ
KAIS-ESDITHMVSTTCTN-SANPGFDHFVLKSLGVVEKILLHGVGCSGGLASVRTASNL
ANGASRR--K-KARVLVVALEISSLLVRSELDSIHENQETRIGVTLFSDCASACIVSNGI
DPIYDILGWIIPDTLGFDVD-PGWKV-ILTPRVPKLTSSVIGPAFASLIAAEFDWALHPG
GSTILSGVESAMGITA-EHMRASYDTYINHGNSSSATIISVLDRLRQKDKDHVIAAAFGP
GIAVEMAV
>Phimu1|365123
LSITGLGVEYPPFQLYPELDTLCINNYTGIDSRSAIAPTITELCEVFL-KGVALAVTAAR
KALH-ESDITHVVSTTCTN-SANPGFDHYVCKGLGIVEKVLLHGIGCSGGLASLRTAANL
ALGSSRG--R-KARVLVIALEISSLLVRSELDSVHELQETRIGVTLFSDCASALVLSNGV
GPVYELLGWMIPDTLGFDVD-PGWKV-VLSPRVPKLASAVVSPTFTDLLASDFDWALHPG
GATILSGVERAMSISA-EHMRASYDTYINHGNSSSATIISVMDRLRQKDKDFVVGCAFGP
GIAIEMCM
>Leptod1|300957
LSITGLGVEYPPYQLYPELDTLCINNYTGIDSRSAIAPTITELCEVFL-KGVALAVTAAR
KALH-EADITHVVSTTCTN-SANPGFDHYVCKGLGIVEKVLLHGIGCSGGLASLRTAANL
ALGSSRG--R-KARVLVIALEISSLLVRSELDSVNELQETRIGVTLFSDCASSLVLSNGI
GPVYELLGWMIPDTLGFDVD-PGWKV-VLSPRVPKLAGAAVSPTFTDLLASDFDWALHPG
GATILSGVERAMSISA-EHMRASYDTYINHGNSSSATIISVMDRLRQKDKDFVVGCAFGP
GIAIEMCM
>Rhier1|221636
LSIIGLGTEYPPYLLDPQLNTLVINQYTGIDTRSAIAPTIAELSSIFL-KGVALAVTAAR
KALH-ELDITHVVSTTCTN-SANPGFDHYVCKQLGMVEKVLLHGIGCSGGLACLRTAANL
ALGSSRG--K-KARVLVIALEISSLLVRSELDSANELQETRIGITLFSDCASSLVLSNNV
GPVYDLLGWIIPDTLGFDVD-PGWKV-VLSPRVPKLAAAVVAPTFSDLLAEDFDWALHPG
GATILSGVEKAMNITP-EHMRASYDTYINHGNSSSATVISVMDRLRQKDKDFIVGCAFGP
GIAVEMCM
>Spafl1|4813
-----------------------INNYTGIENRSAIAPTIGELCKVFL-TGVALAVDAAQ
KAIS-ESDITHMVSTTCTN-SANPGFDHFVLKGLGIVEKVLLHGVGCSGGLASLRTAANL
ANGASRG--R-KARVLVVALEISSLLVRSELDSIHEKQETRIGVTLFSDCASSLVLSNGI
DPIYNLLGWVIPDTLGFDVD-PGWKV-ILTPRVPKLTSSVIFPAFKSLIAPEFDWALHPG
GSTILSGVESAMGITP-EHMRASYDTYINHGNSSSATVISVLDRLRHKDRDHIVAAAFGP
GICVEMAV
>Cadsp1|525675
-----------------------INNYTGIDSRSAIAPTITELCEIFL-KGVALAVTAAR
KAIH-EADITHVVSTTCTN-SANPGFDHYVCKGLGIVEKVLLHGIGCSGGLASLRTAANL
ALGSSRG--R-KARVLVIALEISSLLVRSELDSVHELQETRIGVTLFSDCASALVLSNGI
GPVYELLGWMIPDTLGFDVD-PGWKV-VLSPRVPKLAAAVVSPTFSDLLAADFDWALHPG
GATILSGVERAMDISA-EHMRASYDTYINHGNSSSATIISVMDRLRQKDKDFVVGCAFGP
GIAIEMCM
>Bissp1|608807
LSITGLGVEYPPFRLVPKLEILCINNYTGIDNRSSIAPNIAELCSVFM-KGVALAVTAAR
KALH-EQDITHVVSTTCTN-SANPGFDHFVCKQLGVVEKVLLHGIGCSGGMAALRTAANL
ALGSSRR--K-KARILVVALEISTLLVRSELDSVDELQETRIGITLFSDCASAAILSNGI
SPVYGLLGWVIPDTLGFDVD-PGWKV-VLSPRVPKLTAAVVAPTFKDLLAADFDWALHPG
GATILTGVERAMSITP-EHIRASYDTYINHGNSSSATIFSVMDRLRQKDKEFVVGCAFGP
GIAIEMCM
>Bissp1|690260
LSIIGLGTEYPPYLLESSLNVLSINNYTGIDTRSAIAPTIDDLSKLFL-TGVELAVTAAQ
KALN-ESDITHIVSTTCTN-SANPGFDHYVCKQLGIVEKVLLHGIGCSGGLASLRTAANL
ALGSSRN--R-KATVLIVALEICSLLVRSELDSIHERQETRIGVTLFSDCASSLILSNGL
GHIYDLIGWLIPDTLGFTVD-PGWKV-VLSLRVPKLASAAVAPAFANLLASDFDWALHPG
GATILSGVERAMNITP-EHMRASYDTYINHGNSSSATIFSVLDRLRDRDKDFVVGCAFGP
GISIEMCM
>Golci1|1250902
LPIIGIAAEYPTFNHDSSLDRVIINKYTGIENRSSVPPNISEISAEFS-SGIPLAVAAAR
KALQ-ESEITHIVSTTCTN-SANPGFDHLVIKELGLVEKVLLHGVGCSGGLASLRTAANL
ALGHTRG--L-PARVLVIALEICSLLIRSELDSIFEKDEVRIGVTLFSDCGSSLVLSNGL
GPVYELLGWLIPETLRFDVH-PGWKV-VLSPQVPKLTCGSLRPSFDALI-ADFDWALHPG
GALILSGVEKEMKLTP-EHMRASYDIYINHGNSSSTSVLAVLSRLRDKDKDYVVSAAFGP
GITVETCM
>Golci1|1765570
LSIIGIAAEHPPFKHEPKLDKLAINRYTGIDSRSAIAPNISQLSAEFL-TGVALAVAAAR
KALL-ESEITHIVSTTCTN-SANPGFDHFVMKELGIVEKVLLQGIGCSGGLAALRTAANL
ALGHTRG--L-PARILVVALDICSLLIRSELDSIVELEEARIGVTLFSDCGSSLVLSNGL
GPVYELLGWVIPDSLRFDAH-PGWKV-VLSPQVPKLTCGVVKPGFDALM-SDFDWALHPG
GSTILTGVEKELNLSS-EHLRASYDIYMNHGNSSSPTVLAVLSRLRDKDKDFVFSASFGP
GITVETCL
>Lorma1|414259
-LRTSLEISIPVSTLYASIIQTHINNFTGIDTRSAIAPTIAELCSIFL-KGVALAVTAAR
KALH-ELDITHVVSTTCTN-SANPGFDHYVCKELGVVEKVLLHGIGCSGGLASLRTAANL
ALGSSRG--K-RARVLVVALEISSLLVRSELDSVNDLQQTRIGVTLFSDCASACVLSNGI
GPVYELLGWVIPDTLGFDVD-PGWKV-VLSPRVPKLAASVVSPTFTDLLAADFDWALHPG
GATILSGVERAMNITP-EHQRASYDTYIKHGNSSSATILSVMDRLRQKDKDFVVGCAFGP
GITIEMCM
>Glalo1|11078
LSITGLGVEYPPYLLSPSLDTLCINNYTGIETRSAIAPTIDELCKVFL-KGVALAITAAR
KALH-EADITHVVSTTCTN-SANPGFDHFVCKGLGIVEKVLLHGIGCSGGLACLRTAANL
ALGSTMG--R-KARILVIALEISSLLVRSELDSVQELQETRIGITLFSDCASAAVLSNGL
GPIYSLLGWIIPDTLGFDID-PGWKV-VLSPRVPKLTGAIVAPTFNDLLASDFDWALHPG
GATILTGVEKSMSITP-EHMRASYDTYINHGNSSSATILSVMDRLRQKEKDYVVGCAFGP
GIAIEMCM
>Rhesp1|276887
LSITGLGVEYPPYQLHPELDTLCINNYTGIDSRSAIAPTIKELCEVFL-KGVALAVTAAR
KALH-EADITHVVSTTCTN-SANPGFDHYVCKGLGIVEKVLLHGIGCSGGLASLRTAANL
ALGSSRG--R-KARVLVIAVEISSLLVRSELDSVNELQETRIGITLFSDCASSLVLSNGI
GPVYELLGWMIADTLGFDVD-PGWKV-VLSPRVPKLAAAVVSPTFTDLLASDFDWALHPG
GATILSGVERAMSISP-EHMRASYDTYINHGNSSSATIISVMDRLRQKDKDFVVGCAFGP
GIAIEMCM
>Botci1|8483
LSIVGLGVEYPPFLLEPALDTLTINNFTGIETRSAIAPTIAELCSIFL-KGVALAVTACR
KALH-ESDITHVVSTTCTN-SANPGYDHFVCKALGIVEKVLLHGIGCSGGLASLRTAANL
ALGHSRG--K-KARVLVMALEISSLLVRSELDSVHELQETRIGVTLFSDCASACVLSNGI
GSVYDLLGWMIPDTLGFDVD-PGWKV-ILSPRVPKLAAEAVSPIYHSLI-ADFDWALHPG
GATILTGVEKAMSISA-EHMRASYDTYMKHGNSSSATIFSVLDRLRSKEKEMIVGCAFGP
GIAVEMCM
>BlugrR1_1|78750
LSILGVAAEYPPFVHDSTLQKMCINRYTGIETRSAIAPNISELCEVFR-KGVGMAVAASR
KALA-EAEITHIVATTCTN-SANPGFDHQLMIDLGIVEKVLLQGIGCSGGLAGLRTAANL
ALGHTRG--R-PARILVVAAEICSLLIRSELDSIYELQETRIGVTLFSDCGSALVLSNGL
GPVYELLGWVIPDSLRFDAH-PGWKV-ALSPEVPKLACEIVGPSFEALM-ADFDWALHPG
GSTILTGVERRLGLTP-EHMRGSYDIYMNHGNSSSATIFSVLSRFRDKDKDFVVACAFGP
GVTIETCM
>Chalo1|432867
LSIIGLGTEYPPHQLDPALNTLVINQYTGIDSRSAIAPTIAELCSVFL-KGVALAVTAAR
KALH-ELDITHVVSTTCTN-SANPGFDHYVCKQLGMVEKVLLHGIGCSGGLASLRTAANL
ALGSSRG--R-KARVLVVALEISSLLVRSELDSVNELQQTRIGVTLFSDCASALVLSNNI
GPVYELLGWIIPDTLGFDVD-PGWKV-VLSPRVPKLAGSVVAPTFKDLLAADFDWALHPG
GATILSGVEKAMGISA-EHMRASYDTYINHGNSSSATIISVMDRLRQKDRDFIVGCAFGP
GIAIEMCM
>Lopnit1_1|206560
LSIIGIGVQYPPYLLCPALDTLCINNYTGIDNRSAIAPTIGELCKVFL-TGVALAVTAAQ
KALS-ESDITHMVSTTCTN-SANPGFDHFVLKGLGIVEKVLLHGVGCSGGLASLRTAANL
ANGASRG--R-KARVLVVALEISSLLVRSELDSVHENQETRIGVTLFSDCASTLIVSNGI
DPIYDLLGWIIPDTLGFDVD-PGWKV-ILTPRVPKLTSEVINPAFESLIAAEFDWALHPG
GSTILSGVERAMGITP-EHMRASYDTYINHGNSSSATVISVLDRLRQKDRDHIVAAAFGP
GISVEMAV
>Melbi2|612283
-----------------------VNRASGIDQRPCIMPSITDLNAIWH-KGVDLAAQACR
KALK-ESEITHVVACTTTC-YGNPGVDLLVAERLGLVERVLLAGVGCAGGLAIMRVAAQL
ACGATRQ--K-PARILAFACELCTTNARQELADAEASTDISIAAALFSDGAAALVLSNEA
GPLFQLIDWTIPNTMGWDLC-P-YRI-VLTRDVATKSAGAVAPMFSKLLAADLDWALHPG
GKAIINGVQESMGLSE-AQLSATRHIYRTRGNSSSPTVLIVLDTLRKA-KDDIVAVSFGP
GMAIEMAF
>Melbi2|607994
LSITGLGTEYPPHQLDPALNTLVINQYTGIDSRSAIAPTIAELCNVFL-KGVALAVTAAR
KALH-ELDITHVVSTTCTN-SANPGFDHYVCKQLGMVEKVLLHGIGCSGGLASLRTAANL
ALGSSRG--R-KARVLVVALEISSLLVRSELDSVNELQQTRIGVTLFSDCASALVLSNNV
GPVYELLGWIIPDTLGFDVD-PGWKV-VLSPRVPKLAGSVVAPTFNDLLAADFDWALHPG
GATILSGVEKAMNISA-EHMRASYDTYINHGNSSSATIISVMDRLRQKDKDFIVGCAFGP
GIAIEMCM
>Marbr1|2823
-----------------------INRYTGIDTRSAIAPTINELCEIFL-KGVALAVTAAR
KALH-EADITHVVSTTCTN-SANPGFDHYVCKGLGIVEKVLLHGIGCSGGLASLRTAANL
ALGHSRG--R-KAKVLVIALEISSLLVRSELDSINELQETRIGVTLFSDCASSLILSNGV
GPVYELLGWMIPDTLGFDVD-PGWKV-VLSPRVPQLAASVVEPTFTDLLAADFDWALHPG
GATILSGVERAMNISA-EHMRASYDTYIKHGNSSSATVISVFDRLRQKDKDFVVGCAFGP
GIAIEMCM
>Hymvar1|397061
LSIIGMGTEYPPFSLDSKLDILTINKYTGIDTRSAIAPTIGELCEVFL-KGVALAVTAAR
KALH-ETDITHVVSTTCTN-SANPGFDHYVCKQLGIVEKVLLHGIGCSGGLASLRTAANL
ALGSSMG--R-KARILVVALEISSLLVRSELDSINELQETRIGVTLFSDCASACILGNGV
GPVYELLGWIIPDTLGFDVD-PGWKV-VLSPRVPKLTAAVVPSTFTDLLAADFDWALHPG
GATILSGVERVMSISA-EHMRASYDTYIKHGNSSSATIFSVMDRMRQKEKDFVVGAAFGP
GISIEMCI
>Phisc1|652694
LSITGIGTEYPLVLLEPSVDILCINQYTGIDTRSSIAPTIAELCSIFL-KGVALAVTAAR
KALH-ELDITHVVSTTCTN-SANPGFDHYVCKQLGVVEKVLLHGIGCSGGLASLRTAANL
ALGSSRG--K-KARILVVALEISSLLVRSELDSIHELQQTRIGVTLFSDCASACILSNGI
GPVYELLGWMIPDTLGFDVH-PGWKV-VLSPRVPKLASAVVKPTFTDLLAADFDWALHPG
GATILSGVERAMEITP-EHMRASYDTYIKHGNSSSATILSVMDRLRQKDKDFVVGCAFGP
GIAVEMCM
>Lacsu1|8841
LSITGIGIEYPVHLLDAKLDTLCINKYTGIDTRSAIAPTINELCAIFL-KGVALAVTAAQ
KALH-EADITHVVSTTCTN-SANPGFDHYVCKALGIVEKVLLHGIGCSGGLASLRTAANL
SLGSSMG--R-RARVLVVALEISSLLVRSELDSAAELQETRIGITLFSDCASALVLSNGI
GPVYELLGWIIPDTLGFDVD-PGWKV-VLSPRVPALTGSVVAPAFSSLL-SDFDWALHPG
GATILTGVERVMSITP-EHMRASYDTYIKHGNSSSATIISVLDRLRQKDKDFVIGCAFGP
GIASEMCV
>Zalva1|289536
LSIIGMGTEYPPFSLDSTLDILTINNYTGIDTRSAIAPTIGELCEVFL-KGVALAVTAAR
KALH-EADITHVVSTTCTN-SANPGFDHYVCKGLGIVEKVLLHGIGCSGGLASLRTAANL
ALGSSMG--R-KARILVVALEISSLLVRSELDSINELQETRIGVTLFSDCASACILSNGV
GPLYELLGWIIPDTLGFDVD-PGWKV-VLSPRVPKLTAAVVPSTFTDLLAADFDWALHPG
GATILSGVERAMSISA-EHMRASYDTYIKHGNSSSATIFSVMDRMRQKDKDFVVGAAFGP
GISIEMCI
>Blugra1|376
LSILGVASEYPPFVHDASLQKMCINRYTGIESRSAIAPNITELCEVFR-KGVGMAVAASR
KALA-EAEITHIVATTCTN-SANPGFDHQLMIDLGIVEKVLLQGIGCSGGLAGLRTAANL
ALGHTRG--R-PARILVVAAEICSLLIRSELDSIYELQETRIGVTLFSDCGSALVLSNGL
GPVYELLGWVIPDSLRFDAH-PGWKV-ALSPEVPRLACEIVGPSFEALM-ADFDWALHPG
GSTILTGVERRLGLTP-EHMRGSYDIYMNHGNSSSATIFSVLSRFRDKDKDFVVACAFGP
GVTIETCM
>Erynec1|378
LSIIGLGSEYPPYNHEYSLERMCINRYTGIDNRSAVPAYISELSEIFL-KGVALAVSAAR
KALH-EFEITHMVSTTCTN-SANPGYDHYVMKGLGIVERVLLQGIGCSGGLAAIRTAANL
ALAHTRG--R-PARILVTAVEICSLMIRSELNSIVETGETRIGVTLFSDCASSLVLSNGL
GPIYELLGWIISNSLRFDAH-PGWKV-VLSPRVPKLACEIVKPSFDILM-ADFDWALHPG
GSTILTGVEKELNLTP-EHMRASYDIYMNHGNSSSATIISVLSRLREQDKDFVVGCAFGP
GISVETCM
>Clagr3|3665
LSIVGLGTEYPPFQLGPELETLAINRFTGIDTRAAIAPSIAELNQHFR-QGVRLSVSACK
KAIA-EDEITHVVSTTCTN-SANPGFDHYVTKELGLVEKILLHGIGCSGGLAAIRAASNL
ALGSTRK--K-PARILVLACEISSLLVRSELDSIDKEQKTRIGVCLFSDCASAAVLSNGV
GPIYEILGWILEDSLGFDVD-PGWKV-VLTPRVPSMASGAVSPAFQDLI-TDFDWALHPG
GSTIITGVEQAMNLTQ-DHLRASYEIYVNYGNSSSATIMSVMDKLR--NREYVVACAFGP
GISLEMMV
>Clagr3|8243
LVIVGLATQWPGLLMTHEFDRYVLNRESGIETRAIIPPSAEYLDQVYR-QGVDLAVGACQ
KALR-EEEVTHVVAVTATN-GGSPGYDQLVALRLGIAERVLLNGVGCAGGLAALRVGASL
CLAAECG--R-PARVLIFATEICSIQIRCELEAAMKA-GPCIGPGLFGDGAAALVLCNGS
LGVYSLMHWTIPETMAYRVT-TGFLL-HLSKRIPHLAANAVKSNFKTSIPEDFDWALHPG
GKAVIRAVQEAMNLSD-EQLRATNKIYRSRGNASSVAVLAVLDELRNMGSDNVLACSFGP
GLTIEMAK
>Clagr3|2366
LYITGLGSQYPPFLFHPDLEGFIINQTTTIQSRSTIAPSISELDVFFR-KGVDLTVQACK
KALR-DESITHVVAVTCTN-AGNPGFDLLVSQKLKLTDRTLLHGVGCAGGLSAMRAAAAM
AQSASRG--R-AARVLVFACEICSINVRCDLEEVVQHPDTKISPVLFSDGAAAFVLCNEL
AAVYSLINWTMPETLEFMAD-PGFRA-TLTREVPNLAVKAIGPMFEKLRAKDFDWALHPG
GIAILNGVQNKFQLKE-EQLRASYKVYEGHGNSSSPTVLVVLDQLRKMGRENVMACSFGP
GMTIEMAM
>Usnflo1|571140
LSILGLGAEYPPFRVKSDLETLAINRYTGIDTRAAIAPSITELNELFR-KGVDLSVKASK
KAIE-EEDITHVVSTTCTN-SANPGFDHYVGKELGLVEKILLHGIGCSGGLAAIRAAANL
ALGSSRK--K-PARVLVLACELSSVMVRSELDSIDKEQQTRIGVCLFSDCASACVLSNGI
GPVYELLGWILEDTLGFDVD-PGWKV-VLTPRVPAMAAAAVQPAFQDLL-SDFDWALHPG
GSTIITGVEKAMDLTV-DHLRASYEIYVSCGNSSSATIMAVMDHLR--KREHVVACAFGP
GISLEMMI
>Usnflo1|812441
VSIVGLGHHYPPYTNPIENEEYLINSSTGIKECPNIPPTIANLDHIFR-TAVDLVAKGCR
KAIA-DAGITHTVATSGTS-AGSPGYDLLVNEKLGIAQRLLLSGIGCAGGLATVRTAAMI
ANDATRG--R-PARVLGFACDITSTNVRCDLTMLMENPETKVSMALFSDAAGAFVLCNSR
GGIYSILDWILPGTEQCLLD-PGFRS-FMDSELPNITSNASAPMLSKMLPTDFDWALHPA
GLAVLDKIKDNLKLDN-GQLRASFDVYERKGNSSSPTVLIVLDRLRRMGRDNIVTCSFGP
GLCIEMIA
>Xanpa2|1648256
LSLRGLGVEYPPFLLGPELDTLAINRFTGIETRAAVPPSIKELNDLFR-LGVPLSVKACR
KAIQ-EDDITHVVSTTCTN-SANPGFDHFVVKELGIIEKILLHGIGCSGGMAAMRTAAHL
ALGASQR--K-PARVLVVACEVSSALVRSELDSINEHQQTRVGACLFSDCASAAILSNGV
GPVFDLLGWIIDDTLGFDVD-PGWKV-VLTQRVPTLAAAAVSPCFQDLV-ADFDWALHPG
GSLIITGVEQAMSLTP-EHLRASYEIYMKYGNSSSATILSVLNKLR--EKENVVACAFGP
GIALEMML
>Gervar1|416586
IDIKGIGKAYPPEVLARDYLDLLVVKTSHIETRHAIVPSIQELNDLFS-EAPKLSLAAAH
AAIK-DETISHIVTGTVTG-VMNPGLDYYMQQGLKLVERYNLSGVGCAGGLATLRLAINL
ATARP------GAKILVVCCELCTLYGAQRFFRCTDDAPLDVAAALFGDGASALIIESTA
VYIFRIVDYTHPTSLGFQLE-NGYKI-LLTRNVPRLGAETLPPLVYKLLVTSIPFLIHPG
GPAVLQVIEQSFGLER-WQTTASWDVLAKRGNTSSATIFAVMDAFRNAPDGYAVAAAFGP
GVTTECVL
>Exoaq1|7861
LHIYGFGVEYPPYDIKPELATLAVNEYTGIDSRSAIPPTIAELCDLFL-DGVKLSVAAAQ
KAID-QSEITHVVATTCTN-SANPGYDHYVVKQLGLIEKVLLHGVGCSGGLAALRTAANI
ALGSSRR--K-PARILVLACEISSTLVRSELDSIHKNQEVRIGVALFSDCASAVVIGNGF
SPILELLDWIIQDTLGFDVD-PGWKV-VLTQRVPKLASAAVPAMFEDLV-SDYDWALHPG
GATVISGVEKAMHLTP-EHLRASYEIYITHGNSSSATIFSVMQRLT--ETDHIVACAFGP
GIAVEMMI
>Pencop1|7137
LYITGLGSQYPPYLLGPDLEKLAVNRATGIETRSAIAPSISEIDRFFR-QGVDLAVEACK
KALD-DQQITHTIGVTCTN-QGNPGYDFLVAQKLNLVDRMLLHGVGCAGGLSIMRAAAQI
AGGASRR--K-PARILAFACELCTPNVRRYLSSAEICPQVNVAAALFSDAAASFVLCNEY
APKYELLHWLIPDTMTFYAD-I-YQA-TLDRDIPKYTKHAIGPMFDNLLIRDFDWALHPG
GRAIIDGVGQALQLSE-EQLQVSREVYRTRGNSSSASVLIVLDRLRSQSLGHVVATSFGP
GLAIEMSM
>Aspamy1|172125
-----------------------INANTGIQTRAVIPPSAEEVDAAFR-KGVQLAKDAAL
KALK-DSSITHMVSVTARN-AG------LVAREIGIAERILLAGVGCAGGLAALGVASNS
ARGATRG--K-DVRILV----------------------LRIGPALFSDGAAALVLCNGL
ASRFSVLDHITAGTLSYRVT-AGFRL-LLSREVPKLAVASLKEPFQALTPSDFHWVIHPG
GFSILCDAQTALDLPN-DALEESYEMYRNRGNPS----------------KDVIACAFGP
GRTTEMML
>Cadsp1|542958
LAITGLGVEYPPYQLYPELDTLCINNYTGIDSRSATAPTITELCEIFL-KGVALAVTAAR
KALH-EADITHVVSTTCTN-SANPGFDHYVCKGLGIVEKVLLSFRGRK------------
------------ARVLVIALEISSLLVRSELDSVHELQETRIGITLFSNCASALVLSNGI
GPVYDLLGWVIPDTLGFDVD-PG-------------------------------------
-------VERAMSISA-EHMRASYDTYINHGDSSSATIISVMGRLRQKDKDFVVGCAFGP
GIAIEMCM
>Sl-PKS2|AMW87980.1
LHIMGIAAEYPEHICSTQFKEFCVHENTGIETRRTASPTIDQLSDFYL-KGVELAVGASR
KAIE-ESEITHVVATTCTN-SANPGYDYFVARELGLVERTLLHGVGCAGGLTALRTAANI
ALGASMQ--R-PARILVIACELSSLLVRSELDSMQETGELRIGVSIFSDGASAVLLSNGI
GPVYDLLGWTVPETIGFDVH-PGWKV-ILTPKVPAITATGAPPVFASLVAADFDWALHPG
GAKVLTSVQKVLGLTT-QHLRASYETYRTKGNSSSATIFSVMNRLRQPDRKNVVACAFGP
GVAIEMAI
>ORAS|NCU04801.1
LSITGLGVQYPPYSLGPDIDILSINRYTGIDQRSSIPPTVKELHEVFM-SGVPLAVEASR
KAMA-EAQITHMVSTTCTD-SANPGYDHYVAKELGLLEKVLLHGIGCSGGLAALRTAANL
CLGHTRG--K-PARILVLALEVSTTMVRSELESIDALQETRIGIALFSDCASAVILSNGI
GAIYDLLGWVIPDSLGFDVD-PGWKV-VLSPRVPVLAKASLQPTYADLLPADFDWAMHPG
GATILSGAESAMGLTP-EHMRASYDRYINHGNSSSATIFSVLNRLREKDKEYVVGCAFGP
GINVEMCM
>BPKS|XP_001555327.1
LSIVGLGVEYPPFLLEPALDTLTINNFTGIETRSAIAPTIAELCSIFL-KGVALAVTACR
KALH-ESDITHVVSTTCTN-SANPGYDHFVCKALGIVEKVLLHGIGCSGGLASLRTAANL
ALGHSRG--K-KARVLVMALEISSLLVRSELDSVHELQETRIGVTLFSDCASACVLSNGI
GSVYDLLGWMIPDTLGFDVD-PGWKV-ILSPRVPKLAAEAVSPIYHSLI-ADFDWALHPG
GATILTGVEKAMSISA-EHMRASYDTYMKHGNSSSATIFSVLDRLRSKEKEMIVGCAFGP
GIAVEMCM
>AnPKS|XP_001390871.1
AVITGMGTEWPSRLVVPELSDYAINTQTGIETRPVVPPTTEDVDTEFR-KSVELSKNAAL
KALR-ESSITHIVSVTVTN-GGAPGFDQLVARELGLAERILLSGIGCGGGCAALRVASTI
ASAATRK--Q-EARILVVACELCSIHLRAELHASSQS-MTGVAPALFSDGAAALVVCNPL
GKQFAIVDQVTPGTMSYTVS-TGFLA-SISKNIPKLAVASIQAPFQSLIPTDFHWALHPG
GKAVIQGAQDALNLPD-DALAASKEIYRTKGNTSSVAVLAVLEKVRGLKSPNVVACSFGP
GLTTEMTL
>CsyA|BAD97390.1
VSVVGTGAHYPPHELRSDLEKLIVNEKSRIQTRRAALPDIAECDVLFR-KGVPVAEEAAR
KALA-DNDLTHVVVVTCTN-TANPGLDYMICERLGLVQRTLLHGVGCAGGAAALRTANEL
LLGAAQG--K-PGRALVVACEICMIFFRSMLEDIVKAQEANVAMTLFGDGAGAMVLSNGI
CPLWNILNCLLEDSIQFNIR-PGYDP-VITKEVPGQTSAALPSGFQDLIPSSYDWALHPG
GYSIAVLAQNALGITE-HHLRKTYEVYRSRGNTSSSTVISVINELAREQRDKVIVAAFGP
GITMELAV
>CsyB|BAD97391.1
VSIVGIASRCAPHKLGADLEAIAINRKTRIDHRYSVIPSFSECDSLFK-EGIPLASAASA
RAIQ-DDEITHLVAVTCTN-TAHPGFDSVLCRKLGLVRRVLLHGIGCGGGISAMRVAHEL
LLGSTQG--V-PARALIVACEVPTVFARSELDIMDKTQDVNVAMCLFGDCAAALVLSNGI
GPIWNILNCQFDGTAHFNVH-DGYHA-IIDKRIPQLTGKCVPAGFQSLIPSNYGWAVHPG
GYAVLVAAQDALGLTA-DDLRASYDAYRDGGNTISTTIIRILEKLRDEHKDKLVLAAIGH
GITLETAI
>SmPKS|XP_003353120.1
LSITGLGVQYPPYSLGPDLDILSINRYTGIDQRSSISPTVDELHKVFM-SGVPLAVEASR
KAMA-ENQITHMVSTTCTD-SANPGYDHFVAKELGLLEKVLLHGIGCSGGLAALRTAANL
CLGHKRG--K-PARILVLALEVSTIMVRSELESINALQETRIGIALFSDCASAVVLSNGI
GAIYDLLGWVIPDSLGFDVD-PGWKV-VLSPRVPVLAKASLQPTYTDLLPADFDWAMHPG
GATILSGAESAMGLTP-EHMRASYDTYINHGNSSSATIFSVLNRLREKDKEYIVGCAFGP
GINVEMCM
>CtPKS|XP_006694643.1
LSIVGLARQYPPYSLKPDLEVLSINRYTGIEQRSSIPPTITQLHEVFM-SGVPLAVAAAR
KALQ-ESQVTHMVSTTCTD-SANPGYDHFVAQELGLVEKVLLHGVGCSGGLAALRTAANL
CLGHSRG--L-PARILVVALEITTTLVRSELESINALNQTRIGVTLFSDCAGVLVLSNNF
-PIYSLLTWTIPSTLGFDID-PGWKV-VLSPAVPRLTQSALLPAFHSLL-ADFDWAMHPG
GSTILTGAEQVLGITS-LHMRASYDTYIRHGNSSSATMMSVLDRLREKDREYIIGCAFGP
GISVEMCL
>SsARS|AXB87495.1
LYVTGLAHAYPSHSYGPEFEDIVFNRKTRINSRPIIPPSINELSRSFR-TGVDLATSACN
KAME-EADITHLVAVTCTD-QGNPGYDLLVCQKLKLVQRVLLHGVGCAGGLSALRAAADI
AASESLG--R-PARVLVIACELCSLFLRTELQAASLDDALHIAPALFSDAAAAAVVSNGL
APIFQLQKWIVPGTMSYETQ-SGMIA-TMSKDVPKTAIGAIAPMLDQLCPSTSDWAIHPG
GAAILRGAQQAFSLTD-DHIRASLDVYGSYGNSSSPTVLIVLDKLRQMGRKNVIATSFGP
GMVIEMFL
>PspB|NA
LYITGLGSQYPPYLLGPELEEFAINRSSGIETRSAIAPTISELAEFYH-QGVDLTTQACK
KALR-EQHVTHTIGVTCTN-QGNPGFDLLVNRKLGLVDRMLLHGVGCAGGLAIMRAAAQI
ACGASRR--K-PVRILAFACELCTPNVRHDLAFAEKAPNISIAGALFSDAAAAFVLCNEY
APLFQLLEWLIPDTMAFFAD-V-YRT-VLTRDVPQYTKHAIGPMFEKLLVSDFDWALHPG
GEAIIEGAKQVLGLTE-DQLQASREIYRTRGNSSSATVLIVLDRLRSLGREYVVATSFGP
GLAIEMAM
