# Supplementary material for: Evolutionary Histories of Type III Polyketide Synthases in Fungi
Source: Front Microbiol. 2020 Jan 21;10:3018. doi: 10.3389/fmicb.2019.03018 (PMC6985275; doi:10.3389/fmicb.2019.03018)
Supplement: MATERIAL S5 — Curated protein alignments used to build phylogenetic trees. [file Data_Sheet_5.zip › Fig1.KOGspeciestree.mafft.trimal.treefile]

(Acema1:0.0842114800,(((((((((((((((((((((((((Achstr1:0.1000943290,Thite2:0.0759228101)99.9/100:0.0296430897,((((Chafi1:0.0241667718,Chame1:0.0185941577)66.5/100:0.0083304145,Chagl_1:0.0380808337)100/100:0.0460928196,Chafu1:0.1328068083)95.4/100:0.0185997267,(Corsim1:0.0655080510,((Myche1:0.0007401796,Mychet1:0.0003665030)89/100:0.0018546966,Spoth2:0.0063508239)100/100:0.0359729716)100/100:0.0451069232)93.7/76:0.0118793249)58/75:0.0061959947,(Thiap1:0.0461111290,Thihy1:0.0538163017)100/100:0.0485045068)67.2/76:0.0142127688,Thiar1:0.1444191280)97.4/100:0.0192622472,Thian1:0.0936078570)100/100:0.0399140890,((Apibac1:0.0495195449,(Podan3:0.0000023980,Podans1:0.0000023980)100/100:0.0434107813)100/100:0.0815681469,Clabul1:0.1461411834)99.9/100:0.0409604706)96.5/94:0.0169260479,((((Apope1:0.1363716517,(Bombom1:0.0941604257,(Cersc1:0.0215076146,Podap1:0.0198551781)100/100:0.0743001166)76.2/100:0.0157707146)96.7/99:0.0190150930,((Lasmin1:0.0137060478,Lasov1:0.0086819889)100/100:0.0978875192,Poddi1:0.1242960345)100/100:0.0494056077)15.4/71:0.0167519997,((Gelte1:0.0146191625,((((Neucr2:0.0000023980,Neucr_trp3_1:0.0000023980)98.1/100:0.0033495688,Neucr4830_1:0.0042436032)92.2/100:0.0027501726,Neute_mat_a1:0.0062458492)92.3/100:0.0021706309,Neuhi1:0.0015105835)100/100:0.0196563277)99.9/100:0.0208162950,Sorbr1:0.0264213867)100/100:0.1288745030)20/53:0.0103549281,(((Bombar1:0.1361880694,((Cercau1:0.0728032101,Cernew1:0.0757614588)99.8/100:0.0383146303,Podcur1:0.1205126542)99.2/100:0.0361405324)98.2/100:0.0243327471,Schves1:0.1384047335)83.9/99:0.0204099885,(Lashi1:0.0308008439,Lashir1:0.0422698174)100/100:0.0932161330)100/100:0.0339481226)96.4/91:0.0131207929)99.9/100:0.0304993338,(Chain1:0.1882168102,(CodFL1790_1:0.1156188349,ThoPMI491_1:0.0993794919)99.9/100:0.0426632816)99.9/100:0.0345491917)92.9/100:0.0141869992,Cornip1:0.2532235913)99.8/100:0.0222581162,(((ConPMI546:0.0584346393,(Conli1:0.0133123262,Conlig1:0.0084789469)100/100:0.0364619841)99.9/100:0.0415344835,Conioc1:0.0658516540)100/100:0.0610615231,LecAK0013_1:0.1139226645)100/100:0.0605723232)94.8/98:0.0117339582,Aciaci1:0.2225832534)28.2/39:0.0060514526,(((Gaegr1:0.0412324249,Magpo1:0.0330848331)100/100:0.0794427059,Maggr1:0.1514890162)100/100:0.0659121619,(Grocl1:0.2437075763,((Ophnu1:0.0660448263,Ophpic1:0.0502295667)60.8/100:0.0133379190,Ophpi1:0.0672318844)100/100:0.0860168831)100/100:0.1129039214)100/100:0.0458257953)70.4/39:0.0087336130,(Calpu1:0.1953683872,(((((Crypo1:0.1211057718,Crypto1:0.1120472254)100/100:0.0566562880,Pilidi1:0.1420049887)100/100:0.0348713949,(Cytch1:0.1154464030,Melsp1:0.1142171732)99.1/100:0.0260323083)99.9/100:0.0419047159,Lolmi1:0.2268608118)99.9/100:0.0372080287,(Phaal1:0.1020880782,PhaeoFL0889_1:0.0674387627)100/100:0.0705133104)6.1/49:0.0101319014)99.2/73:0.0181382826)99.2/99:0.0138585322,(((((((Antav1:0.1360285491,Xylhyp1:0.0851574171)52/100:0.0227381614,Xylcub1:0.0970077195)87/100:0.0266229738,Entma1:0.1229490988)100/100:0.1131318504,Bisnum1:0.1532475779)97.2/100:0.0358245198,((DalEC12_1:0.1091015522,(HypCO275_1:0.0055147658,HypEC38_3:0.0100561417)100/100:0.1050574934)99.5/100:0.0523140530,HypCI4A_1:0.1035583316)100/100:0.0708770943)99.6/100:0.0415277079,(Eutla1:0.1503905043,(Micbo1:0.0650363729,Mictri1:0.0683696198)100/100:0.1312835277)23/81:0.0171304619)37.8/91:0.0176010930,(((Apimo1:0.1252826597,Khuory1:0.1300067110)100/100:0.0343575032,(((Pestal1:0.1057809804,Truan1:0.1262425646)100/100:0.0496231428,Plecto1:0.2054650624)23.9/75:0.0202402604,XylPMI506:0.1869842937)100/100:0.0510382186)94.7/100:0.0163858750,Pseve2:0.2066017656)45.5/67:0.0134254634)100/100:0.0419284719)69/61:0.0118385355,((((((Acral2:0.0526837067,Sodal1:0.0445934867)100/100:0.0697549329,(Verda1:0.0000023980,Verdah1:0.0000023980)100/100:0.1096108806)53.5/99:0.0118439357,(Plecu1:0.0430433058,Plecuc1:0.0324979958)100/100:0.0615907723)100/100:0.0306002377,((((((((((((((Colab1:0.0010789605,Colpa1:0.0014390063)0/97:0.0000023227,(Colcu1:0.0021672475,Colta1:0.0010836196)74.9/100:0.0003569043)40.1/96:0.0003602774,Colme1:0.0017998444)0/82:0.0000024013,Colsp1:0.0010788152)85.9/100:0.0003595498,Colco1:0.0017983853)0/99:0.0000022312,(Collu1:0.0003588093,Collup1:0.0007194144)92.7/100:0.0010795093)99/100:0.0039359174,Colsi1:0.0037078823)99.2/100:0.0040139490,Colac2:0.0116431943)55.5/100:0.0011644786,(Colfi1:0.0018361554,Gloac1:0.0035925757)100/100:0.0074847797)100/100:0.0108603837,((Colgo1:0.0097780280,Colsa1:0.0096272845)74.4/99:0.0013707618,Colph1:0.0055064559)94.1/99:0.0048252412)99.9/100:0.0160697178,Color1:0.0365828184)100/100:0.0185464694,((((((Colca1:0.0119664902,(Colso1:0.0077529343,Colzo1:0.0074967092)31.1/100:0.0011982699)100/100:0.0159389145,(Colgr1:0.0158253373,Colna1:0.0092285796)98.9/100:0.0063966565)86.3/100:0.0024937600,((Coler1:0.0010301556,Colsu1:0.0029779865)100/100:0.0182002678,Colfa1:0.0266622113)89.2/100:0.0023275550)98.9/100:0.0068064632,Colce1:0.0187100806)100/100:0.0130194533,(Colin1:0.0131578657,(Colto1:0.0000023980,Coltof1:0.0003607534)100/100:0.0170511229)100/100:0.0127068399)56.9/98:0.0046657369,Colhig2:0.0293892075)99.9/100:0.0164592735)98.7/100:0.0124314094,Colch1:0.0652262857)96.8/100:0.0112352138,(Colorb1:0.0825784009,Gloci1:0.0656038854)73.9/99:0.0109434782)100/100:0.0587530605)74.6/97:0.0157498575,(((((Acrst1:0.1703576239,Stagr1:0.1868302144)88.9/49:0.0179957722,(Cloro1:0.1421766017,Nieex1:0.1183895579)89.8/68:0.0176992429)87.9/53:0.0135702343,(((((Cylol1:0.0743479307,MarPMI226:0.0793097048)100/100:0.0409688093,(((Daces1:0.0286335851,Dacma1:0.0339257931)100/100:0.0494056835,(((Ilyeu1:0.0014365095,Ilysp1:0.0003581609)97.6/100:0.0033260561,Ilyrob1:0.0066455381)90.8/100:0.0037053736,Neora1:0.0074543675)100/100:0.0292923816)94.1/100:0.0173515441,Neodi1:0.0759008675)98.3/100:0.0196855731)100/100:0.0378745734,(((((Fusco1:0.0089811719,((Fusox2:0.0019118036,(FusoxT415:0.0031451593,Fusoxy1:0.0018311699)75/100:0.0003457334)78.2/100:0.0005848636,Fusoxys1:0.0012309173)99.8/100:0.0059755709)76.7/100:0.0020469003,(Fusfu1:0.0186901062,Fusve2:0.0191271828)84.7/99:0.0088751957)97.9/100:0.0135774295,Fusre1:0.0183181879)100/100:0.0347807393,((Fuseq1:0.0584140345,((Fusgr1:0.0089568796,Fusps1:0.0077761895)99.9/100:0.0261024541,Fusven1:0.0358850186)100/100:0.0260126856)99.7/100:0.0219411327,(Fustr1:0.0151677606,Fustri1:0.0104768907)100/100:0.0522316166)90.9/100:0.0145670366)100/100:0.0623757738,((Fusso1:0.0074368387,((FusspF11_1:0.0003570714,Necha2:0.0010721984)100/100:0.0119349305,FusspF23_1:0.0128263161)63.3/100:0.0019367709)93.4/100:0.0076395304,FusspF10_1:0.0189714678)100/100:0.0290449195)100/100:0.0424351878)99.9/100:0.0356092509,(Myrin1:0.1146973729,Stael1:0.1069452999)96.2/96:0.0242419458)78.4/53:0.0097037369,Pursp1:0.1002028679)96.6/55:0.0114449711)92.9/78:0.0132817436,Beaba1:0.1774804551)100/100:0.0400918164,Torra1:0.2945156346)34.8/51:0.0102710132)87.1/99:0.0122652373,(Corma2:0.1686783333,Mictr1:0.1819823661)100/100:0.0467642269)87.5/97:0.0108604472)98.7/97:0.0364141074,Linth1:0.4076119854)100/100:0.0702393077,((((((((((((((((((((((Altal1:0.0000022270,Altalt1:0.0007227955)100/100:0.0350883061,Altbr1:0.0406726361)99.3/100:0.0133583937,Altro1:0.0521939694)99.7/100:0.0243653986,((((((Cocca1:0.0001555712,Cocvi1:0.0027091549)100/100:0.0185349223,((CocheC4_1:0.0000023500,CocheC5_3:0.0000024935)100/100:0.0169592559,Cocsa1:0.0185452054)23.1/97:0.0034860478)91.7/99:0.0057800760,Cocmi1:0.0189364370)100/100:0.0470443591,Coclu2:0.0425593611)98.2/100:0.0187943697,(Settu3:0.0000022248,Settur3:0.0000023980)100/100:0.0515614960)99.6/100:0.0241174904,Stely1:0.0635884880)100/100:0.0331885137)86.5/99:0.0104396162,(Pyrtr1:0.0286372908,Pyrtt1:0.0287799363)100/100:0.0583269982)97.5/100:0.0184034381,Clael1:0.1112747607)99.8/100:0.0233262380,Pyrly1:0.0889272869)11.7/82:0.0092283105,(Lepmu1:0.0799142108,Photr1:0.0476849054)100/100:0.0568372958)96.4/98:0.0148804784,((((Ampqui1:0.0837119416,(Phapo1:0.0435276965,Stasp1:0.0404281151)100/100:0.0328756038)94/99:0.0160796373,Stano2:0.0722198032)92.2/98:0.0127693696,PhaPMI808:0.1400988452)78.4/98:0.0115977391,(Ophdi1:0.0892681998,((Parch1:0.0262745489,Parchr1:0.0150336927)100/100:0.0532159646,Setho1:0.0807576858)88.6/100:0.0203257870)25.3/88:0.0121345382)100/100:0.0400691953)99.9/100:0.0300697298,((((Ascra1:0.0556694894,Lizem1:0.0547914351)99.9/100:0.0172271025,Macan1:0.0411623412)55.5/99:0.0095153019,(Boeex1:0.0574482383,Phomu1:0.0490742529)99.8/100:0.0218711935)98.3/100:0.0200516247,(Didex1:0.0535638999,Didma1:0.0426813134)98.1/100:0.0228977940)100/100:0.0584074841)99.6/100:0.0252811775,Jahaq1:0.1527354002)100/100:0.0319769175,(Corca1:0.0950833123,(Parsp1:0.1661023242,Trepe1:0.1185999775)99/100:0.0385098936)10.4/77:0.0124473906)92.7/99:0.0191445148,Lopnu1:0.1845855425)8.1/32:0.0081860693,(((Cloaq1:0.1402242855,(Herpot1_1:0.1026483961,Melpu1:0.0699030194)100/100:0.0782251980)94.7/94:0.0258973459,(Delco1:0.1560544599,Hyspu1_1:0.1995501580)98.1/89:0.0356765754)84.3/92:0.0179027017,(Polfu1:0.1959183186,Veren1:0.1470826166)30.7/74:0.0228790670)93.7/75:0.0254098474)86.9/81:0.0140744345,DelFL0756_1:0.1915449703)96/93:0.0230437973,Lophiu1:0.2360819237)100/100:0.0435572980,(Botdo1_1:0.0703190546,Macpha1:0.0523060551)100/100:0.1667460422)97.6/100:0.0278706393,Tryvi1:0.4049888097)86.5/95:0.0130752808,((Aurpu_var_mel1:0.0462621813,Aurpu_var_nam1:0.0327707558)100/100:0.1507917820,(Elsamp1:0.2761771204,(Mycgr3:0.1244184270,Zasce1:0.1583950259)100/100:0.0997022186)82.1/100:0.0236575871)100/100:0.0828515309)99.3/95:0.0270200850,(Sclsan1:0.3996261060,Symko1:0.2224838666)97.2/94:0.0639641805)92/97:0.0111987821,(((((((Artbe1:0.0081570813,Triver1:0.0078204628)95/100:0.0071882645,Triru1:0.0134701536)99.7/100:0.0397043984,Micca1:0.0738701202)100/100:0.1549004520,(Cocim1:0.0864020376,Uncre1:0.1399000975)100/100:0.1104473641)99.8/100:0.0604974595,((((((((Aspac1:0.0064459025,(Aspacu1:0.0014666937,(Aspbru1:0.0017482866,Aspfij1:0.0018256395)97.1/100:0.0021567761)98.5/100:0.0049336946)84/99:0.0044014234,((Aspind1:0.0009553142,(Aspjap1:0.0000023980,Aspvio1:0.0000023980)98.4/100:0.0033656990)39.3/100:0.0017630657,Aspuva1:0.0073234622)99.7/100:0.0103642982)99.8/100:0.0195576066,Asphom1:0.0297155599)100/100:0.0591443166,((Aspbr1:0.0168070885,((((((Asplac1:0.0000000000,Aspni_DSM_1:0.0000000000):0.0000000000,Aspni_NRRL3_1:0.0000000000):0.0000000000,Aspni_bvT_1:0.0000000000):0.0000023980,Aspni7:0.0000023980)85/100:0.0007341120,Aspph1:0.0017834254)24.9/91:0.0007469913,Aspwel1:0.0010862496)99.4/100:0.0068489282)95.6/100:0.0066234319,(((((Aspcos1:0.0007187107,Aspneo1:0.0032290241)91.5/100:0.0010739277,Asptu1:0.0039538492)90.8/100:0.0010840263,Aspeuc1:0.0050557303)85/91:0.0007262516,((Aspfo1:0.0003584526,Asppip1:0.0021495331)75.6/100:0.0003564675,Aspka1_1:0.0017951944)99.8/100:0.0035953974)85.6/89:0.0011919477,Aspvad1:0.0034860345)95.6/90:0.0044729258)100/100:0.0565517844)94.5/99:0.0147062926,((((Aspbom1:0.0076505526,(Aspnom1:0.0037287045,Aspnom13137_1:0.0052527801)99.7/100:0.0071081321)89.8/100:0.0084515259,(((Aspfl1:0.0000028837,Aspor1:0.0003536773)99.6/100:0.0039009990,Aspmin1:0.0047046901)97.2/100:0.0034458077,(Aspnovo1:0.0024480380,Asppar1:0.0032588153)98.7/100:0.0045622842)99.7/100:0.0129509825)100/100:0.0643532881,(Aspcal1:0.0228400108,Aspcar1:0.0230244741)100/100:0.1153869770)97.8/98:0.0190558798,(Aspbrev1:0.1023098272,((Aspneoa1:0.0321274410,(Aspros1:0.0327278130,Aspste1:0.0241211558)83.5/100:0.0110020045)100/100:0.0567587549,Asprobu1:0.0734854988)92/98:0.0187814003)82.7/94:0.0105524492)50.8/90:0.0116383885)99.7/100:0.0275461458,(((Penant1:0.0213706079,Penca1:0.0219372382)100/100:0.0360003562,((PenbrAgRF18_1:0.0740021502,Penra1:0.0537256259)100/100:0.0274559907,((((Pench1:0.0009441815,PenchWisc1_1:0.0019190490)100/100:0.0100183178,Penfla1:0.0048007150)94.4/100:0.0035077169,Penla1:0.0170162501)99.6/100:0.0127446142,(Penex1:0.0181348747,((Penpol1:0.0053101689,(Pensol1:0.0039707542,Pensoli1:0.0032281982)99.1/100:0.0041337004)75.1/99:0.0011152691,Penth1:0.0145856047)99.7/99:0.0098962583)84.2/99:0.0089065800)100/100:0.0429438460)99.9/100:0.0216348197)99.9/100:0.0339107013,((Penbi1:0.0699973678,Pengl1:0.0696645269)100/100:0.0345832687,((Penja1:0.0524924864,Pensub1:0.0369716137)94.7/100:0.0208557606,Penox1:0.0932836865)100/100:0.0329368105)89.6/100:0.0180226685)100/100:0.0469037777)100/100:0.0471021612,(Bysni1:0.1378270185,(Talabor1:0.3168700118,Theau1:0.0929799694)85.4/90:0.0313320590)73.5/90:0.0210778556)100/100:0.0441893459,Calor1:0.2095662115)95/100:0.0257033592)98.8/100:0.0316977595,((((((Capcor1:0.0846343670,Capep1:0.0932723322)99.8/100:0.0435768014,Exode1:0.1017502630)99.9/100:0.0607725003,((((Capse1:0.0438637351,(Claca1:0.0337147512,Claye1:0.0461367852)92.5/100:0.0219286389)100/100:0.1338592920,((Claba1:0.0170656654,Claps1:0.0206620530)100/100:0.0586669377,((Claim1:0.0480487219,(Fonmo1:0.0086691140,Fonnu1:0.0102086498)100/100:0.0628271747)30.9/95:0.0108274999,Fonmu1:0.0519123609)97.7/100:0.0263278810)100/100:0.0790793234)99.9/100:0.0458648750,(Exoalc1:0.0030782894,Exoalc1_J33:0.0021011172)100/100:0.1369915568)99.2/100:0.0394784803,((((EurotioJF033F_1:0.0003628203,EurotioJF034F_1:0.0007242310)100/100:0.0615480921,Exosi1:0.0600902879)100/100:0.0775438596,Exoxe1:0.1191983501)62.2/98:0.0340636269,(Exool1:0.0652585730,Exosp1:0.0564262250)100/100:0.0974764735)99.9/100:0.0527013065)76.9/98:0.0238812507)99.7/100:0.0457865243,(Cocba1:0.3089552132,Exome1:0.1720519295)79.2/69:0.0559459042)85/69:0.0235247841,(Cypeu1:0.1313807200,Phiatt1:0.2039575313)100/100:0.1312491662)100/100:0.0670711596,EndpusZ1:0.3396407130)100/100:0.0985006019)99.8/100:0.0358117566,((Clagr3:0.1800393392,Usnflo1:0.1878141082)97.8/100:0.0735688329,Xanpa2:0.2326455918)100/100:0.1622793616)99.1/100:0.0295384781)99.1/99:0.0259782292,(((Artol1:0.1395155222,Monha1:0.1117504121)100/100:0.2248956655,Ascim1:0.2408622324)22.7/79:0.0388167643,(((((((((Bjead1_1:0.1323632177,(Phaca1:0.1349993657,Phchr2:0.0684593272)100/100:0.0764328476)61.2/99:0.0246578318,(((Cervir1:0.1379677844,Lepmol1:0.1545654582)99.9/100:0.0640860016,((Cytmel1:0.1373709599,Trace1:0.1436727165)18/88:0.0263509982,(Flafl1:0.0919184884,Irplac1:0.0642358912)100/100:0.0548212056)98.7/100:0.0320831060)99.3/100:0.0358369658,((Phlbr1:0.1071508111,Phlrad1:0.1477130228)99.9/100:0.0601022660,Phlcen1:0.1716058321)82.7/96:0.0236428781)5.7/69:0.0163829161)100/100:0.0704273393,Galinc1:0.2510423481)78.7/99:0.0363112474,(((((Myc59_1:0.0939772943,Mycreb1:0.1211416772)100/99:0.0527704936,(Mycbel1:0.0759391530,(Myclat1:0.0472104141,Mycros1:0.0575188858)82.2/100:0.0130841370)99.8/100:0.0201665857)86.4/90:0.0085289149,(((Mycalb1:0.0556859285,(Mycgal1:0.0592367022,(Mychae1:0.0394157723,Mycsan1:0.0513190675)97.9/100:0.0142992594)99.5/100:0.0160289969)100/100:0.0266561943,(Mycrub1:0.0557488806,Mycvit1:0.0807098392)84/100:0.0133366503)99.1/100:0.0182206389,(Myccro1:0.0977014234,Mycepi1:0.0750780649)90.3/95:0.0172381755)27.9/81:0.0094455125)99.4/95:0.0290509663,Mycfil1:0.0981987548)96.8/99:0.0292285120,((Panst_KUC8834_1_1:0.0162535458,Panst_LUM_1_1:0.0055055156)100/100:0.1063951027,Rorror1:0.1046306495)99/100:0.0507282946)100/100:0.1996872454)100/100:0.0580948456,(Exigl1:0.1784026179,Olipa1:0.2613795123)100/100:0.1584713461)99.7/100:0.0748451814,((((Calco1:0.1001194179,Calvi1:0.0811109286)99.8/100:0.0490565213,Dactor1:0.1433021061)47.7/100:0.0251739627,Cercer1:0.1607753016)100/100:0.1457322786,Dacruf1:0.2850210772)100/100:0.2359521810)100/100:0.1496293460,(Cryvi1:0.3371231615,Crywi1:0.4324848882)100/100:0.4982681598)90.9/100:0.0886953568,Chicu1:0.9326813166)28/96:0.0819392295,Gervar1:1.1105231337)100/100:0.2134697938)100/100:0.0726856469)100/100:0.0433205807)91.1/99:0.0483041601,(Themi1:0.0604364941,Thest1:0.0982250788)100/100:0.1998243960)94.2/99:0.0328814423,(Bulin1:0.1330380366,(((Cocst1:0.0709376194,Spafl1:0.1024896911)99.4/100:0.0341348411,Pseel1:0.0774887626)61.5/100:0.0102175208,(Elyde1:0.0862624839,Lopnit1_1:0.0827059301)86/100:0.0199751376)100/100:0.2378727729)63.3/94:0.0416132380)100/100:0.0891827796,((Botci1:0.0578675613,Sclsc1:0.0510470564)100/100:0.0533170326,Rutfi1:0.1311331464)100/100:0.1085449163)94.1/99:0.0158577724,Lacsu1:0.2048144082)78.2/97:0.0151670232,(Glalo1:0.1666829808,(Hymvar1:0.0489726984,Zalva1:0.0285496846)100/100:0.1027708388)99.1/98:0.0334019618)90.8/89:0.0134007170,((Amore1:0.0867790662,Oidma1:0.1482126948)99.6/100:0.0369518200,Bissp1:0.2135780047)93.2/90:0.0254469968)99.4/100:0.0299613832,((Ascsa1:0.1978257818,((((Blugr2:0.0010082028,BlugrR1_1:0.0000022689)83.4/100:0.0183566965,Blugra1:0.0293980660)100/100:0.1569947556,(Erynec1:0.1960809464,Golci1:0.1369257596)99.6/100:0.0763964701)100/100:0.1317906634,Greab1:0.1414051214)95.6/99:0.0397905684)96.2/91:0.0265364515,((((Cadsp1:0.0328550104,Phimu1:0.0448997481)99.6/100:0.0221065422,((Lepor2:0.0014667500,Leptod1:0.0003311585)100/100:0.0289335221,Rhesp1:0.0456254798)86.8/100:0.0127849628)100/100:0.0521568343,Marbr1:0.1257858113)100/100:0.0418687289,((Chalo1:0.0410581744,Melva1:0.0558621042)26.3/99:0.0067428336,(Melbi2:0.0556353177,Rhier1:0.0811358641)48.5/93:0.0191344354)100/100:0.1070764637)90.1/86:0.0146155736)22.4/74:0.0092020457)100/100:0.0418553756,(Lorju1:0.0177490450,Lorma1:0.0139458054)100/100:0.1070107507)95.3/100:0.0287348943,Phisc1:0.0815067237);
