# Supplementary material for: Evolutionary Histories of Type III Polyketide Synthases in Fungi
Source: Front Microbiol. 2020 Jan 21;10:3018. doi: 10.3389/fmicb.2019.03018 (PMC6985275; doi:10.3389/fmicb.2019.03018)
Supplement: MATERIAL S5 — Curated protein alignments used to build phylogenetic trees. [file Data_Sheet_5.zip › Fig4.rPKS.clustaloKS.trimal.algn.treefile]

(Jahaq1_463989:0.0315600330,(((((((((((((Apimo1_71978:0.3566191844,(BGC0001816.1_AQM58285.1:0.3909534048,BGC0001252.1_BAN19720.1:0.4938961908)16.8/83:0.0696282470)100/100:0.4595856952,((PhaPMI808_603510:0.4939593319,BGC0000155.1_ABB76806.1:0.8068249881)94.6/84:0.0966480359,(((BGC0001340.1_ANF07288.1:0.0000024686,BGC0001385.1_ANF07288.1:0.0000026358)100/100:0.2151829870,(BGC0001436.1_ASK38717.1:0.0000024690,BGC0001557.1_ASK38717.1:0.0000028959)100/100:0.2423192765)99.6/100:0.0941524830,BGC0000155.1_AAB08104.3:0.3715934733)100/100:0.1768662757)10.4/53:0.0649632664)90.6/91:0.0352462602,(((BGC0000003.1_BAD97694.1:0.3144295029,BGC0001373.1_BAV32159.1:0.2717928848)100/100:0.4227022025,BGC0001290.1_CBF87072.1:0.6666551541)37.7/96:0.0567615115,((BGC0001339.1_AMY15057.1:0.3319346089,(((BGC0000098.1_ABA02240.1:0.0972487206,BGC0000089.1_AAD34559.1:0.1424066302)100/100:0.1156017218,BGC0000039.1_BAC20566.1:0.1465225588)100/100:0.1725739491,BGC0001143.1_EHA28244.1:0.2750137494)100/100:0.1305996422)33.5/91:0.0556065193,(BGC0001404.1_CAP95405.1:0.3016980721,(BGC0000022.1_EAA65604.1:0.1672997850,BGC0001405.1_EAQ86385.1:0.1553897835)100/100:0.1149075113)100/100:0.1781767241)100/100:0.1728928839)46.8/87:0.0430648458)92.8/90:0.0450293660,(((Micca1_7916:0.4987833763,BGC0001205.1_KGO40478.1:0.5672840333)100/100:0.1787021984,(BGC0001190.1_EWG54266.1:0.5495610601,BGC0000012.1_BAD83684.1:0.5106720536)31.8/82:0.0765389946)87.6/93:0.0728703260,(((((BGC0000076.1_ACD39758.1:0.0009957670,BGC0000077_ACD39767.1:0.0000027991)100/100:0.0880943443,BGC0001245_AHV78245.1:0.1391774716)97.9/100:0.0534840875,BGC0001057_ABB90283.1:0.1675947148)78.3/98:0.0304339857,(BGC0001246_trans-resorcylide_AHV78252.1:0.1875249830,BGC0000134.1_ACD39774.1:0.2434615016)99.2/100:0.0564409604)56/91:0.0567520369,BGC0000045_AGC95324.1:0.1653565944)100/100:0.4476738098)99/100:0.0749746421)81.2/85:0.0503051566,((((((Stael1_356106:0.2610612680,BGC0001244.1_AIW00670.1:0.2687400018)100/100:0.1523760448,(BGC0000160.1_EAU32819.1:0.0044189520,BGC0001276.1_BAA20102.2:0.0044280013)100/100:0.2045223083)2.3/38:0.0329564820,(BGC0000120.1_AIG62146.1:0.2011735254,BGC0001273.1_AAS98200.1:0.4057475964)97.3/49:0.0742205384)88.9/45:0.0841866205,BGC0001275.1_AAX35547.1:0.3065418279)97.3/98:0.1380714089,(BGC0000170.1_EHA22196.1:0.0960992993,BGC0001450.1_AVK70100.1:0.1392107516)100/100:0.3401988800)100/100:0.9058991615,(BGC0000680.1_CBF80428.1:0.1075339490,BGC0001729.1_BAV69313.1:0.2129939171)100/100:1.3980061580)98.8/91:0.3489862118)12.2/46:0.0327630163,(((Cercau1_440480:0.1173898537,Podcur1_343094:0.1232159339)100/100:0.5032045495,(((((BGC0001264.1_BAQ25466.1:0.0000028959,BGC0001280.1_BAQ25466.1:0.0000028959)100/100:0.5055372180,BGC0001600.1_CEF75886.1:0.4187484414)98.7/99:0.1083487182,(BGC0001400.1_EAU29808.1:0.4151797487,BGC0000129.1_EAL89230.2:0.5534003095)100/100:0.1769439810)67.9/69:0.0486695241,BGC0001305.1_CCT72377.1:0.4598148359)23.9/64:0.0337909276,(BGC0001254.1_BAJ14522.1:0.0000028959,BGC0001253.1_BAJ14522.1:0.0000028959)100/100:0.4228298292)36.2/62:0.0403336630)100/100:0.3399554323,BGC0001124.1_EHA19289.1:0.6321091233)96.3/67:0.0800678476)99.6/100:0.0856824476,((BGC0001243.1_CBX87032.1:0.6248268361,(BGC0000146.1_BAJ09789.1:0.5982808293,(BGC0001749.1_EHA52508.1:0.2101385045,BGC0001697.1_EAA36364.1:0.1441148534)100/100:0.3613375613)0.7/18:0.0292688805)72.8/53:0.0851677317,BGC0000046.1_ACZ57548.1:0.6228051290)100/100:0.1318132774)86.1/66:0.0365929947,(BGC0001606.1_CCT75967.1:0.7943472926,(BGC0001141.1_AIA58899.1:0.3699070309,BGC0001067.1_EAL85129.1:0.3880473728)100/100:0.3004831194)90/98:0.0778193019)100/100:0.1681940211,Pensoli1_351480:0.5416259357)3.4/39:0.0347990540,((((Aspnom1_160492:0.0148865721,Aspnom13137_1_534:0.0175024165)100/100:0.2662592259,Pensub1_2628:0.2839362878)100/100:0.2029593924,(BGC0001358.1_OAQ83765.1:0.3580289310,(BGC0001339.1_AMY15068.1:0.5847872776,(BGC0001035_EPE34340.1:0.1703484288,(BGC0000063.1_ACB12550.1:0.0234141975,BGC0000062.1_AAD43562.2:0.0307955965)100/100:0.2690057361)100/100:0.1482489953)6.1/25:0.0270475952)88.7/48:0.0441735037)78.5/78:0.0359567851,(BGC0001358.1_OAQ83760.1:0.1859707551,BGC0001565.1_ATQ39432.1:0.3540203969)100/100:0.2755084157)37.3/26:0.0371623071)100/100:0.1391074775,((((((Cercau1_464568:0.0438424358,Podcur1_446740:0.0628134693)100/100:0.0542613257,(Conli1_2211:0.0110334578,Conlig1_606701:0.0129648601)100/100:0.0441184314)100/100:0.0482219403,Fuseq1_405498:0.0905308237)9.3/42:0.0094790425,Mictr1_651481:0.0437915017)100/100:0.0595692585,(Calor1_3749:0.0872330638,Usnflo1_900218:0.1027713719)98.1/100:0.0412447156)100/100:0.2109428573,Clagr3_2367:0.1945865551)96.3/98:0.0593758744)100/100:0.1255254973,((((((Podan3_210067:0.0000028959,Podans1_429115:0.0000028959)99.8/100:0.0442033689,(Colto1_2794:0.0024180405,Coltof1_158352:0.0050331287)100/100:0.1031553864)100/100:0.0921162957,((((Corma2_758436:0.0070210696,(FusspF11_1_916629:0.0009977663,Necha2_123123:0.0000028959)94.8/100:0.0040194545)83.1/100:0.0020290921,FusspF23_1_389828:0.0019874894)100/100:0.1015331281,Melbi2_385136:0.0397553854)100/100:0.1042812969,PhaeoFL0889_1_456719:0.1610249429)100/100:0.1511603435)94.2/99:0.0261834988,(((Acral2_1052158:0.2289310909,Oidma1_128615:0.1013882893)100/100:0.0918317797,(((Colto1_4996:0.0012810185,Coltof1_159858:0.0026966953)100/100:0.0848734351,Gloci1_1752494:0.1004845801)100/100:0.1291522942,Lepor2_720187:0.1906890533)97.5/100:0.0531103398)100/100:0.1555736921,Melsp1_200384:0.1882956982)99.9/100:0.0560168372)99.4/100:0.0502161081,(((Aspbom1_6365:0.0521113880,(Penla1_358897:0.0253134478,PspA_NA:0.0151519445)99.7/100:0.0327354073)99.9/100:0.0486050563,(Aspcal1_767632:0.0587906273,Aspcar1_307147:0.0927458898)100/100:0.2931392834)54.4/46:0.0289500556,Beaba1_4374:0.2155574891)78.1/45:0.0282252569)95/47:0.0343571312,Lopnu1_662160:0.2346496187)98.5/48:0.0449089842)100/100:0.1113063525,Cocst1_662096:0.1237877389)100/100:0.1609059292,(Phapo1_749699:0.0458204442,Stasp1_367236:0.0095022510)21.1/98:0.0133505904);
