# Supplementary material for: Evolutionary Histories of Type III Polyketide Synthases in Fungi
Source: Front Microbiol. 2020 Jan 21;10:3018. doi: 10.3389/fmicb.2019.03018 (PMC6985275; doi:10.3389/fmicb.2019.03018)
Supplement: MATERIAL S5 — Curated protein alignments used to build phylogenetic trees. [file Data_Sheet_5.zip › Fig1.KOG1753.mafft.trimal.mfa]

>Acema1 333 bp
cagagtgtacaatgcttcggcaagaagaagacccgtcgcaaggggtcaaggtcaaccctc
tgtccaacccgagatcgattcaaggtctacgaacccctcctcatcgttggaaattgatat
tcgagtccgagttactggtggtggtcacactcccagcgccatccgacaggcatcagcaag
tcaatcgtcgcttattaccagaagttcgtcgaactccaagaacctcaagcaagctctcgt
tcatacgaccgaacgctgttggttgcggataacagcgttgcgagcctaagaagtttggag
gtggagcagagcgataccaaaagttaccgttaa
>Achstr1 333 bp
caggcagttcaggtgttcggcaagaagaagaaccgtcgcaagggatcaaggtcaatccgc
ttttgccccagagatcgggcgaagctgtacgagcctgtcctgattctcggaagttgatat
tcgcatccgggtcgctggtggtggtcacactcccagtgcggtgcgccaggcattgcgaag
gctattgtcgcctattacgccaagtacatcgaactccaagaacctcaagaccgcccttat
ccattcgaccgcagcttgctagtcgccgatcctcgcgttgcgaacccaagaagttcggtg
gaggtgccgtgcgattccagaagttaccgttga
>Aciaci1 333 bp
cagagcgtccagtgcttcggcaagaagaagacccgtcgcaagggatcagagttaaccccc
tgtccagcctgaggtcgcttcaaggtctacgagcctctcctgatcgtcggaagttgacat
ccgggtccgcgtcaccggcggtggccacactcccagcgccgtccgccaggcatcgccaag
tccctgatcgcctactaccagaagttcgtcgaacagcaagaacctcaagcaggccctgac
ccatacgaccgcaccctgcttgtcgccgacaaccgcgctgcgagcccaagaagttcggtg
gtggcgccgcgcgcttccagaagttaccggtaa
>Acral2 333 bp
cagagcgtccagtgcttcggcaagaagaagacccgttgcaagggatcaaggtcaaccctc
tgtccagcccgagatcgcttcaaggtctacgagcctctcctgatcctcggaagttgacat
ccgcgtccgcgtctccggcggcggtcacactctcagcgccatccgccaggcatctccaag
gccctcatcgcctactaccagaagttcgtcgaactccaagaacctcaagcaggctctcgt
gagtacgaccgcactctcctcgtcgccgacaaccgcggtgcgagcccaagaagttcggcg
gtggcgccgctcgcttccagaagttaccgttaa
>Acrst1 333 bp
cagagcgtccagtgcttcggcaagaagaagacccgttgccgcgggtcaaggttaaccctc
tgtccagcccgagatcgcttcaaggtctacgagcccatcctcgttgttggaagttgacat
ccgtgttcgcgtcaccggtggtggtcagactctcagcgccattcgtcaggcattgccaag
tctctgatcgcctactaccagaagttcgtcgaactccaagaacctcaagcaggctctcgt
ccattcgaccgtaccctcctcgtcgccgataaccgcgtagcgagcccaagaagttcggtg
gtggtgcagggcgcttccagaagttaccgttaa
>Altal1 333 bp
cagagcgtgcaatgcttcggcaagaagaagacctgtcgcaaggggtcaaggttaaccctc
tgtccagcccgagatcgattcaaggtttacgagcccatcctgatcctcggaagttgacat
ccgcgtccgcgtctccggtggtggtcacactcgcaacgccatccgccaagcattgccaaa
tccatcatcgcctactaccagaagtacgtcgaactcaaagaacctcaagcaggctctgat
ccatacgaccgcacacttctcgttgccgacaacagcggtgcgagcccaagaagttcggtg
gtggtgccgcgcggtaccagaagttaccgttaa
>Altalt1 333 bp
cagagcgtgcaatgcttcggcaagaagaagacctgtcgcaaggggtcaaggttaaccctc
tgtccagcccgagatcgattcaaggtttacgagcccatcctgatcctcggaagttgacat
ccgcgtccgcgtctccggtggtggtcacactcgcaacgccatccgccaagcattgccaaa
tccatcatcgcctactaccagaagtacgtcgaactcaaagaacctcaagcaggctctgat
ccatacgaccgcacacttctcgttgccgacaacagcggtgcgagcccaagaagttcggtg
gtggtgccgcgcggtaccagaagttaccgttaa
>Altbr1 333 bp
cagagcgtgcaatgcttcggcaagaagaagacctgtcgcaaggggtcaaggttaaccctc
tatccagcccgagattgattcaaggtctacgagcccatcctgatcctcggaagttgacat
ccgcgtccgcgtctccggtggtggtcacactcgcaacgccatccgccaagcattgccaaa
tccatcatcgcctactaccagaagtacgtcgaactcgaagaacctcaagcaggccctgat
ccatacgaccgcacactgctcgttgccgacaacagcggtgcgagcccaagaagttcggtg
gtggtgccgcgcggtaccagaagttaccgttaa
>Altro1 333 bp
cagagcgtgcaatgcttcggcaagaagaagacctgtcgcaaggggtcaaggttaaccctc
tgtccagcccgagatcgattcaaggtctacgagcccatcctcatcctcggaagttgacat
ccgcgtccgcgtctccggtggtggacacactcgcaacgccatccgccaagcatcgccaaa
tccatcatcgcctactaccaaaagtacgtcgaactcgaagaacctcaagcaggccctgat
tcatacgaccgcacactgctcgttgccgacaacagcggtgcgagcccaagaagttcggtg
gtggtgccgcgcggtaccagaagttaccgttaa
>Amore1 333 bp
cagagtgttcaatgcttcggcaagaagaagacccgtcgcaaggggtcaaggtcaaccctc
tgtccaacccgagatcgattcaaggtctacgagcccctcctgattgtcggaagttgatat
ccgcgtccgagtcaccggtggtggtcacactcccaacgccatccgtcaagcatcgccaag
tcaatcgtcgcatactaccaaaagtttgtcgaacagcaagaacctgaagcaggcacttgt
tcatacgaccgaacattgttggttgccgacaacagcgatgcgagcctaagaagtttggag
gtggtgcagagcgataccaaaaattaccgttag
>Ampqui1 333 bp
cagagcgtgcaatgcttcggcaagaagaagacctgtcgcaagggatcaaggtcaaccctc
tgtccagcccgagatcgattcaaggtctacgagcccgtcctgatcctcggaagttgacat
ccgcgtccgcgtctccggcggtggacacattcgcagcgccatccgccaagcattgccaaa
tccatcgtcgcctactaccaaaagtacgtcgaactcgaagaacctcaagcaagccctcgt
ccatacgaccgcacactgctcgttgccgacaacagcggtgcgagcccaagaagttcggtg
gtggtgccgcgcggtaccagaagttaccgttaa
>Antav1 333 bp
----------------------------------cttgctccggatcaaggttaaccccc
tgttgagcccgctgtcgctttaaggtttacgagcctcttctcgttatcggaagttgatat
ccgtgtgcgcgtgaccggtggtggtcagacagccagcgccatccgacaggcatcagctag
gccctgatcgcctactaccagaaatacgtcgaacagcaagaacctgaagcaggccctcgt
ccatacgaccgtaccctcctagtcgccgataaccgcgatgtgaacccaagaaattcggtg
gtggtgccgtgcggtaccagaagttaccgttaa
>Apibac1 333 bp
aaggccgtccaggtgtttggcaagaagaagaaccgtcgccgtggatcaaggtcaaccctc
tttcgcccctgagatcgggccaagctctacgagcccatcctcatcctcggaacttgatat
ccggatcaaggtcgctggtggtggtcacactcgcagcgctgtgcgccaggcattgccaag
gctgttgttgcctactacgccaagtacatcgaacaccaagaacctgaagagctccctcat
ccattcgaccgcagcctcctcgtcgccgatccccgcggtgcgagcccaagaagttcggtg
gtggtgccgctcgattccagaagttaccgttaa
>Apimo1 333 bp
cagagcgttcagtgcttcggcaagaagaagacttttcgcgctggatcaaggtcaaccccc
tgtccagcctgaggtcgtttcaaggtttacgagcctctcctgatcctcggaagttgatat
ccgcgtccgcgtttccggtggtggccagtatctcagcgccgtccgccaggcattgccaag
gccatcgtcagctactaccagaagtacgttgaacagcaagaacctcaagtctgctctcgt
ccattcgaccgtaccctcctcgtcgccgataaccgcgcatggagcccaagaagttcggcg
gtggtgccgcgcgttaccagaagttaccgttaa
>Apope1 333 bp
caagcagtacaggtttttggcaagaagaagaactgtcgcaagggatcagagtgaaccccc
tttcgctaccgagatcgcgcgaagctctacgagcccattctcctccttggaagttgatat
ccgcgtcaaggttaccggtggtggtcatgttcgcgccgctgtgcgccaggcatagccaag
gccatcgttgcctactacgccaagttcgtcgaactccaagaatctcaagaccgccctcat
ccatttgaccgcaacctgctcgtcgccgatccccgcgttgtgagcccaagaagttcggcg
gaggtgccgctcgattccagaagttatcgttaa
>Artbe1 333 bp
cccagcgtgcaatgcttcggcaagaagaagacctgtcgcaagggatcaaggtcaatccgc
tgttaagccagagctcagttcaaggtctacgaacccatcctcatcgtcggaaattgacat
ccgtgtccgcgtcaccggtggtggtcacactcccagtgctatcagacaagcatcgccaag
tcgatagtcgcctactaccagaaattcgttgaactccaagaacctcaaacaggcccttgt
tcatacgaccgaaccctcctcgttgccgataacagcgttgcgagccaaaggtcttcgg--
--ggtgccgtgcgataccagaaattaccgttaa
>Artol1 333 bp
caaagcgttcaatgcttcggcaagaagaagacctgttgcaaagggtaaaggtcaacccgc
tgttcaaccagagatcgattcaaggtctatgaacctctcctcatcctcggaagttgacat
ccgtgtccgcgtcaccggtggtggtcacactcccagtgccatccgtcaggcatcgccaaa
gctattgtcgcctactaccagaagtatgtcgaactccaagaacttgaaggctgctctgct
gcattcgaccgatccctgttggttgccgacaacagcggtgcgagcccaagaagttcgg--
--ggtgcagagcgattccagaaattaccgttaa
>Ascim1 333 bp
cagagcgttcaatgcttcggcaagaagaagaccagttgccgtggatcaaggtcaaccctt
tatcaagcctgagatcgattcaaggtttacgagccaatcctcactgtcggaagttgatat
ccgtgtccgcgtcactggtggtggtcacactcccagcgccatccgtcaggcatcgccaag
tcgttgatcgcctactaccagaagttcgtcgaacagcaagaacctcaaggctcagttcct
cgctacgaccgtaacctcctcgttgccgacaacagcgctgcgagccaaagaagttcgg--
--ggtgccgcgcgataccaaaagttaccgttaa
>Ascra1 333 bp
caatccgtgcaatgcttcggcaagaagaagacctgtcgcaagggatcaaggtcaaccctc
tgtccagcccgaaatcgcttcaaggtctacgagcccgtcctgatcctcggaagttgacat
ccgcgtccgcgtcaccggtggtggtcacactcgcagcgccatccgtcaagcattgccaag
tccatcatcgcctactaccagaagtttgtcgaactccaagaacctcaagcaggctctcgt
ccatacgaccgcacactcctcgtcgccgacaacagcggtgcgagcccaagaagttcggtg
gtggtgccgctcggtaccagaagttaccgttaa
>Ascsa1 333 bp
cagagcgtccaatgcttcggcaagaagaagacccgtcgcaaagggtcaaggttaatcccc
tgtccaacccgagatcgattcaaggtctacgaaccactcctgattgtcggaagttgatat
ccgtgtccgagttaccggtggtggtcacactcccagcgccatcagacaagcattgccaag
tcgatcgtcgcatactaccagaagttcgtcgaactccaagaacctcaagcaagctcttgt
tcatacgaccgaaccctgttggtagccgataacagcgatgtgaacccaagaagtttggag
gtggtgcagagcgataccaaaaattaccgttaa
>Aspac1 333 bp
ccgagtgtgcaatgcttcggcaagaagaagacctgtcgcaagggatcaaggtcaaccccc
tgtccagcctgagatcgcttcaaggtctacgagcccctcctgatcgtcggaagttgacat
ccgcgtccgcgtcaccggtggtggtcacactcccagcgccatccgccaggcatcgccaag
tccatcgtcgcctactaccagaagtacgtcgaactccaagaacctcaagcaggctcttgt
ccatacgaccgcacactcctcgtcgccgacaaccgcgcacggagcccaagaagttcggtg
gtggtgccgttcgctaccagaagttaccgttaa
>Aspacu1 333 bp
ccgagtgtgcaatgcttcggcaagaagaagacctgtcgcaagggatcaaggtcaaccccc
tgtccagcctgagatcgcttcaaggtctacgagcccctcctgatcgtcggaagttgacat
ccgcgtccgcgtcaccggtggtggtcacactcccagcgccatccgccaggcatcgccaag
tccatcgtcgcctactaccagaagtacgtcgaactccaagaacctcaagcaggctcttgt
ccatacgaccgcacactcctcgtcgccgacaaccgcgcacggagcccaagaagttcggtg
gtggtgccgttcgctaccagaagttaccgttaa
>Aspbom1 333 bp
ccgagtgtgcaatgcttcggcaagaagaagacctgtcgcaagggatcaaggttaaccccc
tgtccagcctgagatcgcttcaaggtctacgagcctctcctcatcgtcggaagttgacat
ccgtgtccgcgtctccggtggtggtcacactcccagcgccatccgtcaggcatcgccaag
tccctcgtcgcctactaccagaagtacgtcgaactccaagaacctgaagcaggctcttgt
ccatacgaccgcacactcctcgttgccgacaaccgcgcacggagcccaagaagttcggtg
gtggtgccgcgcggtaccagaagttaccgttaa
>Aspbr1 333 bp
ccgagtgtgcaatgcttcggcaagaagaagacctgtcgcaagggatccgggtcaaccccc
tgtccagcctgagatcgcttcaaggtctacgagcccctcctgatcgttggaagttgacat
ccgcgtccgcgtctccggtggtggtcacactcccagcgccatccgtcaggcatcgccaag
tccatcgtcgcctactaccagaagtacgtcgaactccaagaacctgaagcaggctcttgt
ccatacgaccgcacactcctcgtcgccgacaaccgcgtacggagcccaagaagttcggtg
gtggtgccgcgcgctaccagaagttaccgttaa
>Aspbrev1 333 bp
ccgagtgtgcaatgcttcggcaagaagaagacctgtcgcaagggatcaaggtcaaccctc
tgtccagcctgagatcgcttcaaggtctacgagcccctcctcatcgtcggaagttgatat
ccgtgtccgcgtctccggtggtggtcacactcccagcgccatccgtcaggcatcgccaag
tccctcgtcgcctactaccagaagtacgtcgaactccaagaacctgaagcaggctcttgc
ccatacgaccgcacactcctcgttgccgacaaccgcgtacggagcccaagaagttcggtg
gtggtgccgcgcgttaccagaagttaccgttaa
>Aspbru1 333 bp
ccgagtgtgcaatgcttcggcaagaagaagacctgtcgcaagggatcaaggtcaaccccc
tgtccagcctgagatcgcttcaaggtctacgagcccctcctgatcgtcggaagttgacat
ccgcgtccgcgtcaccggtggtggtcacactcccagcgccatccgccaggcatcgccaag
tccatcgtcgcctactaccagaagtacgtcgaactccaagaacctcaagcaggctcttgt
ccatacgaccgcacactcctcgtcgccgacaaccgcgcacggagcccaagaagttcggtg
gtggtgccgttcgctaccagaagttaccgttaa
>Aspcal1 333 bp
ccgagtgtgcaatgcttcggcaagaagaagacctgtcgcaagggatcaaggtcaaccccc
tgtccagcctgagatcgcttcaaggtctacgagcccgttctcatcgtcggaaattgatat
ccgcgtccgcgtctccggtggtggtcacactcccagcgccatccgtcaggcatcgccaag
tccctcgttgcctactaccagaagtacgtcgaactccaagaacctgaagcaggctttcgt
tcatacgaccgcacactcctcgttgccgacaaccgcgtgcggagcccaagaagttcggtg
gtggtgccgcgcggtaccagaagttaccgttaa
>Aspcar1 333 bp
ccgagtgtgcaatgcttcggcaagaagaagacctgtcgcaagggatcaaggtcaaccccc
tgtccagcctgagattgcttcaaggtctacgagcccgtcctaatcgtcggaagttgatat
ccgcgtccgcgtctccggtggtggtcacactcccagcgccatccgtcaggcatcgccaag
tccctcgtcgcctactaccagaagtacgtcgaactccaagaacctgaagcaggctttcgt
ccatacgaccgcacactcctcgttgccgacaaccgcgcgcggagcccaagaagttcggtg
gtggtgccgcgcggtaccagaagttaccgttaa
>Aspcos1 333 bp
ccgagtgtgcaatgcttcggcaagaagaagacctgtcgcaagggatccgggtcaaccccc
tgtccagcctgagatcgcttcaaggtctacgagcccctcctgatcgttggaagttgacat
ccgtgtccgtgtctccggtggtggtcacactcccagcgccatccgtcaggcatcgccaag
tccatcgtcgcctactaccagaagtacgtcgaactccaagaacctgaagcaggctcttgt
ccatacgaccgcacactcctcgtcgccgacaaccgcgtacggagcccaagaagttcggtg
gtggtgccgcgcgctaccagaagttaccgttaa
>Aspeuc1 333 bp
ccgagtgtgcaatgcttcggcaagaagaagacctgtcgcaagggatccgggtcaaccccc
tgtccagcctgagatcgcttcaaggtctacgagcccctcctgatcgttggaagttgacat
ccgtgtccgcgtctccggtggtggtcacactcccagcgccatccgtcaggcatcgccaag
tccatcgtcgcctactaccagaagtacgtcgaactccaagaacctgaagcaggctcttgt
ccatacgaccgcacactcctcgtcgccgacaaccgcgtacggagcccaagaagttcggtg
gtggtgccgcgcgctaccagaagttaccgttaa
>Aspfij1 333 bp
ccgagtgtgcaatgcttcggcaagaagaagacctgtcgcaagggatcaaggtcaaccccc
tgtccagcctgagatcgcttcaaggtctacgagcccctcctgatcgtcggaagttgacat
ccgcgtccgcgtcaccggtggtggtcacactcccagcgccatccgccaggcatcgccaag
tccatcgtcgcctactaccagaagtacgtcgaactccaagaacctcaagcaggctcttgt
ccatacgaccgcacactcctcgttgccgacaaccgcgcacggagcccaagaagttcggtg
gtggtgccgttcgctaccagaagttaccgttaa
>Aspfl1 333 bp
ccgagtgtgcaatgcttcggcaagaagaagacctgtcgcaagggatcaaggtcaaccccc
tgtccagcctgagatcgcttcaaggtctacgagcctctcctcatcgtcggaagttgacat
ccgtgtccgcgtctccggtggtggtcacactcccagcgccatccgtcaggcatcgccaag
tccctcgtcgcctactaccagaagtacgtcgaactccaagaacctgaagcaggctcttgt
tcatacgaccgcacactgctcgttgccgacaaccgcgcacggagcccaagaagttcggtg
gtggtgccgcgcggtaccagaaattaccgttaa
>Aspfo1 333 bp
ccgagtgtgcaatgcttcggcaagaagaagacctgtcgcaagggatccgggtcaaccccc
tgtccagcctgagatcgcttcaaggtctacgagcccctcctgatcgttggaagttgacat
ccgtgtccgcgtctccggtggtggtcacactcccagcgccatccgtcaggcatcgccaag
tccatcgtcgcctactaccagaagtacgtcgaactccaagaacctgaagcaggctcttgt
ccatacgaccgcacactcctcgtcgccgacaaccgcgtacggagcccaagaagttcggtg
gtggtgccgcgcgctaccagaagttaccgttaa
>Asphom1 333 bp
ccgagtgtgcaatgcttcggcaagaagaagacctgtcgcaagggatcaaggtcaaccccc
tgtccagcctgagatcgcttcaaggtctacgagcccctcctgatcgtcggaagttgacat
ccgcgtccgcgtcaccggtggtggtcacactcccagcgctatccgccaggcatcgccaag
tccatcgtcgcctactaccagaagtacgtcgaactccaagaacctcaagcaggctcttgt
ccatacgaccgcacactcctcgtcgccgacaaccgcgcacggagcccaagaagttcggtg
gtggtgccgttcgctaccagaagttaccgttaa
>Aspind1 333 bp
ccgagtgtgcaatgcttcggcaagaagaagacctgtcgcaagggatcaaggttaaccccc
tgtccagcctgagatcgcttcaaggtctacgagcccctcctgatcgtcggaagttgacat
ccgcgtccgcgtcaccggtggtggtcacactcccagcgccatccgccaggcatcgccaag
tccatcgtcgcctactaccagaagtacgtcgaactccaagaacctcaagcaggctcttgt
ccatacgaccgcacactcctcgtcgccgacaaccgcgcacggagcccaagaagttcggtg
gtggtgccgttcgctaccagaagttaccgttaa
>Aspjap1 333 bp
ccgagtgtgcaatgcttcggcaagaagaagacctgtcgcaagggatcaaggtcaaccccc
tgtccagcctgagatcgcttcaaggtctacgagcccctcctgatcgtcggaagttgacat
ccgcgtccgcgttaccggtggtggtcacactcccagcgccatccgccaggcatcgccaag
tccatcgtcgcctactaccagaagtacgtcgaactccaagaacctcaagcaggctcttgt
ccatacgaccgcacactcctcgtcgccgacaaccgcgcacggagcccaagaagttcggtg
gtggtgccgttcgctaccagaagttaccgttaa
>Aspka1_1 333 bp
ccgagtgtgcaatgcttcggcaagaagaagacctgtcgcaagggatccgggtcaaccccc
tgtccagcctgagatcgcttcaaggtctacgagcccctcctgatcgttggaagttgacat
ccgtgtccgcgtctccggtggtggtcacactcccagcgccatccgtcaggcatcgccaag
tccatcgtcgcctactaccagaagtacgtcgaactccaagaacctgaagcaggctcttgt
ccatacgaccgcacactcctcgtcgccgacaaccgcgtacggagcccaagaagttcggtg
gtggtgccgcgcgctaccagaagttaccgttaa
>Asplac1 333 bp
ccgagtgtgcaatgcttcggcaagaagaagacctgtcgcaagggatccgggtcaaccccc
tgtccagcctgagatcgcttcaaggtctacgagcccctcctgatcgttggaagttgacat
ccgcgtccgcgtctccggtggtggtcacactcccagcgccatccgtcaggcatcgccaag
tccatcgtcgcctactaccagaagtacgtcgaactccaagaacctgaagcaggctcttgt
ccatacgaccgcacactcctcgtcgccgacaaccgcgtacggagcccaagaagttcggtg
gtggtgccgcgcgctaccagaagttaccgttaa
>Aspmin1 333 bp
ccgagtgtgcaatgcttcggcaagaagaagacctgtcgcaagggatcaaggtcaaccccc
tgtccagcctgagatcgcttcaaggtctacgagcctctcctcatcgtcggaagttgacat
ccgtgtccgcgtctccggtggtggtcacactcccagcgccatccgtcaggcatcgccaag
tccctcgtcgcctactaccagaagtacgtcgaactccaagaacctgaagcaggctcttgt
ccatacgaccgcacactgctcgttgccgacaaccgcgcacggagcccaagaagttcggtg
gtggtgccgcgcggtaccagaaattaccgttaa
>Aspneo1 333 bp
ccgagtgtgcaatgcttcggcaagaagaagacctgtcgcaagggatccgggtcaaccccc
tgtccagcctgagatcgcttcaaggtctacgagcccctcctgatcgttggaagttgacat
ccgtgtccgtgtctccggtggtggtcacactcccagcgccatccgtcaggcatcgccaag
tccatcgtcgcctactaccagaagtacgtcgaactccaagaacctgaagcaggctcttgt
ccatacgaccgcacactcctcgtcgccgacaaccgcgtacggagcccaagaagttcggtg
gtggtgccgcgcgctaccagaagttaccgttaa
>Aspneoa1 333 bp
ccgagtgtgcaatgcttcggcaagaagaagacctgtcgcaaggggtcaaggtcaaccccc
tgtccagcctgaggtcgcttcaaggtctacgagcccctcctcatcgtcggaagttgacat
ccgtgtccgcgtctccggtggtggtcacactcgcagcgccatccgtcaggcatcgccaag
tccatcgtcgcctactaccagaagtacgtcgaactccaagaacctgaagcaggctcttgc
ccatacgaccgcacattgctcgttgccgacaaccgcgcacggagcccaagaagttcggtg
gaggtgccgcgcggtaccagaaattaccgttaa
>Aspni7 333 bp
ccgagtgtgcaatgcttcggcaagaagaagacctgtcgcaagggatccgggtcaaccccc
tgtccagcctgagatcgcttcaaggtctacgagcccctcctgatcgttggaagttgacat
ccgcgtccgcgtctccggtggtggtcacactcccagcgccatccgtcaggcatcgccaag
tccatcgtcgcctactaccagaagtacgtcgaactccaagaacctgaagcaggctcttgt
ccatacgaccgcacactcctcgtcgccgacaaccgcgtacggagcccaagaagttcggtg
gtggtgccgcgcgctaccagaagttaccgttaa
>Aspni_DSM_1 333 bp
ccgagtgtgcaatgcttcggcaagaagaagacctgtcgcaagggatccgggtcaaccccc
tgtccagcctgagatcgcttcaaggtctacgagcccctcctgatcgttggaagttgacat
ccgcgtccgcgtctccggtggtggtcacactcccagcgccatccgtcaggcatcgccaag
tccatcgtcgcctactaccagaagtacgtcgaactccaagaacctgaagcaggctcttgt
ccatacgaccgcacactcctcgtcgccgacaaccgcgtacggagcccaagaagttcggtg
gtggtgccgcgcgctaccagaagttaccgttaa
>Aspni_NRRL3_1 333 bp
ccgagtgtgcaatgcttcggcaagaagaagacctgtcgcaagggatccgggtcaaccccc
tgtccagcctgagatcgcttcaaggtctacgagcccctcctgatcgttggaagttgacat
ccgcgtccgcgtctccggtggtggtcacactcccagcgccatccgtcaggcatcgccaag
tccatcgtcgcctactaccagaagtacgtcgaactccaagaacctgaagcaggctcttgt
ccatacgaccgcacactcctcgtcgccgacaaccgcgtacggagcccaagaagttcggtg
gtggtgccgcgcgctaccagaagttaccgttaa
>Aspni_bvT_1 333 bp
ccgagtgtgcaatgcttcggcaagaagaagacctgtcgcaagggatccgggtcaaccccc
tgtccagcctgagatcgcttcaaggtctacgagcccctcctgatcgttggaagttgacat
ccgcgtccgcgtctccggtggtggtcacactcccagcgccatccgtcaggcatcgccaag
tccatcgtcgcctactaccagaagtacgtcgaactccaagaacctgaagcaggctcttgt
ccatacgaccgcacactcctcgtcgccgacaaccgcgtacggagcccaagaagttcggtg
gtggtgccgcgcgctaccagaagttaccgttaa
>Aspnom13137_1 333 bp
ccgagtgtgcaatgcttcggcaagaagaagacctgtcgcaagggatcaaggtcaaccccc
tgtccagcctgagatcgcttcaaggtctacgagcctctcctcatcgtcggaagttgacat
ccgtgtccgcgtctccggtggtggtcacactcccagcgccatccgtcaggcatcgccaag
tccctcgtcgcctactaccagaagtacgtcgaactccaagaacctgaagcaggctcttgt
ccatacgaccgcacactcctcgttgccgacaaccgcgcacggagcccaagaagttcggtg
gtggtgccgcgcggtaccagaagttaccgttaa
>Aspnom1 333 bp
ccgagtgtgcaatgcttcggcaagaagaagacctgtcgcaagggatcaaggtcaaccccc
tgtccagcctgagatcgcttcaaggtctacgagcctctcctcatcgtcggaagttgacat
ccgtgtccgcgtctccggtggtggtcacactcccagcgccatccgtcaggcatcgccaag
tccctcgtcgcctactaccagaagtacgtcgaactccaagaacctgaagcaggctcttgt
ccatacgaccgcacactcctcgttgccgacaaccgcgcacggagcccaagaagttcggtg
gtggtgccgcgcggtaccagaagttaccgttaa
>Aspnovo1 333 bp
ccgagtgtgcaatgcttcggcaagaagaagacctgtcgcaagggatcaaggttaaccccc
tgtccagcctgagatcgcttcaaggtctacgagcctctcctcatcgtcggaagttgacat
ccgtgtccgcgtctccggtggtggtcacactcccagcgccatccgtcaggcatcgccaag
tccctcgtcgcctactaccagaagtacgtcgaactccaagaacctgaagcaggctcttgt
ccatacgaccgcacactgctcgttgccgacaaccgcgcacggagcccaagaagttcggtg
gtggtgccgcgcggtaccagaaattaccgttaa
>Aspor1 333 bp
ccgagtgtgcaatgcttcggcaagaagaagacctgtcgcaagggatcaaggtcaaccccc
tgtccagcctgagatcgcttcaaggtctacgagcctctcctcatcgtcggaagttgacat
ccgtgtccgcgtctccggtggtggtcacactcccagcgccatccgtcaggcatcgccaag
tccctcgtcgcctactaccagaagtacgtcgaactccaagaacctgaagcaggctcttgt
tcatacgaccgcacactgctcgttgccgacaaccgcgcacggagcccaagaagttcggtg
gtggtgccgcgcggtaccagaaattaccgttaa
>Asppar1 333 bp
ccgagtgtgcaatgcttcggcaagaagaagacctgtcgcaagggatcaaggttaaccccc
tgtccagcctgagatcgcttcaaggtctacgagcctctcctcatcgtcggaagttgacat
ccgtgtccgcgtctccggtggtggtcacactcccagcgccatccgtcaggcatcgccaag
tccctcgtcgcctactaccagaagtacgtcgaactccaagaacctgaagcaggctcttgt
ccatacgaccgcacactgctcgttgccgacaaccgcgcacggagcccaagaagttcggtg
gtggtgccgcgcggtaccagaaattaccgttaa
>Aspph1 333 bp
ccgagtgtgcaatgcttcggcaagaagaagacctgtcgcaagggatccgggtcaaccccc
tgtccagcctgagatcgcttcaaggtctacgagcccctcctgatcgttggaagttgacat
ccgcgtccgcgtctccggtggtggtcacactcccagcgccatccgtcaggcatcgccaag
tccatcgtcgcctactaccagaagtacgtcgaactccaagaacctgaagcaggctcttgt
ccatacgaccgcacactcctcgtcgccgacaaccgcgtacggagcccaagaagttcggtg
gtggtgccgcgcgctaccagaagttaccgttaa
>Asppip1 333 bp
ccgagtgtgcaatgcttcggcaagaagaagacctgtcgcaagggatccgggtcaaccccc
tgtccagcctgagatcgcttcaaggtctacgagcccctcctgatcgttggaagttgacat
ccgtgtccgcgtctccggtggtggtcacactcccagcgccatccgtcaggcatcgccaag
tccatcgtcgcctactaccagaagtacgtcgaactccaagaacctgaagcaggctcttgt
ccatacgaccgcacactcctcgtcgccgacaaccgcgtacggagcccaagaagttcggtg
gtggtgccgcgcgctaccagaagttaccgttaa
>Asprobu1 333 bp
ccgagtgtgcaatgcttcggcaagaagaagacctgtcgcaaggggtcaaggttaaccccc
tgtccagcctgagatcgcttcaaggtctacgagcctctcctcatcgtcggaagttgacat
ccgcgtccgcgtctccggtggtggtcacactcccagcgccatccgccaggcatcgccaag
tccatcgtcgcctactaccagaagtacgtcgaactccaagaacctgaagcaggctctcgc
tcatacgaccgcacattgctcgttgccgacaaccgcgcacggagcccaagaagttcggtg
gaggtgccgctcgttaccagaaattaccgttaa
>Aspros1 333 bp
ccgagtgtgcaatgcttcggcaagaagaagacctgtcgcaaggggtcaaggtcaaccccc
tgtccagcctgaggtcgcttcaaggtctacgagcctctcctcatcgtcggaagttgacat
ccgtgtccgcgtctccggtggtggtcacactcccagcgccatccgccaggcatcgccaag
tccatcgtcgcctactaccagaagtacgtcgaactccaagaacctgaagcaggctcttgc
ccatacgaccgcacattgctcgttgccgacaaccgcgcacggagcccaagaagttcggtg
gaggtgccgcgcggtaccagaaattaccgttaa
>Aspste1 333 bp
ccgagtgtgcaatgcttcggcaagaagaagacctgtcgcaaggggtcaaggtcaaccccc
tgtccagcctgagatcgcttcaaggtctacgagcccctcctcatcgtcggaagttgacat
ccgtgtccgcgtctccggtggtggtcacactcccagcgccatccgccaggcatcgccaag
tccatcgtcgcctactaccagaagtacgtcgaactccaagaacctgaagcaggctcttgc
ccatacgaccgcacattgctcgttgccgacaaccgcgcacggagcccaagaagttcggtg
gaggtgccgcgcggtaccagaaattaccgttaa
>Asptu1 333 bp
ccgagtgtgcaatgcttcggcaagaagaagacctgtcgcaagggatccgggtcaaccccc
tgtccagcctgagatcgcttcaaggtctacgagcccctcctgatcgttggaagttgacat
ccgtgtccgcgtctccggtggtggtcacactcccagcgccatccgtcaggcatcgccaag
tccatcgtcgcctactaccagaagtacgtcgaactccaagaacctgaagcaggctcttgt
ccatacgaccgcacactcctcgtcgccgacaaccgcgtacggagcccaagaagttcggcg
gtggtgccgcgcgctaccagaagttaccgttaa
>Aspuva1 333 bp
ccgagtgtgcaatgcttcggcaagaagaagacctgtcgcaagggatcaaggtcaaccccc
tgtccagcctgagatcgcttcaaggtctacgagcccctcctgatcgtcggaagttgacat
ccgcgtccgcgtcaccggtggtggtcacactcccagcgccatccgccaggcatcgccaag
tccattgtcgcctactaccagaagtacgtcgaactccaagaacctcaagcaggctcttgt
ccatacgaccgcacactcctcgtcgccgacaaccgcgcacggagcccaagaagttcggtg
gtggtgccgttcgctaccagaagttaccgttaa
>Aspvad1 333 bp
ccgagtgtgcaatgcttcggcaagaagaagacctgtcgcaagggatccgggtcaaccccc
tgtccagcctgagatcgcttcaaggtctacgagcccctcctgatcgttggaagttgacat
ccgtgtccgcgtctccggtggtggtcacactcccagcgccatccgtcaggcatcgccaag
tccatcgtcgcctactaccagaagtacgtcgaactccaagaacctgaagcaggctcttgt
ccatacgaccgcacactcctcgtcgccgacaaccgcgtacggagcccaagaagttcggtg
gtggtgccgcgcgctaccagaagttaccgttaa
>Aspvio1 333 bp
ccgagtgtgcaatgcttcggcaagaagaagacctgtcgcaagggatcaaggtcaaccccc
tgtccagcctgagatcgcttcaaggtctacgagcccctcctgatcgtcggaagttgacat
ccgcgtccgcgttaccggtggtggtcacactcccagcgccatccgccaggcatcgccaag
tccatcgtcgcctactaccagaagtacgtcgaactccaagaacctcaagcaggctcttgt
ccatacgaccgcacactcctcgtcgccgacaaccgcgcacggagcccaagaagttcggtg
gtggtgccgttcgctaccagaagttaccgttaa
>Aspwel1 333 bp
ccgagtgtgcaatgcttcggcaagaagaagacctgtcgcaagggatccgggtcaaccccc
tgtccagcctgagatcgcttcaaggtctacgagcccctcctgatcgttggaagttgacat
ccgcgtccgcgtctccggtggtggtcacactcccagcgccatccgtcaggcatcgccaag
tccatcgtcgcctactaccagaagtacgtcgaactccaagaacctgaagcaggctcttgt
ccatacgaccgcacactcctcgtcgccgacaaccgcgtacggagcccaagaagttcggtg
gtggtgccgcgcgctaccagaagttaccgttaa
>Aurpu_var_mel1 333 bp
cagagcgtccagtgcttcggcaagaagaagacctgttgccagggatcaaggtcaacccca
tgtccagcccgagatcgattcaaggtctacgagcctatcctcatcctcggaagttgacat
cagagtccgcgtctccggtggtggtcacactcccagcgccatccgccaggcattgccaag
tccatcgtcgcctactaccagaagttcgtcgaactccaagaacctgaagcaggctcttgt
cgctacgaccgcacactcctcgtcgccgacaacagagatgcgagcccaagaagttcggtg
gtggtgccgctcgcttccagaagttaccgttaa
>Aurpu_var_nam1 333 bp
cagagcgtccagtgcttcggcaagaagaagacctgtcgccagggatcaaggtcaacccca
tgttcagcccgagatcgattcaaggtctacgagcctgtcctcatcctcggaagttgacat
cagagtccgcgtcaccggtggtggtcacactcccagcgccatccgccaggcattgccaag
tccatcgtcgcctactaccagaagttcgtcgaactccaagaacctcaagcaggctcttgt
tgctacgaccgcacactcctcgtcgccgacaacagagatgcgagcccaagaagttcggtg
gtggtgccgttcgcttccagaagttaccgttaa
>Beaba1 333 bp
cagagcgtccagtgcttcggcaagaagaagacccgtcgcaagggatcaaggtcaaccctc
tgtccagcccgaggttgcttcaaggtctacgagcccatcctcgtcgtcggaagttgacat
tcgcgtccgcgtcaccggcggtggtcacactcgcagcgccatccgtcaggcattgccaag
tccctcgtcgcctactaccaaaagtttgtcgaactccaagaacctcaagcaggccctcgt
cgctttgaccgcaccctcctcgtcgccgacaaccgcgctgcgagcccaagaagtttggtg
gtggtgccgtgcgtttccaaaagttaccgataa
>Bisnum1 333 bp
caaagtgttcagtgcttcggcaa--------ccagtcgctccggatcaaggtcaaccccc
ggacggccagaccctcaaccctaggtttacgagcccctgttgatcgtaggaagttgacat
ccgtgtccgggtgactggtggtggtcacacagtcagcgccatccgccaggcatcgccaag
gccctgatcgcctactaccagaaatacgtggaacagcaagaacctgaagcaggctttcgt
gcattcgatcgaaccctcctcgtagccgacaaccgcgatgtgagcccaagaagttcggcg
gtggtgccgttcgataccagaagttaccgttaa
>Bissp1 333 bp
caaagtgttcaatgcttcggcaaaaagaagaccagtcgcaaagggtcaaggtcaaccccc
tgtccaaccagagatcgattcaaggtctacgagcccctcctcattgtcggaagttgatat
ccgtgtccgggtcagcggtggtggtcacactcacagtgccatccgtcaagcatcgccaag
tccattgtcgcatactaccagaagtttgttgaacagcaagaacttgaagctcgccctagt
tcatacgatcgaacgctgttggttgcggataacagcgttgcgagcctaagaagtttggag
gtggagcagagcgataccaaaagttaccgttaa
>Bjead1_1 333 bp
aaggccgttcagaccttcggcaaaaagaaggtcggtcgccgcgggtacacatcaaccccg
tctccagcctgagatcggttcaaggtctacgagcccatcctggtcgccggtccttgacat
ccgcgtccgcgtcaagggcggtggacacactctcagcgccatccgccaggcatcgccaag
gcggttgtcgcgtactactacaagtacatggaacaccgcgatcctcaagaagaagctcgt
cgctacgacaggtcattgttgattgcggaccccagagagcggagccgaagaagttcggtg
gtggtgccgtgcgcaggcagaggt---------
>Blugr2 333 bp
cagattgtccaatgtttcgggaagaagaagaccagttgcaagggatcaaagttaatcctc
tgttcagcccgagattgattcaaagtttacgagcccattttaatcgttggaaattgatat
ccgcgtccgcgtcaccggtggtggtcacgttcacagtgcaatccgacaggcatcgcaaaa
tcaattgttgcctattaccagaagtttgtcgaactcaaaaaacctgaagaggtctcttgt
gcatacgatcgaaccttactagttgccgataacagcgttgcgagccaaagaagtttggag
gtggtgcagagcgataccaaaaattatcgttaa
>BlugrR1_1 333 bp
cagattgtccaatgtttcgggaagaagaagaccagttgcaagggatcaaagttaatcctc
tgttcagcccgagattgattcaaagtttacgagcccattttaatcgttggaaattgatat
ccgcgtccgcgtcaccggtggtggtcacgttcacagtgcaatccgacaggcatcgcaaaa
tcaattgttgcctattaccagaagtttgtcgaactcaaaaaacctgaagaggtctcttgt
gcatacgatcgaaccttactagttgccgataacagcgttgcgagccaaagaagtttggag
gtggtgcagagcgataccaaaaattatcgttaa
>Blugra1 333 bp
caaattgtccaatgtttcgggaagaagaagaccagttgcaagggatcaaagttaatcctc
tgttcaacccgaaattgattcaaagtttacgagcccattttaatcgttggaaattgatat
ccgcgtccgcgttaccggtggtggtcatgttcacagtgcaatccgacaggcatcgcaaaa
tcaattgttgcctactaccagaagtttgtcgaactccaaaaacttgaagaggtctcttgt
acatacgatagaaccttactagttgccgataacagcggtgcgagccaaagaaatttggag
gtggtgcagagcggtaccaaaaattatcgttaa
>Boeex1 333 bp
caatctgtgcaatgcttcggcaagaagaagacccgtcgcaagggatcaaggtcaaccctc
tgtccagcccgagatcgcttcaaggtctacgagcccgtcctgatcctcggaagttgacat
ccgcgtccgcgtctccggtggtggtcacactcgcagcgcgatccgtcaggcatcgccaag
tccattgtcgcctactaccagaagtacgtcgaactccaagaacatcaagcaggcgctcgt
ccatacgaccgcacactcctcgttgccgacaacagcggtgcgagcccaagaagttcggtg
gtggtgccgctcgctaccagaagttaccgttaa
>Bombar1 333 bp
caagcagtccaagttttcggcaagaagaagaaccgtcgcaaggggtcaaggtgaaccctc
tttcgccgctgaggtcgtgcgaagctctacgagcccatcctcctgctcggaagttgatat
tcggatcaaggtttccggtggaggtcatgttctcagcgctgtgcggcaggtattgccaag
gctattgtctcctacttcgccaaatacgtcgaactccaagaacctcaagactgctctcat
ccattcgaccgcagtctcctcgtcgccgaccccagcggtgcgagcccaagaagtttggtg
gcggtgccgtgcgattccagaagttatcgttga
>Bombom1 333 bp
caagcagtacaagttttcggcaagaagaagaaccgtcgcaagggatcaaggtgaacccca
tttcgctaccgagatcgggccaagctgttcgagccggtcctgctgctcggaaattgatat
ccgcatcaaggttaccggtggtggtcacgttcgcgccgccgttcgccaggcatcgccaag
gccatcgttgcctactacgccaagttcgtcgaactccaagaacctcaagaccgccctgat
ccattcgaccgctccctgctcgtcgccgacccccgcgttgcgagcccaagaagtttggcg
gaggcgccgttcgattccagaagttatcgttga
>Botci1 333 bp
cagtctgttcagtgtttcggaaagaagaagaccagttgcaaggggttaaggtcaaccctt
tgttcaaccagaggtcgattcaaggtctacgagcccctcttgatcgtcggagattgacat
ccgtgtccgtgttaccggtggtggtcaaactcccaatgctatccgtcaagcatctccaag
gccatcgttgcctactaccaaaagttcgtcgaactcaaagaacttgaagcaagccctcgt
tactacgacagaaccctcttggttgccgataacagcgttgcgagccaaagaagttcggag
gtggtgcagagcgataccaaaaattaccgttaa
>Botdo1_1 333 bp
caaagcgtccagtgcttcggcaagaagaagacccgtcgcaaggggtcaaggtcaacccgc
tgttgagcctgccatcgcttcaaggtctacgagcctctcctgatcctcggaagttgacat
ccgcgtccgcgtcaccggtggtggtcacactcccagcgccatccgccaggcatcgccaag
tccatcgtcgcctactaccagaagttcgtcgaactcgaagaacctcaagcaggccctcgt
ccatacgaccgtaccctcctcgttgccgacaacagaggtgcgagcccaagaagttcggcg
gtggcgccgtgcgataccagaagttaccgttaa
>Bulin1 333 bp
cagagtgttcagtgcttcggcaagaagaagacctgttgcaaggggttaaggtcaacccgc
tgtccagccagagatcgattca---tctacgagcccctcctcattgtcggaagttgacat
ccgtgtccgtgtcaccggtggtggtcacactcccagcgccatcagacaggcatcgccaag
tccattgtcgcctactaccagaagttcgttgaactccaagaacctcaagcaggctcttat
cgctacgaccgtaccctcctcgttgccgaccc----------------------------
--ggtgccgctcgcttccagaagttaccgttaa
>Bysni1 333 bp
cagagtgtgcaatgcttcggcaagaagaagacccgtcgcaagggatcaaggttaaccctc
tatccagcctgagctcgcttcaaggtctacgagcctctcctgatcgtcggaagttgacat
ccgcgtccgcgttaccggtggtggtcatgttcccagcgccatccgtcaggcatcgccaag
tccatcgtcgcctactaccagaagtacgttgaactccaagaacctcaagcaggctcttgt
ccatacgaccgcacactcctcgttgccgacaaccgcgggcagagcccaagaagttcggtg
gtggtgccgtgcgttaccagaaattaccgttaa
>Cadsp1 333 bp
cagagcgttcaatgcttcggcaagaagaagacccgtcgcaaagggtcaaggttaaccccc
tgttcaaccagagatcgattcaaggtctacgaacccctcctcatcgttggaagttgacat
ccgagttcgcgttaccggtggtggacacactcccaacgccatccgtcaagcatcagcaag
tcgatcgttgcatactaccagaagttcgtcgaactccaagaacataaagcaacaacttgt
cgctacgaccgtacgctgttggtcgcggataacagcgttgcgagccaaagaagttcggag
gtggagcagagcgataccaaaagttaccgttaa
>Calco1 333 bp
cagcccgtccagacgttcggcaagaaaaaggtcggtcgcaaaggattcgcgtcaaccccc
tgttcgccctgaaatcgttacaagctctacgagcccattctggctgtcgggtcatgacat
ccgtgtccgcgtgaagggtggcgggcacgttcgcagcgccatccgtcaagcattgcaaag
gcgattgtggccttctatatgaaaaaccacgaggaccggcatgctcaagtctaagcttgt
tgatatgaccgaaccttgctgattgctgatcctcgcggatggagccgaagaagtttggtg
ggggtgccgtgcggaggcagaggttaccgatag
>Calor1 333 bp
cagagtgtgcaatgcttcggcaagaagaagacccgttgcaaaggattaaggtcaaccccc
tacccagcccgaagtcgcttcaaggtctacgagcccctcctgatcgtcggaagttgacat
ccgcgtccgcgtcaccggtggtggtcacgttcccagcgcgatccgccaggcatcgccaag
tccatcgtcgcctactaccagaagtacgtcgaacgccaagaacctcaagcaggcgctcgt
ccatacgaccgtaccctgttggttgccgacaaccgcggtgcgagccgaagaagtttggtg
gtggtgccgttcgcttccagaagttaccgttaa
>Calpu1 333 bp
cagcaggtccagtgcttcggcaagaagaagacctgtctcgacggatcaaggtcaaccccc
tgtccagccggaggtcgaacgaagctctacgagcctcttctgctgctcggaagttgatat
ccgggttcgcgtcactggtggtggtcacactcccagcgccgtccgacaggcatttccaag
gctcttattgcctgctcccgaaagtacgtcgaccagcaagaacctgaagcaggcccttgt
tcatacgaccgcaccctgctcgtcgctgacaaccgcgctgcgagccgaagaagttcggcg
gtggtgccgcgcggttccagaagttaccggtaa
>Calvi1 333 bp
caacctgttcagacattcggcaagaaaaaggtctgtcgcaagggattcgcgtcaaccctc
tgtccgacctgaaatcgttacaagctttacgagcctatcctggccgtcggatcatgacat
ccgtgtccgggtgaagggcggtgggcacgttcccagcgccatccgtcaggcattgccaaa
gcgatcgtcgctttttatatgaaaaaccacgaacaccgccctgctcaagtcgaagctggt
tgatatgaccgaaccctgctcattgctgatcctcgcggatggagcccaagaagtttggtg
gaggtgccgtgcgtcgccaaaggttaccggtag
>Capcor1 333 bp
cagagtgtgcagtgcttcggcaagaaaaagaccagtcgcaaaggatcaaggtcaaccctc
tgctcagccggagattgtttcaaggtctacgaaccaatcctgattgtcggaaattgacat
ccgcgtccgagtcaccggaggtggtcacactctcaatgccatccgacaagcatcgccaaa
tccatcgttgcctactaccagaaatacgtcgaacaccaagaacctgaagcaggcccttgt
tcatacgaccgaacactgcttgttgccgacaacagcggtgcgagcccaagaagttcggcg
gtggtgcagagcgataccaaaaattaccgttaa
>Capep1 333 bp
cagagtgtgcagtgcttcggcaagaaaaagaccagtcgcaaaggatcaaggtcaatcctc
tgttcagcctgaaatcgcttcaaggtctacgagcccatcctgattgttggaaattgacat
ccgtgtccgagtcaccggtggtggtcacactcgcagcgccatccgacaagcatctccaag
tccatcgttgcctactaccagaaatacgtcgaacaccaagaacctgaagcaggccctcgt
gcatacgaccgaacgctgcttgtcgccgacaacagcggtccgagcccaagaagttcggcg
gtggtgccgagcgataccaaaaattaccgttaa
>Capse1 333 bp
cagagtgtacagtgcttcggcaagaagaagaccagtcgcaaagggtcaaggtcaatcctc
tgttcaacccgaaattgcttcaaggtctacgagcccctcttgatcctcggcgcttgacat
ccgagtccgtgtcaccgggggtggccacactcgcaatgccatccgccaggcatcgccaag
tccatcgtggcttactaccagaaatacgtcgatcaccaagaacctgaagcaggcgctcgt
gcatatgatcgtacattactggttgcggacaacagcggtgtgaacctaagaagtttggcg
gtggcgcagggcggtatcaaaaattatcgttga
>Cercau1 333 bp
caggcagtccaagttttcggcaagaagaagaaccgtcgcaaggggtcaaggtcaaccctc
tttcgccgctgagatcgggccaagctctacgagcccatcctcctcctcggaagttgatat
ccgcatcaaggtctccggtggtggtcatgttcgcagtgctgtgcgccaggtattgccaag
gccatcgttgcctacttcgccaagtacgtcgaactccaagagcctcaagactgctctcat
tcattcgaccgcagccttttggttgccgacccccgcgttgcgagcccaagaagtttggtg
gaggcgccgttcgattccagaagttatcgttga
>Cercer1 333 bp
caacccgttcagacattcggcaaaaagaaggtccgtcgccacggatccgtgtcaaccctc
tgttcgccctgaaatcggtacaagctctacgagcccattttggccgcggggtgatgatat
tcgcgtgcgcgtgaagggtggaggacacgttcgcaacgccatccggcaggcattgctaaa
gccattgttgcctactatgcgaaaaaccacgaggaccagcctactgaagtccaagctcgt
ggatacgacaggacgctgctcatcgccgatcctcgcgtatggagccgaagaagtttggtg
ggggtgcagggcgcaggcagtcgttaccggtag
>Cernew1 333 bp
caagcagtccaggttttcggcaagaagaagaaccgtcgcaagggatcaaggtcaaccccc
tttcgcccctgagatcgcgccaagctctacgagcccgtcctccttctcggaagttgacat
ccgcatcaaggtttctggtggtggtcatgttcgcagcgctgtgcgccaggtattgccaag
gctatcgttgcctacttcgccaagtacgtcgaactccaagagcctcaagactgctcttat
ccattcgaccgcagcctcttggttgccgacccccgcgttgcgagccgaagaagtttggtg
gaggtgccgttcgattccagaagttatcgttga
>Cersc1 333 bp
caagcggtacaagttttcggaaagaagaagaaccgtcgcaagggatcaaggtgaaccctc
tttcgccaccgagatcgagccaagctctacgagcccatcctgctcctgggaagttgacat
ccggatcaaggtgtccggaggtggtcacgttcgcgccgctacgcgccaagcatcgccaag
gctatcgtcgcctactacgccaagttcgtcgaactccaagaacctcaagaccgccctcat
ccattcgaccgcaacctgctcgtcgccgacccccgcgttgcgagcccaagaagttcggtg
gaggtgccgctcgattccagaagttatcgttga
>Cervir1 333 bp
aaggccgttcaaactttcggcaaaaagaaggtcggtcgccgtggatccacatcaacccga
tctccagcccgagatcgcttcaaggtgtacgagcccgtcctcgttgccgggctttgacgt
tcgcgtgcgcgtaaagggtggtggacacactcgcagcgccatccgtcaggcatcgcgaag
gcagttgtcgcctactacgcgaagtacctcgaacagcgccctgatcaagaagaagctggt
cgttacgatcggtcacttttgattgcggaccccagagagcagagccgaagaagttcggtg
gtggtgccgtgcgcaggcagaggt---------
>Chafi1 333 bp
caggcagttcaggtgttcggcaagaagaagaaccgtcgcaagggatcagggtcaacccgc
ttttgcccccgagattgggcgaagctttacgagcccgtcctcatcctcggaagttgacat
ccgcgtccgcgttaccggtggtggtcacactcgcagtgcgacgcgccaggcattgccaag
gccattgtcgcctactacgccaagtacatcgaactccaagaacctcaagaccgctcttat
ccattcgaccgcaacctgctagtcgccgacccccgcgttgcgagcccaagaagttcggtg
gaggtgccgtgcggttccagaagttatcgttga
>Chafu1 333 bp
caggcagttcaggtattcggcaagaagaagaaccgtcgcaagggatccgggtcaaccccc
ttttgccccagaaatcgggcgaagctctacgagcccgtcctcattctcggaagttgatat
tcgcgtccgggtcgctggtggtggtcacactcccagtgcgacgcgccaggcattgccaag
gccattgtctcctactacgccaagtacatcgaactcgaagaacctcaagaccgccctcat
ccattcgaccgtagcctccttgtggccgacccgagcgttgcgagcccaagaagtttggtg
gaggtgccgtgcggttccagaagttaccgttga
>Chagl_1 333 bp
caggcagttcaggtgttcggcaaaaagaagaaccgtcgcaagggatccgggtcaacccgc
ttttgcccccgagatcgggcgaagctctacgagcccatcctcattctcggaagtagacat
ccgcatccgcgttaccggtggtggacacactcgcagcgcgacgcgccaggcattgccaag
gccattgtcgcctactacgccaagtacatcgaactccaagaacctcaagaccgctcttat
ccattcgaccgcaacctcctagtcgccgacccccgcgttgcgagcccaagaagtttggtg
gaggtgccgtgcggttccagaagttatcgttga
>Chain1 333 bp
ccgtcagtacagtgcttcggcaagaagaagaa-------aagggatcaaggtcaaccccc
ttttggcgccgagctcgcgccaagctctacgagcctctcctcgtgctcggaagttgacat
ccgcgtccgtgttgccggtggtggtcacactcgcagcgccgtccgccaagcgtcgccaag
tccattgtcgcctactatgcgaagtacgtcgaactccaagaacctaaaggccgccctcgt
caattcgaccgtaccctgctcgttgccgacccccgcgatgcgagcccaagaagtttggag
gcggtgccgcgcgattccagaagttaccgttga
>Chalo1 333 bp
cagagtgtacaatgcttcggcaagaagaagaccggttgcaaagggttaaggtcaatcccc
tgtccaacctgagatcgattcaaggtctacgaacctctcctcatcgtcggaaattgatat
ccgcgtccgagtcactggtggtggacacactctcaacgccatccgtcaagcatctccaag
tctattgtcgcctactaccagaagttcgtcgaactccaagaacttgaagcagtccctagt
tcatacgaccgaacgctgctggttgcggataacagcgatgcgagcctaagaagtttggag
gtggtgcagagcgataccaaaagttaccgttaa
>Chame1 333 bp
caggcagttcaggtgttcggcaagaagaagaaccgtcgcaagggatcagggtcaaccctc
ttttgcccccgagatcgggcgaagctttacgagcccatcctcatcctcggaagttgacat
ccgcgtccgggttaccggtggtggtcacactcgcagtgcgacgcgccaggcattgccaag
gccattgtcgcctactacgccaagtacatcgaactccaagaacctcaagaccgctcttat
ccattcgaccgcaacctgctagtcgccgacccccgcgttgcgagcccaagaagttcggtg
gaggtgccgtgcggttccagaagttaccgttga
>Chicu1 333 bp
caatccgtccagacttttggcaagaaaaaggtctgttgcaagggattcgcatcaacccca
tgtcgagccccaggtcgtctcaaggcttacgaacctattctcgtctgcgtacgtcgacat
ccgcgtcaaagtcaccggtggtggtcacactcgcaacgctgttcgccaggcctcgcacgg
gccgtcgttgcctacacctccaagtacgccgaactccgcaa----------gaccctcat
cgctacgaccgcacccttttgatcgccgacccgcgagatgcgaacccaaaaaatttggtg
gtggtgccgcgcgttaccaaaaattaccgatag
>Claba1 333 bp
cagagtgtacagtgcttcggcaagaagaagaccggtcgcaagggatcaaagtcaaccctc
tgttcaaccagaaatcgatataaggtctacgagcccctgctgatagttggaaattgacat
ccgtgtccgtgtcacaggcggtggtcacactcccagcgctatccgccaggcatctcgaaa
tccattgtcgcctactaccagaaattcgtcgaacaccaaaaacttgaagcaggcgctggt
ccatacgatcgtacactactagtggcggataacagcggtgtgagccgaagaaatttggag
gtggtgcagagcggtaccaaaagttatcgttaa
>Clabul1 333 bp
caggccgtccaggttttcggcaagaagaagaaccgttgcaagggatccgtgtcaaccccc
ttttgctcctgagattgggcaaagctctacgagcccatcctcattctcggaagttgatat
ccgcgtccgggttgctggtggtggtcacactcgcagcgccgtgcgtcaggccttgccaag
gctattgtctcctactacgccaagtacattgaactccaagaacctgaagaccgccctcat
ccattcgaccgcagcctgctcgtcgccgatccccgcggtgcgagcccaagaagtttggcg
gaggtgccgctcgattccagaagttatcgttaa
>Claca1 333 bp
cagagtgtacagtgcttcggcaagaagaagaccagtcgcaaagggtcaaagtcaatcccc
tgttcaacctgaaatcgcttcaaggtctacgagcccctcctgatcctcggcgcttgacat
ccgggtccgcgtcactggcggcggccacactcgcaacgccatccgccaggcatcgccaag
tcgatcgtggcttactaccagaaatacgtcgaacaccaagaacctgaagcaggcgctggt
gcatatgatcgtacgttactggttgcggacaacagcggtgtgagcccaagaagtttggtg
gtggcgcagggcggtatcaaaaattatcgttga
>Clael1 333 bp
cagagcgtgcaatgcttcggcaagaagagaacctgtcgc-----gtcaaggtcaaccctc
tgtccagcccgagatcgattcaaggtctacgagcccatcctcgtcctcggaagttgacat
ccgtgtccgcgtcaacggtggtggacacactcccagcgccatccgccaagcatcgccaaa
tccatcatcgcctactaccaaaagtacgtcgaactcgaagaacctcaagcaggccctcgt
ccatacgaccgcacactgctcgttgccgacaacagcggtgcgagcccaagaagttcggcg
gtggtgccgcgcggtaccagaagttaccgttaa
>Clagr3 333 bp
cagagtgtgcagtgcttcggcaagaagaagacctgtcgcaaagggtaaaagtgaatcccc
tacccagcctgaaattgcttcaaggtctacgaacccctcctcatagtcggaaattgacat
ccgcgtccgcgtaaccggcggcggtcacactcccaacgccattcgccaagcatcgctaaa
tcaatcgttgcatactaccagaaatatgtggaacgcgaagaatctgaagcaggcgcttgt
gcatatgatcggacgttgctggtggcggataacagcggtgtgaaccgaagaaatttggtg
gtggagcagagcgataccaaaagttatcgttag
>Claim1 333 bp
cagagtgtacagtgcttcggcaagaagaagaccggtcgcaagggatcaaagtcaaccctc
tgtccaaccggaaatcgctacaaggtctacgagccgctcctgattgtcggaaattgacat
ccgtgtccgtgtcaccggtggtggtcacactcccagcgccatccgccaggcatcgcaaaa
tcaatcgtcgcttactaccagaaattcgtcgaacacgaaaaacttgaagcaggccttggt
gcatacgaccgcacgctcctggtggccgataacagcggtgtgagcccaagaagtttggtg
ggggcgcagagcggtaccaaaagttatcgttga
>Claps1 333 bp
cagagtgtacagtgcttcggcaagaagaagaccggtcgcaagggatcaaagtcaaccctc
tgttcaaccggaaatcgttacaaggtctacgagccgctgctgatagttggaaattgacat
ccgtgtccgtgtcacaggcggtggtcacactcccagcgctatccgccaggcatctcgaaa
tccattgtcgcttactaccagaaattcgtcgaacacgaaaaacctgaagcaggcgctggt
ccatacgatcgtacactactagtggcggacaacagcggtgtgagccgaagaagtttggtg
gtggtgcagagcggtaccaaaagttatcgttaa
>Claye1 333 bp
cagagcgtacagtgcttcggcaagaagaagaccagtcgcaaagggtcaaggtcaatcccc
tgtccaacctgaaatcgcttcaaggtctacgaacccatcctgatccttggcgcttgacat
ccgcgtccgcgtcacaggcggcggccacactcgcaatgccattcgccaggcatcgccaag
tccatcgtggcttactaccagaaatacgtcgaacaccaagaacctgaagcaggcgctagt
gcatatgatcgtacattactcgttgcggacaacagcggtgtgagcccaagaagtttggcg
gtggcgccgggcggtaccagaaattatcgttga
>Cloaq1 333 bp
caaagcgtgcaatgcttcggcaagaagaagacccgtcgcaaaggatcaaggtcaacccca
tgtgcagcctgagatagcttcaaagtctacgagcccgtcctgatcctcggaagttgacat
ccgagtccgcgtctcaggcggaggccacactcgcaacgccatccgccaagcatcgccaaa
tccatcatcgcctactaccagaaatacgtcgaactccaagaacctcaagcaggcgctggt
ccatacgaccgaacgctgctcgtcgccgacaacagcggtgcgagcccaagaagttcggcg
gtggtgccgtgcggtaccaaaagttaccgttaa
>Cloro1 333 bp
cagcgtgtgcaatgcttcggcaagaagaagacctgtcgcaagggatcaaggtcaatcctc
tatccagcccgagatcgcttcaaggtctacgagcccctcctcgttgttggaagttgacat
ccgtgtccgcgtcaccggcggtggtcacactcccagcgccatccgtcaggcatcgccaag
tccctgatcgcctactaccagaagtacgtcgaactccaagaacctcaagcaggctcttgt
ccattcgaccgtaccctcctcgtcgccgataaccgcgttgcgagcccaagaagttcggtg
gtggtgccgtgcgtttccagaagttaccgataa
>Cocba1 333 bp
caaagcgttcagtgcttcggcaagaagaagaccagttgcaatggatcagagttaaccctc
tgttcagcccgagatcggttcaaggtctacgagcctctcctcgtcgttggaagttgacat
tcgcgtccgagtcactggcggtggtcacactcccagcgccatccgtcaagcatcgcaaag
agcatcgtcgcttactatcagaaattcgtcgaacgccaagaatctgaaggctgctctcgc
acattcgaccgaacactcctcgtcgccgacaaccgagatgtgaacccaagaagtttggtg
gtggcgccgtgcgataccaaaagttaccgttaa
>Cocca1 333 bp
cagagtgtgcaatgcttcggcaagaagaagacctgtcgcaaggggtcaaggttaaccctc
tatccagcccgaggttgattcaaggtctacgagcccatcctgatcctcggaagttgacat
ccgcgtccgcgtctctggtggtggtcacactcgcaacgccatccgccaagcattgccaaa
tccatcatcgcctactaccaaaagtacgtcgaactccaagaacctcaagcaggccctcat
tcatacgaccgcacactgctcgttgccgacaacagcggtgcgagcccaagaagttcggtg
gtggtgccgcgcggtaccagaagttaccgttaa
>CocheC4_1 333 bp
cagagtgtgcaatgcttcggcaagaagaagacctgtcgcaaggggtcaaggttaaccctc
tatccagcccgaggttgattcaaggtctacgagcccatcctgatcctcggaagttgacat
ccgcgttcgcgtctctggtggtggtcacactcgcaacgccatccgccaagcattgccaaa
tctatcatcgcctactaccaaaagtacgtcgaactccaagaacctcaagcaggccctcat
tcatacgaccgcacactgctcgttgccgacaacagcggtgcgagcccaagaagttcggtg
gtggtgccgcgcggtaccagaagttaccgttaa
>CocheC5_3 333 bp
cagagtgtgcaatgcttcggcaagaagaagacctgtcgcaaggggtcaaggttaaccctc
tatccagcccgaggttgattcaaggtctacgagcccatcctgatcctcggaagttgacat
ccgcgttcgcgtctctggtggtggtcacactcgcaacgccatccgccaagcattgccaaa
tctatcatcgcctactaccaaaagtacgtcgaactccaagaacctcaagcaggccctcat
tcatacgaccgcacactgctcgttgccgacaacagcggtgcgagcccaagaagttcggtg
gtggtgccgcgcggtaccagaagttaccgttaa
>Cocim1 333 bp
ccaagcgtgcaatgcttcggcaagaagaagacctgtcgcagaggatcaaagtgaacccga
tgtccaaccagaaatcgattcaaggtctacgaacccctcctcatagtcggaagttgatat
ccgcgtccgtgtcaccggtggtggtcacactcccagtgccattagacaagcatcgccaag
gctttaatcgcctactaccagaaatacgtcgaactctaagaacctcaagcaggcctttgt
tcattcgatagaacccttcttgttgccgataacagcgggctgaaccaaagaagttcgg--
--ggtgccgtgcgtttccagaaattaccgttaa
>Coclu2 333 bp
cagagtgtgcaatgcttcggcaagaagaagacctgtcgcaaggggtcaaggttaaccctc
tatccagcccgagatcgattcaaggtctacgagcctatcctgatcctcggaagttgacat
ccgcgttcgcgtctccggtggtggtcacactcgcaacgccatccgtcaagcattgccaag
tccatcatcgcctactaccaaaagtacgtcgaactccaagaacctcaagcaggccctcat
ccatacgaccgcacacttctcgttgccgacaacagcggtgcgagcccaagaagttcggtg
gtggtgccgcgcggtaccagaagttaccgttaa
>Cocmi1 333 bp
cagagtgtgcaatgcttcggcaagaagaagacctgtcgcaaggggtcaaggttaaccctc
tatccagcccgaggttgattcaaggtctacgagcccatcctgatcctgggaagttgacat
ccgcgtccgcgtctctggtggtggtcacactcgcaacgccatccgccaagcattgccaaa
tccatcatcgcctactaccagaagtacgtcgaactccaagaacctcaagcaggccctcat
ccatacgaccgcacactgctcgttgccgacaacagcggtgcgagcccaagaagttcggtg
gtggtgccgcgcggtaccagaagttaccgttaa
>Cocsa1 333 bp
cagagtgtgcaatgcttcggcaagaagaagacctgtcgcaaggggtcaaggttaaccctc
tattcagcccgaggttgattcaaggtctacgagcccatcctgatcctcggaagttgacat
tcgcgtccgcgtctctggtggtggtcacactcgcaacgccatccgccaagcattgccaaa
tccatcatcgcctactaccaaaagtacgtcgaattccaagaacctcaagcaggccctcat
ccatacgaccgcacactgctcgttgccgacaacagcggtgcgagcccaagaagtttggtg
gtggtgccgcgcggtaccagaagttaccgttaa
>Cocst1 333 bp
cagagtgttcaatgcttcggcaagaagaagacccgtcgcaaagggtcaaggtcaacccgc
tgtccagccccaaatcgattcaaggtttacgagcctctcctcacggtcggaaattgatat
cagagttagagtcagcggtggtggacacactcccaacgccatccgtcaagcatcgccaag
tcaatcgtcgcatactaccaaaaatacgtcgaactcaaagctcctcaaggccgccctcgt
tgctacgacagaacactattggttgcagacaacagcgatgtgaaccgaagaagttcggag
gtggtgccgtgcgataccaaaagttaccgttaa
>Cocvi1 333 bp
cagagtgtgcaatgcttcggcaagaagaagacctgtcgcaaggggtcaaggttaaccctc
tatccagcccgaggttgattcaaggtctacgagcccatcctgatcctcggaagttgacat
ccgcgtccgcgtctctggtggtggtcacactcgcaacgccatccgccaagcattgccaaa
tccatcatcgcctactaccaaaagtacgtcgaactccaagaacctcaagcaggccctcat
tcatacgaccgcacactgctcgttgccgacaacagcggtgcgagcccaagaagttcggtg
gtggtgccgcgcggtaccagaagttaccgttaa
>CodFL1790_1 333 bp
caatcagtccagtgctttggcaagaagaagaa-------aaaggctcaaagtcaaccccc
tttcggacccgagatcgccccaagctctacgagcctctcctcattatcggaagttgatat
tcgcgtccgtgtcaccggtggtggtcacactcgcagcgctgtgcgccaggcatcgccaag
gcgatcgttgcctactactccaagtatgttgaactccaagaacctgaaggccgccctcgt
tgcttcgaccgaaccctcctcgtcgccgacccgagcggtgcgagcccaagaagtttggtg
gaggtgccgcgcggttccagaagttaccgttaa
>Colab1 333 bp
cagaccgtccagtgcttcggcaagaagagaacccgttgcaaggggtcaaggtcaaccccc
tgtccagcctgagatcgcttcaaggtctacgagcccctcctcgtccttggaagttgacat
ccgcgtccgcgtcaccggtggtggtcacactcccagcgccatccgtcaggcattgccaag
tccgtcgttgcctactaccagaagttcgtcgaactccaagaacctcaagcaggccctcgt
ccattcgaccgtaccctcctcgtcgccgacaaccgcggtgcgagcccaagaagttcggtg
gtggtgccgctcgattccagaagttaccgttaa
>Colac2 333 bp
cagaccgtccagtgcttcggcaagaagagaacccgttgcaaggggtcaaggtcaaccccc
tgtccagcctgagatcgcttcaaggtctacgagcctctcctcgtccttggaagttgacat
ccgcgtccgcgtcaccggtggtggtcacactcccagcgccatccgtcaggcattgccaag
tctgtcgtcgcctactaccagaagttcgtcgaactccaagaacctcaagcaggccctcgt
ccattcgaccgtaccctcctcgtcgccgacaaccgcggtgcgagcccaagaagttcggtg
gtggtgccgctcgattccagaagttaccgttaa
>Colca1 333 bp
cagagcgtgcagtgcttcggcaagaagagaacccgttgcaaggggtcaaggtcaaccctc
tgtccagcctgagatcgcttcaaggtctacgagcctctcctcgtcctcggaagttgacat
ccgcgtccgcgtcactggcggtggtcacactcccagcgccatccgtcaggcatcgccaag
tcggtcgtcgcctactaccagaagttcgtcgaactcgaagaacctgaagcaggccctcgt
ccattcgaccgcaccctcctcgtcgccgacaaccgcgttgcgagcccaagaagttcggtg
gtggtgccgctcgattccagaagttaccgttaa
>Colce1 333 bp
cagagcgtgcagtgcttcggcaagaagagaacccgttgcaaggggttaaggtcaaccctc
tgtccagcctgagatcgcttcaaggtctacgagccccttctcgtcctcggaagttgacat
ccgcgtccgcgtcaccggtggtggtcacactcccagcgccatccgtcaggcatcgccaag
tcggttgtcgcctactaccagaagttcgtcgaattcgaagaacctcaagcaggccctcgt
ccattcgaccgcaccctcctcgtcgccgacaaccgcggtgcgagcccaagaagttcggtg
gtggtgccgctcgattccagaagttaccgttaa
>Colch1 333 bp
cagagcgttcagtgcttcggcaagaagaagacccgttgcaaggggtcaaggtcaaccccc
tgtccagcctgagatcgcttcaaggtctacgagcccctcctcgtcctcggaagttgacat
ccgcgtccgcgtcaccggtggtggtcacactcccagcgccatccgccaggcatcgccaag
tccgtcgttgcctactaccagaagttcgtcgaactccaagaacctcaagcaggccctcgt
ccattcgaccgcaccctcctcgttgccgacaaccgcggtgcgagcccaagaagttcggtg
gtggtgccgctcgattccagaagttaccgttaa
>Colco1 333 bp
cagaccgtccagtgcttcggcaagaagagaacccgttgcaaggggtcaaggtcaaccccc
tgtccagcctgagatcgcttcaaggtctacgagcccctcctcgtccttggaagttgacat
ccgcgtccgcgtcaccggtggtggtcacactcccagcgccatccgtcaggcattgccaag
tccgtcgttgcctactaccagaagttcgtcgaactccaagaacctcaagcaggccctcgt
ccattcgaccgtaccctcctcgtcgccgacaaccgcggtgcgagcccaagaagttcggtg
gtggtgccgctcgattccagaagttaccgttaa
>Colcu1 333 bp
cagaccgtccagtgcttcggcaagaagagaacccgttgcaaggggtcaaggtcaaccccc
tgtccagcctgagatcgcttcaaggtttatgagcccctcctcgtccttggaagttgacat
ccgcgtccgcgtcaccggtggtggtcacactcccagcgccatccgtcaggcattgccaag
tccgtcgttgcctactaccagaagttcgtcgaactccaagaacctcaagcaggccctcgt
ccattcgaccgtaccctcctcgtcgccgacaaccgcggtgcgagcccaagaagttcggtg
gtggtgccgctcgattccagaagttaccgttaa
>Coler1 333 bp
cagagcgtgcagtgcttcggcaagaagagaacccgttgcaaggggtcaaggtcaaccctc
tgtccagcctgagatcgcttcaaggtttacgagcctctcctcgtccttggaagttgacat
ccgtgtccgcgtcaccggtggtggtcacactcccagcgccatccgtcaggcattgccaag
tccgttgtcgcctactaccagaagttcgtcgaactcgaagaacctcaagcaggccctcgt
ccattcgaccgcaccctcctcgtcgccgacaaccgcggtgcgagcccaagaagttcggtg
gtggtgccgctcgattccagaagttaccgttaa
>Colfa1 333 bp
cagagtgtgcagtgcttcggcaagaagagaacccgttgcaaggggtcaaggtcaaccctc
tgtccagcccgagatcgcttcaaggtctacgagcccctcctcgtcctcggaagttgacat
ccgcgtccgcgtgaccggtggtggtcacactcccagcgccatccgtcaggcattgccaag
tcggttgtcgcctactaccagaagttcgtcgaacagcaagaacctcaagcaggccctcgt
ccattcgaccgcaccctcctcgtcgccgacaaccgcggtgcgagcccaagaagttcggtg
gtggtgccgctcgattccagaagttaccgttaa
>Colfi1 333 bp
cagaccgtccagtgcttcggcaagaagagaacccgttgcaaggggtcaaggtcaaccccc
tgtccagcctgagatcgcttcaaggtctacgagcccctcctcgtccttggaagttgacat
ccgcgtccgcgtcaccggtggtggtcacactcccagcgccatccgtcaggcattgccaag
tccgtcgtcgcctactaccagaagttcgtcgaactccaagaacctcaagcaggccctcgt
ccattcgaccgtaccctcctcgtcgccgacaaccgcggtgcgagcccaagaagttcggtg
gtggtgccgctcgattccagaagttaccgttaa
>Colgo1 333 bp
cagagcgtccagtgcttcggcaagaagagaacccgttgcaaggggtcaaggtcaaccccc
tgtccagcctgagatcgcttcaaggtctacgagcccctcctcgtcctcggaagttgacat
ccgcgttcgcgtcaccggtggtggtcacactcccagcgccatccgtcaggcattgccaag
tccgtcgtcgcctactaccagaagttcgtcgaactccaagaacctcaagcaggccctcgt
ccattcgaccgtacccttctcgtcgccgacaaccgcggtgcgagcccaagaagttcggtg
gtggtgccgctcgattccagaagttaccgttaa
>Colgr1 333 bp
cagagcgtgcagtgcttcggcaagaagagaacccgttgcaaggggtcaaggtcaaccctc
tgtccagcctgagatcgcttcaaggtctacgagcccctcctcgtcctcggaagttgacat
tcgcgtccgcgttaccggtggtggtcacactcgcagcgccatccgtcaggcattgccaag
tcggttgtcgcttactaccagaagttcgtcgaactcgaagaacctcaagcaggctctcgt
ccattcgaccgtaccctcctcgtcgccgacaaccgcggtgcgagcccaagaagttcggtg
gtggtgccgctcgattccagaagttaccgttaa
>Colhig2 333 bp
cagagcgtgcagtgcttcggcaagaagagaacccgttgcaaggggtcaaggtcaaccctc
tgtccagcccgagatcgcttcaaggtctacgagcccctccttgtcctcggaagttgacat
ccgcgtccgcgtcaccggtggtggtcacactcccagcgccatccgtcaggcatcgccaag
tcggttgtcgcctactaccagaagttcgtcgaactcgaagaacctcaagcaggccctcgt
ccattcgaccgcacccttctcgtcgccgacaaccgcggtgcgagcccaagaagttcggtg
gtggtgccgctcgattccagaagttaccgttaa
>Colin1 333 bp
cagagcgtgcagtgcttcggcaagaagagaacccgttgcaaggggtcaaggtcaaccctc
tgtccagcctgagatcgcttcaaggtctacgagcccctcctcgtcctcggaagttgacat
ccgtgtccgcgtcaccggtggtggtcacactcccagcgccatccgtcaggcatcgccaag
tcggttgtcgcctactaccagaagttcgtcgaactccaagaacctcaagcaggccctcgt
ccattcgaccgcactctcctcgtcgccgacaaccgcggtgcgagcccaagaagttcggtg
gtggtgccgctcgattccagaagttaccgttaa
>Collu1 333 bp
cagaccgtccagtgcttcggcaagaagagaacccgttgcaaggggtcaaggtcaaccccc
tgtccagcctgagatcgcttcaaggtctacgagcccctcctcgtccttggaagttgacat
ccgcgtccgcgtcaccggtggtggtcacactcccagcgccatccgtcaggcattgccaag
tccgtcgttgcctactaccagaagttcgtcgaactccaagaacctcaagcaggccctcgt
ccattcgaccgtaccctcctcgtcgccgacaaccgcggtgcgagcccaagaagttcggtg
gtggtgccgctcgattccagaagttaccgttaa
>Collup1 333 bp
cagaccgtccagtgcttcggcaagaagagaacccgttgcaaggggtcaaggtcaaccccc
tgtccagcctgagatcgcttcaaggtctacgagcccctcctcgtccttggaagttgacat
ccgcgtccgcgtcaccggtggtggtcacactcccagcgccatccgtcaggcattgccaag
tccgtcgttgcctactaccagaagttcgtcgaactccaagaacctcaagcaggccctcgt
ccattcgaccgtaccctcctcgtcgccgacaaccgcggtgcgagcccaagaagttcggtg
gtggtgccgctcgattccagaagttaccgttaa
>Colme1 333 bp
cagaccgtccagtgcttcggcaagaagagaacccgttgcaaggggtcaaggtcaatcccc
tgtccagcctgagatcgcttcaaggtctacgagcccctcctcgtccttggaagttgacat
ccgcgtccgcgtcaccggtggtggtcacactcccagcgccatccgtcaggcattgccaag
tccgtcgttgcctactaccagaagttcgtcgaactccaagaacctcaagcaggccctcgt
ccattcgaccgtaccctcctcgtcgccgacaaccgcggtgcgagcccaagaagttcggtg
gtggtgccgctcgattccagaagttaccgttaa
>Colna1 333 bp
cagagcgtgcagtgcttcggcaagaagagaacccgttgcaaggggtcaaggtcaaccctc
tgtccagcctgagatcgcttcaaggtctacgagcccctcctcgtcctcggaagttgacat
ccgcgtccgcgttaccggtggtggtcacactcccagcgccatccgtcaggcatcgccaag
tcggttgtcgcttactaccagaagttcgtcgaactcgaagaacctcaagcaggccctcgt
tcattcgaccgcaccctcctcgtcgccgacaaccgcggtgcgagcccaagaagttcggtg
gtggtgccgctcgattccagaagttaccgttaa
>Color1 333 bp
cagagcgtccagtgcttcggcaagaagagaacccgttgcaaggggtcaaggtcaaccccc
tgtccagcctgagatcgcttcaaggtctacgagcccctccttgttctcggaagttgacat
tcgcgtccgcgtcaccggtggtggtcacactcccagcgccatccgtcaggcattgccaag
tctgtcgttgcctactaccagaagttcgtcgaactccaagaacctcaagcaggccctcgt
ccattcgaccgtaccctcctcgtcgccgacaaccgcggtgcgagcccaagaagttcggtg
gtggtgccgctcgattccagaagttaccgttaa
>Colorb1 333 bp
cagagcgttcagtgcttcggcaagaagaagaccggtcgcaaggggtcaaggtcaaccctc
tgtccagcctgagatcgcttcaaggtctacgagcccctcctcgtcctcggaagttgacat
ccgtgtccgcgtcaccggtggtggtcacactcccagcgccatccgccaggcattgccaag
tctgtcgtcgcctactaccagaagttcgtcgaactccaagaacctcaagcaggccctcgt
ccattcgaccgtaccctcctcgtcgccgacaaccgcgctgcgagcccaagaagttcggtg
gtggtgccgctcgattccagaagttaccgttaa
>Colpa1 333 bp
cagaccgtccagtgcttcggcaagaagagaacccgttgcaaggggtcaaggtcaaccccc
tgtccagcctgagatcgcttcaaggtctacgagcccctcctcgtccttggaagttgacat
ccgcgttcgcgtcaccggtggtggtcacactcccagcgccatccgtcaggcattgccaag
tccgtcgttgcctactaccagaagttcgtcgaactccaagaacctcaagcaggccctcgt
ccattcgaccgtaccctcctcgtcgccgacaaccgcggtgcgagcccaagaagttcggtg
gtggtgccgctcgattccagaagttaccgttaa
>Colph1 333 bp
cagagcgtccagtgcttcggcaagaagagaacccgttgcaaggggtcaaggtcaaccccc
tgtccagcctgagatcgcttcaaggtctacgagcccctcctcgtccttggaagttgacat
ccgcgtccgcgtcaccggtggtggtcacactcccagcgccatccgtcaggcattgccaag
tccgtcgtcgcctactaccagaagttcgtcgaactccaagaacctcaagcaggccctcgt
ccattcgaccgtacccttctcgtcgccgacaaccgcggtgcgagcccaagaagttcggtg
gtggtgccgctcgattccagaagttaccgttaa
>Colsa1 333 bp
cagagcgtccagtgcttcggcaagaagagaacccgttgcaaggggtcaaggtcaaccctc
tgtccagcctgagatcgcttcaaggtctacgagcccctcctcgtccttggaagttgacat
ccgcgttcgcgttaccggtggtggtcacactcccagcgccattcgtcaggcattgccaag
tccgtcgtcgcctactaccagaagttcgtcgaactccaagaacctcaagcaggccctcgt
ccattcgaccgtacccttctcgtcgccgacaaccgcggtgcgagcccaagaagtttggtg
gtggtgccgctcgattccagaagttaccgttaa
>Colsi1 333 bp
cagaccgtccagtgcttcggcaagaagagaacccgttgcaaggggtcaaggtcaaccccc
tgtccagcctgagatcgcttcaaggtctacgagcccctcctcgtccttggaagttgacat
ccgcgtccgcgtcaccggtggtggtcacactcccagcgccatccgtcaggcattgccaag
tccgtcgttgcctactaccagaagttcgtcgaactccaagaacctcaagcaggccctcgt
ccattcgaccgtaccctcctcgtcgccgacaaccgcggtgcgagcccaagaagttcggtg
gtggtgccgctcgattccagaagttaccgttaa
>Colso1 333 bp
cagagcgtgcagtgcttcggcaagaagagaacccgttgcaaggggtcaaggtcaaccctc
tgtccagcctgagatcgcttcaaggtctacgagcccctcctcgtcctcggaagttgacat
ccgcgtccgcgtcactggcggtggtcacactcccagcgccatccgtcaggcatcgccaag
tcggtcgtcgcctactaccagaagttcgtcgaactccaagaacctgaagcaggccctcgt
ccattcgaccgcaccctcctcgtcgccgacaaccgcgttgcgagcccaagaagttcggtg
gtggtgccgctcgattccagaagttaccgttaa
>Colsp1 333 bp
cagaccgtccagtgcttcggcaagaagagaacccgttgcaaggggtcaaggtcaaccccc
tgtccagcctgagatcgcttcaaggtctacgagcccctcctcgtccttggaagttgacat
ccgcgtccgcgtcaccggtggtggtcacactcccagcgccatccgtcaggcattgccaag
tccgtcgttgcctactaccagaagttcgtcgaactccaagaacctcaagcaggccctcgt
ccattcgaccgtaccctcctcgtcgccgacaaccgcggtgcgagcccaagaagttcggtg
gtggtgccgctcgattccagaagttaccgttaa
>Colsu1 333 bp
cagagcgtgcagtgcttcggcaagaagagaacccgttgcaaggggtcaaggtcaaccctc
tgtccagcctgagatcgcttcaaggtttacgagcctctcctcgtccttggaagttgacat
ccgtgtccgcgtcaccggtggtggtcacactcccagcgccatccgtcaggcattgccaag
tccgttgtcgcctactaccaaaaattcgtcgaactcgaagaacctcaagcaggccctcgt
ccattcgaccgcaccctcctcgtcgccgacaaccgcggtgcgagcccaagaagttcggtg
gtggtgccgctcgattccagaagttaccgttaa
>Colta1 333 bp
cagaccgtccagtgcttcggcaagaagagaacccgttgcaaggggtcaaggtcaaccccc
tgtccagcctgagatcgcttcaaggtctacgagcccctcctcgtccttggaagttgacat
ccgcgtccgcgtcaccggtggtggtcacactcccagcgccatccgtcaggcattgccaag
tccgtcgttgcctactaccagaagttcgtcgaactccaagaacctcaagcaggccctcgt
ccattcgaccgtaccctcctcgtcgccgacaaccgcggtgcgagcccaagaagttcggtg
gtggtgccgctcgattccagaagttaccgttaa
>Colto1 333 bp
cagagcgtgcagtgcttcggcaagaagagaacccgttgcaaggggtcaaggtcaaccctc
tgtccagcctgagatcgtttcaaggtctacgagcccctcctcgtcctcggaagttgacat
ccgtgtccgcgtcaccggtggtggtcacactcccagcgccatccgtcaggcatcgccaag
tctgttgtcgcctactaccagaagttcgtcgaattcgaagaacctcaagcaggccctcgt
ccattcgaccgcactctccttgtcgccgacaaccgcggtgcgagcccaagaagttcggtg
gtggtgccgctcgattccagaagttaccgttaa
>Coltof1 333 bp
cagagcgtgcagtgcttcggcaagaagagaacccgttgcaaggggtcaaggtcaaccctc
tgtccagcctgagatcgtttcaaggtctacgagcccctcctcgtcctcggaagttgacat
ccgtgtccgcgtcaccggtggtggtcacactcccagcgccatccgtcaggcatcgccaag
tctgttgtcgcctactaccagaagttcgtcgaattcgaagaacctcaagcaggccctcgt
ccattcgaccgcactctccttgtcgccgacaaccgcggtgcgagcccaagaagttcggtg
gtggtgccgctcgattccagaagttaccgttaa
>Colzo1 333 bp
cagagcgtgcagtgcttcggcaagaagagaacccgttgcaaggggtcaaggtcaaccctc
tgtccagcctgagatcgcttcaaggtctacgagcccctcctcgtcctcggaagttgacat
ccgcgtccgcgtcactggcggtggtcacactcccagcgccatccgtcaggcatcgccaag
tcggtcgtcgcctactaccagaagttcgtcgaactcgaagaacctgaagcaggccctcgt
ccattcgaccgcaccctcctcgttgccgacaaccgcgttgcgagcccaagaagttcggtg
gtggtgccgctcgattccagaagttaccgttaa
>ConPMI546 333 bp
cagagcgttgcttgcttcggcaagaagcggacctgttgc-----gtcaaggttaaccccc
tgttgagccttcagttgattcaaggtctacgagcctctcctcgtcgttggaagttgacat
ccgcgttcgcgtcagcggtggtggccacactcgcagcgccgtccgccaggcatcgccaag
gccctggtcgcctactaccagaaatacgtcgaacagcaagaacctcaagcaggccctgac
ccatacgaccgcactctcctcgttgccgacaaccgcgctgcgagcccaagaagttcggtg
gtggcgccgctcgcttccagaagttaccgttaa
>Conioc1 333 bp
cagagcgttgcttgcttcggcaagaagcggacctgttgc-----gtcaaggttaaccccc
tgttgagccctccgtcgcttcaaggtctacgagcctctcctcgtcgtcggaagttgacat
ccgcgtccgcgtcaccggtggtggccacactcgcagcgctgtccgccaggcatcgccaag
gccctggtcgcctactaccagaagtacgtcgaacagcaagaacctcaagcaggccctgac
ccatacgaccgcaccctcctcgttgccgacaaccgcgttgcgagcccaagaagttcggtg
gtggtgccgctcgcttccagaagttaccgttaa
>Conli1 333 bp
cagagcgttgcttgcttcggcaagaagcggacctgttgc-----gtcaaggtcaaccccc
tgttgagccctcagtcgattcaaggtctacgagcctctcctcgtcgttggaagttgacat
ccgcgtccgcgtcagcggtggtggccacactcccagcgccgtccgccaggcatcgccaag
gccctggttgcctactaccagaagtacgtcgaacagcaagaacctcaagcaggccctgac
ccatacgaccgcactctcctcgttgccgacaaccgcgctgcgagcccaagaagttcggtg
gtggcgccgctcgcttccagaagttaccgttaa
>Conlig1 333 bp
cagagcgttgcttgcttcggcaagaagcggacctgttgc-----gtcaaggtcaaccccc
tgttgagccctcagtcgattcaaggtctacgagcctctcctcgtcgttggaagttgacat
ccgcgtccgcgtcagcggtggtggccacactcccagcgccgtccgccaggcatcgccaag
gccctggttgcctactaccagaagtacgtcgaacagcaagaacctcaagcaggccctgac
ccatacgaccgcacgctcctcgttgccgacaaccgcgctgcgagcccaagaagttcggtg
gtggcgccgctcgcttccagaagttaccgttaa
>Corca1 333 bp
cagagcgtgcaatgcttcggaaagaagaagacccgtcgcaagggatcaaggtcaaccccc
tgtccagcccgagatcgcttcaaggtctacgagcccgtcctcatcctcggaagttgacat
ccgcgtccgcgtctccggtggtggtcacactcgcagcgccatccgccaagcatcgcgaag
tccatcatcgcctactaccagaaatacgtcgaactcgaagaacctgaagcaggccctcgt
ccatacgaccgcacactgctcgttgccgacaacagcggtgcgagcccaagaagttcggag
gtggtgccgcgcggtaccagaagttaccgttaa
>Corma2 333 bp
cagagcgtccagtgcttcggcaagaagaagacctgtcgcaagggatcaaggtcaatcctc
tgtccagcctgccgttggtacaaggtctacgagcctctccttgtccttggaagttgacat
ccgtgtccgggtgactggtggtggccacactcccagcgccatccgccaggcatcgccaag
tcccttatcgcctactaccagaagtacgtcgaactccaagaacctcaagcaggccctcgt
ccattcgaccgcactctcctcgttgccgacaaccgcgctgcgagcccaagaagttcggcg
gtggtgccgcgcggtaccagaagttaccgttaa
>Cornip1 333 bp
caaatatttcgagggtttaacaagtacaggacccgttgcaatgggtcattgataaccctc
tttccagcctgccatcggttcaaagtctacgagccgattctgctcctgggaagtcgacat
tcgcgtccgagttaccggtggcggtcacactcccagccagatccgacaggcagcgccgaa
ctttttgttgcctactaccagtgatacgtcgaactcaaagagcctgaagaccactctcgt
gcatacgaccgtactctacttgttgcggacaaccgcgttgcgaggtgaagaagtttggtg
gtggtgccgtgcgataccagaagttaccgttaa
>Corsim1 333 bp
caggcagttcaggtgttcggcaagaagaagaaccgtcgcaagggatcagggtcaaccctc
tttcgctcccgagatcgggcgaagctctacgagcccatcctcctcctcggaagttgacat
ccgcatccgggtcgctggtggtggtcacactcccagcgcgacgcgccaggcattgccaag
gccattgttgcctactacgccaagtacatcgaattctaagaacctcaagaccgctctcat
ccattcgaccgcagcctcctcgtcgctgatcccagcgttgcgagcccaagaagttcggtg
gaggtgccgtgcggttccagaagttaccgttga
>Crypo1 333 bp
cagatggttcagtgcttcggcaagaagcgtaactgtcgcaagggatcaaggtcaaccccc
tgttgagcccgccattgaaccaaggtctacgagcccctcctcgtcgtcggaagttgacat
ccgtgtccgcgtctccggtggtggtcacactctcagcgccgtgcgtcaagcatctccaag
gctttgatcgcctacaaccagaagttcgtcgaacaccaagaacctcaagcaggccctgac
ccattcgaccgtaccctcctcgtcgccgacaaccgcgctgcgagcccaagaaattcggtg
gtggtgccgttcggttccagaagttaccgttaa
>Crypto1 333 bp
cagatggttcagtgcttcggcaagaagcgtaactgtcgcaagggatcaaggtcaaccctc
tgtcgagcccgccattgcaccaaggtctacgagcccctcctggtcgttggaagttgacat
ccgtgtccgtgtctccggtggtggtcacactctcagcgccgtgcgacaagcatctccaag
gccctgatcgcctacaaccagaagttcgtcgaacaccaagaacctcaagcaggccctgac
ccattcgaccgtaccctcctcgttgccgacaaccgcgctgcgagcccaagaagttcggcg
gtggtgccgtgcgattccagaagttaccgttaa
>Cryvi1 333 bp
tcgagcgttcaaactttcggaaaaaagcaaacctggagcaagggatccgtctcgatccct
tgttgaaccgtaagtcatctcaaggtctacgaagccatcttgactgtcggaagttgacat
ccgtctccgagcttccggtggtggtcacgttcccagcgctttgcgacaagcatcgccaag
ggtatcgttgc-tactacgccaagaacgaggacttccgccttgttgaagaaggctttgat
tcatacgaccgaaccttgttggtcgctgaccccagaggatggaacccaagaagttcggtg
gtggtgccgagcggcgacagaaattaccgttaa
>Crywi1 333 bp
tcgaacgttcagactttcggcaaaaagcaagccggatacaaggggtccgtctcaacccca
tatcgagccgtgagtcattgcaagatctacgagcccatcctcaccgtcggaggttgacat
ccgtctccgagtcaagggaggtggtcacgttctcagcgctttgaggcaggcatcgccaag
ggagtcgtcgcgtacttcgccaaaaacgaggacttccgctctcctcaagaaggctttgat
ccatacgaccgaaccctccttgtcgccgatccccgcgtatggagcccaagaagttcggag
gaggagcaggaggccgacagaagataccgttag
>Cylol1 333 bp
cagagcgtgcaatgcttcggcaagaagaagacccgtcgccgtggattaaggtcaaccctc
tgtccagcccgagatcgcttcaaggtctacgagcccctcctggttgtcggaagttgacat
ccgcgtccgcgtcaccggtggtggtcacactcgcagcgctgtccgccaagcatctccaag
tccctcatcgcctactaccagaagttcgtcgaactccaagaacctcaagcaggctctcgt
ccattcgaccgtaccctcctcgtcgccgataaccgcggtgcgagcccaagaagttcggtg
gtggtgccgctcgcttccagaagttaccgataa
>Cypeu1 333 bp
cagatggtccagtgcttcggcaagaagaagacctgtcgcaagggatcaaggtcaaccccc
tgtccaacccgagatcgctttaaggtctacgaaccaatcctcctcctcggcgcttgacat
ccgtgtgcgcgtgactggtggtggccacacagccagtgctatccgccaggcatcggcaag
tccatcgttgcctactaccagaaatacgtcgatcaccaagaacctgaagcaggcgctagt
gcatacgaccgtaccctgctggtcgccgacaacagcggtgcgagcccaagaaattcggcg
gtggcgcagagcggtaccagaaattatcgttaa
>Cytch1 333 bp
cagatggttcagtgcttcggcaagaagaagaactgtcgccagggatcaaggtcaatcctc
tgtcgagcctgccattgaaccaaggtctacgagcccctgctcgttgttggaagttgacat
ccgtgtccgtgtctccggtggtggtcacactctcagcgccatccgacaagcatctccaag
gccctgatcgcctacaaccagaagttcgtcgaacaccaagaacctcaagcaggccctcac
ccattcgaccgtaccctcctcgtcgccgacaaccgcgctgcgaacccaagaagttcggtg
gtggtgccgttcggttccagaagttaccgttaa
>Cytmel1 333 bp
aaggccgttcagacgttcggcaaaaagaaggtcggttgccgtggatccatattaatccca
tctccagcccgagatcggtttaaggtctacgagcccatcctcgttgctactcgttgacat
ccgtgttcgtgtgaaaggtggtggacacactctcagtgccattcgtcaggcatcgccaag
gccgtcgtggcttactatgcgaagtacatcgaatagcgccatgctgaagaagaagttggt
gactacgaccgtaccctactgattgcggatcccagagagcagagccgaagaagtttggtg
gtggtgccgtgcgcaggcagaggt---------
>Daces1 333 bp
cagagcgtgcaatgcttcggcaagaagaagacccgtcgcaaggggtcaaggtcaaccctc
tgtccagcccgagatcgcttcaaggtctacgagcccctcctggttgtcggaagttgacat
ccgcgtccgcgtcaccggtggtggtcacactcgcagcgccgtccgtcaagcattgccaag
tccctcatcgcctactaccagaagttcgtcgaactccaagaacctcaagcaggctcttgt
ccattcgaccgcaccctcctcgtcgccgacaaccgcggtgcgagcccaagaagttcggcg
gtggtgccgtgcgttaccagaagttaccgataa
>Dacma1 333 bp
cagagcgtgcaatgcttcggcaagaagaagacccgtcgcaaggggtcaaggtcaaccctc
tgttcagcccgagatcgcttcaaggtctacgagcccctcctggttgtcggaagttgacat
ccgcgtccgcgtcaccggcggtggtcacactcgcagcgctgtccgtcaagcattgccaag
tccctcatcgcctactaccagaagttcgtcgaactccaagaacctcaagcaggctcttgt
ccattcgaccgcaccctcctcgtcgccgataaccgcggtgcgagcccaagaagttcggtg
gtggcgccgtgcgctaccagaagttaccgataa
>Dacruf1 333 bp
taaattct------------------------ccgtagccgaggattcgcgtcaatcccc
tatgcgccctgagatcgctataagatatatgaacccatattagtgctcggaagatgatat
tcgtgtgcgggtgaagggtggtgggcacgttcccagtgccatccgacaggcatcgccaag
gcaattgtcgcctactatgccaagttcctcgaacagcgcgatgttgaagcaggcgttggt
ttctacgaccgaacgctcctcattgctgacccacgcggatggagccgaagaagttcggtg
gcggtgcagggcgcagacagaggttaaagtc--
>Dactor1 333 bp
ttacccgtgcagacgttcggaaagaagaaggtcggtcgcaaagggtaaaggttaatcctc
tgtccggcccgaaatcgctacaagctctatgagccgatcttagctgccgggtcatgacat
ccgggtgagcgtgaaaggcggaggacatgttcgcagcgcaatccggcaggcatcgcaaaa
gccattgtcgcctactaccacaagaaccatgaatacggccatgctcaagtcgaagctggt
tgatatgatcgtaccttgctcatcgctgacccgagcggatggagccgaagaagtttggag
ggggtgccgtgcgtcggcagaggttaccggtaa
>DalEC12_1 333 bp
caaagcgtccagtgcttcggcaagaagaagacccgtcgcaacggatcaaggtcaaccctc
tgtccagcctgaggttgattcaaggtctacgagcctctcctaatcatcggaagttgacat
ccgcgtccgcgtcaccggcggtggtcacactcgcagcgccgtccgccaggcatctccaag
gccctcatcgcctactaccagaagtacgtcgaacagcaagaacctcaagcaggccctcgt
ccatacgaccgaaccctcctcgtcgccgacaaccgcggtgcgagcccaagaagttcggcg
gtggtgccgcgcgataccagaagttaccgttaa
>DelFL0756_1 333 bp
cagagcgtgcaatgcttcggcaagaagaagacctgtcgcaagggatcaaggtcaacccgc
tgtggagccccagctcgcttcaaggtgtacgagccagttctgatcctcggaagttgatat
ccgcgtgcgcgtcaacggcggtggtcacactcgcagcgccatccgccaagcatcgccaaa
tccatcatcgcgtactaccagaagtacgtcgaacagcaagaacctgaagcaggcgcttgt
ccatacgaccgcacgctgctggtcgccgacaacagcggtgcgagcccaagaagttcggcg
gtggcgccgcgcggtaccaaaagttaccgttaa
>Delco1 333 bp
cagagcgtgcaatgtttcggaaagaagaagacctgtcgcaagggatcaaggtcaacccgc
tgtccagcccgagatcgcttcaaggtctacgagcccgtcctgatcctcggaagttgacat
ccgcgtccgcgtctccggcggtggtcacactcccagcgccatccgtcaagcatcgccaaa
tccatcatcgcctactaccagaagtacgtcgaactccaagaacttgaagcaggcgctcgt
ccatacgaccgtaccctcctcgtcgccgacaacagcggtgcgagcccaagaagttcggcg
gtggtgccgtgcgataccagaaattaccgttaa
>Didex1 333 bp
caatccgttcagtgcttcggcaagaagaggacctgtcgcaagggatcaaggtcaaccctc
tgtccagcccgagatcgcttcaaggtctacgagcccgtcctgatcctcggaagttgacat
ccgcgtccgcgtctccggtggtggtcacactcgcagcgccatccgccaggcatcgccaag
tccatcgtcgcctactaccagaagtacgtcgaactcgaagaacctcaagcaggccctcgt
ccatacgaccgcacactcctcgtcgccgacaacagcggtgcgagcccaagaagttcggcg
gtggtgccgcgcgttaccagaagttaccgttaa
>Didma1 333 bp
caatccgttcagtgcttcggcaagaagaagacctgtcgcaagggatcaaggtcaatcctc
tgtccagcccgagatcgcttcaaggtctacgagcccgtcctgatcctcggaagttgacat
ccgcgtccgcgtcaccggtggtggtcacactcgcagcgccatccgccaggcatcgccaag
tccatcgttgcctactaccagaagtacgtcgaactccaagaacctcaagcaggccctcgt
ccatacgaccgcacactcctcgtcgccgacaacagcggtgcgagcccaagaagttcggtg
gtggtgccgcgcgctaccagaagttaccgttaa
>Elsamp1 333 bp
caatcagtccaatgcttcggcaagaagaagaccggtcgcaaggggtcaaggtcaacccgc
tgttgagccgcagattggttcaaggtgtacgagcctttgttgattttgggaagttgacat
ccgcgtccgcgtctccggaggtggtcacacagccagcgcgataagacaggcattgccaag
tcgattgtcgcctactaccagaagttcgtcgaactccaagaacctcaagcaggccctcgt
ccatacgaccgcacactcctcgtcgctgacaacagcgatgcgagccaaagaagttcggtg
gtggtgccgtgcggtaccagaagttaccgttaa
>Elyde1 333 bp
cagagtgtccaatgcttcggcaaaaagaagacctgtcgcaaaggatcaaggtcaacccgc
tgtccaacccaaggtcaattcaaggtctacgaggccgttctcactgtcggaaattgatat
ccgagttcgagtcagcggtggtggacaagttcccagcgccatccgtcaggcatcgcaaag
tcaatcgtcgcctactaccagaaatacatcgaactcgaagctcctcaaggctgcccttgt
cgctatgacagaactctattggttgcagacaacagcgatgtgaacctaagaagttcggag
gtggtgccgtgcgataccaaaagttaccgttaa
>EndpusZ1 333 bp
ccgagcgtgcaatgcttcggcaagaagaagaccagtcgcaaggggtcaaagtcaaccctc
tgttcaaccagaaatcgatttaaggtctacgagccgctcctcatagtcggaaattgatat
ccgagtccgggtcactggtggtggtcatactctcagcgcgatcagacaggcattgcgaag
tcggttgtggcctactaccagaaattcgtcgaatgcgaagaatttgaagcaggcgctcgt
gcatatgacagaacattattggtggcagacaacagagatgcgagccgaagaagtttggtg
gaggtgcagagcggtaccaaaagttaccgctga
>Entma1 333 bp
cgctgcgtttccacattcgacaagtgagagactactggctccggatcaaggtcaaccccc
tgtcgaacccgccgtcggttcaaggtctacgagcccctcctcgtcatcggaagttgacat
ccgggtgcgcgtgaccggtggtggtcagacagccagcgccgtccgacaggcatcagctag
gccttgatcgcctactaccagaaatacgtcgaacagcaagaacctaaaacaagcgcttgt
ccattcgaccgtacgctcctagtcgccgacaaccgcgatgtgaacccaagaaattcggtg
gtggtgccgtgcggtaccagaagttaccgttaa
>Erynec1 333 bp
caaagtgttcaatgctttggcaagaaaaagacctgttgcaagggattaaagtcaatcctt
tgttcaaccagaaatcggttcaaggtgtacgaaccaattttaatagttggaaattgatat
tcgggttcgcgtaactggtggtggacatgttcccaatgcgattcgacaagcatttccaaa
tcgatcgttgcctactaccaaaaattcgtagaattccaaaaatttaaagagatccctcgt
ttttacgatcgaacactattagttgctgacaatagcggtgtgaacctaaaaagtttggag
gtggtgccgagcgataccaaaagttatcgttaa
>EurotioJF033F_1 333 bp
cagagtgtgcagtgcttcggcaagaagaagacctgtcgcaaaggatcaaggtcaaccctc
tgttcaacctgagattgattcaaggtctacgagcctcttttgatcgttggaagttgacat
ccgtgtccgagttaccggtggtggtcacactctcaacgccattcgacaggcatttccaag
tcaattgtcgcttactaccagaaatatgtcgaacaccaagaacctgaagcaagcccttgt
acatacgaccgcacactcctcgttgccgacaacagcgatgcgagcccaagaagttcggtg
gtggtgcagagcgataccaaaagttaccgttaa
>EurotioJF034F_1 333 bp
cagagtgtgcagtgcttcggcaagaagaagacctgtcgcaaaggatcaaggtcaaccctc
tgttcaacctgagattgattcaaggtctacgagcctcttttgatcgttggaagttgacat
ccgtgtccgagttaccggtggtggtcacactctcaacgccattcgacaggcatttccaag
tcaattgtcgcttactaccagaaatatgtcgaacaccaagaacctgaagcaagcccttgt
acatacgaccgcacactcctcgttgccgacaacagcgatgcgagcccaagaagttcggtg
gtggtgcagagcgataccaaaagttaccgttaa
>Eutla1 333 bp
caaagcgtccaaaccttcggcaagaagaagacccgtcgctctgggtcaaggtcaaccctc
tgttcagcccgaggttgattcaaggtctacgagcccctcctcatcgtcggaagttgacat
ccgagttcgcgtcactggtggtggtcacactcccagcgccatccggcaagcattgccaag
ggcctgatcgcctactaccagaaatacgtcgaacagcaagaacctcaagcaggccctcgt
ccatacgaccgcaccctgctagtcgccgacaaccgcggagcgagcccaagaagttcggtg
gtggtgccgtgcgattccagaagttaccgttaa
>Exigl1 333 bp
aacgccgtccagactttcggtaagaagaaggtccgtcgccgcggatccgcatcaacccca
tgtccagcccgagattgctacaaggtgtatgagcccgtgctcgttgtcggaagttgacat
ccgcgtgcgcgtcaagggcggtggacacactcccaacgctatccgccaggcatcgcacgc
gcgctcgtagcctacttcgccaagttctacgaacaacgcgctcatcaagaagcagctcgt
cgctacgaccgtaccctcctcatcgcggacccgagcgcatggagcccaagaagttcggtg
gtggtgccgtgcgcaggcagaggttaccgttaa
>Exoalc1 333 bp
cagagtgtacagtgcttcggcaagaagaagaccagttgcaaaggatcaaggtcaaccctc
tgttcaacccgagatcgcttcaaggtctacgagcctctcctgatcgtcggaagttgacat
ccgcgtccgagtctccggtggtggtcacactcgcagcgccatccgacaggcatcgccaaa
tcgatcgtcgcctactaccagaaatatgtcgaacaccaagaacctgaagcaggccctcgt
ccatacgaccgtaccctcctcgttgccgacaacagcggtgcgagcccaagaagttcggcg
gtggcgcagagcggtaccagaaattatcgttaa
>Exoalc1_J33 333 bp
cagagtgtacagtgcttcggcaagaagaagaccagttgcaaaggatcaaggtcaaccctc
tgttcaacccgagatcgcttcaaggtctacgagcctctcctgatcgtcggaagttgacat
ccgcgtccgagtctccggtggtggtcacactcgcagcgccatccgacaggcatcgccaaa
tcgatcgtcgcctactaccagaaatatgtcgaacaccaagaacctgaagcaggccctcgt
ccatacgaccgtaccctcctcgttgccgacaacagcggtgcgagcccaagaagttcggcg
gtggcgcagagcggtaccagaaattatcgttaa
>Exode1 333 bp
cagagtgtgcagtgcttcggcaagaaaaagaccagtcgcaaaggatcaaggtcaaccccc
tgtccagcccgagatcgattcaaggtctacgagcctctcttgattgtcggaagttgacat
ccgtgttcgagtcaccggtggtggccacactcgcaatgccatccgacaagcatctccaag
tccatcgtcgcctactaccagaaattcgtcgaacaccaagaacctgaagcaggcccttgt
ccatacgaccgaacgctcctggttgccgacaacagcggtgcgagcccaagaagtttggtg
gtggtgcagagcgataccagaaattaccgttaa
>Exome1 333 bp
cagagtgtacagtgcttcggcaagaagaagaccagttgcaagggatcaaggtcaatcctc
tgtccagcccgaaattgattcaaggtctatgagcctcttctagttgtcggaaattgacat
ccgcgtccgcgtcaccggcggtggtcacactcccagtgccatccgacaagcatctccaaa
gccctcgtcgcctactaccagaaatacgtagaacaccaagaacctgaagcaagctctcgt
ccatacgatcgtacacttctcgtcgccgataacagcggtcggagcccaagaagttcggtg
gtggcgcagagcgataccaaaaattaccgttaa
>Exool1 333 bp
cagagtgtgcagtgcttcggcaagaaaaagaccggtcgcaagggattaaggtcaatcctc
tgtgcaacccgagatcgcttcaaggtctacgaacctgtcctcatcgttggaagttgacat
ccgtgtccgagtcaccggtggtggtcacactcccagcgccatccgacaggcatcgccaag
tcaatcgtcgcctactaccagaaatacgtcgaacaccaagaacctgaagcaagcccttgt
tcatacgaccgcacactgctcgttgccgacaacagcggtgcgaacccaagaaattcggcg
gtggtgcagagcgataccagaaattaccgttaa
>Exosi1 333 bp
cagagtgtgcagtgcttcggcaagaagaagacctgtcgcaaaggatcaaggtcaatcctc
tgttcaacctgagatcgattcaaggtctacgagcctctcctgattgttggaagttgacat
ccgtgtccgagtgactggtggtggtcacactcccagcgccatccgacaggcattgctaag
tcaatcgtcgcctactaccagaaatatgtcgaacaccaagaacttgaagcaagcccttgt
acattcgaccgaacacttctcgttgccgataacagcgatgcgagcccaagaaattcggtg
gtggtgccgttcgattccagaaattaccgttaa
>Exosp1 333 bp
cagagtgtgcagtgcttcggcaagaaaaagaccagtcgcaagggatcaaggtcaaccctc
tgtgcaacccgagatcgcttcaaggtctacgagcctatcctgatcatcggaagttgacat
ccgtgtccgagtcaccggtggtggtcacactcccagcgccatccgacaggcatcgcaaag
tcaattgtcgcctactaccagaaatacgtcgaacgccaagaacctgaagcaagcccttgt
tcatacgaccgcacactgctcgttgccgacaacagcggtgcgaacccaagaaattcggtg
gtggtgcagagcgataccagaaattaccgttaa
>Exoxe1 333 bp
cagagtgtgcagtgcttcggcaagaagaagaccagtcgcaaaggatcaaggtcaacccgc
tgtccagcctgagatcgatacaaggtctacgaacccctcttgattgttggaaattgatat
ccgcgttcgagtcaccggtggtggtcacactctcagtgctatccgacaggcatctccaag
tcaatcgtcgcttactatcagaaatatgtcgaacaccaagaacttgaagcaagcgcttgt
ccatacgaccgcacactgctcgttgccgacaaccgcggtgcgaacccaagaaattcggtg
gtggtgcagagcgataccagaaattaccgttaa
>Flafl1 333 bp
aaggccgtacagactttcggcaaaaagaaggtcggttgccgaggattcacatcaatccaa
tctgcaacccgaaatcgtttcaaggtgtacgagcccatactcgtcgctgggctttgatgt
ccgtgttcgcgtcaagggtggtggacacactcacaacgctatccgccaggcattgccaag
gcggtcgttgcgtattacgccaagtacatcgaacagtgcgctgctcaagaagaagttggt
cgctatgatcgtacattgttgatcgcagatcctagagagcggagcccaagaagtttggtg
gtggtgccgtgcgcaggcagaggt---------
>Fonmo1 333 bp
cagagtgtacagtgcttcggcaagaagaagaccggttgcaagggatcaaagtcaaccctc
tgtccagccggaaatcgttacaaggtctacgagccactcctgattgtcggaaattgacat
ccgcgtccgcgttaccggtggtggtcatactctcagcgccatccgccaagcatctcgaaa
tcaatcgtcgcttactaccagaaattcgtcgaacacgaagaacttgaaacaggctctggt
gcatacgatcgtacactcctggttgccgataacagcggtgtgagcccaagaagtttggtg
ggggtgcagagcggtaccaaaagttatcgttga
>Fonmu1 333 bp
cagagtgtacagtgcttcggcaaaaagaagacctgtcgcaagggattaaagtcaaccctc
tgttcaaccggaaatcgctacaaggtctacgagccgctcctgattgtcggaaattgacat
ccgcgttcgtgtcaccggcggtggtcacactcccagcgctatccgccaggcatctcgaaa
tcaatcgtcgcttactaccagaagttcgtcgaacacgaaaaacttgaagcaagccctcgt
gcatacgaccgtacactactggtggccgataacagcggtgtgaaccgaagaagtttggtg
gtggtgcagagcggtaccaaaagttatcgttaa
>Fonnu1 333 bp
cagagtgtacagtgcttcggcaagaagaagaccggttgcaagggatcaaagtcaaccctc
tgtccagccggaaatcgttacaaggtctacgagccactcctgattgtcggaaattgacat
ccgcgtccgcgttaccggtggcggtcatactctcagcgccatccgccaagcatctcgaaa
tcaatcgtcgcctactaccagaaattcgtcgaacacgaagaacttgaaacaggctctgat
gcatacgatcgtacactcctcgttgccgataacagcggtgtgaacccaagaagtttggtg
gcggtgcagagcggtaccaaaagttatcgttga
>Fusco1 333 bp
cagtcagtgcagtgttttggtaaaaagaagacccgttgccgcggatcaaggtcaatcctc
tgtccagcccgagatcgcttcaaggtctacgagcctcttctcgttgttggaagttgacat
cagatgccgcgtgtcagggggtggccatac-atcagtgccatccgacaggcatcgccaag
tccctgatcgcctactaccagaaatttgtcgaactccaagaacctcaagcaggctctcgt
ccattcgaccgaaccctcctcgttgccgacaaccgcgatgcgagcccaagaagttcggtg
gtggtgccgctcgcttccagaagttaccgttaa
>Fuseq1 333 bp
caaagtgtccaatgctttggtaagaagaagacccgttgccgtggatcaaggtcaatcctc
tgtccagcctgagatcgcttcaaggtctacgagcctctcctcgttgttggaagttgatgt
gcgcgtacgcgttgcggggggcggacatgttcccagcgccatccgacaggcatcgccaag
gctctgatcgcctactaccagaagttcgtcgaactccaagaacctgaagcaggctctcgt
ccattcgaccgaaccctcctcgttgccgacaaccgcgttgcgagcccaagaagttcggtg
gtggtgccgctcgtttccagaagttaccgttaa
>Fusfu1 333 bp
cagtcagtgcagtgttttggtaaaaagaagacccgttgccgcggatcaaggtcaaccctc
tgtccagcccgagatcgcttcaaggtctacgagcctctcctcgttgttggaagttgacgt
ccgtgtgagggtgtctggaggtggccatac-atcagtgccatccgacaggcattgccaag
tccctgatcgcctactaccagaagtttgtcgaactctaagaacctcaagcaggctcttgt
ccattcgaccgaaccctcctcgttgccgacaaccgcgatgcgagcccaagaagttcggtg
gtggtgccgctcgcttccagaagttaccgttaa
>Fusgr1 333 bp
aactccgttcagtgcttcggtaagaagaagacctgtcgcaagggatcaaggtcaaccctc
tgtccagcctgagattgcttcaaggtctacgagcctctcctcgttgttggaagttgatgt
gcgcgttagagtatctggaggtggccaggtttctagcgctatccgacaagcatcgccaag
tccctgatcgcctactaccagaagttcgtcgaactccaagaacctcaagcaggctctcgt
ccattcgaccgaaccctcctcgttgccgacaaccgcgttgcgagcccaagaagttcggtg
gtggtgccgtgcgcttccagaagttaccgttaa
>Fusox2 333 bp
cagtcagtgcagtgttttggtaaaaagaagacccgttgccgcggatcaaggtcaatcctc
tgtccagcccgagatcgcttcaaggtctacgagcctcttctcgttgttggaagttgacat
tcgctgccgggtctcagggggtggccatac-accagtgccatccgacaggcatcgccaag
tccctgatcgcctactaccagaagtttgtcgaactccaagaaccttaagcaggctctcgt
ccattcgaccgaaccctcctcgttgccgacaaccgcgatgcgagcccaagaagttcggtg
gtggtgccgctcgcttccagaagttaccgttaa
>FusoxT415 333 bp
cagtcagtgcagtgttttggtaaaaagaagacccgttgccgcggatcaaagtcaatcctc
tgtccagcccgagatcgcttcaaggtctacgagcctcttctcgttgttggaagttgacat
tcgctgccgggtctcagggggtggccatac-accagtgccatccgacaggcatcgccaag
tccctgatcgcctactaccagaagtttgtcgaactccaagaacctcaagcaggctctcgt
ccattcgaccgaaccctcctcgttgccgacaaccgcgatgcgagcccaagaagttcggtg
gtggtgccgctcgcttccagaagttaccgttaa
>Fusoxy1 333 bp
cagtcagtgcagtgttttggtaaaaagaagacccgttgccgcggatcaaggtcaatcctc
tgtccagcccgagatcgcttcaaggtctacgagcctcttctcgttgttggaagttgacat
tcgctgccgggtctcagggggtggccatac-accagtgccatccgacaggcatcgccaag
tccctgatcgcctactaccagaagtttgtcgaactccaagaacctcaagcaggctctcgt
ccattcgaccgaaccctcctcgttgccgacaaccgcgatgcgagcccaagaagttcggtg
gtggtgccgctcgcttccagaagttaccgttaa
>Fusoxys1 333 bp
cagtcagtgcagtgttttggtaaaaagaagacccgttgccgcggatcaaggtcaatcctc
tgtccagcccgagatcgcttcaaggtctacgagcctcttctcgttgttggaagttgacat
tcgctgccgggtctcagggggtggccatac-accagtgccatccgacaggcatcgccaag
tccctgatcgcctactaccagaagtttgtcgaactccaagaacctcaagcaggctctcgt
ccattcgaccgaaccctcctcgttgccgacaaccgcgatgcgagcccaagaagttcggtg
gtggtgccgctcgcttccagaagttaccgttaa
>Fusps1 333 bp
aactccgttcagtgcttcggtaagaagaagacctgtcgcaagggatcaaggtcaaccctc
tgtccagcctgagattgcttcaaggtctacgagcctctcctcgttgttggaagttgatgt
gcgcgttagagtatccggaggtggccaggtttctagcgctatccgacaagcatcgccaag
tccctgatcgcctactaccagaagttcgtcgaactccaagaacctcaagcaggctctcgt
ccattcgaccgaaccctcctcgttgccgacaaccgcgttgcgagcccaagaagttcggtg
gtggtgccgtgcgcttccagaagttaccgttaa
>Fusre1 333 bp
caatccgtgcagtgttttggtaaaaagaagacccgttgccgcggatcaaggtcaaccctc
tgtccagcccgagatcgcttcaaggtctacgagcctctcctcgttgttggaagttgatgt
gcgcgtgagagtcagtgggggaggccatac-atcagtgccatccgacaggcatcgccaag
tccctgatcgcctactaccagaagttcgtcgaactccaagaacctcaagcaggctcttgt
ccattcgaccgaaccctcctcgttgccgacaaccgcgctgcgagcccaagaagttcggtg
gtggtgccgttcgcttccagaagttaccgttaa
>Fusso1 333 bp
cagagcgtgcaatgcttcggcaagaagaagacccgtcgccgtggatcaaggtcaaccctc
tgtccagcccgagatcgcttcaaggtctacgagcccctcctggttgtcggaagttgacat
ccgtgtccgcgtcaccggtggtggtcacactcgcagcgccatccgtcaagcatcgccaag
tccctcatcgcctactaccagaagttcgtcgaactccaagaacctcaagcaggccctcgt
ccattcgaccgaaccctcctcgttgccgacaaccgcgctgcgagcccaagaagttcggtg
gtggtgccgctcgcttccagaagttaccgttaa
>FusspF10_1 333 bp
cagagcgtgcaatgcttcggcaagaagaagacccgtcgccgtggatcaaggtcaaccctc
tgtccagcccgagatcgcttcaaggtctacgagcccctcctggttgtcggaagttgacat
ccgtgtccgcgtcaccggtggtggtcacactcgcagcgccatccgccaagcatcgccaag
tccctcatcgcctactaccagaagttcgtcgaactccaagaacctcaagcaggccctcgt
ccattcgaccgaaccctcctcgtcgccgacaaccgcgctgcgagcccaagaagttcggtg
gtggcgccgctcgcttccagaagttaccgttaa
>FusspF11_1 333 bp
cagagcgtgcaatgcttcggcaagaagaagacccgtcgccgtggatcaaggtcaaccctc
tgtccagcccgagatcgcttcaaggtctacgagcccctcctggttgtcggaagttgacat
ccgtgtccgcgtcaccggtggtggtcacactcgcagcgccatccgtcaagcatcgccaag
tccctcatcgcctactaccagaagttcgtcgaactccaagaacctgaagcaggccctcgt
ccattcgaccgaaccctcctcgtcgccgacaaccgcgctgcgagcccaagaagtttggtg
gtggcgccgctcgcttccagaagttaccgttaa
>FusspF23_1 333 bp
cagagcgtgcaatgcttcggcaagaagaagacccgtcgccgtggatcaaggtcaaccctc
tgtccagcccgagatcgcttcaaggtctacgagcccctcctggttgtcggaagttgacat
ccgtgtccgcgtcaccggtggtggtcacactcgcagcgccatccgtcaagcatcgccaag
tccctcatcgcctactaccagaagttcgtcgaactccaagaacctcaagcaggccctcgt
ccattcgaccgaaccctcctcgtcgccgacaaccgcgctgcgagcccaagaagtttggtg
gtggtgccgctcgcttccagaagttaccgttaa
>Fustr1 333 bp
aactccgtccagtgctttggcaagaagaagacccgttgccgcggatcaaggtcaaccctc
tgtccagcccgagatcgattcaaggtttacgagcctcttctcgtcgttggaagttgacat
cagggtccgagtcaacggcggtggccatgtctatagcgctatccgacaagcatctccaag
tccctgatcgcctactaccagaagttcgtcgaactccaagaacctcaagcaggccctcgt
ccattcgaccgtaccctcctcgttgccgataaccgcgttgcgagcccaagaagttcggtg
gtggtgccgctcgcttccagaagttaccgttaa
>Fustri1 333 bp
aactccgtccagtgctttggcaagaagaagacccgttgccgcggatcaaggtcaaccctc
tgtccagcccgagattgattcaaggtttacgagcctcttctcgtcgttggaagttgacat
ccgcgttagagtgaatggcggtggccatgt-cctagcgccattcgacaggcatctccaag
tccctcatcgcctactaccagaagttcgtcgaactccaagaacctcaagcaggccctcgt
ccattcgaccgtaccctcctcgttgccgataaccgcgttgcgagcccaagaagttcggtg
gtggtgccgctcgcttccagaagttaccgttaa
>Fusve2 333 bp
cagtcagtgcagtgttttggtaaaaagaagacccgttgccgcggatcaaggtcaaccctc
tgtccagcccgagatcgcttcaaggtctacgagcctcttctcgttgttggaagttgacat
ccgatgtagggtctcaggaggtggacatac-ataagtgccatccgacaggcattgccaag
tctctgatcgcctactaccagaagtttgtcgaactccaagaacctcaagcaggctctcgt
ccattcgaccgaaccctcctcgttgccgacaaccgcgatgcgagcccaagaagttcggtg
gtggtgccgctcgcttccagaagttaccgttaa
>Fusven1 333 bp
aactccgttcagtgcttcggtaagaagaagacctgtcgcaagggatcaaggtcaaccccc
tgtccagcctgagatcgcttcaaggtctacgagcctctcctcgttgttggaagttgacat
cagagtgagggtcacgggaggaggtcatgttcccagcgctatccgacaagcatcgccaag
tccctggttgcctactaccagaagttcgtcgaactccaagaacctgaagcaggctctcgt
ccattcgaccgaacccttctcgttgccgacaaccgcgctgcgagcccaagaagttcggtg
gtggtgccgtgcgcttccagaagttaccgttaa
>Gaegr1 333 bp
cagggcgtgcagtgcttcggcaagaagaggacccgtcgcaagggatcaaggtcaacccgc
tgtcgagcccgccacgggtacaaggtctacgagcctctcctggttattggaggtcgatat
ccgcgtccgcgtcaccggtggtggtcacactcgcaacgccgtccgtcaggcatcgccaag
tcgatcgttgcctactaccagaagtatgtcgaacagcaagaacctcaagcaggccctgac
acatacgaccgtacccttctggtcgccgacaaccgcactataggcccaagaagttcggtg
gtggcgccgctcggttccagaagttaccgttaa
>Galinc1 333 bp
aaagccgttcagacattcggtaaaaagaaggccggtggccggggatccgcatcaacccga
tctccagcccgagatcgcttcaaggtgtacgagccggtgctcgtcgcagggcgttgacat
tcgcgtcaaggcgaagggcggtggacacactcacagcgccatccgccaagcatcgcgaag
gccgttgtcgcatactatgcgaaatacgtcgaacagcgcgattctcaagaagaagctcgt
ggctacgaccgctcgctgctgattgcagacccgcgcgcgcagagccgaagaagttcggtg
gtggtgccgtgcgcaggcagaggttaccggtag
>Gelte1 333 bp
caagcggtccaggttttcggcaagaagaagaacggtcgcaagggatcaaggtcaaccccc
ttacgcccccgagatcgggccaagctctacgagcccatccttctcctcggaagttgacat
ccgcctcaaggtctccggtggtggtcacgttctcagtgccgtccgtcaggcattgccaag
gccattgttgcctactacgccaagtacgtcgaactccaagaacctgaagaccgccctcat
ccattcgaccgtactctcctcgtcgccgatcccagcgttgcgagcccaagaagttcggtg
gtggtgccgctcgcttccagaagttaccgttaa
>Glalo1 333 bp
caatccgtccaatgtttcggaaagaagaagacctgtcgcaaggggttaaggtcaaccctc
tgtccaaccagagatcgattcaaggtctacgagcccctcctcattgttggaaattgatat
tcgcgtccgagtcacaggtggtggtcacactcccagcgccatcagacaggcatctccaaa
tcaatcgtcgcctactaccaaaaattcgttgaactccaaaaacttgaagcagcagcttgt
ccatatgaccgaacactgttggttgcggataacagcggtgcgagcctaagaagtttggag
gtggagcagagcgataccaaaagttaccgttaa
>Gloac1 333 bp
cagaccgtccagtgcttcggcaagaagagaacccgttgcaaggggtcaaggtcaaccccc
tgtccagcctgagatcgcttcaaggtctacgagcccctcctcgtccttggaagttgacat
ccgcgtccgcgtcaccggtggtggtcacactcccagcgccatccgtcaggcattgccaag
tccgtcgtcgcctactaccagaagttcgtcgaactccaagaacctcaagcaggccctcgt
ccattcgaccgtaccctcctcgtcgccgacaaccgcggtgcgagcccaagaagttcggtg
gtggtgccgctcgattccagaagttaccgttaa
>Gloci1 333 bp
cagagcgtccagtgcttcggcaagaagaagaccggttgcaaggggtcaaggtcaaccccc
tgtccagcctgagatcgcttcaaggtctacgagcccctcctcgtcctcggaagttgacat
ccgcgtccgcgtcaccggtggtggtcacactcccagcgccatccgtcaggcatcgccaag
tctgtcgtcgcctactaccagaagttcgtcgaactccaagaacctgaagcaggctcttgt
ccattcgaccgtaccctcctcgtcgccgacaaccgcggtgcgagcccaagaagttcggtg
gtggtgccgctcgattccagaagttaccgttaa
>Golci1 333 bp
caaagcgttcagtgcttcggcaagaaaaaaacctgtcgccaaggataaaggtcaatcctt
tgttcaacccgagatcgattcaaaatttacgagccaattctgatagtaggaaattgatat
tcgggttcgagtgactggtggtggacacgttcccaatgctgttagacaggcatttcaaaa
tcaatcgtcgcttattatcagaaatttgtcgaactccaaaaacttaaagcgatctcttgt
tcatacgatagaacattgttagtcgctgataacagcgttgtgaacctaaaaagtttggag
gtggtgccgagcgatatcaaaagttaccgttaa
>Greab1 333 bp
caatccgtccaatgcttcggcaagaaaaagacctgttgccatgggtgaaagtaaaccctt
tgttcagcctgagatcgattcaaggtctacgagcctcttttggtcgtcggaagttgatat
cagagttcgagtgaccggtggtggacacactcccagcgctatccgacaagcatctccaag
tccattgtcgcatactaccagaaattcgtcgaactccaagaaccttaaggccgcgcttgt
cactacgatcgtacccttctggttgctgacaacagcgttgcgagccaaagaagttcggag
gtggtgcagagcgataccaaaagttaccgttaa
>Grocl1 333 bp
gaaactttctggacattcggctaatagaaaacctgtggccagggattaaggtcaaccctc
tgtccagccggagacggcatgaagctttacgagcccgtactggtggtcggaagtt--gat
ccgcgtccgagtctctggaggtggtcacacttaccccgccattcggcaagcatcagcaag
agtctcattgcgtacttccagcggtacgttgaactccaagtcgctgaagcaggccctcgt
ccagacgaccggacgctccttgtcgccgacaaccgcgctgcgagccgaagaagttcggtg
gtggtgcagagcgcttccagaagttaccgttag
>Herpot1_1 333 bp
cagagcgtgcaatgcttcggcaagaagaagacctgtcgcaaagggtcaaggtcaaccccc
tgtccagcccgagatcgcttcaaggtctacgagcccatcctaatcctcggaaattgacat
ccgcgtccgcgtctccggcggcggtcacactcccagcgccatccgccaagcatcgccaaa
tccatcatcgcctactaccagaaatacgtcgaactccaagaacctcaagcaggccctcgt
gcatacgaccgcacactgctcgtggccgacaacagcggtgcgagcccaagaagttcggcg
gtggtgccgcgcggtaccaaaagttaccgttaa
>Hymvar1 333 bp
caaagtgttcagtgcttcggcaagaagaagacctgtcgcaaggggttaaggtcaatcctc
tgttcaacccgaaattgattcaaggtctacgaacccctcctgattgttggaaattgatat
ccgcgtccgggtcactggcggtggacacactcccaacgctatccgacaagcatctcgaaa
tcaattgtcgcctactaccaaaaattcgttgaacagcaagaacttgaagcaagcccttgt
tcatacgaccgaacgctgcttgttgcggacaacagcgatgcgagccaaagaagtttggag
gtggagcagagcgataccaaaaattatcgttaa
>HypCI4A_1 333 bp
caaagcgttcagtgcttcggcaagaagaagacctgtcgctccggatcaaggtcaaccctc
tgtccagcctgagatcgattcaaggtctacgagcccctcctcatcatcggaagttgacat
ccgcgtccgcgtcacaggcggtggtcacactcgcagcgccgtccgccaggcatcgccaag
gccctgatcgcctactaccagaagttcgtcgaacagcaagaacctcaagcaggccctcgt
ccatacgaccgaaccctcctcgtcgccgacaaccgcggtgcgagcccaagaagttcggcg
gtggtgccgcgcgataccaaaagttaccgttaa
>HypCO275_1 333 bp
caaagcgtccagtgcttcggcaagaagaagacctgtcgctccggatcaaggtcaacccgc
tgtccagcctgaggttgattcaaggtctacgagcctctcctcatcatcggaagttgatat
ccgcgtccgcgtctccggtggtggtcacactcgcaacgctgtccgtcaggcatcgccaag
gccctgattgcctactaccagaagttcgtcgaactccaagaatttgaagcaggccctcgt
tcatacgaccgtaccctcctcgttgccgacaaccgcgatgtgagcccaagaagttcggtg
gtggtgccgcgcgataccagaagttaccgttaa
>HypEC38_3 333 bp
caaagcgtccagtgcttcggcaagaagaagacctgtcgctccggatcaaggtcaacccgc
tgtccagcctgaggttgattcaaggtctacgagcctctcctcatcatcggaagttgatat
ccgcgtccgcgtctccggtggtggtcacactcgcaacgctgtccgtcaggcatcgccaag
gccctgattgcctactaccagaagttcgtcgaactccaagaatttgaagcaggccctcgt
tcatacgaccgtaccctcctcgttgccgacaaccgcgatgtgagcccaagaagttcggtg
gtggcgccgtgcgataccaaaagttaccgttaa
>Hyspu1_1 333 bp
caaagcgtgcaatgcttcggaaagaagaagacctgtcgcaaaggatcaaagtcaacccgc
tgtccaacccgagatcgattcaaagtctacgaacccgtcctcatcctcggaaattgacat
ccgagtgcgcgtctcaggcggtggccacactcccaacgccgtccgtcaagcatcgccaaa
tccatcatcgcctactaccaaaaatacgtcgaattccaagaacctgaagcaggcgcttgt
gcatacgaccgtacgctcctcgttgctgataacagcggtgcgagccgaagaagtttggag
gtggtgccgtgcgataccagaaattaccgttga
>Ilyeu1 333 bp
cagagcgtgcaatgcttcggcaagaagaagacccgtcgcaaggggtcaaggtcaaccctc
tgtccagcccgagatcgcttcaaggtctacgagcccctcctggttgtcggaagttgacat
ccgcgtccgcgtcaccggtggtggtcacactcgcagcgccatccgtcaagcattgccaag
tccctcatcgcctactaccagaagttcgtcgaactccaagaacctcaagcaggctctcgt
ccattcgaccgcaccctcctcgtcgccgataaccgcggtgcgagcccaagaagttcggtg
gtggtgccgcgcgcttccagaagttaccgataa
>Ilyrob1 333 bp
cagagcgtgcaatgcttcggcaagaagaagacccgtcgcaaggggtcaaggtcaaccctc
tgtccagcccgagatcgcttcaaggtctacgagcccctcctggttgtcggaagttgacat
ccgcgtccgcgtcaccggtggtggtcacactcgcagcgccatccgtcaagcattgccaag
tccctcatcgcctactaccagaagttcgtcgaactccaagaacctcaagcaggctctcgt
ccattcgaccgcaccctcctcgtcgccgataaccgcggtgcgagcccaagaagttcggtg
gtggtgccgtgcgcttccagaagttaccgataa
>Ilysp1 333 bp
cagagcgtgcaatgcttcggcaagaagaagacccgtcgcaaggggtcaaggtcaaccctc
tgtccagcccgagatcgcttcaaggtctacgagcccctcctggttgtcggaagttgacat
ccgcgtccgcgtcaccggtggtggtcacactcgcagcgccatccgtcaagcattgccaag
tccctcatcgcctactaccagaagttcgtcgaactccaagaacctcaagcaggctctcgt
ccattcgaccgcaccctcctcgtcgccgataaccgcggtgcgagcccaagaagttcggtg
gtggtgccgcgcgcttccagaagttaccgataa
>Irplac1 333 bp
aaggccgttcagactttcggtaaaaagaaggtcggttgccgtggatccacatcaatccga
tctccagcccgagatcgcttcaaggtctacgagcccgtgctcgttgctgggctttgacat
ccgtgttcgtgtgaagggtggtggacacactcgcaacgccatccgccaggcattgccaag
gcggttgtcgcatactacgccaagtacatcgaacagcgcactgctcaagaagaagctggt
cgctatgaccgtactctgttgatcgctgatcccagagagcggagcctaagaagtttggtg
gtggtgccgtgcgcaggcagaggttaccggt--
>Jahaq1 333 bp
cagagcgtgcaatgcttcggcaagaagaagacctgtcgcaaagggtcaaggtcaaccctc
tgtccagcccgagatcgattcaaggtctacgagcccatcctaatcctcggaagttgacat
ccgcgtccgcgtctccggtggtggtcacactcccaacgccatccgccaggcattgccaag
tccatcatcgcctactaccagaaatacgtcgaactccaagaacctgaagcaggccctcgt
ccatacgaccgcacactcctcgttgccgacaacagcggtgcgagcccaagaagttcggtg
gtggtgccgtgcggtaccaaaagttaccgttaa
>Khuory1 333 bp
tcggccgtccagaccttcggaaagaagaagacccggggaaacggatccgcgtcaaccccc
tttcggcgagaagatcgcccca-----tacgagcccctcctggttgccggaacttgacat
ccgcgtccgcgtctccggtggtggtcacgtgcccagcgccgtccgccaggcattgccaag
gccattgtcgcctactacggcaagtacgtcgaactccaagaacctgaaggctgccctcat
caattcgaccgcaccctcctcgtcgccgactcccgcgatccgagcccaagaagttcggcg
gtggtgccgctcgattccagaagttaccgatga
>Lacsu1 333 bp
caaagcgtccaatgttttggcaaaaagaagaccggtcgcaaggggtcaaggtcaaccctc
tgtccaacccgagatcgattcaaggtctacgaacccctcctggttcttggaagttgacat
ccgtgtccgagttaccggtggtggacacactcgcagcgccatccgtcaagcatctccaag
tcaatcgttgcctactaccagaagttcgttgaactccaagaacctcaagcacctcctcgt
cactacgaccgaacactgcttgttgccgataacagcgttgtgagccgaagaagtttggag
gtggtgcagagcgataccaaaagttaccgttaa
>Lashi1 333 bp
caggcagtccaagtttttggcaagaagaagaaccgtcgcaagggatcaaggtgaaccccc
tttcgcccccgaggtcgggccaagctctacgagccgatccttatcctcggaagttgacat
ccgcatcaaggtcaccggtggtggtcacgttcccagtgccgtccgccagac---------
-------ttgcctactacgccaagtttgtcgaactccaagaacctcaagactgccctcat
ccattcgaccgcagtctcctggtcgccgatccccgcgctgcgagcccaagaaattcggcg
gaggtgccgctcgattccagaagttatcgttga
>Lashir1 333 bp
caagcagtccaagttttcggcaagaagaagaaccgtcgcaagggatcaaggtgaacccgc
tttcgcccccgaggtcgggccaaactctacgagccgatcctcatcctcggaagttgatat
ccgcatcaaggtcaccggtggtggtcacgttcccagtgccgtccgccagac---------
-------ttgcctactacgccaagttcgtcgaactccaagaacctcaagactgccctcat
ccattcgaccgcagtctcctagtcgccgatccccgcgctgcgaacccaagaaattcggtg
gaggtgccgctcggttccagaagttatcgttga
>Lasmin1 333 bp
caagcagtgcaagtttttggcaagaagaagaacggtcgccatggatcaaggtcaaccctc
tttcggcactgagatcgggcgaagctctacgagcccgtcctcctcctcggaagttgatat
tcgcgttagagtgaccggtggtggccacgttcgcagtgcggtgcgccaagcatatccaag
gcgatcgttgcctactacgccaaatacgtcgaactccaagaaccttaagaccgcccttat
tcattcgaccgcagcttgctagttgccgatccccgcgctgcgagcccaagaagtttggcg
gaggtgccgttcgattccagaagttatcgttga
>Lasov1 333 bp
caagcagtgcaagtttttggcaagaagaagaacggtcgccatggatcaaggtcaaccctc
tttcggcactgaaatcgggcgaagctctacgagcccgtcctcctcctcggaagttgatat
tcgcgtcagagtgactggtggtggccacgttcgcagtgcggtgcgccaagcatatccaag
gcgatcgttgcctactacgccaaatacgtcgaactccaagaaccttaagaccgcccttat
ccattcgaccgcagcttgctagttgccgatccccgcgctgcgagcccaagaagtttggcg
gaggtgccgttcgattccagaagttatcgttga
>LecAK0013_1 333 bp
cagagcgttgcttgcttcggcaagaagcggacctgtcgc-----gtcaaggtcaaccccc
tgttgagccctccgttgattcaaggtttacgagcctcttctggttgtcggaagttgacat
ccgcgtccgcgtttccggtggtggtcacactctcagcgccatccgccaggcatctccaag
gccctgatcgcctactaccagaagtacgtcgaacagcaagaacctcaagcaggccctgac
ccatacgaccgtaccctcctcgttgccgacaaccgcgttgcgagcccaagaagttcggcg
gtggtgccgtgcgcttccagaagttaccgttaa
>Lepmu1 333 bp
cagagcgtgcaatgcttcggcaagaagaagacctgtcgcaaggggttaaggtcaaccctc
tgtcacccccgacatcgattcaaggtctacgagcccatcctgatcctcggaagttgacat
ccgcgtccgcgtctccggcggtggacacactcgcagcgccatccgtcaagcattgccaaa
tccatcatcgcctactaccaaaagtatgtcgaactcgaagaacctcaagcaggccctcgt
ccatacgaccgcacactgctcgttgccgacaacagcggtgcgagcccaagaagtttggcg
gtggtgccgcgcggtaccagaagttaccgttaa
>Lepor2 333 bp
cagagcgttcaatgcttcggcaagaaaaagacccgtcgcaaagggtcaaggttaaccccc
tgttcagccagagatcgatacaaggtctacgaacccctcctcatcgttggaagttgatat
tcgagttcgcgtcactggtggtggacacactcccagcgccatccgtcaagcatcagcaag
tccatcgttgcctactaccagaagttcgtcgaactccaagaacctgaagcaatcccttgt
cgctacgaccgtacgctgttggtcgcggataacagcgttgcgagccaaagaagttcggag
gtggagcagagcgataccaaaagttaccgttaa
>Leptod1 333 bp
cagagcgttcaatgcttcggcaagaagaagacccgtcgcaaagggtcaaggttaaccccc
tgttcagccagagatcgatacaaggtctacgaacccctcctcatcgttggaagttgatat
tcgagttcgcgtcaccggtggtggacacactcccagcgccatccgtcaagcatcagcaag
tccatcgttgcctactaccagaagttcgtcgaactccaagaacctgaagcaatcccttgt
cgctacgaccgtacgctgttggtcgcggataacagcgttgcgagccaaagaagttcggag
gtggagcagagcgataccaaaagttaccgttaa
>Linth1 333 bp
cagagtgttcagtgcttcggcaagaagaagacccgttgccatggttggatatctatattt
tattgagc---attccggaataaggtttacgagcctctccttatcattggaaattgatat
ccgtgttcgagtgaaaggtggtggccatactctcaatgctgtgcgccaagcattgcaaaa
tcccttattgcctactaccaaaagtacgttgaattctaagaaccttaagcaagccttggt
tgctacgatcgcactctccttgttgccgacaatagcggtgcgagcccaagaagtttgg--
--ggtgccgtgcgataccagaagttaccgttag
>Lizem1 333 bp
caatccgtgcaatgcttcggcaagaagaagacctgtcgcaagggatcaaggtcaaccctc
tgtccagcccgagatcgcttcaaggtctacgagcccgtcctgatcctcggaagttgacat
ccgcgtccgcgtcaccggtggtggtcacactcgcagcgccatccgccaggcattgccaag
tccatcatcgcctactaccagaagtacgtcgaactccaagaacctcaagcaggccctcgt
ccatacgaccgcacactcctcgtcgccgacaacagcggtgcgagcccaagaagttcggcg
gaggtgccgctcggttccagaagttaccgttaa
>Lolmi1 333 bp
cagatggtccagtgcttcggcaagaagcgaaactgttgcaagggatcaaggtcaatcctc
tgttgagcctgcggtcgcaccaaggtctacgagcccctgctggtagtcggaagttgacat
tcgcgttcgcgtctccggtggtggtcacactctcagcgccgtccggcaagcatttccaag
gctctcatcgcctacaaccagaagttcgtcgaacaccaagaacctcaagcaggccctgac
ccattcgaccgtacgctcctcgttgccgatgaccgcgttgcgagcccaagaagttcggtg
gtggtgccgtgcgattccagaagttaccgataa
>Lophiu1 333 bp
cagagtgtccaatgcttcggcaagaagaagacccgtggcaaaggatcaaggtcaacccgc
tgtccagcccgagatcgcttcaaggtctacgagcctatcctcatcctcggaagttgatat
ccgagttcgcgtttctggcggtggacacactcccagcgccatccgacaggcatcgccaag
tcaatcgtcgcatactaccaaaaatacatcgaactccaagaacctcaagcaagccctcgt
ccatacgaccgcaccctcctcgtcgccgacaacagcgctgcgagcccaagaagtttggcg
gtggtgccgtgcgataccagaaattaccggtag
>Lopnit1_1 333 bp
cagagtgtccaatgcttcggcaaaaagaagacctgtcgcaagggatcaaggtcaacccgc
tgtccagcccgcagtcgattcaagatctacgaagccatcctcaccgtcggaagttgatat
ccgagtccgagtcagcggaggtggtcaagttcccagcgccatccgtcaagcatcgccaag
tcaatcgtcgcttactaccagaaatacatcgaactcgaagctccttaaggccgccctcgt
tgctacgacagaacactcttggttgcagacaacagcgatgtgagccaaagaagttcggag
gtggtgccgtgcgataccaaaagttaccgttaa
>Lopnu1 333 bp
cagagcgtgcaatgcttcggcaagaagaagacctgtcgcaaggggtcaaggttaacccgc
tgtccagcccgagatcgcttcaaggtctacgagcccatcctcatcctcggaagttgacat
ccgcgtacgcgtcactggcggtggtcacactcgcagcgccatccgccaagcatcgcgaag
tccatcatcgcctactaccagaaatacgttgaactccaagaacctgaagcaggcccttgt
ccatacgaccgcacactcctcgttgccgataacagcggtgcgagcccaagaagttcggcg
gtggtgccgcgcggtaccaaaagttaccgttaa
>Lorju1 333 bp
cagagtgtacaatgcttcggcaagaagaagacctgtcgcaaagggtcaaggtcaaccctc
tgtccaacccgagatcgattcaaggtctacgagcccctcctcatcgttggaagttgatat
ccgagtcagagttaccggtggtggtcacactcccagcgccatccgtcaagcatctccaaa
tccatcgtcgcatactaccaaaaattcgtcgaactccaagaacctcaagcaagcccttgt
cactacgaccgaacgctgttggttgccgataacagcgttgcgaacctaagaagtttggag
gtggagcagagcgataccaaaagttaccgttag
>Lorma1 333 bp
cagagtgtacaatgcttcggcaagaagaagacctgtcgcaaagggtcaaggtcaatcctc
tgtccaacccgagatcgattcaaggtctacgaacccctcctcatcgttggaagttgatat
ccgagtcagagttaccggtggtggtcatactcccagcgccatccgtcaagcatctccaag
tccatcgtcgcatactaccaaaaattcgtcgaactccaagaacctcaagcaagcccttgt
cactatgaccgaacgcttttggtcgccgataacagcgttgtgagcctaagaagtttggag
gtggagcagagcgataccaaaagttaccgttag
>Macan1 333 bp
caatccgtgcaatgcttcggcaagaagaagacctgtcgcaagggatcaaggtcaaccctc
tgtccagcccgagatcgcttcaaggtctacgagcccgtcctgatcctcggaagttgacat
ccgcgtccgcgttaccggtggtggtcacactcgcagcgccatccgccaggcatcgccaag
gccatcgtcgcctactaccagaagttcgtcgaactccaagaacctcaagcaggccctcgt
ccatacgaccgcacactcctcgttgccgactacagcggtgcgagcccaagaagttcggtg
gtggtgccgcgcggtaccagaagttaccgttaa
>Macpha1 333 bp
cagagcgtccagtgcttcggcaagaagaagaccggtcgcaaagggtcaaggtcaacccgc
tgtcgagccttccatcgcttcaaggtctacgagcctctcctgatcctcggaagttgacat
ccgtgtccgcgtcaccggtggtggtcacactcccagcgccatccgccaggcattgccaag
tcgatcgttgcctactaccagaagtacgtcgaactccaagaacctcaagcaggccctcgt
tcatacgaccgtaccctccttgttgccgacaacagaggtgcgagcccaagaagttcggcg
gtggcgccgtgcgataccagaagttaccgttaa
>Maggr1 333 bp
cagagagtccagtgcttcggcaagaagaagacccgtcgcaagggatcaaggtcaacccgc
tgtcgagcccgccactgatacaaggtttacgagcctcttttggtcatcggaagttgacat
ccgtgtccgcgtcaccggaggtggtcacactcgcagcgcagtccgccaggcatcgccaag
tcgatcgtggcctactaccagaagttcgtcgaacagcaagaacctcaagcaggccctgac
acatacgaccgtacacttcttgttgccgacaaccgcattacaggcccaagaagttcggcg
gtggtgccgctcggttccagaagttaccgttaa
>Magpo1 333 bp
cagggcgtgcagtgcttcggcaagaagaagacccgtcgcaagggatcaaggtcaacccgc
tgtcgagccggcgacgggtacaaggtctacgagcctctcctggttattggaagtcgatat
ccgcgtccgcgtcaccggtggtggtcacactcgcaacgccgtccgccaggcatcgccaag
tcgatcgttgcctactaccagaagtatatcgaacagcaagaacctcaagcaggccctgac
acatacgaccgtaccctgctggtggccgacaaccgcaatgcaggcccaagaagttcggtg
gtggcgccgcgcggttccagaagttaccgttaa
>MarPMI226 333 bp
cagagcgtgcaatgcttcggcaagaagaagacccgtcgccgtggattaaggtcaaccctc
tgtccagcccgagatcgcttcaaggtctacgagccccttctggttgttggaagttgacat
ccgcgtccgcgtcactggcggtggtcacactcccagcgctgtccgccaagcattgccaag
tccctgatcgcctactaccagaagttcgttgaactccaagaacctcaagcaggctcttgt
tcattcgaccgtaccctcctcgtcgccgacaaccgcggtgcgagcccaagaagttcggtg
gtggtgccgtgcgcttccagaagttaccgataa
>Marbr1 333 bp
cagagcgttcaatgcttcggcaagaagaagacccgtcgcaaagggtcaaggttaaccccc
tgttcagccagaaatcgattcaaggtctacgagcctctcctcatcgttggaagttgatat
ccgtgtccgagtcactggtggtggacacactctcagcgccatccgtcaagcatcagcaaa
tcaatcgtcgcatactaccagaagttcgttgaactcgaagaacctgaagcagtccctcgt
ccatacgaccgaaccctgttggttgcagacaacagcgttgcgagcccaagaagtttggag
gtggagcagagcgataccaaaagttaccgttaa
>Melbi2 333 bp
cagagtgttcaatgcttcggcaagaagaagaccggtagcaaagggttaaggtgaaccctc
tgtccaacctgagatcgattcaaggtctacgaacccctcctcatcgtcggaagttgatat
ccgcgtccgagtgactggtggtggacacactctcaacgccatccgtcaagcatctccaag
tccattgtcgcctactaccagaagttcgtcgaactccaagaacttgaagcagtcgctggt
tcatacgaccgaacgctgttggttgcggacaacagcgatgcgagcccaagaagtttggag
gtggtgcagagcgataccaaaagttaccgttaa
>Melpu1 333 bp
caaagcgtgcaatgcttcggcaagaagaagacctgtcgcaaagggtcaaggtcaacccgc
tgtgcagcccgagatcgcttcaaggtctatgagccgatcctaatcctcggaagttgacat
ccgcgtccgcgtctccggcggtggccacactcccaacgcgatccgccaagcattgccaaa
tccatcatcgcctactaccagaaatacgtcgaattccaagaacctcaagcaggcgctcgt
gcatacgaccgcacactgctggtcgccgacaacagcggtgcgagcctaagaagtttggcg
gtggtgccgcgcggtaccaaaagttaccgttaa
>Melsp1 333 bp
cagtcagttcagtgcttcggcaagaagcgaaactgtcgcaagggatcaaggtcaaccctc
tgttgagcctgccattgaaccaaggtctacgagcccttgctcgttgtcggaagttgacat
ccgtgtccgtgtctccggtggtggtcacactcccagcgccatccgacaagcatctccaag
gccctgatcgcctacaaccagaagttcgtcgaacaccaagaacctcaagcaggctctcac
ccattcgaccgtaccctcctcgtcgccgacaaccgcgctgcgaacccaagaagttcggtg
gtggtgccgtgcggttccagaagttaccgttaa
>Melva1 333 bp
cagagcgttcaatgctttggaaagaaaaagaccggtcgcaaagggtaaaggtcaacccac
tgttcaacctgagatcgattcaaggtctacgaacccctcctcgtcgttggaaattgacat
ccgcgtccgagttactggtggtggacacactcccaacgccatccgtcaagcatctccaag
tccatcgtcgcctactaccagaagtacgttgaacagcaagaacttaaagcagtccctggt
tcatacgaccgaacgctgttggttgcggataacagcgatgcgagcctaagaagtttggag
gtggtgcagagcgataccaaaagttaccgttaa
>Micbo1 333 bp
cagagcgtccagtgcttcggcaagaagaagacccgtcgctccggatcaaggtcaaccctc
tctccagcctgaggtcgcttcaaggtctacgagcccgtcctcatcgtcggaagttgacat
ccggatccgggtgaccggtggtggccacactcgcagcgccgttcgccaggcctctccaag
gccctgatcgcctactaccagaagttcgtcgaacagcaagaacctcaagcaggcccttac
acatacgaccgcaccctccttgttgccgacaaccgagatgcgagcccaagaagttcggtg
gtggtgccgctcgattccagaagttaccgttaa
>Micca1 333 bp
cccagcgtgcaatgcttcggcaagaagaagacctgtcgcaagggatcaaggtcaaccctc
tgttaagccagagctcaattcaaggtctacgaacccatcctcatcgtcggaaattgatat
ccgtgtccgcgtcaccggtggtggtcacactcccagcgctatcagacaagcatcgccaag
tcgatagtcgcctactaccagaaattcgttgaactccaagaacctgaagcaagcccttgt
ccatatgaccgaactctcctcgtcgccgataacagcgctgcgagccaaaggtcttcgg--
--ggtgccgcgcgataccagaaattatcgttaa
>Mictr1 333 bp
cagagcgtccaatgcttcggcaagaagaagacccgtcgccgtgggtcaaggttaaccctc
ttgagtatccttgtcggcttcaaggtctacgagcccctcctcatcctcggaagttgacat
ccgcgtccgcgtctccggtggtggccacactctcagtgccatccgccaggcatcgccaag
gccctgatcgcctactaccagaagtacgtcgaactccaagaacctcaagcaggccctcgt
ccattcgaccgcaccctcctcgtcgccgacaaccgcggtgcgagcccaagaagttcggcg
gtggcgcagggcggttccagaagttaccgttaa
>Mictri1 333 bp
cagagcgtccagtgcttcggcaagaagaagacccgtcgctccggatcaaggtcaaccctc
tctccagcctgaggtcgctttaaggtctacgagcccgtcctcatcgttggaagttgacat
ccggatccgggtgtccggtggtggccacactcgcagcgctgtccgccaggcctctccaag
gccctgatcgcctactaccagaagttcgtcgaacagcaagaacctcaagcaggccctcac
acatacgaccgcaccctcctcgtcgccgacaaccgagatgcgagcccaagaagttcggtg
gtggtgccgctcgattccagaagttaccgttaa
>Monha1 333 bp
cagagtgttcaatgcttcggcaagaagaagacctgtcgcaaggggtaaaggtcaacccgc
tgcccagccagagaccgatttaaggtctacgagcccctcctcgttctcggaagttgacat
ccgagttcgcgtcaccggtggtggtcacactcccagcgccatccgtcaggcatcgccaag
tcgattgtcgcctactaccagaagtatgtcgaactcgaagaacttgaaggctgctctcct
acatacgaccgatccctgttggttgccgataacagcggtgcgagccaaagaagttcgg--
--ggtgcagagcgataccagaaattaccgttaa
>Myc59_1 333 bp
aaggccgtccagacattcggcaaaaagaaggtccgtcgccgtggatccgagtcaatccca
tgttcagcccgagatcgtctcaaagtctacgagcccgtgctggtggttgggagttgacat
ccgtgtccgggttaagggtggaggacacactcgcagcgccatccgccaggcatagctaag
gctctagtcgcataccacgccaaatacatcgacacacgccatgttgaagaagactctggt
ggatacgaccgaaccctcttaatcgctgatcctagcggatggagcccaagaaattcggtg
gtggtgccgtgcgcaggcagaggttaccgttaa
>Mycalb1 333 bp
aaggccgtccaaacgttcggcaaaaagaaggtccgtcgccgtggatccgcatcaacccca
tgtccaacccgagatcgtctcaaaatctacgagcccatcctcgttgtcgggagtagacat
ccgtgtccgggtcaagggtggagggcacactcccagcgcgatccgtcaggcattgccaag
gccctcgttgcgtaccacgccaaatacatcgacacacgccatgctcaagaaaaccctggt
cgatatgaccgaaccctcttgatcgctgatcctagcggatggagcccaagaaattcggtg
gtggtgccgtgcgcaggcagaggttaccgttaa
>Mycbel1 333 bp
aaggccgtccagactttcggcaaaaagaaggcccgtcgccgtggatccgtgtcaacccca
tgtccagcccgagatcgtctcaaggtctacgagcctgtgctcgtcgtcgggagttgacat
ccgtgtccgggtcaagggcggaggacacactcccagcgcgatccgccaggcattgccaag
gccctcgtcgcataccacgccaaatacatcgacacacgccatgctgaagaagaccctcgt
cgatacgaccgcaccctcttgatcgccgatcctagcggatggagcccaagaaattcggtg
gtggtgccgtgcgcaggcagaggttaccgttaa
>Myccro1 333 bp
aaggccgtccagactttcggcaaaaagaaggcccgtcgccgtggatccgtgtcaacccca
tgtccagcctgagattgtctcaaggtctacgagcccgtccttgtcgtggggagttgacat
ccgcgtccgggtcaagggaggagggcacactcgcagtgcaatccgccaggcattgccaag
gcactcgtcgcgtaccacgccaaatacatcgacacacgccatgctcaagaaaaccctcgt
tgatacgaccgcacgctcttgatcgcagatcctagcggatggaacccaagaaattcggtg
gtggagccgtgcgcaggcagaggttaccgttaa
>Mycepi1 333 bp
aaggccgtccagactttcggcaaaaagaaggcccgtcgccgcggatccgtgtcaacccca
tgtccagcccgagattgtctcaaagtctacgagcccgttctcgtcgtcgggagttgacat
ccgtgtccgcgtcaagggtggaggacacactcccagcgccattcgccaggcatcgccaag
gccctcgtcgcataccacgccaaatacatcgacacacgccatgctcaagaaaaccctcgt
cgatatgacaggaccctcttgatcgctgatcctagcggatggagcccaagaaattcggtg
gtggtgccgtgcgcaggcagaggttaccgttaa
>Mycfil1 333 bp
aaggccgtccagactttcggcaaaaagaaggcccgtcgccgtggatccgtgtcaacccca
tgtccagcctgaaatcgcctcaaagtctacgagcctattctcgtcgtggggagttgacat
ccgtgtccgggttaagggtggagggcacactcccagcgcgatccgtcaggcattgccaag
gccctcgtcgcataccacgccaaatacatcgacacacgccatgctcaagaaaacactcgt
cgatacgacagaaccctcttgatcgccgatcctagcggatggagcccaagaaattcggtg
gtggtgccgtgcgcaggcagaggttaccgttaa
>Mycgal1 333 bp
aaggccgtccaaacgttcggcaaaaagaaggcccgtcgccgtggattcgcatcaacccca
tgtccagcccgagatcgtctcaaaatctacgagcccatcctcgtcgttgggagtagacat
ccgtgtccgtgtcaagggtggagggcacactcccagtgccatccgtcaggcattgccaag
gccctcgtcgcataccacgcgaaatacatcgacacacgccatgctcaagaaaacactggt
cgatatgaccgaaccctcttgatcgctgatcctagcggatggaacccaagaaattcggtg
gtggtgccgtgcgcaggcagaggttaccgttaa
>Mychae1 333 bp
aaggccgtccagacattcggcaaaaagaaggcctgtcgccgtggatccgcatcaacccca
tgtacagcccgagatcgtctcaaaatctacgagcccatcctcgtcgttgggagtagacat
ccgtgtccgggtcaagggtggagggcacactcccagtgcgatccgccaggcattgcaaag
gccctcgtcgcttaccatgctaaatacatcgacacacgccatgctcaagaaaacactggt
cgatatgaccgaaccctgttgatcgctgatcctagcggatggagcccaagaaattcggtg
gtggtgccgtgcgcaggcagaggttaccgttaa
>Myche1 333 bp
caggcagttcaggtgttcggcaagaagaaaaaccgtcgcaagggatcaaggtcaacccgc
tttcgcccccgagatcgggcgaagctctacgagcccatccttctcctcggaagttgacat
ccgcatccgggtcgctggtggtggtcacactcccagcgcgacgcgccaggcattgccaag
gccattgtcgcttactacgccaagtacatcgaactccaagaacctcaagaccgctctcat
tcattcgaccgcagccttctcgtcgccgaccccagcgttgcgagcccaagaagttcggtg
gaggtgccgtgcggttccagaagttaccgttga
>Mychet1 333 bp
caggcagttcaggtgttcggcaagaagaaaaaccgtcgcaagggatcaaggtcaacccgc
tttcgcccccgagatcgggcgaagctctacgagcccatccttctcctcggaagttgacat
ccgcatccgggtcgctggtggtggtcacactcccagcgcgacgcgccaggcattgccaag
gccattgtcgcttactacgccaagtacatcgaactccaagaacctcaagaccgctctcat
tcattcgaccgcagccttctcgttgccgaccccagcgttgcgagcccaagaagttcggtg
gaggtgccgtgcggttccagaagttaccgttga
>Myclat1 333 bp
aaggccgtccagaccttcggcaaaaagaaggcccgtcgccgtggatccgtgtcaacccca
tgtccagcccgagattgtctcaaggtctacgagccggtgctcgtcgtcgggagttgacat
ccgtgtccgggtcaagggtggaggccacactcccagcgctatccgtcaggcattgccaag
gccctcgtcgcataccacgccaaatacatcgacacacgccatgctcaagaaaacactcgt
cgatacgacagaaccctcttgatcgctgatcctagcggatggagcccaagaaattcggtg
gtggtgccgtgcgcaggcagaggttaccgttaa
>Mycgr3 333 bp
cagagcgtccagtgctttggcaagaagaagacctgtcgcaagggatcaaggtcaaccctc
tgtcgagccacaaattgcttcaaggtctacgagccagttctcatcctcggaaattgacat
ccgcgttcgcgtccgtggtggtggtcacactcgcagcgctatccgtcaggcatcgccaag
agcatcgtcgcctactaccagaagtacatcgaactccaagaacctgaagcaggctctcgt
cgctacgaccgtaccctcctcgttgccgacaacagcgatgcgagccaaagaagttcggcg
gtggtgccgtgcgataccagaagttacagataa
>Mycreb1 333 bp
aaggccgtccagacattcggcaaaaagaaggcccgtcgccgtggatccgcgtcaacccca
tgtccagcctgaaatcgtctcaaagtttacgagcccgtgctggtagttgggagttgacat
ccgtgtccgtgtcaagggtggagggcacactcccagcgccatccgccaggcatcgccaag
gcactggtcgcctaccatgcaaaatacatcgacccacgcgatgttaaagaagactctggt
ggatacgaccgaacgctcttgatcgccgatcctagcggatggagcccaagaaattcggtg
gaggtgccgtgcgcaggcagaggttaccgttaa
>Mycros1 333 bp
aaggccgtccagactttcggcaaaaagaaggcccgtcgccgcggatccgtgtcaacccca
tgtccagcccgagatcgtctcaaggtctacgagcccgtgctcgtcgtcgggagttgacat
tcgcgtccgcgtcaagggtggaggccacactcccagcgctatccgccaggcatcgccaag
gccctcgtcgcataccacgccaagtacattgacacacgccatgctcaagaaaactctcgt
cgatacgacagaaccctcttgatcgctgatcctagcggatggagcccaagaagttcggtg
gtggtgccgtgcgcaggcagaggttaccgttaa
>Mycrub1 333 bp
aaggccgtccagactttcggcaaaaagaaggcccgtcgccgtggatccgtatcaacccca
tgtccagcccgagatcgtctcaaaatctacgagcccattctcgtcgtcgggagtagacat
ccgtgtccgcgtcaagggtggagggcacactcccagtgcgatccgtcaggcattgccaag
gcgctcgtcgcataccacgccaaatacatcgacacacgccatgctcaagaaaacactggt
cgatacgacagaaccctcttgatcgctgatcctagcggatggagcccaagaaattcggcg
gtggtgccgtgcgcaggcagaggttaccgttaa
>Mycsan1 333 bp
aaggccgtccaaacgttcggcaaaaagaaggcccgtcgccgtggattcgcatcaacccca
tgtccagcccgagatcgtctcaaaatttacgagcctatcctcgtcgttgggagtagacat
ccgcgtccgggtcaagggtggaggacacactcccagtgcgatccgccaggcattgcaaag
gccctcgtcgcataccacgcgaaatacatcgacacacgccatgctcaagaagacattggt
cgatacgaccgaaccctcttgatcgctgatcctagcggatggagcccaagaaattcggtg
gtggtgccgtgcgcaggcagaggttaccgttaa
>Mycvit1 333 bp
aaggccgtccagacttttggcaaaaagaaggcccgtcgccgtggatccgcatcaacccca
tgtccagcccgagatcgtctcaaaatctacgagcccattctcgtagtcgggagtagacat
ccgtgtccgcgtcaagggtggtgggcacactcccagtgcgatccgccaggcattgccaag
gccctcgtcgcataccacgcgaaatacatcgacacacgccatgctgaagaaaacactcgt
cgatacgacagaaccctcctgatcgctgatcctagcggatggagcccaagaaattcggtg
gtggtgccgtgcgcaggcagaggttaccgttaa
>Myrin1 333 bp
cagagcgtgcaatgcttcggcaagaagaagacccgtcgccgtggattaaggtcaaccctc
tgtccagcccgaggtcgcttcaaggtctacgagcctttcctggtcgttggaagttgacat
ccgcgtccgcgtcagcggtggtggccacactcgcagcgccatccgtcaagcatcgccaag
tccctcatcgcctactaccagaagttcgtcgaactccaagaacctcaagcaggctctcgt
ccattcgaccgtaccctcctcgtcgccgacaaccgcgctgcgagcccaagaagttcggcg
gtggtgccgtgcgctaccagaagttaccgataa
>Necha2 333 bp
cagagcgtgcaatgcttcggcaagaagaagacccgtcgccgtggatcaaggtcaaccctc
tgtccagcccgagatcgcttcaaggtctacgagcccctcctggttgtcggaagttgacat
ccgtgtccgcgtcaccggtggtggtcacactcgcagcgccatccgtcaagcatcgccaag
tccctcatcgcctactaccagaagtttgtcgaactccaagaacctcaagcaggccctcgt
ccattcgaccgaaccctcctcgtcgccgacaaccgcgctgcgagcccaagaagtttggtg
gtggcgccgctcgcttccagaagttaccgttaa
>Neodi1 333 bp
cagagcgtgcaatgcttcggcaagaagaagacccgtcgcaaggggttaaggtcaaccctc
tgtccagcccgagatcgcttcaaggtctacgagccactcctggttgttggaagttgacat
ccgcgtccgcgtgaccggcggtggtcacactcgcagcgccgtccgtcaagcattgccaag
tccctcatcgcctactaccagaagttcgtcgaactccaagaacctcaagcaggctctcgt
ccattcgaccgtaccctcctcgtcgccgacaaccgcgttgcgagcccaagaagttcggtg
gtggcgccgttcgcttccagaagttaccgataa
>Neora1 333 bp
cagagcgtgcaatgcttcggcaagaagaagacccgtcgcaaggggtcaaggtcaaccctc
tgtccagcccgagatcgcttcaaggtctacgagcccctcctggttgtcggaagttgacat
ccgcgtccgcgtcaccggtggtggtcacactcgcagcgccatccgtcaagcattgccaag
tccctcatcgcctactaccagaagttcgtcgaactccaagaacctcaagcaggctctcgt
ccattcgaccgcaccctcctcgtcgccgataaccgcggtgcgagcccaagaagttcggtg
gtggtgccgcgcgcttccagaagttaccgataa
>Neucr2 333 bp
caagcggtccaggttttcggcaagaagaagaacggtcgcaagggatcaaggtcaaccccc
ttacgcccccgagatcgggccaagctctacgagcccatccttctcctcggaagttgacat
ccgcctcaaggtctccggtggtggtcacgttcccagtgccgtccgtcaggcattgccaag
gccattgttgcctactacgccaagtacgtcgaactccaagaacctgaagaccgccctcat
ccattcgaccgtactctcctcgtcgccgatcccagcgttgcgagcccaagaagttcggtg
gtggtgccgctcgcttccagaagttaccgttaa
>Neucr_trp3_1 333 bp
caagcggtccaggttttcggcaagaagaagaacggtcgcaagggatcaaggtcaaccccc
ttacgcccccgagatcgggccaagctctacgagcccatccttctcctcggaagttgacat
ccgcctcaaggtctccggtggtggtcacgttcccagtgccgtccgtcaggcattgccaag
gccattgttgcctactacgccaagtacgtcgaactccaagaacctgaagaccgccctcat
ccattcgaccgtactctcctcgtcgccgatcccagcgttgcgagcccaagaagttcggtg
gtggtgccgctcgcttccagaagttaccgttaa
>Neucr4830_1 333 bp
caagcggtccaggttttcggcaagaagaagaacggtcgcaagggatcaaggtcaaccccc
ttacgcccccgagatcgggccaagctctacgagcccatccttctcctcggaagttgacat
ccgcctcaaggtctccggtggtggtcacgttcccagtgccgtccgtcaggcattgccaag
gccattgttgcctactacgccaagtacgtcgaactccaagaacctgaagaccgccctcgt
ccattcgaccgtactctcctcgtcgccgaccccagcgttgcgagcccaagaagttcggtg
gtggtgccgctcgcttccagaagttaccgttaa
>Neuhi1 333 bp
caagcggtccaggttttcggcaagaagaagaacggtcgcaagggatcaaggtcaaccccc
ttacgcccccgagatcgggccaagctctacgagcccatccttctcctcggaagttgacat
ccgcctcaaggtctccggtggtggtcacgttcccagtgccgtccgtcaggcattgccaag
gccattgttgcctactacgccaagtacgtcgaactccaagaacctgaagaccgccctcat
ccattcgaccgtactctcctcgtcgccgaccccagcgttgcgagcccaagaagttcggtg
gtggtgccgctcgcttccagaagttaccgttaa
>Neute_mat_a1 333 bp
caagcggtccaggttttcggcaagaagaagaacggtcgcaagggatcaaggtcaaccccc
ttacgcccccgagatcgggccaagctctacgagcccatccttctcctcggaagttgatat
ccgcctcaaggtctccggtggtggtcacgttcccagtgccgtccgtcaggcattgccaag
gccattgtcgcctactacgccaagtacgtcgaactccaagaacctgaagaccgccctcat
ccattcgaccgtactctcctcgtcgccgatcccagcgttgcgagcccaagaagttcggtg
gtggtgccgctcgcttccagaagttaccgttaa
>Nieex1 333 bp
cagagcgtgcaatgcttcggcaagaagaagacctgtcgcaaggggtcaaggtcaaccctc
tgtccagcccgagatcgcttcaaggtctacgagcccctcctcgtcgtcggaagttgacat
ccgcgtccgcgtcaccggtggtggccacactcgcagcgccatccgtcaagcatcgccaag
tccctcatcgcctactaccagaagttcgtcgaactccaagacgctgaagcaggctctcgt
ccattcgaccgcaccctgctcgtcgccgacaaccgcgctgcgagcccaagaagttcggcg
gaggtgccggtcgcttccagaagttaccgataa
>Oidma1 333 bp
cagagtgtgcaatgcttcggcaagaagaagacccgtcgcaaggggtcaaggtcaacccgc
tgtccaacccgagatcgattcaaggtctacgaacccctcctgattgtcggaagttgacat
ccgcgtccgagttaccggaggtggacacactcccagcgccatccgccaggcatcgccaag
tcgatcgttgcatactatcagaagtacgtcgaacagcaagaacttgaagcaggcccttgt
ccatacgaccgaacgctgttggtcgctgataatagcgatgcgagcctaagaagtttggag
gtggtgcagagcgataccaaaagttaccgttaa
>Olipa1 333 bp
tcctccgtccaaacattcggcaagaagaaggtccgtcgccgcggatccgcatcaacccca
tgtgcgccctgaagtagctataaggtgtacgagcccgtgctcgtcgtcggaagttgacat
ccgcgt-cgtgtcaagggtggtggtcatactcccagcgccatccgccaggcattgcgcgc
gccgttgtagcgtactgggccaagttctacgaccaacgcgcttatcaagaagcagctcgt
cgctacgatcgaatgctcctcatctccgacccgcgcgtgcagagccgaagaagttcggtg
gtggtgccgcgcgccgccagaggttaccgttaa
>Ophdi1 333 bp
cagagcgtgcaatgcttcggcaagaagaagacctgtcgcaagggatcaaggtcaaccctc
tgtccagcccgagatcgattcaaggtctacgagcccgtcctggtcctcggaagttgacat
ccgcgtccgcgtctccggcggtggacacattcgcaacgccatccgccaagcattgccaaa
tccatcatcgcctactaccaaaagtacgtcgaactcgaagaacctcaagcaagccctcgt
ccatacgaccgcacactgctcgttgccgacaacagcggtgcgagcccaagaagttcggcg
gtggtgccgcgcggtaccagaagttaccgttaa
>Ophnu1 333 bp
gaaaatttt--ggcattgagctaacagaagacctgtcgccagggatcaaggtcaaccctc
tgtccagccccagactgcgccaagctgtacgagcctgtactggttgtcggaagtttagat
ccgtgtccgcgtctccggaggtggtcacactta-aacgccatccgtcaagcatcagcaag
agcctgatcgccttctaccagcggtacaaggaactccaaggccctgaagcaggcccttgt
ctcgtcgaccgtaccctccttgtcgccgacaaccgcgttgcgagcccaagaagttcggtg
gtggtgcagatcgcttccagaagttaccgttaa
>Ophpi1 333 bp
gagaatctc--aatgtccggatcacagaaaacctgtcgccaggggtcaaggtcaaccccc
tgttcagccccagactgcgccaagctgtacgagcctgtactggttgtcggaagtttagat
ccgtgtccgtgtctctggaggtggtcacactta-aacgccatccgccaagcatcagcaag
agcctgatcgccttctaccagcggtacaaggaactccaaggccctgaagcaggcccttgt
ttcgtcgaccgtaccctcctcgttgccgacaaccgcgctgcgagcccaagaagttcggtg
gtggtgcagatcgcttccagaagttaccgttaa
>Panst_KUC8834_1_1 333 bp
aaggccgtccagactttcggcaaaaagaaggcccgtcgccgcggatccgtgtcaacccca
tgtccagccggaaatcgcctcaaagtgtacgagcccgttcttgtcatcgggagttgacat
tcgtgtccgtgtcaagggcggtgggcacactcccagtgccatccgccaggcattgccaag
gccgtcgtcgcgtaccattcgaaatatgtcgacacacgcaatgctgaagaaaagcctggt
ggatacgacagaacgctcttgatagctgatcccagcggatggagcccaagaaattcggtg
gtggtgccgtgcgcaggcagaggttaccgttaa
>Panst_LUM_1_1 333 bp
aaggccgtccagactttcggcaaaaagaaggcccgtcgccgcggatccgtgtcaatccca
tgtccagccggaaatcgcctcaaagtgtacgagcccgttcttgtcatcgggagttgacat
tcgtgtccgtgtcaagggcggtgggcacactcccagtgccatccgccaggcattgccaag
gccgtcgtcgcgtaccattcgaaatatgtcgacacacgcaatgctgaagaaaagcctggt
ggatacgacagaac-ctcttgatagctgatcccagcggatggagcccaagaaattcggtg
gtggtgccgtgcgcaggcagaggttaccgttaa
>Parch1 333 bp
cagagcgtgcaatgcttcggcaagaagaagacctgtcgcaagggatcaaggtcaaccctc
tgtccagcccgagatcgattcaaggtctacgagcccgtcctgatcctcggaagttgacat
ccgcgtccgcgtctccggtggtggccacactcgcaacgccatccgtcaagcattgccaaa
tccattgtcgcctactaccagaagtacgtcgaactcgaagaacctcaagcaggccctcgt
ccatacgaccgcacactcctcgtcgccgacaacagcggtgcgagcccaagaagtttggtg
gtggtgccgcgcggtaccagaagttaccgttaa
>Parchr1 333 bp
cagagcgtgcaatgcttcggcaagaagaagacctgtcgcaagggatcaaggtcaaccctc
tgtccagcccgagatcgattcaaggtctacgaacccgtcctgatcctcggaagttgacat
ccgcgtccgcgtctccggtggtggccacactcgcaacgccatccgtcaagcattgccaaa
tccattgtcgcctactaccagaagtacgtcgaactcgaagaacctcaagcaggccctcgt
ccatacgaccgcacactcctcgtcgccgacaacagcggtgcgagcccaagaagtttggcg
gtggtgccgcgcggtaccagaagttaccgttaa
>Parsp1 333 bp
cagagcgtgcaatgcttcggcaagaagaagacccgtcgcaaggggttaaggtcaaccccc
tgtgcagcccgagctggcttcaaggtctacgagcccatcctgatcctcggaagttgacat
ccgcgtgcgcgtctccggtggtggtcacactcgcagcgccatccgtcaagcatcgccaag
tccatcatcgcctactaccagaaatacgtcgaactccaagaacctcaagcaggcccttgt
ccatacgaccgcacactcctcgtcgccgacaacagcggtgcgagcccaagaagttcggtg
gtggtgccgcgcggtaccagaagttaccgttaa
>Penant1 333 bp
ccgagtgtgcaatgcttcggcaagaagaagacctgtcgcaaggggtcaaggtcaaccccc
tgtccagcctgagatcgcttcaaggtctacgagcccctcctgatcgtcggaagttgacat
ccgtgtccgtgtcaccggtggtggtcacactcccagcgccatccgtcaggcatcgccaag
tccattgtcgcctactaccagaagtacgtcgaactccaagaacctcaagcaggctctcgc
tcatacgaccgcacactcctggttgccgacaaccgcgtgccgagcccaagaagttcggtg
gtggtgccgctcgctaccagaagttaccgttaa
>Penbi1 333 bp
cagagtgtgcaatgcttcggcaagaagaagacctgtcgcaagggatcaaggtcaaccctc
tgtccagcctgagatcgcttcaaggtctacgagcccctcctgatcgtcggaagttgacat
ccgcgtccgcgtcaccggtggtggtcacactcccagcgccatccgtcaggcatcgccaag
tccatcgttgcctactaccagaagtacgtcgaactccaagaacctcaagcaggctttcgc
ccatacgaccgcaccctgctcgttgccgacaaccgcgcgctgagcccaagaagttcggag
gtggtgccgctcgctaccagaagttaccgttaa
>PenbrAgRF18_1 333 bp
ccgagtgtgcaatgcttcggcaagaagaagacctgtcgcaaggggtcaaggttaaccccc
tgtccagcccgagatcgcttcaaggtctacgagcccctcctgattgtcggaagttgacat
ccgtgtccgcgtcaccggtggtggtcacactcccagcgccatccgtcaggcatcgccaag
tccatcgtcgcctactaccagaagtacgtcgaactccaagaacctcaagcaggctcttgc
tcatacgaccgcacactcctggttgccgacaaccgcgcaccgagcccaagaagttcggtg
gtggtgccgctcgctaccagaagttaccgttaa
>Penca1 333 bp
ccgagtgtgcaatgcttcggcaagaagaagacctgtcgcaaggggtcaaggtcaaccccc
tgtccagcctgagatcgcttcaaggtctacgagcccctcctgatcgtcggaagttgacat
ccgtgtccgtgtcaccggtggtggtcacactcccagcgccatccgtcaggcatcgccaag
tccattgtcgcctactaccagaagtacgtcgaactccaagaacctcaagcaggctctcgc
tcatacgaccgcacactcctggttgccgacaaccgcgtgccgagcccaagaagttcggtg
gtggtgccgctcgctaccagaagttaccgttaa
>Pench1 333 bp
ccgagtgtgcaatgcttcggcaagaagaagacctgtcgcaaggggtcaaggttaaccccc
tgtccagcccgagatcgcttcaaggtctacgagcccctcctgatcgtcggaagttgacat
ccgtgtccgtgttaccggtggtggtcacactcccagcgccatccgtcaggcatcgccaag
tccattgtcgcctactaccagaagtacgtcgaactccaagaacctgaagcaggctcttgc
tcatacgaccgcacactcctggttgccgacaaccgcgtgccgagcccaagaagttcggtg
gtggtgccgctcgctaccagaagttaccgttaa
>PenchWisc1_1 333 bp
ccgagtgtgcaatgcttcggcaagaagaagacctgtcgcaaggggtcaaggttaaccccc
tgtccagcccgagatcgcttcaaggtctacgagcccctcctgatcgtcggaagttgacat
ccgtgtccgtgttaccggtggtggtcacactcccagcgccatccgtcaggcatcgccaag
tccattgtcgcctactaccagaagtacgtcgaactccaagaacctgaagcaggctcttgc
tcatacgaccgcacactcctggttgccgacaaccgcgtgccgagcccaagaagttcggtg
gtggtgccgctcgctaccagaagttaccgttaa
>Penex1 333 bp
ccgagtgtgcaatgcttcggcaagaagaagacctgtcgcaaggggtcaaggttaaccccc
tgtccagcccgagatcgtttcaaggtctacgagcccctcctcatcgtcggaagttgacat
ccgtgtccgcgttaccggtggtggtcacactcgcagcgccatccgtcaggcatcgccaag
tccattgtcgcctactaccagaagtacgtcgaactccaagaacctgaagcaggctcttgc
tcatacgaccgcacactcctggttgccgacaaccgcgtgccgagcccaagaagttcggtg
gtggtgccgctcgttaccagaagttaccgttaa
>Penfla1 333 bp
ccgagtgtgcaatgcttcggcaagaagaagacctgtcgcaaggggtcaaggttaaccccc
tgtccagcccgagatcgcttcaaggtctacgagcccctcctgatcgtcggaagttgacat
ccgtgtccgtgttaccggtggtggtcacactcccagcgccatccgtcaggcatcgccaag
tccattgtcgcctactaccagaagtacgtcgaactccaagaacctgaagcaggctcttgc
tcatacgaccgcacactcctggttgccgacaaccgcgtgccgagcccaagaagttcggtg
gtggtgccgctcgctaccagaagttaccgttaa
>Pengl1 333 bp
ccgagtgtgcaatgcttcggcaagaagaagacctgtcgcaagggatcaaggttaaccccc
tgtccagcccgagatcgcttcaaggtctacgagcccctcctgatcgttggaagttgacat
ccgcgtccgtgtctccggtggtggtcacactcccagcgccatccgtcaggcatcgccaag
tccatcgttgcctactaccagaagtacgtcgaactccaagatcctcaagcaggctttcgc
ccatacgacaagaccctgctcgttgccgacaaccgcgcgcggagcccaagaagttcggtg
gtggtgccgcgcgttaccagaagttaccgttaa
>Penja1 333 bp
ccgagtgtgcaatgcttcggcaagaagaagacctgtcgcaagggatcaaggtcaaccccc
tgtccagcctgagatcgcttcaaggtctacgagcccctcctgatcgtcggaagttgacat
ccgcgtccgcgtcaccggtggtggtcacactcccagcgccatccgtcaggcatcgccaag
tccatcgtcgcctactaccagaagtacgtcgaactccaagaacctcaagcaggccttcgt
ccatacgaccgcaccctgctggtcgccgacaaccgcgggccgagcccaagaagttcggtg
gtggtgccgcgcgttaccagaagttaccgttaa
>Penla1 333 bp
ccgagtgtgcaatgcttcggcaagaagaagacctgtcgcaaggggtcaaggttaaccccc
tgtccagcccgagatcgcttcaaggtctacgagcccctcctgatcgtcggaagttgacat
ccgtgtccgtgttaccggtggtggtcacactcccagcgccatccgtcaggcatcgctaag
tccattgtcgcctactaccagaagtacgtcgaactccaagaacctgaagcaggctcttgc
tcatacgaccgcacactcctggttgccgacaaccgcgtgccgagcccaagaagttcggtg
gtggtgccgcgcgctaccagaagttaccgttaa
>Penox1 333 bp
gcgagtgtgcaatgcttcggcaagaagaagacccgtcgcaagggatcaaggttaaccctc
tgtccagcccgagatcgcttcaaggtctacgagcccctcctgatcgtcggaagttgacat
ccgtgttcgcgtcactggtggtggtcacactcccagcgccatccgtcaggcatcgccaag
tccatcgtcgcctactaccagaagtacgtcgaactccaagaacctcaagcaggccttcgt
tcatacgaccgcaccctcctggttgccgacaaccgcgcgctgagcccaagaagttcggtg
gtggtgccgtgcgttaccagaagttaccgttaa
>Penpol1 333 bp
ccgagtgtgcaatgcttcggcaagaagaagacctgtcgcaaggggtcaaggttaaccccc
tgtccagcccgagatcgtttcaaggtctacgagcccctcctgatcgtcggaagttgacat
ccgtgtccgcgttaccggtggtggtcacactcgcagcgccatccgtcaggcatcgccaag
tccattgtcgcctactaccagaagtacgtcgaactccaagaacctgaagcaggctcttgc
tcatacgaccgcacactcctggttgccgacaaccgcgtgccgagcccaagaagttcggtg
gtggtgccgctcgttaccagaagttaccgttaa
>Penra1 333 bp
ccgagtgtgcaatgcttcggcaagaagaagacctgtcgcaaggggtcaaggttaaccccc
tgtccagcccgagatcgcttcaaggtctacgagcccctcctgatcgtcggaagttgacat
ccgtgtccgtgtcaccggtggtggtcacactcgcagcgccatccgtcaggcatcgccaag
tccatcgtcgcctactaccagaagtacgtcgaactccaagaacctcaagcaggctcttgc
tcatacgaccgcacactcctggttgccgacaaccgcgcgccgagcccaagaagttcggtg
gtggtgccgctcgctaccagaagttaccgttaa
>Pensol1 333 bp
ccgagtgtgcaatgcttcggcaagaagaagacctgtcgcaaggggtcaaggttaaccccc
tgtccagcccgagatcgtttcaaggtctacgagcccctcctcatcgtcggaagttgacat
ccgtgtccgcgttaccggtggtggtcacactcgcagcgccatccgtcaggcatcgccaag
tccattgtcgcctactaccagaagtacgtcgaactccaagaacctgaagcaggctcttgc
tcatacgaccgcacactcctggttgccgacaaccgcgtgccgagcccaagaagttcggtg
gtggtgccgctcgttaccagaagttaccgttaa
>Pensoli1 333 bp
ccgagtgtgcaatgcttcggcaagaagaagacctgtcgcaaggggtcaaggttaaccccc
tgtccagcccgagatcgtttcaaggtctacgagcccctcctcatcgtcggaagttgacat
ccgtgtccgcgttaccggtggtggtcacactcgcagcgccatccgtcaggcatcgccaag
tccattgtcgcctactaccagaagtacgtcgaactccaagaacctgaagcaggctcttgc
tcatacgaccgcacactcctggttgccgacaaccgcgtgccgagcccaagaagttcggtg
gtggtgccgctcgttaccagaagttaccgttaa
>Pensub1 333 bp
ccgagtgtgcaatgcttcggcaagaagaagacctgtcgcaagggatcaaggttaaccccc
tgtccagcccgagatcgcttcaaggtctacgagcccctcctgatcgtcggaagttgacat
ccgcgtccgcgtcaccggtggtggtcacactcccagcgccatccgtcaggcatcgccaag
tccattgtcgcctactaccagaagtacgtcgaactccaagaacctcaagcaggccttcgt
ccatacgaccgcaccctcctggtcgccgacaaccgcgcgccgagcccaagaagttcggtg
gtggtgccgcgcgttaccagaagttaccgttaa
>Penth1 333 bp
ccgagtgtgcaatgcttcggcaagaagaagacctgtcgcaaggggtcaaggttaaccccc
tgtccagcccgagatcgtttcaaggtctacgagcccctcctcatagtcggaagttgacat
ccgtgtccgcgttaccggtggtggtcacactcgcagcgccatccgtcaggcatcgccaag
tccattgtcgcctactaccagaagtacgtcgaactccaagaacctgaagcaggctcttgc
tcatacgaccgcacactcctggttgccgacaaccgcgtgccgagcccaagaagttcggtg
gtggtgccgctcgctaccagaagttaccgttaa
>Pestal1 333 bp
cagagcgttcaatgcttcggcaagaagaagacctgtcgctccggatcaaggtcaaccctc
tgtccagccccagatcgcttcaaggtctacgagcccatcctggtcatcggaagttgacat
ccgtgtccgcgtcgccggtggtggtcacactcccagcgccatccgtcaggcattgccaag
gccctgatcgcctactaccagaagttcgtcgaactccaagaacctcaagactgctttcgc
ccatacgaccgtaccctcctcgttgccgacaaccgcgctgcgagcccaagaagttcggtg
gtggtgccgctcgattccagaagttaccgttaa
>PhaPMI808 333 bp
cagagcgtgcaatgcttcggcaagaaaaagacctgtcgcaaggggttaaggtcaaccctc
tgtccagcccgagatcgattcaaggtctacgaacccatcctaatcctcggaaattgatat
ccgcgtccgcgtctccggcggtggtcacactcgcaacgccatccgtcaagcatcgccaag
tccatcatcgcctattaccagaagtacgttgaactcaaagaacctcaagcaagctctcgt
ccatacgaccgcacacttctcgttgccgataacagcggtgtgagcccaagaagttcggtg
gtggtgccgtgcggtaccaaaagttaccgttaa
>Phaal1 333 bp
cagagcgtccagtgcttcggcaagaagaagacccgttgcaaggggtcaaggtcaaccctc
tgttgagcctgcgactgattcaaggtctacgagcccctcctagtcctcggaagttgacat
ccgcgtccgcgtcagcggcggtggtcacactcccagcgccgttcgtcaagcatcgccaag
tccctgatcgcctactaccagaagttcgtcgaacagcaagaacctcaagcaggccctcgg
ccatacgaccgcacactgctcgttgccgacaaccgcgctgcgagcccaagaagttcggtg
gtggcgccgtgcgattccagaagttaccgttaa
>Phaca1 333 bp
aaggccgtccagaccttcggcaaaaagaaggtcggtcgccgtgggtccacatcaacccca
tgttcagcctgagatcgcttcaagatctatgagcccattctggttgccgggctttgacgt
ccgtgtccgtgtcaagggtggtggacacactcccagtgccattcgccaggcgttgccaag
gcagttgttgcctactacgccaagtacattgaatagcgcaatgctgaagaagaagctcgt
cgctacgacagatcacttctcattgcggacccaagcgagcggagcccaagaagttcggtg
gtggagccgtgcgccgccagaggt---------
>PhaeoFL0889_1 333 bp
cagagcgtccagtgcttcggcaagaagaagaccggtcgcaagggatcaaggtcaaccctc
tgttgagcccgcaactgattcaaggtctacgagcctctcctagtcatcggaagttgacat
ccgcgtccgcgtcagcggcggtggccacactcccagcgccgtccgccaagcatcgccaag
tccctgatcgcctactaccagaagttcgtcgaacagcaagaacctcaagcaggccctgac
ccatacgaccgcacgctgctcgtcgccgacaaccgcgctgcgagcccaagaagttcggtg
gtggcgccgtgcgattccagaagttaccgttaa
>Phapo1 333 bp
cagagcgtgcaatgcttcggcaagaagaagacctgtcgcaagggatcaaggtcaaccctc
tgtccagcccgagatcgattcaaggtctacgagcccgtcctgatcctcggaagttgacat
ccgcgtccgcgtctccggcggtggacacactcgcaacgccatccgccaagcattgccaaa
tccatcatcgcctactaccaaaagttcgtcgaactcgaagaacctcaagcaggctctcgt
ccatacgaccgcacactgctcgttgccgacaacagcggtgcgagcccaagaagtttggcg
gtggtgccgcgcggtaccagaagttaccgttaa
>Phchr2 333 bp
aaggccgtccagactttcggcaaaaagaaggtcggttgccgtggatccacatcaacccca
tctccagcctgagatcgcttcaaggtctacgagcctatccttgttgctgggccttgacat
ccgtgtccgcgtcaagggtggtggacacactcccagcgctatccgtcaggcattgccaag
gccgttgtcgcttactacgccaagtacatcgatcagcgcgatgctgaagaagaagctcgt
tgctacgacaggacactcctcattgcggacccaagcggatggagcccaagaagttcggtg
gtggagccgtgcgccgccagaggt---------
>Phiatt1 333 bp
cagatggttcagtgcttcggcaagaagaagacctgtcgcaaggggtcaaagtcaacccat
tgtccagcctgagattgcttcaaggtctacgagcccctcctaatcctcggcgcttgacat
ccgcgtccgcgtccaaggcggtggtcacactcccaatgccatccgtcaggcatcgccaag
tcgatcgtcgcctactaccagaagtttgtcgaacaccaagaacctgaagcaggcgctggt
gcatatgatcgcacgctattggttgcggataacagagaagtgagcccaagaagtttggtg
gtggtgccgggcgataccagaagttatcgttag
>Phimu1 333 bp
cagagcgttcaatgcttcggcaagaagaagacccgtcgcaaggggtcaaggttaaccccc
tgttcaaccagagatcgattcaaggtctacgagcccctcctcatcgttggaagttgacat
ccgagtccgcgttaccggtggtggacacactcccaacgccatccgtcaagcatcagcaag
tccatcgttgcatactaccagaagttcgtcgaactccaagaacataaagcaacaacttgt
cgctacgaccgtacgttgttggtcgcggataacagcgttgcgagccaaagaagttcggag
gtggagcagagcgataccaaaagttaccgttaa
>Phisc1 333 bp
cagagtgtacaatgcttcggcaagaagaagacccgtcgcaaagggtcaaggtcaaccctc
tgtccaacccgagatcgattcaaggtctacgagcccctcctcatcgttggaagttgatat
ccgcgtccgggtcaccggcggtggacacactcccagcgccatccgtcaagcatctccaag
tccatcgttgcctactaccaaaagttcgtcgaactccaagaacctgaagcaagccctcac
tactacgaccgaacgctgctggttgccgataacagcgttgcgagcctaagaagtttggag
gtggtgcagagcgataccaaaagttaccgttaa
>Phlbr1 333 bp
aaggccgttcagacgttcggtaaaaagaag--cggttgccgtgggttcacatcaacccca
tctgcagcctgagattgcttcaaggtctacgagcccattctcgtcgccgggctttgacat
ccgtgtccgcgtaaagggtggtggacacactcgcagcgccatccgccaagcatcgcgaag
gctgtcgtcgcgtactacgcgaagtacgttgaacagtgccttgctcaagaagaagcttgt
tgctacgacagatcactcctgatcgccgaccccagagagcggagccgaagaagtttggtg
gaggtgccgtgcgcaggcagaggt---------
>Phlcen1 333 bp
aaggcagttcagacgtttggcaaaaagaaggtcggtcgccgcggatccacattaacccca
tttgcagcccgagatcgcttcaaggtctatgagcccgttctcatcgcagggctttgacgt
ccgcgtccgcgtaaagggtggtggacacactcccagcgccatccgccaggcattgccaag
gccgtcgttgcttactatgccaagtacatcgaacagtgcgatgcttaagaagaagttggt
cgctacgacaggacgcttctgattgcggaccccagagagcagagcccaagaagttcggtg
gtggtgccgtgcgcaggcagag-----------
>Phlrad1 333 bp
aaggctgtccagactttcggcaaaaagaaggtcggtcgccgtggatccacatcaacccca
tctccagcctgagatcgcttcaaggtctacgaggccatcctccaggctggtccttgacat
ccgtgtccgcgtgaagggtggtggacacactcccagcgccatccgccaggcatcgcgaag
tctgtcgttgcgtactatgcgaagtacgtcgaacagcgccatgttgaagaagaggctcgt
agctacgaccgaacactcctcattgccgaccccagagagcagagcccaagaagttcggtg
gtggtgccgtgcgcaggcagaggt---------
>Phomu1 333 bp
caatccgtgcaatgcttcggcaagaagaagacctgtcgcaagggatcaaggtcaaccctc
tgtccagcccgagatcgcttcaaggtctacgagcccgtcctcatcctcggaagttgacat
ccgcgtccgcgtctccggtggtggtcacactcgcagcgccatccgccaggcatcgccaag
tccatcatcgcctactaccagaagtacgtcgaactccaagaacctcaagcaggctctcgt
ccatacgaccgcacactcctcgtcgccgacaacagcggtgcgagcccaagaagttcggcg
gtggtgccgcgcgctaccagaagttaccgttaa
>Photr1 333 bp
cagagcgtgcaatgcttcggcaagaagaagacctgtcgcaaggggttaaggtcaaccctc
tgtcacccccgagatcgattcaaggtctacgagcccattctgatcctcggaagttgacat
ccgcgtccgcgtctccggcggtggacacactcgcagcgccatccgtcaagcattgccaaa
tccatcatcgcctactaccagaagtacgtcgaactcgaagaacctcaagcaggccctcgt
ccatacgaccgcacactgctcgttgccgacaacagcggtgcgagcccaagaagttcggtg
gtggtgccgcgcggtaccagaagttaccgttaa
>Pilidi1 333 bp
cagatcgttcagtgcttcggcaagaagagaaactgtcgcaagggatcaaggtcaaccctc
tgttgagcctgccatcgcatcaaggtctacgagcctctccttgttgttggaagttgacat
ccgtgtccgcgtgtctggtggtggtcacgttctcagtgctgtgcgtcaggcatctccaag
gctctgattgccttcaaccagaagttcgtcgaacaccaagaacctgaagaccgccctttc
cggttcgaccgtaccctcctcgtcgccgacaaccgcgctgcgagcccaagaagttcggtg
gtggtgccgtgcgattccagaagttaccgttaa
>Plecto1 333 bp
cagcgtgttcagtgctttggcaagaagaagaccactggctcagggtgaaggtcaaccctc
tgttcagcctgaggttgattcaaggtctacgagcccctgctagtcgttggaaattgatat
ccgcgtacgcgtaactggtggcggtcacactctcagcgctgtccgtcaggcatcgccaaa
tcgataatatcatattatcagaagtttgtcgaactccaagaacctcaaaaccgccctcgc
acattcgaccgtacgctcctcgttgccgacaaccgcgttgcgagcccaagaagttcggtg
gtggtgccgttcgcttccagaagttaccgt---
>Plecu1 333 bp
cagtccgttcagtgcttcggcaagaagaagacccgtcgcaaggggtcaaggtcaaccccc
tgtccagcccgagatcgcttcaaggtctacgagcctctcctgatcctcggaagttgacat
ccgcgtccgcgtctccggcggtggccacactcgcagcgccatccgtcaggcatcgccaag
tccctgatcgcctactaccagaagttcgtcgaactccaagaacctcaagcaggccctcgt
cgctacgaccgcactctcctcgtcgccgacaaccgcggtgcgagcccaagaagttcggtg
gtggtgccgctcgcttccagaagttaccgttaa
>Plecuc1 333 bp
cagtccgttcagtgcttcggcaagaagaagacccgtcgcaaggggtcaaggtcaaccccc
tgtgcagcccgagattgcttcaaggtctacgagcctctcctgatcctcggaagttgacat
ccgcgtccgcgtctccggcggtggtcacactcccagcgccatccgtcaggcatcgccaag
tccctgatcgcctactaccagaagttcgtcgaactccaagaacctcaagcaggccctcgt
cgctacgaccgcaccctcctcgtcgccgacaaccgcggtgcgagcccaagaagttcggtg
gtggtgccgctcgcttccagaagttaccgttaa
>Podan3 333 bp
aaggccgtccaggtgtttggcaagaagaagaaccgtcgccgtggatcaaggtcaaccctc
tttcgcccccgagatcgggccaagctctacgagcccatcctcatcctcggaacttgatat
cagaatcaaggtcgctggtggtggtcacactcgcagcgctgtgcgccaggcattgccaag
gctgttgtcgcctactacgccaagtacatcgaacaccaagaacctgaagagctccctcat
ccattcgaccgcagcctcctcgtcgccgatccccgcggtgcgagcccaagaagttcggtg
gtggtgccgctcgattccagaagttaccgttaa
>Podans1 333 bp
aaggccgtccaggtgtttggcaagaagaagaaccgtcgccgtggatcaaggtcaaccctc
tttcgcccccgagatcgggccaagctctacgagcccatcctcatcctcggaacttgatat
cagaatcaaggtcgctggtggtggtcacactcgcagcgctgtgcgccaggcattgccaag
gctgttgtcgcctactacgccaagtacatcgaacaccaagaacctgaagagctccctcat
ccattcgaccgcagcctcctcgtcgccgatccccgcggtgcgagcccaagaagttcggtg
gtggtgccgctcgattccagaagttaccgttaa
>Podap1 333 bp
caagcggtacaagttttcggaaagaagaagaaccgtcgcaagggatcaaggtgaaccctc
tttcgccaccgagatcgagccaaactctacgagcccatcctgctcttgggaagttgacat
ccggatcaaggtgtccggaggtggtcacgttcgcgccgctacgcgccaagcatcgccaag
gctatcgtcgcctactacgccaagttcgtcgaactccaagaacctcaagaccgccctcat
ccattcgaccgcaacctgctcgtcgccgacccccgcgttgcgagcccaagaagttcggtg
gaggtgccgctcgattccagaagttatcgttga
>Podcur1 333 bp
caagcagtccaggttttcggcaagaagaagaaccgtcgcaagggatcaaggtcaaccctc
ttacgctccggagatcgcgccaagctctacgagcccattctcctcctcggaagttgatat
ccgcatcaaggtctccggtggtggtcatgttcccagtgccgtccgccaggtatcgccaag
gctgtcgtttcctactacgccaagtacgtcgaacaccaagaacctcaagtcgaccctcat
ccattcgaccgcagcctcttggttgccgatccccgcgttgcgagccgaagaagtttggcg
gaggtgccgttcggttccagaagttatcgttga
>Poddi1 333 bp
caagcagtgcaagtttttggcaagaagaagaaccgtcgccatggatcaaggtgaaccctc
tttcggcaccgagatcgggcgaagctctacgagcccattctcctcctgggaagttgatat
ccgcgttcgcgttaccggtggtggtcacgttcgcagtgcgactcgccaagcatctccaag
gccatcgtcgcctactatgccaaatacgtcgaactccaagaacctcaagtccgcccttat
ccattcgaccgcagcttgctagttgccgacccccgcgctgcgagccgaagaagttcggcg
gaggtgccgctcgattccagaagttaccgttaa
>Polfu1 333 bp
caaagcgtgcaatgcttcggaaagaagaagacccgtcgcaaggggtcaaggtcaacccgc
tgtgcagcccgagatcgcttcaaagtctacgagcccatcctgatcctgggaaggtgacat
ccgcgtccgcgtctcgggtggtggccacactcccagcgccatccgccaagcatcgccaaa
tccatcatcgcctactaccagaaatacgtcgaactccaagaacctcaagacggcgctcgt
gcatacgacaggacactcctcgtggccgacaacagcggtgcgagcccaagaagttcggcg
gtggtgccgtgcggtaccaaaagttaccgttga
>Pseel1 333 bp
cagagcgttcaatgcttcggcaaaaagaagacctgtcgcaaagggtcaaggtcaatccac
tgtccaaccccagatcgattcaaggtttacgagcctctcctcactgtcggaaattgatat
tcgagttagagtcagtggtggtggacatactcccagcgccatccgtcaagcatcgccaag
tcaatcgttgcctattaccaaaaatacgtcgaactcaaagcttctcaaggccgcacttgt
tgctacgacagaacactattggttgcagacaacagcgatgtgagccaaagaagttcggag
gtggtgccgtgcgataccaaaagttaccgttaa
>Pseve2 333 bp
cagagcgttcaatgcttcggcaaaaagaagacctgtcgcgccggatcaaggtcaacccgc
tgttcagcccgagatcgattcaaggtctacgaacccctcctcgtcgttggaagttgacat
ccgcgtccgtgtcaccggtggtggccacactcccagcgccgtccgccaggcatcgccaag
tccctgatcgcctactaccagaagtacgtcgaacagcaagaacctgaagactgccctcgt
ccattcgaccgcacgcttctcgttgctgataaccgcgttgcgagcccaagaagttcggtg
gtggtgccgctcgattccagaagttaccgttaa
>Pursp1 333 bp
cagagcgtgcaatgcttcggcaagaagaagacccgtcgcaaggggttaaggtcaaccccc
tgttcagcccgaggttgcttcaaggtctacgagcccctcctcgttgttggaagttgacat
ccgcgtccgcgtcaccggtggtggccacactcccagcgccatccgccaggcatcgccaag
tccctcatcgcctactaccagaagtacgtcgaactccaagaacctcaagcaggccctcgt
ccattcgaccgcaccctgctggtcgccgacaaccgcgctgcgagcccaagaagttcggcg
gtggcgcagagcgcttccagaagttaccgataa
>Pyrtr1 333 bp
cagagcgtgcaatgcttcggcaagaagaagacctgtcgcaaggggtcaaggtcaaccctc
tgtccagcccgagctcgattcaaggtctacgagccaattctgatcctcggaagttgacat
ccgtgtccgtgtctccggtggtggtcacactcgcaacgccatccgccaagcatcgccaaa
tccatcatcgcctactaccaaaagtacgtcgaactcgaagaacctcaagcaggcgcttat
ccatacgaccgcacactgctcgttgccgataacagcggtgcgagcccaagaagttcggcg
gtggtgccgcgcggtaccagaagttaccgttaa
>Pyrly1 333 bp
cagagcgtgcaatgcttcggcaagaagaagacctgtcgcaaagggtcaaggtcaaccctc
tgtccagcccgagatcgattcaaggtctacgagcccatcctgatccttggaagttgacat
ccgcgttcgcgtctccggtggtggacacactcccagcgctatccgccaagcatcgccaaa
tccatcatcgcttactaccagaagtacgtcgaactcgaagaacctcaagcaggcgcttgt
ccatacgaccgcacacttctcgtcgccgacaacagcggtgcgaacccaagaagttcggtg
gtggtgccgctcggtaccagaagttaccgttaa
>Pyrtt1 333 bp
cagagcgtgcaatgcttcggcaagaagaagacctgtcgcaaggggtcaaggttaaccctc
tgtccagcccgagctcgattcaaggtctacgagcccatcctgatcctcggaagttgacat
ccgtgtccgcgtctccggtggtggtcacactcgcaacgccatccgtcaagcatcgccaaa
tccatcatcgcctactaccaaaagtacgtcgaactcgaagaacctcaagcaggcgcttat
ccatacgaccgcacactgctcgttgccgacaacagcggtgcgagcccaagaagttcggcg
gtggtgccgcgcggtaccagaagttaccgttaa
>Rhesp1 333 bp
cagagcgttcaatgcttcggcaagaagaagacccgtcgcaaagggtcaaggttaaccccc
tgttcaaccagaaatcgattcaaggtctacgagcccctcctcattgttggaagttgatat
ccgagtccgcgttaccggcggtggacacactcccagcgccatccgtcaagcatcagcaag
tccatcgttgcctactaccagaagttcgtcgaactccaagaacctgaagcaagcccttgt
cgctacgaccgtacgttgttggtcgcggataacagcgttgcgagccaaagaagttcggag
gtggagcagagcgataccaaaagttaccgttaa
>Rhier1 333 bp
cagtcagtccaatgcttcggcaagaagaagacctgtggcaaggggtcaaagttaaccccc
tgtccaacccgagatcgattcaaggtctacgaacccctcctgatcgtcggaagttgatat
ccgcgtccgagttactggcggtggacacactcgcaacgccatccgtcaagcatttccaag
tccattgtcgcctactaccagaagttcgtcgaactccaagaacttgaagcagtcattggt
tcatacgaccgaacgctgttggttgcggataacagcgatgcgagcctaagaagtttggtg
gtggtgcagagcgataccaaaagttaccgttaa
>Rorror1 333 bp
aaggctgtccagacatttggcaagaaaaaggcccgtcgccgtggatccgcgtcaacccag
tgtccagcccgaaattgcctcaaggtgtacgagcccgtgctcgttgttgggagttgacat
tcgggttcgtgtcaagggtggaggacacactcgcagcgctatccgccaggcattgccaaa
gccctcgtcgcataccactccaaatacgtcgacacacgccatgctcaagaagctcctcgt
cgatacgaccgaaccctcttgatcgctgatcctagcggatggagccaaagaaattcggtg
gtggtgccgtgcgtcgccagaggttaccgttaa
>Rutfi1 333 bp
cagtctgtacagtgtttcggaaagaagaagaacggtcgcaaggggttaaggtcaaccctt
tgtccaaccagagatcgaaacaaggtctacgagcccatacttgtcgctggagattgacat
ccgtgtccgagttaagggtggtggacaagttcgcaatgccatccgtcaagcatctcaaag
tccatcgttgcctactaccaaaaattcgtcgaacaccaagaatttgaagcatgacctcat
tactacgacagaactctcttggttgccgataacagcgttgcgagccaaagaagttcggag
gtggagcagagcgattccaaaagttaccgttaa
>Schves1 333 bp
caagcagtccaggtctttggaaagaagaagaaccgtcgcaaggggtcagggtgaaccccg
tttcgccgccgaggttgggccaagctctacgagcccatcctccttctcggaagttgacat
ccgtgtccgcgtgacgggtggtggtcacgttcgcagcgccgtgcgccaggcattgccaag
ggaattgtctcgtactacgccaagtacgtcgaacaccaagaacctcaagacaaccctcat
caattcgaccgcagccttctcgtcgccgatccccgcgctgcgagcccaagaaattcggcg
gaggtgccgctcgattccagaagttatcgttga
>Sclsan1 333 bp
cagagtgtgcaatgcttcggcaaaaagaagacctgtcgcaaagggtgaaggtcaatccac
tgttcagcctgaagttgtttcaaggtctacgagcccctcctgatcgttggaaattgacat
cagagtgagagtcaacggaggtggtcatgttcgcagtgctatccgacaagcatcgctaag
tcaataatcgcgtactatcagaagtacgtcgaactccaagaacctcaagcaggcacttgt
ccatacgaccgaacactgctcgttgccgacaacagagagcagagccgaagaagttcggtg
gaggtaccattcgattccaaaagttatcgttga
>Sclsc1 333 bp
cagtctgttcagtgtttcggaaagaagaagaccagttgcaaggggtcaaggttaaccctt
tgtccaacctgaggtcgattcaaggtctacgagcccctcttgatcgtcggagattgacat
ccgtgtccgagttaccggtggtggtcaaactcccaatgccatccgtcaagcatctccaag
gccatcgttgcctactaccaaaagttcgtcgaactcaaagaacttgaagcaagccctcgt
tactacgacagaaccctcttggttgccgataacagcgttgcgagccaaagaagttcggag
gtggtgcagagcgataccaaaaattaccgttaa
>Setho1 333 bp
cagagcgtgcaatgcttcggcaagaagaagacctgtcgcaaggggtcaaggtcaaccctc
tgtccagcccgagatcgattcaaggtctacgagcccatcctgatcctcggaagttgatat
ccgcgtccgcgtctccggtggtggacacactcgcaacgccatccgccaagcattgccaaa
tccatcatcgcctactaccagaagtacgtcgaactcgaagaacctcaagcaggccctcgt
ccatacgaccgcacactcctcgtcgccgacaacagcggtgcgagcccaagaagttcggcg
gtggtgccgcgcggtaccaaaagttaccgttaa
>Settu3 333 bp
cagagtgtgcaatgcttcggcaagaagaagacctgtcgcaaggggtcaaggtcaaccctc
tgtccagcccgagattgattcaaggtctacgagcctatcctgatcctcggaagttgacat
ccgcgttcgcgtctctggtggtggtcacactcgcaacgccatccgccaagcattgccaaa
tccatcatcgcctactaccaaaagtacgtcgaactccaagaacctcaagcaggccctcat
ccatacgaccgcacactgctcgttgccgacaacagcggtgcgagcccaagaagtttggtg
gtggtgccgcgcggtaccagaagttaccgttaa
>Settur3 333 bp
cagagtgtgcaatgcttcggcaagaagaagacctgtcgcaaggggtcaaggtcaaccctc
tgtccagcccgagattgattcaaggtctacgagcctatcctgatcctcggaagttgacat
ccgcgttcgcgtctctggtggtggtcacactcgcaacgccatccgccaagcattgccaaa
tccatcatcgcctactaccaaaagtacgtcgaactccaagaacctcaagcaggccctcat
ccatacgaccgcacactgctcgttgccgacaacagcggtgcgagcccaagaagtttggtg
gtggtgccgcgcggtaccagaagttaccgttaa
>Sodal1 333 bp
caaagcgtccagtgcttcggcaagaagaagacccgttgcaagggatcaaggtcaaccctc
tgtccagcctgagattgcttcaaggtctacgagcctcttctgatcctcggaagttgacat
ccgcgtccgcgtgtccggtggcggtcacactcccagcgccatccgtcaggcatctccaag
gccctgatcgcctactaccagaagttcgtcgaactccaagaacctcaagcaggccctcgt
agctacgaccgcaccctcctcgtcgccgacaaccgcggtgcgagcccaagaagttcggcg
gtggtgccgctcgcttccagaagttaccgttaa
>Sorbr1 333 bp
caagcggtccaggttttcggcaagaagaagaacggtcgcaagggatcaaggtcaaccccc
ttacgcccccgagatcgggccaagctctacgagcccatccttctcctcggaagttgacat
ccgcctcaaggtctccggtggtggtcacgttcccagtgccgtccgtcaggcattgccaag
gccattgttgcctactacgccaagtacgtcgaactccaagaacctgaagaccgccctcat
ccattcgaccgtactctcctcgtcgccgatcccagcgttgcgagcccaagaagttcggtg
gtggtgccgctcgcttccagaagttaccgttaa
>Spafl1 333 bp
caaagcgtccaatgcttcggcaaaaagaagacctgtcgcaaagggtcaaggttaatcctc
tgttcaacctcaaattgattcaaggtttacgagcctctcctcaccgtcggaaattgatat
ccgagttagagttagcggtggtggacatactctcaacgccatccgtcaagcatcgccaag
tcaatcgtcgcctattaccagaaatacgtcgaactcgaagctcctcaaggctgcgctcgt
tgctacgacaggacgctactggttgcagacaacagcgatgtgaaccaaagaagtttggag
gtggtgccgtgcgataccaaaagttaccgttaa
>Spoth2 333 bp
caggcagttcaggtgttcggcaagaagaagaaccgtcgcaagggatcaaggtcaacccgc
tttcgcccccgagatcgggcgaagctctacgagcccatccttctcctcggaagttgacat
ccgcatccgggtcgctggtggtggtcacactcccagcgcgacgcgccaggcattgccaag
gccattgtcgcttactacgccaagtacatcgaactccaagaacctcaagaccgctctcat
tcattcgaccgcagccttctcgtcgccgaccccagcgttgcgagcccaagaagttcggtg
gaggtgccgtgcggttccagaagttaccgttga
>Stael1 333 bp
cagagcgtgcaatgcttcggcaagaagaagacctgtcgccgtggatcaaggttaaccctc
tgttcagcctgagatcgcttcaaggtctacgagcctttcctggtcgtcggaagttgacat
ccgcgtccgcgtcaccggaggtggtcacactcgcagcgccatccgtcaagcatcgccaag
tccctcatcgcctactaccagaagtacgtcgaactccaagaacctcaagcaggccctcgt
ccattcgaccgcaccctcctcgtcgccgacaaccgcgctgcgagcccaagaagttcggtg
gtggcgcagagcgctaccagaagttaccgataa
>Stagr1 333 bp
cagcgcgttcaatgcttcggcaagaagaagacccgtcgcaaggggtcaaggtcaaccctc
tgttcagcccgagatcgcttcaaggtctacgagcccctcctcgtcgttggaagttgacat
ccgcgtgcgcgtctccggtggtggccacactcccagcgccatccgccaggcatcgccaag
tctctcatcgcctactatcagaagttcgtcgaactccaagaacctgaagcaggctcttgt
gcatttgaccgtaccctccttgtggctgacaaccgcggtgcgagcccaagaagttcggcg
gtggtgccgtgcgttaccagaagttaccgttaa
>Stano2 333 bp
cagagcgtgcaatgcttcggcaagaagaagacctgtcgcaagggatcaaggtcaaccctc
tgtccagcccgagatcgattcaaggtctacgagcctgtcctgatcctcggaagttgacat
ccgcgtccgcgtctccggcggtggacacactcgcaacgccatccgccaagcattgccaaa
tccatcatcgcctactaccaaaagtacgtcgaactcgaagaacctcaagcaagctctcgt
ccatacgaccgcacactgctcgtcgccgacaacagcggtgcgagcccaagaagttcggcg
gtggtgccgcgcggtaccagaagttaccgttaa
>Stasp1 333 bp
cagagcgtgcaatgcttcggcaagaagaagacctgtcgcaagggatcaaggtcaaccctc
tgtccagcccgagatcgattcaaggtctacgagcccgtcctgatcctcggaagttgacat
ccgcgtccgcgtctccggcggtggacacactcgcaacgccatccgccaagcattgccaaa
tccatcatcgcctactaccaaaagtacgtcgaactcgaagaacctcaagcaagccctcgt
ccatacgaccgcacactgctcgtcgccgacaacagcggtgcgagcccaagaagttcggtg
gtggtgccgcgcggtaccagaagttaccgttaa
>Stely1 333 bp
cagagtgtgcaatgcttcggcaagaagaagacctgtcgcaaggggtcaaggtcaaccctc
tgtccagcccgaggttgattcaaggtctacgagcctatcctgatccttggaagttgacat
ccgcgttcgcgtctccggtggtggtcacactcgcaacgccatccgccaagcattgccaaa
tccatcatcgcctactaccaaaagtacgtcgaactccaagaacctcaagcaggccctcat
ccatacgaccgcacactgctcgttgccgacaacagcggtgcgagcccaagaagtttggtg
gtggtgccgcgcggtaccagaagttaccgttaa
>Symko1 333 bp
cagagtgtccagtgcttcggcaagaagaagacccgtcgcaaaggatcaaagtcaaccccc
tgtggagccccagatcgattcaaggtctacgaaccccttctcatcatcggaaattgacat
tcgagtacgtgtcagtggtggtggtcacactcccagtgccatccgacaagcattgcaaag
tcaatcgtcgcatactaccagaaatatgtcgaactccaagaacctgaagcaggcgttggt
gcatacgaccggacactgctggtggccgataacagcgctgcgagcccaagaaattcggtg
gtggtgcagagcgttaccagaaattaccgttaa
>Talabor1 333 bp
cagagtgtgcaatgcttcggcaagaagaagaccagtcgcaagggatcaaggtcaaccctc
tgtcaagcccgagcaggctacaaggtctacgaacccctcttgatcgtcggaaattgacat
ccgcgtccgcgtcaccggtggtggtcacgttcccagcgccatccgtcaggcatcgccaag
tcgattgtcgcctactaccagaaattcgttgaactccaagaacatcaagcaggctttcat
ccatacgaccgcacacttctcgtcgccgattcccgcgggccgagcccaagaaatttggtg
gtggtgccgtgcgttaccagaaattaccgttaa
>Theau1 333 bp
ccgagtgtgcaatgcttcggcaagaagaagacccgtcgcaagggatcaaggtcaaccctc
tatcgagcctgagatcgattcaaggtctatgagcctctcctcatcgtcggaagttgacat
ccgcatccgcgtctccggtggtggtcacactcccagcgccatccgtcaggcatcgccaag
tccatcgttgcctactaccagaagtatgtcgaactccaagaacctgaagcaggctttcgt
ccatacgaccgcaccctgctcgttgcggacaaccgcgcgctgagcccaagaagttcggtg
gtggtgccgtgcgataccagaagttaccgttaa
>Themi1 333 bp
cagagagttcagtgcttcggcaagaagaagacctgtcgcaaggggtcaaggtcaacccgc
tatccagccagagatcgcttcaagctttatgagcctctcctgatcgtcggaagttgacat
ccgcgtccgcgtcaccggtggtggtcacactcccagcgctatccgtcaggcatcgccaag
tccctcgtcgcctactaccagaagttcgtcgaacgcaaagaaccttaaggctgcctttgt
cgctacgaccgtaccctcctcgtcgccgatccacgcgcactgagccaaaggtacataaac
ccggtgccgcgcgttaccagaagttaccgttaa
>Thest1 333 bp
cagagcgttcagtgcttcggcaagaagaagaccagttgcaaggggtcaaggttaacccgc
tatccagccagagatcgcttcaagctttacgagcctctcttgattgttggaagttgatat
ccgcgtccgcgtcaccggtggtggtcacactcccagcgccatccgtcaggcattgccaag
tccctcgtcgcctactaccagaagttcgtcgaacgcaaagaacctcaaggctgcttttgt
tgctacgaccgtaccctcctcgtcgccgatccacgcgcactgagccaaaggtacatacac
ccggtgccgcgcgttaccagaagttaccgttaa
>Thian1 333 bp
caggcagttcaggtgttcggaaagaagaagaaccgttgcaagggatcaaggtcaacccgc
tttcgcccctgagatcgggcgaagctctacgagcccgtcctcatcctcggaagttgacat
ccgcatccgggtcgccggtggtggtcacactcgcagcgccgtgcgccaggcattgccaag
gctattgtcgcctactacgccaagtacatcgaactccaagaacctcaagctcgccctcat
ccattcgaccgcagcctcctcgtcgccgatccccgcgttgcgagcccaagaagttcggcg
gaggcgccgctcggttccagaagttatcgttga
>Thiap1 333 bp
caggcagttcaggtgttcggcaagaagaagaaccgtcgcaagggatcaaggtcaacccgc
ttttgcccccgagatcgggcgaaactctacgagcctgtcctcattattggaagttgatat
ccggattcgagttgccggtggtggtcacactctcagtgcgacgcgccaggcattgcgaag
gccattgtcgcctactacgccaagtacatcgaactccaagaatctcaagtccgcccttat
ccattcgaccgcagcctcctagtcgccgacccccgcgttgcgagcccaagaagtttggtg
gaggtgccgtgcggttccagaagttatcgttga
>Thiar1 333 bp
caagctgtccaagtgtttggcaagaagaagaaccgtcgcaagggatcagggtgaacccgc
tttcgctcctgagatcgtgcgaagctctatgagcccatcctcattctcggaagttgatat
tcgcgtcaaggtcgctggtggtggtcacactcccagtgcgacgcgccaggcattgcaaag
gcgatcgtcgcttactacgccaagtacatcgaactccaagaacctcaagtccgccctcat
tcattcgaccgcagcctgctagtcgccgaccctcgcgttgcgagcccaagaagtttggtg
gaggtgccgtgcggttccagaagttatcgttga
>Thihy1 333 bp
caggcagttcaggttttcggcaagaagaagaaccgtcgcaagggatcaaggtcaaccccc
tttcgcccccgagatcgggccaagctctacgagcccgtcctcattattggaagttgatat
ccgggtccgggtcgccggtggtggtcacactcccagtgcgacgcgccaggcattgcgaag
gccattgttgcctactacgccaagtacatcgaactccaagaacctcaagtccgcccttat
ccattcgaccgcagccttctagtcgccgacccccgcgttgcgagcccaagaagtttggtg
gaggtgccgtgcggttccagaagttatcgttga
>Thite2 333 bp
caggcagttcaggtgttcggcaagaagaagaaccgttgcaagggatcagggtcaacccgc
tttcgcccccgagattgggcaaaactctacgagcccatcctcctcctcggaagttgacat
ccgcatccgggtcgctggtggtggtcacactcgcagtgcaacgcgccaggcattgccaag
gccattgtcgcctactacgccaagtacatcgaactccaagaacctcaagaccgctctcat
ccattcgaccgcagcctgctagtcgccgatcctcgcgctgcgaacccaagaagttcggtg
gaggtgccgcgcgattccagaagttaccgttga
>ThoPMI491_1 333 bp
cagtcagttcagtgcttcggcaagaagaagaa-------aagggctcaaggtcaaccctc
ttttggacccgagatcgccccaagctctacgagcctgttctcatcatcggaagttgatat
ccgcgtccgggttaccggtggtggtcacactcgcagcgccgtgcgccaggcatctccaag
gcgatcgttgcctactactcgaagtatgtcgaactcgaagaacctgaaggccgcccttgg
tgctacgaccgaaccctcctcgtcgccgaccccagcggtgcgagcccaagaagtttggtg
gaggtgccgtgcggttccagaagttaccgttaa
>Torra1 333 bp
cagagcgtgcagacgtttgggaagaagaagacccgcggc---gaataaaagtcaaccccc
tgtccagcccgagctcggttcaaggtctacgagcccctcctcgtcatcggaagttgacat
ccgcgtccgcgtcgccggcggcgggcacactcgcagcgccgtccgccaggcatcgccaag
ggcctcg--gcctggtaccagaagtacgtcgaactcgaagcagctcaagcaggccctcgt
ccattcgaccgcaccctgctggtggccgacaaccgcgctgcgagcccaagaagtttggcg
gtggcgccgcgcgcttccagaagttatcgttag
>Trace1 333 bp
aaagccgtccagactttcggcaaaaagaaggtcagttgccgcggattcacatcaatccca
tgtccagcctgagatcgtttcaaggtctacgagcccatccttgttgccggtctttgacat
tcgtgtgcgcgttaagggtggtggacacactcacaacgctatccgccaggcatcgccaag
gctgtcgttgcatactacgccaagtatgtcgaacagtgcgttgttgaagaagaagctggt
cgctacgaccgtacactcctgattgcggaccccagagagcggagccgaagaagtttggtg
gtggtgccgtgcgcaggcagaggttaccggt--
>Trepe1 333 bp
cagagcgtgcaatgcttcggcaagaagaagacccgtcgcaaaggatcaaagtcaacccgc
tgtgcagcccgagctcgcttcaaggtctacgagcccatcctgatcctcggaagttgacat
ccgcgtgcgcgtctccggcggaggtcacactcgcaacgccatccgccaagcatcgccaaa
tccatcatcgcctactaccagaaatacgtcgaactccaagaacctgaagcaggccctcgt
ccatacgatcgcacactgctcgtcgccgacaacagcggtgcgagcccaagaagttcggcg
gtggtgccgcgcggtaccagaaattaccgttaa
>Triru1 333 bp
cccagcgtgcaatgcttcggcaagaagaagacctgtcgcaagggatcaaggtcaacccgc
tgttaagccagagctcagttcaaggtctacgaacctattctcatcgtcggaaattgatat
ccgtgtccgcgtcaccggtggtggtcacactcccagtgctatcagacaagcattgccaag
tcgatagtcgcctactaccagaaattcgttgaactccaagaacctcaagcaagcccttgt
tcatacgaccgaaccctcctcgttgccgataacagcgttgcgagccaaaggttttcgg--
--ggtgccgtgcgataccagaaattaccgttaa
>Triver1 333 bp
cccagcgtgcaatgcttcggcaagaagaagacctgtcgcaagggatcaaggtcaacccgc
tgttaagccagagctcagttcaaggtctacgaacccatcctcatcgtcggaaattgacat
ccgtgtccgcgtcaccggtggtggtcacactcccagtgctatcagacaagcatcgccaag
tcgatagtcgcctactaccagaaatttgttgaactccaagaacctcaaacaggcccttgt
tcatacgaccgaaccctcctcgttgccgataacagcgttgcgagccaaaggtcttcgg--
--ggtgccgtgcgataccagaaattaccgttaa
>Truan1 333 bp
cagagcgttcaatgcttcggcaagaagaagacctgtcgccaaggatcaaggtcaaccctc
tgttcagcctgagatcgattcaaggtctacgagcctctcctcgtcatcggaagttgacat
ccgcgtccgcgtcgccggtggtggtcacactcccagcgccatccgtcaggcatcgccaag
ggcctgatcgcctactaccagaagttcgtggaactccaagaacctcaaggctgccttcgc
gcatacgaccgtaccctcctcgttgccgacaaccgcgctgcgagcccaagaagttcggtg
gtggtgccgttcgattccagaagttaccgttaa
>Tryvi1 333 bp
cagagtgtgcagaccgtgggcaagaagaagacccgtcgcaaagggtcaaggtcaacccac
tgtacaacctgagatcgtttcaaagtctacgaacctcttctcatcattggaagttgatat
cagagttcgagtctctggaggtggtcacactcacagcgctgtgcgacaggcatcgcgaag
tcaatcgtcgcctactatcaaaaatatgtcgaactccaagaacttaaagcaagcgttggt
ccatacgataggacattgctggtggcagacaatagagatgcgagcccaagaagtttggtg
gtggagccgcgcgataccagaaattaccgttaa
>Uncre1 333 bp
ccaagcgtgcaatgcttcggcaagaagaagacctgttgcaaaggatcaaagtgaacccga
tgtccaaccagaaatcgattcaaggtctacgaacccctcctcatcgtcggaagttgatat
ccgcgtccgcgttaccggtggtggtcatactcccagcgccatcagacaagcatcgccaag
tccttagtcgcctactaccagaaattcgttgaactccaagaacctcaagcaggctttcgt
tcatttgacagaaccctccttgttgccgataacagcgggccgaacccaagaagttcgg--
--ggtgccgttcgtttccagaaattaccgttaa
>Usnflo1 333 bp
caaagtgtgcagtgcttcggcaagaagaagacccgttgcaaagggtcaaagtaaatcctc
tactcaacctgagatcgcttcaaggtctacgaacctctcctcattgttggaagttgatat
ccgcgtccgcgtctcaggagggggtcatactctcagcgctattcgccaagcatcgccaag
tcgattgtggcctactaccagaaatacgtggaatgcaaaaaacttgaagcaagctttggt
ggctatgaccgaacgctgttggtagcagataacagcggtgtgagccaaagaagtttggag
gcggagcagagcgataccagaaattaccgttag
>Verda1 333 bp
cagagcgtccagtgcttcggcaagaagaagacctgtcgcaaggggttaaggtcaaccctc
tgtccagcccgagatcgcttcaaggtctacgagcccctcctcgtcctcggaagttgacat
ccgcgtccgcgtctccggcggtggtcacactcccagcgccatccgtcaggcatcgccaag
tccctcatcgcttggtaccagaagttcgtcgaactccaagaacctcaagcaggccctcgt
cgccacgaccgtaccctccttgtcgccgacaaccgcggtgcgagcccaagaagttcggtg
gtggtgccgctcgcttccagaagttaccgttaa
>Verdah1 333 bp
cagagcgtccagtgcttcggcaagaagaagacctgtcgcaaggggttaaggtcaaccctc
tgtccagcccgagatcgcttcaaggtctacgagcccctcctcgtcctcggaagttgacat
ccgcgtccgcgtctccggcggtggtcacactcccagcgccatccgtcaggcatcgccaag
tccctcatcgcttggtaccagaagttcgtcgaactccaagaacctcaagcaggccctcgt
cgccacgaccgtaccctccttgtcgccgacaaccgcggtgcgagcccaagaagttcggtg
gtggtgccgctcgcttccagaagttaccgttaa
>Veren1 333 bp
caaagcgtgcaatgcttcggaaagaagaaaacccgtcgcaaagggttaaggtcaaccccc
tgtccagcccgagattgcttcaaagtctacgagcccatcctaatcctcggaagttgacat
ccgcgtccgtgtttccgggggtggtcatactcccaatgccatccgccaagcattgccaaa
tccatcatcgcctactaccaaaaatatgtcgaactctaagaacctgaagcaagccctcgt
ccatacgaccgcacactcctcgtcgctgacaacagcggtgcgagcccaagaagttcggtg
gtggtgccgtgcggtaccagaagttaccgttaa
>Xanpa2 333 bp
cagagtgtgcagtgcttcggcaagaagaagacctgtcgcaaaggatcaaggtcaaccctc
tactcagcctgagattgcttcaaggtgtacgaacccattctcatcgttggaaattgatat
acgggtccgtgtcaccggcggtggtcatactcccagcgccattcgtcaagcattgccaaa
tccatagtcgcctattaccagaaatatgtggaatgcgaagaacctgaagcaagcgcttgt
gcatatgaccggacgttactggtggcggataatcgaggtgtgaaccgaagaagtttgg--
--ggagcagagcgataccagaaattaccgttga
>XylPMI506 333 bp
cagagcgttcagtgcttcggcaagaagaagacccgtcgctccggatcaaggtcaaccctc
tgtccagcctgagatcgattcaaggtctacgagcctctcctcgtcgtcggaagttgacat
ccgtgtccgcgtcaccggtggtggccacactcgcagcgccgtccgccaggcattgccaag
gccctgatcgcctactaccagaagttcgtcgaacagcaagaacctcaagaccgcattcgt
ccattcgaccgtacgctcctcgtcgccgacaaccgcgttgcgagcccaagaagttcggcg
gtggtgccgcgcgcttccagaagttaccgttaa
>Xylcub1 333 bp
cgctgcgtttccacactcgacaa-agtgagactattcgctctggatcaaggtcaaccccc
tgtcgaacccgccgtcgcttcaaggtttacgaaccccttctcgtcatcggaagttgacat
ccgcgtgcgcgtgaccggaggtggtcagacagccagcgccgtccgtcaggcatcagccag
gccctgatcgcctactaccagaaatacgtcgaacagcaagaacctgaagcaggctctcgt
ccatacgaccgtaccctcctagttgcagacaaccgcgatgtgaacccaagaaattcggtg
gtggtgccgtgcggtaccagaagttaccgttaa
>Xylhyp1 333 bp
cgctgcgtttccacattcgacaagagagaaacgatttgctctggatcaaggtcaaccccc
tgttgaacccgccgtcgcttcaaggtctacgagcctcttctcgtcatcggaagttgacat
ccgcgtgcgcgtgaccggtggtggtcagacagccagcgccgtccgacaggcatcagttag
gccctgatcgcctactaccaaaaatacgtggaacagcaagaacctaaagcaggccctcgt
tcatacgaccgtaccctcctagttgccgacaaccgcgatgtgaacccaagaaattcggtg
gtggtgccgtgcgataccagaagttaccgttaa
>Zalva1 333 bp
caaagtgttcagtgcttcggcaagaagaagacctgtcgcaaggggttaaggtcaaccctc
tgttcaacctgaaatcgattcaaggtttacgaacccctcctgattgttggaaattgatat
ccgcgtccgggttactggtggtggacacactcccaacgccatccgacaagcatctcgaaa
tcaattgtcgcctactaccaaaaattcgtcgaacagcaagaacttgaagcaagcccttgt
tcatacgaccgaacgctacttgttgcggacaacagcgatgcgagcctaagaagtttggag
gtggagcagagcgataccaaaagttaccgttaa
>Zasce1 333 bp
cagagcgtccagtgcttcggcaagaagaagacccgtcgcaagggatcaaggtcaaccctc
tgtcgagccccagatcgattcaaggtctacgagcctgtcctcatcctcggaagttgacat
tcgcgtccgagtccgtggtggtggtcacactcccagcgccatccgacaagcattgccaag
tccatcgtcgcctactatcagaagtacatcgaacagcaagaacctcaagcaggccctcgt
cgctacgaccgtaccctcctcgtggccgacaacagcgctgcgagcccaagaagttcgggg
gtggtgccgcgcgttaccagaagttaccggtag
