# Supplementary material for: Evolutionary Histories of Type III Polyketide Synthases in Fungi
Source: Front Microbiol. 2020 Jan 21;10:3018. doi: 10.3389/fmicb.2019.03018 (PMC6985275; doi:10.3389/fmicb.2019.03018)
Supplement: MATERIAL S5 — Curated protein alignments used to build phylogenetic trees. [file Data_Sheet_5.zip › Fig1.KOG2314.mafft.trimal.mfa]

>Acema1 1726 bp
ctagacttttcagattcgaagttcagcttgaacaaggactgacgccttcgtgttgtcgat
gggctcccagaagtcgaagccaaagttgattaagttcttgagaaggaagttggagagggt
atacatatgccactgaagaggcaaatccgagcattcgttgagtatac-cgctgaagcaat
cgctgcttgcaaactcgacggtgtccccctcgacaagaagcagtcaacaaattgaccgac
attgagcgatttcgatgagcacaccacacatcgaggaattccaggagaaggagcatttga
gatcgtacttggcagaccgatcagtttgttatgtacaaggatgatagggttcaggtcttc
tggaacaacgagaaagatgcccagagagcatcgtggatcggaccgattcgtacaatggtc
tccccaaggtacatatctcacctcaatgcatcagcaaggtgttcagctgtggggtggacc
atcgtggaccaaaacgattcgcccatccattcgtcaacttggtagacttctcgccgagaa
gtacctaacaacatggtcaaatcgtccaatctttctgttgatgatgatggaaagaactac
gt-gatatgggatatcgagaccggcaagcctctacgatctttcgccaacatcgaaagatt
acgtggccagcattcaagtggtcagccgacgatcaatatgttgcacgtctcacacaaggt
gcttcaatctccgtctatgagcttccccgcatgggtctcttggacaagacatcaatcaag
attgatggtgttatggacttcgactgggcaccgtcaagacctacgaacaactattc--tg
cttctggactcccgaaatgggcagcaaccctgcgaaggtcgtgatgagcatcccatcaaa
ggagattgtcagaaccctcaacttgttcagtgtcaccgatgcaagcttcactggcaatca
aatgcggactacttgtgtgtcaaggtcgacagacactcaaagtcaaagaagagtcttgct
accagcctggaaatcttccgtgtcaaggagaagggagttcctgttgaagtcgttgagata
ctgtcataaatttcgcatgggagccaaagggagaccgatttgtcatcatcaccactgaag
tcgtgctgtcaccaaagacatcagtcgctttctacccagaggcaacttcagacatatccg
cacctacgataagaagaatagcaatgccatttactggtcgccaaagggtagattcgtcat
tgttgctaccgttcactcgcaacagagcttcgatatggagttctttgacatggatttcga
gggcgagatcttactgccaacttgcagctcatgaacactgccgaccactacggtgtcact
gatatcgactgggaccccaccggacgattcgtcgctactagtgcaagtatctggaagcat
atggaaaacggctaccacctatacgacttcaagggtgaggaagagcccgtcgagaagttc
aagcaatggctttggagacccagg-ccaccaacactcctcacaaaggaagaacaaaagca
aattcgc-aagaacctccgcgagtatagcaaggtcttcgaacaagaagacggtgcttctg
ctgatgctgtcgttgagagacgcagattgttgatg-gagtggttggcatggagattgagc
acgatgtattgaggagcttgttgaggagatcgttgaggagactgag
>Achstr1 1726 bp
gtcgacatctcaaatatgaggtccagctcgagcagggctagacaccttcgtgttatcgac
aacctacccaccgtaaaagccgaagcttatcaaggtgctgctgaagaagctcaaccggac
atttatatgcccatgacgagggaagtcgttgcctttgtcgaattctc-gcctgaggccgc
cgccgccgtacaactcgattacttcccgcttgacaagaagcagtcaacaagctcaccgat
atcgaccggtatcgatgaggacgccggagattccgccattcgaggagaaggaacacctcc
ggtccttcatggcggaccgatcagtttgtcatgtacagaggggacacggtgggcgtcttc
tggaacaacgagaaggatcaccggagaacattgtcgaccggaccgattcgttcagtggtc
gcctctgggaacatatctcacctctgtccatgcgcagggtgtgcaactctggggtggtgc
gtcgtgggcaaagacggttccctcatcccttcgtcaacctggttgcgttctccccgaaaa
gtatctggttacctggtcgaaccggccaatctgacgctcgacgatgacggcaagaactac
gt-gatctgggacatcgataccgccaaacctctgcgatcgtttgcccagcaagaagggcc
ccctggcccgcgttcaagtggtctgccgacgacaagtacgtggccaggctgaaccaaggc
acttcgatttcagtttacgagctgcccaagatgaacctcctcgacaagacagcaatcaag
ctcgagggcgtgatggatttcgagtgggcgccgtcaaggagtatgagcagctcttc--tg
cttctggacgccagaaatcggcagcaacccggcgagagtcgtgatgagcatcccctctaa
gcagattgtccggtccctcaatctgttcagtgtctcagatgcaagcttcactggcagtcc
gacgcttcgtacatctgcgtcaaggtcgaccggcactccaagtccaagaagtctctggct
accacactcgagattttccgcgtcaaggagaagggtgtccccgtcgaggtggtcgagaca
cggtcattaactttgcctgggaacccaaaggtgatcggtttgtcatcatcactactgagc
cggtgctgtcgcccaagacagcggtttccttcttccccgaggaaacttcaagcatctgcg
gacgctcgagaagaagaaccacaatgccatttactggtcaccgaagggcagattcgtcgt
cctcgccacaatcgccaacacccagagctcggacctcgacttcttcgacctcgactttga
gggcgagacctgacagcgtgcctgcaagtcatgaacacggccgaccactacggcgtaacc
gacgtcgagtgggatccctcgggccgctacgtcgccacctgggcgtcggcgtggaagcat
atggagaatggctaccacctgtacgacttcaggggcgaggaggagcccatcgagaagttc
aagcagtgggcgtggcggccccgc-ccacccacgctgctcaccaaggaggagcagaagca
gattcgc-aagaacctccgcgagtactcgcgcgtcttcgagcgcgaggacatcagctccg
ccgatgcggtcgtcgcgcgccgccgcatgctcgaa-gagttcttcgcctggcgcaggagg
aggagctgtggaggaggtcatggaggaggtgttggaggagaccgag
>Aciaci1 1726 bp
gttgacatttcaaatatgaggttcagcttgagcaaggctagacagcttcgtgtcgtcgac
ggcctccccgaagtagaagcccaagttggtgaagtttctgctgaagaagctcaacaagac
atcaccatgcctatgacaaggcaagtcgatgccttcgtcgagtactc-tcccgaggccgc
tgcggctgtgcagctcgatatggttcccctcgataagaagcagtcaacaagatgatggat
atcgagagatatagacgaggacgccaaaggatgaggatttcgtcgagagagaacacctgc
gctccttcatcgctgaccgatcagttcgtcatgtatcgctccgagagtgttggtgtcttc
tggaacaacgagagagacgccccgagaacattgtcgatcggaccgattcgtacagtggtc
gcctctcggcacctacctcacatccgtccacgctcagggcgttcagctctggggcggtgg
gtcctggacccaaacggtttgcccaccccttcgtcaacctggtcgctttctctccgagaa
ctacctagtgacctggtccgcccgtcccatctgtcttttgatgacgatggcaagaactac
gt-tatctgggatatcgagacgtctaagcccctccgttcctttgccaaccttgaaagttc
ccatggcccgccttcaagtggtcggccgatgacaagtacgtcgctcggttgatccagggc
caatccatctcggtgtatgagcttccccgtatgaatctgctggacaagacgactatcaag
ctggagggtgtgatggactttgagtgggctccatcaaggactacgaacagctcttc--ac
atactggacgcctgagatcggcagcaacccggctaaggttgtgatgcggatcccgcaacg
ggaaattatccgtaccttgaacttattcagtgtttcggacgcaagctgcattggcaatca
gaaggcgcgtatctatgcgtgaaggtcgatcggcattctaaatcgaagaagtcgcaggcc
acaactttagaaatcttccgtgtgaaggagaagggtgtccctgtcgaggtcgtcgagaca
cagttatcaacttcgcctgggagcctaagggtgaccgctttgtcattatcaccactgagg
ctatgctgtctcccaagacctctgtctccttcttcccggaggcaacttcaagcacctccg
tacgttggacaagaagaacagcaacgccatttattggtcgccgcgtggccgtttcgtctt
gattgccaccgtgcacaagcagacgagctctgagctcgaatttttcgaccttgacttcga
gggcgagatctgactgccaaccttcagcttatgaacaatgccgaccattacggcgtcact
gacatcgagtgggatccttccggccgcttcgtcgccacctgggcgtcaatgtggaagcat
atggagaatggttaccatctctacgacttcaagggtgaggaagagcatatcgagaagttc
aagcagtggcaatggcggccccgg-ccgccatcgctcctgagcaaggacgagcagaaagc
catccgc-aagaacctccgcgagtactctcgtgtgttcgaccaggaggatatcgccggtg
cgtcagaggttatcgagaggcgtcgcgtgctcact-gaatggtacgagtggcggttgaga
cggacttatcgaagagatcgtcgaggaggtcctggaagagtcggag
>Acral2 1726 bp
attgatatttcaagtacgaggtccagctggagcagggctagacacctttgtgtcattgat
ggccttcccgaggtaaaagcccaagctggtcaagttcctcttgaagaagctaaacaagac
atctttatgcccatgaggaggcaagtccctgcctttgttgaatactc-tgccgaggctgc
caatgccgtgaaactcgaccaagtcccccttgacaagaggcagtcaacaagctcaccgac
attgaccgctatcaacgaggacgcctcacatcgacgacttccagcagaacgagcacctcc
gctggtggctaaaagatcgaccagttcatcatgtaccggggcgactcggttggcgtgttc
tggaacagcgaaaaggatcacccgagaacatcgtcgatcggaccgatttgttcagtggtc
gcccctcggcacctacctgacctcggtgcacgcccagggtgtccagctctggggaggccc
ctcgtggtcgccgccgctttgcccatccgttcgtcaacctcatctccttctccccgagaa
gtatctcgtcacctggtccgcgcggcccatctcagcatcgacgacgacggcaagaactat
gt-catctgggatatcgagacatccaagccgctgcgatcctttgccagcctcgaaagtcc
ccctggcccgccttcaagtggtccgccgatgacaagtacgtcgcccgcctcaaccagggc
acctccatctccgtctacgagctgcctcgcatgggcctgctcgacaagaccaccatcaag
atcgatggtgtcatggactttgactgggccccgtgaaaaagtacgaacagctcctc--tg
cttctggacccccgaaatcggcagcaacccggccagggtcgtcatggccattccgaccaa
ggagattgtgcggaccctcaacctcttcaacgttagcgatgtaagctgcactggcagtcc
gagggtgccttcctctgtgccaaggtcgaccggcactccaagtccaagaagtcgctggcc
accacccttgagatcttccgcgtcaaggagaagggcgtccccgtcgaggttgtcgagaca
cggtcatcaactttgcgtgggagcccaagggcgaccgcttcgtcatcatcaccaccgagc
cggtgccgtcccccaagacctccgtttccttcttcccggaggcaactggaaacacctgcg
cacgctggacaagaggaacagcaactccatctactggtcaccgcgcggccgcttcgtggt
catcgctaccgtccacaaccagcagagctccgatctcgactttttcgacctcgactttga
gggcgagacttgaccgccaacctccagctcatgaacacgggagaccactacggtgtcacc
gatgtcgagtgggatccttccggtcgttttgttgccacttggtcgtccgcctggaagcat
atggaaaacggctaccacctgtacgacttcaagggcgaggaagagcccatcgaaaagttc
aagcagttcctgtggaggccgcgg-ccgcccaccctccttaccaaggaggagcagaagca
gatccgc-aagaacctgcgcgagtacagcaaggtgttcgaggtggaggacggtgcctcgg
ccgacgaggtggtcgaacgccgccgccagctcgag-gagtggctcgcgtggcgatggaag
aggagctatcgaggagattctggaggaggtcatcgaagagtcggag
>Acrst1 1726 bp
atcgacatctcaagttcgaggttcagcttgagcagggctagactccttcgtgtaatcgat
ggactgccccaggtagaagcccaagctggtcaaattcctcttgcgtaagctcaacaccac
attcacatgcctatgatgaggaaaatccatgctttcgtggagtactc-acccgaggccgc
tgctgctactaagcttgatcaagtcgccctcgacaagaagcagtcaacaagatgaccgac
atcgagcgctatcgacgaaaccccctcacattgatgagttcaccgagaaagagcatctac
gctggtggttgaaagaccgatcagttcgtcatgtatcgaggtgaaagtgttggcgtttac
tggaacaacgagcgtgaccaccagagaacgttgttgatcggactgattcgttcaatggtc
tcctctaggcacgtatctcacctccgttcacgcgcaaggtgttcagctctggggcggtcc
atcgtggtccagcgaggtttgctcaccctttcgtcaacctcgttgccttctccccgaaaa
gtacctggtcacttggtctaacaggccaatctgtcaattgacgacgatggcaagaactat
gt-catttgggacattgctacaggagcacccattcgctcgttcgcaaacctcgaaagctg
caatggcccgcgttcaagtggtctgccgatgacaagtacgtcgcccgtctggtgcaggga
tcatccatctccgtttacgaacttcctcgtatgaatctcctggataagacttccatcaaa
attgatggcgtcgtcgacttcgactgggcaccgtgaagtcatacgagcagttgttc--tg
ctactggactcccgagattggcagcaatcctgccaaggtcgtgatgagcattccatccaa
ggagattgtgcgcactctcaacctcttcagtgttagcgatgcaagctacactggcagtca
gaggctgcatatctctgtgtcaaggtcgaccgtcactcgaagtcgaagaagtcacaggcc
accacactcgagatcttccgaattaaggagaagggagtcccggtcgaggttgtcgagaca
cagtcatcaacttcgcatgggaacctcgtggagatcgctttgcgattatcactacggagc
ccgtgctgtctcctaagacttctgtttcgttcttcccggaggcaacttcaagctcctgcg
tacgctggataagaagaacaacaatgcaatctactggtccccgaagggtcggtttgttgt
gatcgccactgtgcacagccaacaaagctccgatctggacttcttcgatctcgatttcga
gggcgagacctcactgctaacttgcagctcatgaatactgcagaccactacggcgtcacc
gatgttgagtgggatccttcaggtcgcttcgtcgcgacctgggcatccgtctggaagcac
atggaaaacggattccacatctacgacttcagaggtgaggaagcacctatcgacaagttc
aagcagttctcttggaggccaagg-ccgcctacgatgctctccaaggacgagcagaagca
gattcgc-aagaacctgcgcgaatacagccgcgttttcgagcaagaggatggcgcttccg
ctgacgctgtggttgagcgtcgtgctctcctgcgg-gagtggtactcgtggcggttgagg
cggaggcatcgaggagatcgtggaggaggtcattgaggagcacgaa
>Altal1 1726 bp
atcgactttaccagttccaggtgcggctcgacgaggggctgatgcctttgtgtgatcgat
ggattgcccatagtgcaaggccaagctcgtcaagtttgtgctgaggaagctgaacaaggt
gtgcacatgcccgtgaggcggcaagacggagcctttgtcgaatacgc-acccgaggcggt
cgcggccgtcaagctgaacggaactgcgctcgacaagaaacagtcaacaagctcaccgac
atcgaccgctatcgacgaggacacccgagatcccgccatttgagcagaaggagcacctga
ggtggtggctaggcgacggatcagatggccatgtaccgccaggagaaggttggcgtgttc
tggaacgaaaaggaagaccacccgagcaggttgtcgaccggaccgattcatccagtggtc
gccccagggaacctacctcacctccatgcacgcccaaggtgtccagctgtggggtggcaa
ggcatggagcaaagcgattcgcccatcccggcgtcaatctcgtcgacttctcgccgaaaa
gtacctcaccacctggtcccaccgcccactctctcgctcgaggaggacggcaagaactac
at-tatctgggacatcgccacaggcaagcccctgcgctcctttgcgaccatcgaaagctg
cagtggccgacattcaagtggtcttccgacgacaagtatgtcgcacgtatgacccagggc
caatccatctccatctacgagctgccgcgcatgaaccttctcgacaagacctcggtcaag
atcgagggcgtcatggactttgaatgggctccatcaagacatacgagcagctcttc--tg
ctactggacacccgagctcggtagcaatcccgccaaggtcgtcatgtccgttccctcaaa
agagattgtgcgcacgcgaaatctgttcaacgtctctgatgcaagctgcactggcaatcc
gaagctgcctacgtctgtgtcaaggtcgaccgccactccaagtccaagaagtccctcgcc
accaacctggagatcttccgtgtccgcgaaaagggtgtgcctgttgaagtcgtcgagaca
ctgttatcaactttgcctgggaacccaagggcaaccgcttcgtgctcatcaccaccgaag
tcatgctgtgtcccaagactgccgtctctttcttccccgaggcaacttccgtcacatccg
aaccattgacaagaagaacagcaacgccatctactggtcacccaagggacgattcgttgt
tgtcgccgctctccagtctcagcagtcttttgaactcgagttctgggacatgagcttcga
ggaggagaagttaacgccaacctgcagctcatggatacagccgagcactacggtgtaacc
gacattgagtgggaccctaccggccgctacgtcgccaccgttgccagtgctttccgtcat
atggagaacggttatcacctctatgacttcaagggtacagaagaagccatcgaaggcttc
aagcagctcctctggcgcccacgc-cccccgacccttctctctaaggaggagcaggccga
aattcgc-aagaacctgcgcaactactccaaggtctttgatgagcaagacaagagctccg
ccaacgctgtggtggaacgtcgcgagatgctagat-gagtggcgcagatggcggtcactg
agaggttattgaggagattgtagaggagatcatcgatgagaccgaa
>Altalt1 1726 bp
atcgactttaccagttccaggtgcggctcgacgaggggctgatgcctttgtgtgatcgat
ggattgcccatagtgcaaggccaagctcgtcaagtttgtgctgaggaagctgaacaaggt
gtgcacatgcccgtgaggcggcaagacggagcctttgtcgaatacgc-acccgaggcggt
cgcggccgtcaagctgaacggaactgcgctcgacaagaaacagtcaacaagctcaccgac
atcgaccgctatcgacgaggacacccgagatcccgccatttgagcagaaggagcacctga
ggtggtggctaggcgacggatcagatggccatgtaccgccaggagaaggttggcgtgttc
tggaacgaaaaggaagaccacccgagcaggttgtcgaccggaccgattcatccagtggtc
gccccagggaacctacctcacctccatgcacgcccaaggtgtccagctgtggggtggcaa
ggcatggagcaaagcgattcgcccatcccggcgtcaatctcgtcgacttctcgccgaaaa
gtacctcaccacctggtcccaccgcccactctctcgctcgaggaggacggcaagaactac
at-tatctgggacatcgccacaggcaagcccctgcgctcctttgcgaccatcgaaagctg
cagtggccgacattcaagtggtcttccgacgacaagtatgtcgcacgtatgacccagggc
caatccatctccatctacgagctgccgcgcatgaaccttctcgacaagacctcggtcaag
atcgagggcgtcatggactttgaatgggctccatcaagacatacgagcagctcttc--tg
ctactggacacccgagctcggtagcaatcccgccaaggtcgtcatgtccgttccctcaaa
agagattgtgcgcacgcgaaatctgttcaacgtctctgatgcaagctgcactggcaatcc
gaagctgcctacgtctgtgtcaaggtcgaccgccactccaagtccaagaagtccctcgcc
accaacctggagatcttccgtgtccgcgaaaagggtgtgcctgttgaagtcgtcgagaca
ctgttatcaactttgcctgggaacccaagggcaaccgcttcgtgctcatcaccaccgaag
tcatgctgtgtcccaagactgccgtctctttcttccccgaggcaacttccgtcacatccg
aaccattgacaagaagaacagcaacgccatctactggtcacccaagggacgattcgttgt
tgtcgccgctctccagtctcagcagtcttttgaactcgagttctgggacatgagcttcga
ggaggagaagttaacgccaacctgcagctcatggatacagccgagcactacggtgtaacc
gacattgagtgggaccctaccggccgctacgtcgccaccgttgccagtgctttccgtcat
atggagaacggttatcacctctatgacttcaagggtacagaagaagccatcgaaggcttc
aagcagctcctctggcgcccacgc-cccccgacccttctctctaaggaggagcaggccga
aattcgc-aagaacctgcgcaactactccaaggtctttgatgagcaagacaagagctccg
ccaacgctgtggtggaacgtcgcgagatgctagat-gagtggcgcagatggcggtcactg
agaggttattgaggagattgtagaggagatcatcgatgagaccgaa
>Altbr1 1726 bp
atcgactttaccagttccaggtgcggctcgacgaggggctgatgcctttgtgtgatcgat
ggactgcccgtagtgcaaggccaagcttgtcaagtttgtgctgaggaagctgaacaaggt
gtgcacatgcccgtgagacggcaagaccgagcctttgtcgaatacgc-gcctgaggccgc
cgcggccgtcaagctgaatggaactgcgctcgacaagaaacagtcaacaagcttaccgac
atcgaccgctatcgacgaggacgcccgagatcccgccctttgagcagaaggagcacctga
ggtggtggctgggcgacggaccaaatggccatgtaccgtcaggagaaggttggcgtcttc
tggaatgagaaggaagaccacccgagcaggttgtcgaccggaccgatttatccagtggtc
gcctcagggaacctacctcacttctatgcatgcccaaggtgttcagctgtggggtggcaa
ggcttggagcaaagcgtttcgcccatcccggcgtcaacctcgtcgacttctcgccgaaag
gtacctcaccacatggtcccaccgcccgctctttcgctcgaggacgacggcaaaaactac
at-catctgggacattgcaactggcaagcctctgcgttcctttgctaccatcgaaagctg
cagtggccaacgttcaagtggtcttccgacgacaagtatgttgcacgcatgacccagggc
cagtccatctccatctacgagctgccgcgcatgaatctcctcgacaagacctccatcaag
atcgagggcgtcatggactttgaatgggctccatcaaaacgtacgaacagctcttc--tg
ctactggacacctgaactcggcagcaatcccgccaaggtcgtcatgtccgttccttcaaa
agaaatcgtgcgcacccgaaatctgttcaacgtctccgatgcaagctgcactggcaatcc
gaagctgcctacgtctgtgtcaaggtcgaccgtcactccaagtccaagaagtctctcgcc
accaacctggaaatcttccgtgtccgcgaaaagggtgtgcccgttgaagtcgtcgagata
ctgttatcaactttgcctgggaacccaagggcaaccgcttcgtgctcatcacaaccgaag
tcatgccgtgtcccaagactgctgtctctttcttcccggaggcaacttccgacacatccg
aactgtcgacaagaagaatagtaatgccatctactggtcacccaagggacgattcgtcgt
tgtcgctgctctacagtctcaacagtcttttgaactcgagttttgggacatgagcttcga
ggaggagaagtcaatgccaacctgcagctcatggatacagccgagcactatggtgtcaca
gatattgagtgggaccctactggccgctatgtcgccaccgttgccagtgctttccgtcat
atggagaacggctaccatctctacgacttcaaaggcacagaagaagctatcgaaggcttc
aagcagctcctctggcgcccacgc-cccccaacgctcctctccaaggaagagcaggccga
gatccgc-aagaacctgcgcaactactccaaggtctttgatgagcaagacaagagctctg
ccaacgcagtggtggagcgccgcgagatgctggat-gaatggcgcaggtggcggttaccc
agaggctattgaggaaattgtagaggagattattgacgagacagaa
>Altro1 1726 bp
atcgactttaccagttccaggtgcggctcgatgaggggctgacgcctttgtgtcatcgac
gggctgcctgtggtgcaaggccaagctcgtcaaatttgtgctgaggaagctcaacaaggt
gtgcacatgcccgtgaggcggcaagacggagcctttgtcgaatacgc-gcccgaggccgt
cgcggcggtcaagctcaacgggactgccctcgacaagaggcagtcaacaagctcaccgac
atcgaccgctatcgacgacgacccccgagatcccgccctttgagcacaaggagcacctgc
gctggtggctcggcgatcgaccaaatggccatgtaccgccaggagaaggtcggcgtcttc
tggaacgacaaggaggaccacccgagcaggtggtcgaccggaccgattcatccagtggtc
gccccagggaacctacctcacctccatgcacgcccaaggtgtccagctgtggggcggcaa
ggcctggagccaagcgcttcgcccatcccggcgtcaaccttgtcgacttctctccgaaaa
gtacctcaccacctggtcccaccgtcccctctttcgctcgaggaggacggcaagaactac
at-catctgggacattgccacgggcaagcctctgcgctccttttctaccattgaaagttg
caatggccgacgttcaagtggtcctctgacgacaagtatgttgcacgcatgacccagggc
cagtccatctccatctacgagctgccgcgcatgaacttgctcgataagacttccgtcaag
atcgagggcgtcatggactttgagtgggccccatcaagacgtacgagcagctcttc--tg
ctactggacacccgagctcgggagcaatcccgccaaggtcgtcatgtccgtcccttcaaa
ggagattgtgcgcacccgaaacctcttcaacgtgtcagacgcaagctgcactggcagtcg
gaagctgcctacgtctgcgtcaaggttgaccgccactccaagtccaaaaagtctctcgcc
accaacttggaaatcttccgtgtccgcgaaaagggtgtgcctgttgaagtcgttgagaca
ctgtcatcaattttgcctgggagcccaagggcaaccgcttcgtgctcatcaccaccgaag
tcatgctgtgccccaagactgcggtctctttcttccccgaggcaacttccgtcacatccg
aaccatcgacaagaagaacagcaatgccatctactggtcgcccaagggacgatttgtcgt
tgtcgctgctctacagtcgcagcagtcttttgaacttgagttctgggacatgagcttcga
ggaggagaggtcaacgccaacttgcagctcatggatacggccgagcactacggtgtcacc
gacattgaatgggacccgactggccgctatgtcgctacggtcgctagtgctttccgtcat
atggagaacggctaccacctctacgacttcaaaggtacggaagaagctatcgaaggtttc
aagcagctcctgtggcgcccacgg-cccccgaccctcctctccaaggaggaacaagccga
gatccgc-aagaacctgcgcaactactccaaggtctttgatgaacaagataagagctcag
ccaacgctgtggtggaacgccgcgagatgctggac-gagtggcgcaggtggcggttacac
agaggctattgaggaaatcgtagaggagattatcgacgagaccgaa
>Amore1 1726 bp
ctggacttttcagatttgaagtccagcttgagcaaggactgatacatttgtgtcatcgac
ggactgccagaagtcgaagcccaagttgatcaagttcttattgagaaagttgaacagaac
atattcatgcccatgacgaggaaaatcacagctttcgttgaatacac-tcccgaggcgct
cgctgcttgcagcctcgacggtgttccgctcgacaagaagcagtcaacaaattgacggat
attgatcgattttgacgaacactccaaagatcgaggagttccaagagaaggagcatctga
gatcatggttggcggatcgaccagtttgtcatgtacaccgacgacagagtgcgagttttc
tggaacaatgagaaggaccccccgagccgattgttgaccggactgatttgtgcaatggtc
cccacaaggaacgtatctgacatccatgcatcagcagggtgtgcagctctggggtggacc
atcatggactcaagcgtttcgcgcatcctttcgtcaacctggtcgatttctcaccgagaa
gtatttgacaacatggtcaaatcgacctatctgtcagtcgatgatgatggcaagaactac
gt-tatctgggatatcgagactggcaaaccacttcgatcctttgcaaatatcgaaagatc
gtatggccagctttcaaatggtcagccgacgacaaatatgttgcacgtttgacacaaggc
acctctatttcggtttacgagcttcctcgtatgaaccttctagacaagaccacaattaag
attgagggtgttatggatttcgaatgggctccgtcaagacctacgagcaactgttc--tg
ctattggactcccgagattggcagcaatcccgcaaaggtcgtgatgagcatcccctccaa
ggaagttgtcagaaccttgaacttgttcagtgttacggatgcaagcttcactggcagtca
gaagcgtcgtacttgtgtgtaaaggttgatcgccattcaaaatccaagaaatccttggct
accagtcttgaaattttccgaattcgagagaagggagtacctgtcgaagtcgttgagata
ccgttataaacttcgcttgggagccaaagggtgaccgattcgtaatcatcactactgagg
tcgtgctgtctcctaagacatccgtttctttctacccagaggcaactttaagcacatccg
aacatacgacaagaagaacagcaatgccatctactggtcaccaagaggtcgttttgtcat
tgttgctaccgttcactcgcagcaaagcttcgatatggagttcttcgatatggacttcga
gggcgagatttgaccgccaacctccagctcatgaacaccgctgaacactacggtgtcacc
gacatcgactgggatcccactggacgattcgtcgccaccagtgccagtatctggaagcat
atggaaaacggctaccacctgtacgacttcaagggtgaggaagagcccgtcgagaaattc
aagcagtggctctggcgcccacgc-ccacccacgctccttaccaaggaagagcagaagca
gatccgc-aagaacctccgtgaatacagcaagatcttcgagcaagaggatggcgcctcgg
ctgacgctgtcgttgaaaggaggagactgttggag-gagtggatgtcatggcgatcgagg
aggaagtatcgaggagatcgtcgaggagatcgtcgaggagaccgaa
>Ampqui1 1726 bp
gtcgactttgccagttccaggtgcggctcgacgagggcctgacgcctttgtgtgattgac
gggctgcccgtggtgcaagggcaagctggtcaagtttgtgttgcgcaagctgaaccgggt
gtgcacatgccggtgacgaggcaagacggagcctttgtcgagtacgc-gcccgaggccgt
ggccgcggtcaagctgcacggcagcgcgctcgacaagaggcagtcaacaagctcaccgac
atcgaccgctatcgacgacgacgccccagctgccgccgtttgagcagaaggagcacctgc
gctggtggctcggcgaccgaccagatggccttctaccgcgccgacaaggtcggcgtcttc
tggaacgacagggacgacgccccgagcagattgtcgaccggaccgattcatccagtggtc
gccgcgcggaacctatctcacgtcgatgcacgcccagggcgtgcagctgtggggcgggcg
cgcctggagcaaagcgcttcgcccaccccggcgtcaacctcgtcgactactcgccgagca
gtacctcaccacctggtcccaccgcccgctgtgagcctcgaggacgacggcaagaactac
at-catctgggacattgccacgggcaagcccctgcgctccttccagaccatcgaaagctg
caatggccaaccttcaagtggtcctcggacgaccggtacgtcgcgcgcatgacgcaaggc
tcctccatcgccgtctacgagctgccccgcatgaacctgctcgacaagacgtcgatcaaa
atcgagggcgtcatggacttcgagtgggctccatcaagacttacgagcagctgttc--tg
ctactggaccccggagctcggcagcaaccccgccaaggtcgtcatgaccattccctcaaa
ggagattgtccgcacccgaaatctcttcaacgtctccgatgcaagctgcactggcaatcg
gatgccgcctatgtctgcgtcaaggtcgaccgccactccaagtccaaaaagtctcttgct
actaacctcgagatcttccgcgtgcgcgagaagggcgtgccagtcgaagtcgttgagaca
ccgtcatcaactttgcctgggaacccaagggtaaccgctttgtgctcatcactaccgaag
ccatgcagtggcccaagactgctgtatcatttttccccgaggtaacttccgccacatccg
cactatcgacaagaagaatagcaacgcaatctactggtcgccaaagggtcgattcgtcgt
tgttgctgctctccagtcgcaacagtcgttcgagctcgacttctacgatctcagcttcga
ggacgagagctcagcgccaatctacagctcatggagacggtcgagcattacggcgtcacc
gacattgagtgggaccctactggtcgctacgttgcgactgttgccagtgctttccgtcac
atggagaatggttaccacatgtacgacttcaagggcacggaagagcacatcgacggcttc
aagcagctgctctggcgaccgcgc-ccacctactctgctctccaaagaggagcaagccga
gatccgc-aagaacttgcgtaactactccaaggcctttgacgagcaagacaagagctctg
ccaacgctgttgttgagcgtcgcgagatgctcgag-gaatggaagcgctggcggtcactc
aaaggctattgaggagatcgttgaggagattcttgaggagacggag
>Antav1 1726 bp
attgacatctcaaatatgaagttcaactagaacagggctagataccttcgtgttatcgat
ggccttcctcaggtagaagccaaagctcgtcaaatttctgttgaagaagctggccaggac
gtctacatgcccctgaggaggcaaatcgctgcctttgtggaattctc-ggccgaggccgc
tgccgccgttaaactggacatggtacccctcgacaagaagcagtcaataagatgagcgat
atcgatcgttattgatgacaacgcccaagatcgaagaattcaccgagaaggaacatctgc
gctcctttttagccgatcgatcagttcgcgatgtacagaggcgactcagttggtgttttc
tggaacaacgagaaggagaacctgagaccatcgtagaccggacagattcatacaatggtc
gccccttggaacctacttggtatccgtacaccagcagggcgtccagctttggggcggtgc
gtcatggtcgcaaacgatttgcccatcctttctctaacatgctcgacttctccccgagaa
gtacatcgttacctggtccaaccggccaatctatcccttgatgaagacggcaaaaactat
gt-gatctgggatgtagaaactgccaaaccattaagatctttcgccaatctggaaaattc
ccctggccagccttcaaatggtccgctgacgagaagtatgtggcccgactcacccagggg
tcttccatctccgtctacgagttacctcgcatgaacctattagacaagacgacaatcaag
gtagacggcgtcatggacttcgagtgggcgccgtgaaaacgtacgaacagctgttc--tg
cttttggactccggagataggcagcaacccagccaaggtcgtgatgagcataccatccaa
gcagattgtccgaacactgaacctcttcagtgtcactgatgcaaacttcactggcaatcc
gacgccacctacctttcggttaaggttgatcggcattccaagtcaaagaagtcgcaagcc
accacgctcgagatcttcagaattaaagaaaagggagtgcctgtcgaagtagtagagata
cagtcatcaacttcgcttgggaaccaaagggcgatcgatttgtcatcatcacaactgaac
cagcgcggtcacctaagacctcggtctctttcttcccggaggcaacttcaagcacttgcg
gacattggagaagaagaatagcaatgccatctactggtcaccgaagggaagattcgttgt
cgttgccaccgtggccaatcagcagaactcagacctcgatttctacgaccttgatttcga
gggcgagatctgacagctaacctacagctcatgaacacagccgatcattacggtctcact
gatattcagtgggacccttcaggtcgcttcgtcgcttcttgggcgtcggtgtggaagcac
atggaaaatggttatcacatctacgacttcaggggtgaggaagagcctgtcgagaagttc
agacaattggcttggcgacctcgg-cctccgactcttctgtccaaggatgaacagaagca
gattcgt-aagaacttgcgcgagtactctaaacagtttgaacaagaggacggagcctctg
cagatgcagtcgtcgagagaagacgtctgcttgat-gagtggctggcatggcggtagacg
aggaagtattgaagaaatcgtggaggaggtcattgaggagacggaa
>Apibac1 1726 bp
gtcgatgtgtcaaatatgaggtccagctcgagcaaggctagacacgtttgtgtcatcgat
ggccttcccgaggtagaagccaaagctcgtcaagttcttgttgaagaagctcaacaagac
atcttcatgcccttgaccaggcaagtcgctgcctttgtcgagtactc-gcccgaggccgc
tgccgccgtgcaactcgattactcccctctcgacaagaagcagtcaacaagctcaccgat
atcgaccgctatcgatgaggacccccgtcatcgagcctttccaagaaaaggagcacctcc
gctccttcatggccgaccgatcagttcgtcatgtacagaggagagaccgttggtgttttc
tggaacaacgagaaggatcacccgagaacatcgtcgaccggaccgatttgtacaatggtc
gcccctcggtacatacctgacctctgtccaccagcagggtgtccagctctggggtggtgc
gtcctggacgaaggcggtttgcccaccccttcgtcaatctcgtcgcctattccccgagaa
ctatctggttacgtggtccaacagacccatctctctatcgacgacgacggcaagaactat
gt-catttgggacatcgagaccggcaagcccatccgttcgtttgcccagcaggaaagttt
ccctggccagcgttcaagtggtctgccgatgacaagtatgttgccagactgaaccagggc
acctctatctccgtgtacgagcttcccggcatgaacctgttggacaaaaccacggtcaag
ctcgacggcgtcgtggactttgactgggcgccgtcaaggaatacgagcagctcttc--tg
cttctggactcctgaaatcggtagcaaccctgccagggtcgtcatgagcattccctccaa
gcagattgtcagatcgcttaatctcttcagtgtatcggatgcaagcttcactggcagtca
gaggctggatacctctgcgtgaaggtcgacaggcattccaagtccaagaagtcccaggcc
accaccctggagatcttccgcatcaaggagaagggtgttcctgtggaagtcgtggagaca
cagtcattaattttgcctgggagcccaagggcgacagattcgtcgtcatcacgaccgagc
ccgtgctgtctcccaagacgtcggtcgctttcttccccgaggcaacttcaagcacctccg
gacgcttgagaagaagaacagcaacgccatctactggtcgccaaagggtagatttgttgt
tgtggcgactgtccacaaccagcagagctccgacctcgacttctacgacctcgactttga
gggcgagacttgacggccaacttgcagctcatgaacactgctgaccactatggcgtcacc
gacgtcgagtgggacccctctggacgctacgtcgccacctgggcctccgcctggaagcac
atggagaacgggtaccacatctacgacttcaggggagaggaagagcccattgagaagttc
aagcaatgggcgtggcgtcctcgc-ccccagactctccttggcaaggaggagcagaagca
gatccgc-aagaacctccgtgagtactcgcgagtgttcgagcaagaggatatcagcagcg
ccgacgcggtggtgcagagacgccgcgtgctcgag-gactggtacaactggcgatggagg
aggagctattgaggagatcatggaggaggtgcttgaggagacggag
>Apimo1 1726 bp
atcgatctctcaagtacgaggtccagctcgagcagggcttgacacctttgtgtcatcgac
ggcctgcctgaagtagaagcctaagctggtcaagttcttgttgaagaagctcaagaacac
atcttcatgcccatgatgaggcaagtctctgcctttgtcgagtatac-caccgaggccgc
cgccgccgtccagctggacatggttcccctcgacaagaagcagttaacaagatgactgac
atcgagaggtttcgaggaggacccctgttatcgacgagttcaaggagaaggaacacatgc
gctcctggctggccgaccgaccagttcgccatgtaccgtggtgagtcggtcggtgtcttc
tggaacaacgagaaggatgtcccgagaacgtcgtcgaccggactgattcatacaatggtc
gccgttgggtactttcctgacctcggtccatcagcaaggtgttcagctctggggcggccc
ctcgtggacgcaggcgattcgcccaccccttcgtcaacatgctcgacttctctccgagaa
gtatgtcgttacttggtccaaccgccctatctggctgcggacgacgatggcaagaactac
gt-catctgggaagtcgagaccggcaagcccctgcgatcctttgccaatctcgaaagttc
ccctggcccgccttcaagtggtctgccgacgacaagtacgttgccagactgacccagggc
cagtccatctctgtttacgagctcccgcgcatgactctgcttgacaagaccaccatcaag
atcgagggtgtcatggacttcgagtgggccccaccaagcaatacgagcagcttttc--tg
ctactggacgcccgagttgggcagcaaccccgccaaggtcgtgatgagcatcccgtccaa
ggaggtcgtccgttccctcaacctgttcagcgtcagcgacgcaagctgcactggcaatcg
gatggtacctacctggctgtcaaggtcgaccgtcactccaagtccaagaagtcgcaagcc
acgacgcttgagatcttccgcgttaaggaaaagggtgtgcccgtcgaagtggtggagata
ccgtcatcaactttgcctgggaacccaagggcgaccgtttcgtcatcatcaccaccgagc
ccgtgccgtcgcccaagacctctgtcgccttcttccccgaggcaacttcaagcacctgcg
caccctcgaaaagaagaacagcaacagtatctactggtccccccgaggccgcttcgtcgt
cgttgccaccattgccaaccagcaaggctccgatctcgagttctacgacatggactttga
aggcgagatttgaccgccaacttgcagctcatgaacatttccgaccactacggtgtcaca
gatgtgcagtgggatccctctggccgctttgtgacgtcttgggcatcggcgtggaagcat
atggagaacggataccacatctacgacttcaagggagaagaagagcctctggagaagttc
aagcagtgggcttggagaccgcgc-cctgctacgctgctcaccaaggaggagcaaaagca
gatccgc-aagaatctccgcgagtactccaagacgttcgagcaggaggatgtggctggag
ctgacgccgtcgttgagcgccgccgcatgttggat-gagtggtacgcatggcggttgagg
aggacctattgaagagatcgtggaagaggtcctcgaggagacggaa
>Apope1 1726 bp
gtggatatttcaaatatgaggtctcactcgagtccggctagatacctttgtgtcctcgac
ggcttgccgtctgtaaaaaccgaagctcgtcaagtttcttctcaagaagctgaataaggc
ttagtcatgcccatgaagaggacagtccctgcatttattgagtatac-ggcggaagcggc
ggcggccgtccagctcgatctcacgcctctcgacaagaagcagtcaataagttgactgac
atcgaccggtatcgaggagaccacccaagatcgagcctttccaggagaaggagcacctcc
gctggtttatggccgaccgaccagttcgttatgtacaggggagagagcgtcggtgtcttc
tggaacagcgagaaggacaccccgagaacatcgtcgaccggaccgattcgtgcagtggtc
tcctctgggaacttacctcacatcagtgcacgcccagggtgtccagctctggggtggcgc
gtcttggtcgcaggcggttcgcgcatcctttcgtcaacctggtcgccttttccccgagaa
gtacatggtgacctggtctaatcggcctatttgtctctggacgatgatggcaagaactac
at-catttgggatctggagacgtccaaacctctgcggtcttttgctcagctagaaagctt
ccttggccggcattcaagtggtctgctgacgacaagtacgttgcgagactcaaccccggt
gcttctatttcggtctacgagcttcccagaatgaaccttatggacaagacggcgatcaag
attgagggggtagtggacttcgactgggccccatcaagacgtacgagcaactatta--tg
cttctggacccctgaaattggcagcaaccccgccaaggtcgtgatgagcattccttccaa
ggaggttgtccggaccttgaacctgttcagtgtctcggatgcaagctgcactggcagtca
gatgccgcctatctttgcgtcaaggtcgaccggcactccaagtccaagaagtcacaggct
accaccctggagatcttccgtgtcaaggagaagggcgtcccggttgaggttgtcgagaca
ctgtaataaactttgcctgggagccgaagggcgatagattcgtcgtcattaccaccgagc
ccgtgctgtcccccaagacatcggtcgctttcttcccagaggcaacttcaagcacctgcg
cacactggacaagaagaacagcaacgccatttactggtcaccgaagggcagatttgtcgt
tgttgccaccgttgccaatacccagagctcggatcttgatttctacgacctcgactttga
gggcgagacctgactgctaacctgcagttgatgaacacggccgaccactacggagtcaca
gatattgagtgggatccctcaggtcgctttgtcgccacctgggcatcagtatggaagcac
atggagaatgggtaccatctgtacgatttcaagggcgaggaagaggcaattgagaagttc
aagcagtggcagtggcggccgcgg-cccgctaccctcctcaccaaggaggagcagaagac
gatccgc-agaaacctccgcgagtactcaagagtattcgatcaaatggatatcaacagcg
ccgacgccgttgtcgagaggcgtcgtctgctcgac-gagtggtacgcctggcggtggagg
aggagctatcgaggagatcatggaggaggtgctcgaggagacggag
>Artbe1 1726 bp
atcgatttctcgaattcgaagtccgactggaagaaggactgataccttcgtgttttcgac
ggactcccaatcgtataaggcgaagttgattaagtttttgttgaagaaaataaagatatc
atttttctacccatgagaaggaatgtccgagcttttgttgaatatac-ccccgaagcctt
tgccgccataagtcttcacggaacccctctagataagaagcagtcaacaagctcactgat
atagaccgatatagacgacgactcccaagatcgaaccgttccaggaaaaggagcaccttc
gatcatggctgggcgatcgatcagttcgcaatgtaccgcggtgacaaagttggtgtgttt
tggaatatgaagaaggacccccagagaatgttgtcgaccggacccatttgtacagtggtc
tcctatgggtacatacctcgcttccgtacatccacaaggtatccaactctggggaggtcc
ccaattcagcaaaacagttccctcatcctttcgtccagcttgtggagttctctccgaaaa
ctaccttaccacatggtctagccgcccgatatgtcatatgatgaagacggcaagaatata
at-catctgggatattaccaccggaaagcctctccgatccttcgtcagccatgaaaagta
cagtggcctgcgtttaaatggtcagcggatgagaaatatgttgctcgtatgcttcagcac
cagtccatatctgtctacgagctacctcgtatgaaccttcttgacaagaccgtagtcaag
attgaaggtgttatggatttcgaatggtccccgtcaaacgctatgagcagcttttc--ag
cttttggactcctgaaattggaagcaaccctgctaaggttgtgatgagcataccctcaaa
ggagatcgttcgtacacgaaatcttttcaatgtctccgatgtaagctacactggcaatcc
cagggtgcctacgtttgcgtcaaagttgacaggcactccaagtccaagaaatccatggct
actaacctggagatcttccgagtgaaagaaaagggcgtgccagtcgaggttgtcgagata
ccgtcataaattttgcttgggaacccaagggtgatcgatttgtcctcatcacaaccgagg
ccatgctgtctccaaagactgccgtctctttctttcccgaggtaacttcaaactcatccg
caccattgagaagaagacaagcaatggaatctactggtctcccaagggccgattcgttgt
cgtcgctaccgtgcattcacagcaaaactttgaccttgatttctgggacctggactttga
gggtgagatctttcggccaatctacagctcatgaagactgtcgaccactttggtgtgact
gatgtcgactgggacccaactggtagatacgttgtctccagcgcctctgcctggacgcac
cttgaaaacggctacaatattcacaccttctccggtacagaacaccccactgagaagttc
aagcaactcctctggcgcccgcga-cctccaacattcctttcaaaggaagagcaaaaaca
agtccgc-aagaacctccgcgaatactctcgcgaatttgacgaagaagacgtcgatattg
ccaacgccatagtcgagagaaagagagtcctcagt-gaatggaccgcctggctgagaagc
aaatgatgtagaggagattgtcgaggagatcatcgaagaaactgaa
>Artol1 1726 bp
atcgacttctccaatatgaagttaagctagaagagggcctgacaccttcgtgttatcgac
gggctgccaaaggtacaagcccaagcttgtcaaattcttggtcaagaagctacagacgac
gtctatatgcccatgatgaggacaatctcagccttcgtcgagtacac-cgcgaaggccgc
ccaagctgttaaactcaacggcctcgccctcgataagaagcagttaacaagttaaccgac
attgaacgttatcgacgaaaaatccggaaccagaaccgttcgttgaacaggagcatctcc
gctcttggattggtgacggaccaattcgttctcttccgcggagacaccgttggtgtctac
tttaacaacaagaaagactccctgagatgactgttgaacggacagattcgtcagatggtc
gcctcttggaacttacctcacatcattacatccacagggtgttcagctatggggtggcag
cagctggaagcgccagattcccacatccagctgtcaacctagttgacttctccccgagaa
gtaccttgtcacctggtccaacaagccaatctaacacctgaagaagatggtaagacatac
gt-tgtctgggatgtcaacaccgggaagctccttcgttccttcccacctattgaaaaatc
caatggccgctcttcaaatggaccgctgacgataagtactgcgccagagtcacccctggc
tcctccatctccgtctacgaaacaccttccatggttctccttgacaagaagtcgattaaa
ctcgagggtgtcgtcgacttcgagtggtctccgccaagaaggctgaacaacttctc--tg
ctactggactcccgaaatcaacaatcagaccgccagggtgttgatggccatcccttccaa
ggaaatcatcagaacaagaaatttgttcagcgtatcagactgaagcttcactggcaatca
gaaggtgcctacctctgcgtcaaggttgacagacactccaagcgtggcaagtctacattc
acaagtcttgagttcttcagaattaaggagaagaatatccccaacgaacccatcgagaca
cagttatcaatttcgcgtgggaaccaaagggcgaccgtttcgtcctcatcaccgcagaac
tccccccgccaccaaagacatctgtctccttctatcccgaggaccattccgtctcatccg
cacaattgataaacgtaactctaacgccatcttctggtcccccaagggaagattctgcat
tgtcgctactattaactcccaagtcagccacgaactcgaattctgggatttcgatttcga
tggcgagatctcgcagccaatcttcagttgatcggaaccgttgagcactacggtgtcact
gatttggagtgggatccttcgggtcgatatgcggtcagcagctccagcatgtggaagcac
atggaaaacggctatcatatgtgggacttcaagggcaacgaggatcatatcgaacgcttc
aagcaattttcctggcgtccacgc-ccaccaaccatgctgtccaaagaacaacaaaagca
agtccgc-aagaaccttagagaatacagcagacaattcgatgaggacgacgaaagcgaag
cttccacgattatcgagaggagacgtcttctcgag-gaatggcgcgcatggagacggaga
gagagctatcgaggagattgttgaagaggttattgaagagaaggaa
>Ascim1 1726 bp
atcgacttctccagttcgaagttcaaatggaggagggtctgacgcctttgtgttgttgac
ggtctccccgttgtacaagccaaagctcgtcaagttcttgaccaagaggttgaacagagc
atctttatgcccatgaggcggcaagtcccagctttcgtcgagtacac-tgccgaagccac
cgctgcctgcaagctcagcggcattgccctcgacaagaagcaatcaacaagcttaccgac
attgagcgctatcgacgagcacaccaccaaaggaggagtacgtccagcaggagcacttcc
gctggtggttgtccgacagatcagttcatcatgtaccgtggcgacaacgtcggtgtcttc
tggaacaagaagaaggatacccagagcaaatcgtcgaccggaccgattcgtcaagtggtc
tcctctcggtaccttcctcacctctatgcatcctcagggtgtgcagctttggggtggaca
gtcttggaagccagagattctaccatccttacgtcaacatggtagagtactcgccgagaa
ctaccttgtctcgtggtccaacagaccaatcttggcccagaagaagagggcaagaacttc
ct-tgtttgggatctcaagaccggaactctgctccgttcgttcgccaacctcgaaaggtt
cagtggccagtcttcaagtggtctgctgatgagaagtatcttgcccgtatcagaccaggc
caggctatcgaggtctacgaggttccaggcatgggtcttctcggcaagaagtccgtcaag
attgagggtgtcgtcgactttgagtgggcacccgcaaggacactgagcagctcctc--gc
ttactggaccccagagatggagaaccagtctgcccgtgtcgtcatggccatcccatccaa
gaccgtcgtccgtacaagaaacttgttcaacgtctccgactgaagcttcactggcaatca
gagggtaagcacctttgcgtcaaggttgaccgccacaccaagaccaagaagtccaccttc
accaacctcgagttcttcagagtcaccgagaaggagattcctgtcgagcttctcgagaga
ccgtcatcaactttgcttgggaaccaaagggtgatcgcttcgtcatcatcactcaggagg
ttccggtgccaccaaagacttccgtctctttctacccagaggcaacttcaagctcatcaa
gaccatcgacaagaagaacagcaacgctatctactggtcgcctaagggacgattcgttct
tgtcggaactgtttcttcgcagcagttcttcgatctcgacttctgggatttggactttga
tggagagatgttgccgccaacctccagcttatgaacactgccgagcacttcggtgtcact
gatgtcgagtgggacccaactggacgttacgtcgccacttcggcttccatgtggaagcac
atggagaatggctaccatctctgggacttcaagggtactgaggagcacattgaccgcttc
aagcagttcctctggcgcccacgc-ccaccaaccatgctctccaaggagcagcagaagca
ggtccgc-aagaacctccgcgagtactcccgcgtcttcgacgaggaggataccgagactg
ccaacgaggttatcgagcgcaagcgtgctctccag-gaatggaccgcatggcgaccgaga
agcagctatcgaggagattgtcgaggaggttatccacgagtcagag
>Ascra1 1726 bp
atcgacttcaccagttccaagtgcgccttgacgagggtctgatgcctttgtgttatcgac
ggcctgcctgttgtgcaagtccaagctcgtcaaattcgtgttgagaaagttgaaccgcgt
gtgcacatgcccgtgaggaggcaagactgagccttcgttgagtacgc-gcccgaggctat
cgcagctgtcaagctccacggaaccccgctcgacaagaagcagtgaacaagctcaccgac
atcgaccgctatcgacgaggaagcccgagatcgcgcctttcgagcagaaggagcacctga
ggtggtggctgggagaccgaccaggtcgccatgtaccgcggtgagaaggtcggtgtcttc
tggaatgaccgggaagaccacccgaggttgttgttgaccggaccgattcatccagtggtc
accacaagggacataccttacttcaattcacgcacaaggtgtgcagctttggggtggcaa
ggcatggagcaaagcgattcgcacatcccggtgtcaacctcgtcgactactcgccgagaa
ctacctgactacctggtcgcaccgcccgctgtgtcattggaggacgacggcaagaactac
gt-catctgggatgtcgcgactggcaagccgctgcgttcgtttgctacaatcgaaagatg
cagtggccgacattcaagtggtcagccgacgagaaatacgttgctcgtctgacccagggc
cagtccatctcagtctacgagctgcctaggatgaacctgctggacaagtcctccatcaag
attgagggtgttgtagatttcgagtgggctccgtcaagacatacgagcaacttttc--tg
ttactggactcctgagcttggcagcaaccccgcaaaggtcgttatgtccattccttcaaa
ggagattgttcgtacacgaaacctcttcaacgtgtctgatgcaagcttcactggcaatct
gaggctgcctacgtttgcgtcaaggttgatcgtcactcaaagtccaagaaatctctggcc
acaaacctcgagattttccgcgttcgcgaaaagggtgtgcccgtcgaggttgtcgagatg
ccgtcatcaacttcgcctgggaacccaagggcaaccgtttcgttctcatcaccactgagg
tcgtgctgtcccccaagactgctgtctctttcttccccgaggtaacttccgccacattcg
cactgtcgacaagaagaacagcaacgccatttactggtcgcctaagggtcgattcgttgt
tgtcgctgctctccagtctcaacagtccttcgaccttgacttctgggatctcagcttcga
ggatgagagctcaacgccaacttgcagctcatggatacggctgagcactacggtgtaact
gacatcgagtgggaccctacgggccgctatgttgccactgttgctagtgctttccgtcac
atggagaacggctaccacctgtacgacttcaagggtgctgaagagcacattgatggcttt
aagcagcttctgtggcgtcctcgt-cctcctacacttttgtccaaggaggagcaggccga
gatccgc-aagaaccttcgtaattacagtaagatcttcgacgagcaggataagagctccg
ccaacgccgtcgtcgagcgcagggaaacgctccag-gaatggaaccagtggcggtgcagc
agaggctattgaggaaatcgtcgaggagatcattgaggagactgag
>Ascsa1 1726 bp
ttggacttttccgctttgaggttcaactcgaacaagggctgacgctttcgtgtggttgat
ggcctgcctgaggtcaaggccaaaattaattaaattcttgaagcgcaagctagataagct
atatacatgcctctgaagaggaaaatccgagctttcgtcgagttcac-gcccgaagcgct
tgttgcctgcactctcgatgggactgctctcgataagaaacagtgaacaaattgacggac
attgaacgatattgacgatcacacccaagcaagaggaatttgtggagaaggagcacttga
gatcatggttagcagaccgatcaatttgcgatgttcaaggacgaccgggttctagtatac
tggaacaatgagaaggatgcccggagagcattgtggaccggaccgatttattcaatggtc
cccaatgggtacgtatttgacatctatgcatcagcagggtgttcaactctggggcggtcc
atcatggtctcaagcgtttccctcatccatacgtgaatttggtagacttctctccgagaa
atacttaactacatggtcaaaccgacccatattagcgtcgatgatgatggcaagaactat
gt-tatttgggatattgagactggcaagccactccgttctttcgccaatcttgaaaagtc
gtctggcccgctttcaaatggtctgcggatgataaatatgttgcacgacttacgatgggg
tcttcgatttcggtctacgaactgccgcgaatggtgcttttagataaaactaccatcaag
atcgagggcgttatggatttcgactgggctccgtcaagacttacgagcaacttttc--tg
ctattggacccccgaaatcggtagcaatcctgcaaaggtcgtgatgagcatcccttccaa
ggaagtagtcagaaccttgaacttgttcagtgtcacagatgcaagctccactggcaatca
aacgcggactacctatgtgtcaaggtggatcggcactctaagtcaaaaaagtccttggcc
actagcttggagatcttccgtgtccgagagaagggagttcctgttgaggtagttgcgaca
ctgtcatcaactttgcttgggagccaaagggtgatagatttgtcatcatcacgaccgaaa
tcgtgcagtcgcctaagacttcaatcgcattctaccccgaggaaacttcaagcatattcg
cacctacgataagaagaacagtaatgccatctactggtctcccaagggccgcttcgttat
cgttgctgctgttcactcccaacaaaaccatgacttagagttctacgacatggacttcga
gggcgagacttgactgccaacttgcaactcatgaacactgccgagcactatggtgtcact
gatattgattgggaccccactggacgatttgtggctactagctctagtttctggaagcat
atggaaaatggttaccatctttacgatttcaagggcgaagaagaaccagtcgagaaattc
aagcaatggctctggcgtccaaga-cctcccactctcctcaccaaagaggagcaaaagca
aatccgc-aagaatcttcgcgagtacagcaagcagttcgagcaagaggatggtgcttctg
ccgatgccgtcgtcgagaggcggagatcgttgcaa-gaatggctggcgtggaggttgagg
aggagatattgaggagattgtggaggaaatcgtggaggagagtgag
>Aspac1 1726 bp
attgacttctccagtttgaagtgaaacttgatgagggtttgatacatttgtgtcatcgat
gggcttccgatcgtgcaggcagaagctcattaagttcttgttgaggaagctcaccaacac
gttttcatgcccatgacaaaatatgtccgagccttcgtcgaatatac-tcccgaagccgt
cgctgccgtgaccctgcacggtgtccccctcgacaagaagcagtcaacaaactgatggat
attgaccgctatcgacgaggacccccactatcgaacccttcaaggagaaggagcacctcc
gctcgtggctcgccgaccgaccagttcgccctctaccgcggcgacaaggtcggcgtcttc
tggaacaacaagaaccaccccccgagaatgttgtcgatcggacgcattcgtccagtggtc
ccccaagggtacctacctcgcctctgtccaccctcagggtattcaactttggggtggtcc
ggctttctcgaaagcagttccctcaccccttcgtgcagttggttgagttctcgccgagaa
ctatctcaccacctggtccgcgcgccccatttgacctacgaggaagaaggaaagaacatc
at-catctgggatatcgttaccggaaagcccctgcgttcgttcgtttccaacgaaaggtt
cagtggcccgctttcaagtggtctgctgatgagaagtacgttgcgagaatgcagcaatcc
cagtcgatctctatctacgaacttccccggatgaacttgctgggcaagacctccgtcaag
atcgatggtgttatggacttcgaatggtccccgtcaagcaatacgaacagctgctc--tg
cttctggactcccgaaatcggcagcaaccccgctcgtgtcgttatgagcgttccttcgaa
agaaatcgttcgtacccgtaaccttttcaacgtctccgatgtaagctgcactggcaatca
caaggtacctacgtctgtgtgaaggtggatcgccactccaagtccaagaagtccatggcc
accaacctggagattttccgcatccgcgagaagggtgttccggtcgaggttgttgagata
ccgtgatcaacttcgcctgggagccgaatggaggacgttttgttctcatcacgaatgagg
ctgcggcgcccccaaagacggcagtttccttcttccccgaggtaacttcaagcttgtgcg
caccattgagaagaagacaagcaacgccatctactggtcgcccaagggtcgcttcgttgt
cgttgccacggttcactctcaatcgagcttcgacattgacttctgggatatggatttcga
gggtgagatttggctgccaaccttcagctgatgaagacggtcgagcactacggtgtcacg
gacattgactgggatcccaccggtcgttacgttgtcaccagtgctagtgtgtggactcac
atggaaaacggctggaacatccacactttcgccggtcaggagaacccgaccgaaaagttc
aagcagttcgtctggcgccctcgc-ccccccactcttctcagcaaggaggagcagaagca
ggtgcgc-aagaacctgcgcgaatactccaaggagttcgacgaggaggacgtcgacattg
ccaacgcggtggtggagcgcaagcgcgttctcaac-gagtgggttgcctggatgagaagg
agctcttgtcgaggagattgtcgaggagattgtcgaggagagcgag
>Aspacu1 1726 bp
attgacttctccagtttgaagtgaaacttgatgagggtttgatacattcgtgtcatcgat
gggcttccgatcgtgcaggcagaagctcatcaaattcttgttgaggaagctcaccaacac
gttttcatgcccatgacaaaatatgtccgagccttcgtcgaatatac-tcccgaagccgt
cgctgccgtgaccctgcacggtgtccccctcgacaagaagcagtcaacaaactgatggat
attgaccgctatcgacgaggacccccactatcgaaccctttaaggagaaggagcacctcc
gctcgtggctcgccgaccgaccagttcgccctctaccgcggcgacaaggtcggcgtcttc
tggaacaacaagaaccaccccccgagaatgttgtcgatcggacgcattcgtccagtggtc
ccccaagggtacctacctcgcctctgtccaccctcagggtattcaactctggggtggccc
ggctttctcgaaagcagttccctcacccttttgtgcagttggttgagttctcgccgagaa
ctatctcaccacctggtccgcgcgccccatttgacctacgaggaagaaggaaagaacatc
at-catctgggatatcgttaccggaaagcccctacgttcgttcgtttccaacgaaaggtt
cagtggcccgctttcaagtggtctgctgatgagaagtacgttgcgagaatgcagcaatcc
caatcgatctctatctacgaacttccccggatgaacttgctgggcaagacctccgtcaag
atcgatggtgttatggacttcgaatggtccccgtgaagcaatacgaacagctgctc--tg
cttctggactcccgaaatcggcagcaaccccgctcgtgtcgttatgagcgttccttcgaa
agaaatcgttcgtacccgtaaccttttcaacgtctccgatgtaagctgcactggcaatca
caaggtacctacgtctgtgtgaaggtggatcgtcactccaagtccaagaagtccatggcc
accaacctggagattttccgcattcgcgagaagggtgttccggtcgaggttgttgagata
ccgtgatcaacttcgcctgggagccgaatggaggacgtttcgttctcatcacgaatgagg
ctgcggcgccccctaagacggcagtttccttcttccccgaggtaacttcaagcttgtgcg
caccattgagaagaagacgagcaacgccatctactggtcgcccaagggtcgcttcgttgt
cgttgccacggttcactctcaatcgagcttcgacatagacttctgggatatggatttcga
gggtgagatttggctgccaaccttcagctgatgaagacggtcgagcactacggtgtcacg
gacattgactgggatcccaccggtcgttacgttgtcaccagtgctagtgtgtggactcac
atggaaaacggctggaacatccacactttcgccggtcaggagaacccgaccgaaaagttc
aagcagttcgtctggcgccctcgc-ccccccactcttctcagcaaggaggagcagaagca
ggtgcgc-aagaacctgcgcgaatactccaaggagttcgacgaggaggacgtcgacattg
ccaacgcggtggtggagcgcaagcgcgttctcaac-gagtgggttgcctggatgagaagg
agctcttgtcgaggagattgtcgaggagattatcgaggagagcgag
>Aspbom1 1726 bp
attgacttctccagtttgaagtgaagctcgaggagggtttgatacatttatgtcatcgat
ggactcccgatcgtgcaggcagaagcttatcaagttcttgctgaggaaacttaaccacac
gttttcatgccaacgacaaaatatgtccgagccttcgtcgaatatac-ccccgaagccat
tgccgcagtcaagctgcacggaacacctctcgacaagaagcagtgaacaagttgatggat
attgatcgctatcgatgaggaccccaactgtcgaacctttcaaggagaaggagcacctcc
gctcatggctgtccgaccgaccagttcgccctctaccgcaatgacaaggttggcgtgttc
tggaacaacaagaacaatccccagagaacgttgtcgatcggacacattcgtccagtggtc
tcccaagggtacatatcttgcatccgtccatccccagggtgtgcagctctggggcggccc
tgctttctcgaaagcagttcccccatccgtttgttcagctcgtcgagttctcgccgagaa
ctacttgactacctggtcttcccgccccatctgtctttcgaagaggatggaaagaacatt
at-cgtctgggatatcgtctctggaaagcctctgcgttccttcgtttcccatgaaaggtg
cagtggcccgctttcaagtggtccgctgatgagaagtacgtcgcaagaatgctccagggc
cagtctatctctatctacgagctgcctcggatgaacttgctgggtaagacttccgttaag
attgatggtgtcatggacttcgaatggtcgccgtcaagcaatacgaacaactcctc--tc
cttctggactcctgaaattggcagcaaccccgcaagagtcgtgatgagcgttccatctaa
ggagattgtacgaacccgtaacctgttcaacgtctctgatgtaagttgcactggcagtct
caaggtacctacgtctgtgtcaaggtggatcgtcactccaagtccaagaagtcaatggct
accaaccttgagattttccgagtgcgcgagaagggtgttcctgttgaagttgtggagaca
ctgtgatcaactttgcatgggagcccaacggtggacgttttgtcctgatcactactgaag
ccccgctgttccccaagactgctgtatctttcttccctgaggtaacttcaagcttgtgcg
cacaatcgagaagaagacgagcaacgctatctactggtcccccaagggccgtttcgtcgt
tgtggccaccgttcactctcagtcgaactttgatttggacttctgggatatggactttga
gggtgagatctggccgccaaccttcaattgatgaagaccgtggagcactacggtgtcaca
gatatcgactgggatcctacaggtcgttacgttgttagcagtgctagtgtgtggactcat
atggaaaacggctggaaccttcacactttcgccggtcaggagaaccctaccgaaaaattc
aagcagttcgtctggcgtcctcgc-ccacccactcttcttagcaaggaggagcagaaaca
agtgcgc-aagaatctccgtgagtactccaaggagttcgacgaggaagacgtcgacattg
ccaacgctgttgtcgagcgcaagcgcgttctcaac-gagtgggttgcctggatgagaagg
agctcgcgtcgaagagattgtggaagagattgtggaggagaacgag
>Aspbr1 1726 bp
attgacttctccagtatgaagtgaagcttgaggagggtttgatacatttgtgtgatcgat
ggacttccggtcgtgccggcaaaagctcatcaagttcttgttgaggaagctcaaccacac
gtcttcatgcccctgacaaaacatgtccgagccttcgtcgagtacac-ccccgaggccat
cgctgccgtcaaactgcacggtgttcccctcgataagaagcagtcaacaagttgatggat
atcgatcgttatcgatgaggacccccaccatcgaacctttcaaggagaaggagcacctcc
gctcatggctgggcgacggaccagttcgccctctaccgtggcgacaaggtcggtgtgttc
tggaacaacaagagcaatccccggagaacgtcgtcgatcggacgcattcgtccagtggtc
ccccaagggtacctacctcgcctccgtccacccccagggtgtccagctctggggtggtcc
cgccttctcgaaagcagttcccccatcctttcgttcagctggtcgaattctcgccgagag
ctacctgaccacctggtccgcccgccccatctgacctacgaggaagacggaaagaacatc
at-tatctgggatatcgtcactggcaagccccttcgctccttcgtctctcacgaaaggtt
cagtggcccgctttcaagtggtccgctgacgagaagtacgtcgcgagaatgctgcagcac
cagtcgatctcgatctacgagctcccccggatgaacttgctgggcaagacttccgtcaag
attgatggtgtcatggacttcgagtggtccccgttaagcagtacgaacagctgctc--tg
cttctggactcccgaaatcggcagcaacccggcccgtgtcgtgatgagcgttccctcgaa
ggagatcgtccgtacgcgtaacctgttcaacgtgtcggatgtaagctgcactggcagtcg
caaggtacctacgtctgtgtcaaggtcgaccgtcactccaagtccaagaagtccatggcc
accaacctcgagattttccgtgtgcgcgagaagggtgtccccgtggaagtcgtcgagata
ccgtcatcaactttgcttgggagcccaacggtggacgtttcgtcgccatcaccaccgagg
ccccgccgttccccaagacctccgtgtcgttcttccccgaggcaacttcaaggttgtgcg
caccatcgagaagaagaccagcaacgccatctactggtctcccaagggacgtttcgtcgt
tgtcgctactgttcactctcagaccaacttcgacattgacttctgggacatggactttga
gggtgagatctggccgccaacctgcaattaatgaagaccgttgagcactacggtgttacg
gatattgactgggatcctacgggtcgctacgttgtcagcagtgctagcgtgtggacccac
atggaaaacggttacaacatccacaccttcgccggtcaggaacaccccaccgacaagttc
aagcagttcatctggcgcccccgt-ccccccactcttctcagcaaggaggagcagaagca
agtgcgc-aagaacctccgcgagtactcgaaggagttcgacgaggaggacgtggacattg
ccaacgcagtcgtggagcgcaagcgcgtgctcaac-gagtgggctgcctggatgagaagg
agatgctgtggaggagattgtggaagagatcatcgaggagaacgag
>Aspbrev1 1726 bp
attgacttctccaattcgaagttaagctcgaggagggtttgatacatttgtgtcatcgat
ggacttccggtcgtgcagacagaagctcattcgctttttgttgaggaaactcaaccacac
gtattcatgccagtgagaaaatatgaccgagccttcgttgagtatac-ccccgaagccgt
cgccgccgtcaaactgcacggaacccccctcgacaagaagcagtgaacaagttgatggat
atcgatcgctattgatgaggactcccacgatcgaaccattcaaagagaaggagcacctcc
gctcgtggctgggggatcgatcaattcgccctctaccgcggcgacaaggtcggtgtgttc
tggaacaacaagaacaacccccggaaaatgttgtcgatcggacgcattcgtccagtggtc
tcccaagggtacctacctcgcctccgttcaccctcagggtatccaactgtggggtggcgc
tgctttctccaaagcaattccctcatcctttcgtgcagttggtcgaattctccccgagag
ctaccttactacctggtccgcccgccctatttgtctttcgaggaggatggaaagaacatc
at-tgtttgggatatcgtcaccggaaagcccctgcgctcgtttgtttcccacgaaaggtt
cagtggcctgctttcaagtggtcctctgatgagaagtacgtcgctcgtatgctccagggc
cagtccatctcaatctacgagctgcctcggatgaaccttctcggaaagacttccgtcaag
gttgatggtgttatggatttcgaatggtcgccgtgaagcagtacgagcagttgctg--tg
cttctggacccccgaaattggcagcaaccctgcccgtgtggtgatgagcgtcccgtcgaa
ggagattgtgcgaacccgtaacctgttcaacgtatccgatgtaagcttcactggcagtcg
cagggtacctacgtctgtgtgaaggtggatcgtcattccaagtccaagaagtccatggct
accaacctcgaaattttccggataaaggagaagggtgtcccggtggaagtcgtcgagata
cagtgattaacttcgcctgggagcctaatggaggccgtttcgtcctgatcaccaatgagg
ctgtgccgtcgcccaagacggctgtttctttcttcccggaggcaacttcaagctggtgcg
cacggttgataagaagaacagcaacgccatctactggtcccccaagggccgttttgttgt
cgtcgccaccgttcactcccagacaagcttcgatatggacttctgggatatggatttcga
gggtgagatttggccgccaaccttcaattaatgaagacggctgagcattacggtgtcact
gatgtggactgggatcccactggtcgctacgtggttagcagtgcgagcgtgtggacacac
atggagaacggctggaacctccacaccttcgccggtcaagagaaccccaccgacaaattc
aagcaattcctctggcgccctcgt-ccggccactctgctcagcaaggaggaacagaagca
agtgcgc-aagaacctgcgggagtactccaaggagttcgacgaggaggacgtcgacatcg
ccaacgccgtcgtggaacgcaagcgcgtgctcagc-gagtgggttgcctggatgagaagg
agtacctgtcgaggagattgtggaggagatcatcgaagagaacgag
>Aspbru1 1726 bp
attgacttctccagtttgaagtgaaacttgatgagggtttgatacattcgtgtcatcgat
gggcttccgatcgtgcaggcagaagctcatcaagttcttgttgaggaagctcaccaacac
gtcttcatgcccatgacaaaatatgtccgagccttcgtcgaatatac-tcccgaagccgt
cgctgccgtgaccctgcacggtgtccccctcgacaagaagcagtcaacaaactgatggat
attgaccgctatcgacgaggacccccactatcgaaccctttaaggagaaggagcacctcc
gctcgtggctcgccgaccgaccagttcgccctctaccgcggcgacaaggtcggcgtcttc
tggaacaacaagaaccaccccccgagaatgttgtcgatcggacgcattcgtccagtggtc
ccccaagggtacctacctcgcctctgtccaccctcagggtattcaactctggggtggccc
ggctttctcgaaagcagttccctcacccctttgtgcagttggtcgagttctcgccgagaa
ctatctcaccacctggtccgcgcgccccatttgacctacgaggaagaaggaaagaacatc
at-catctgggatatcgttaccggaaagcccctgcgttcgttcgtttccaacgaaaggtt
cagtggcccgctttcaagtggtctgctgatgagaagtacgttgcgagaatgcagcaatcc
caatcgatctctatctacgaacttccccggatgaacttgctgggcaagacctccgtcaag
atcgatggtgttatggacttcgaatggtccccgtgaagcaatacgaacagctgctc--tg
cttctggactcccgaaatcggcagcaaccccgctcgtgtcgttatgagcgttccttcgaa
agaaatcgttcgtacccgtaaccttttcaacgtctccgatgtaagctgcactggcaatca
caaggtacctacgtctgtgtgaaggtggatcgtcactccaagtctaagaagtccatggcc
accaacctggagattttccgcattcgcgagaagggtgttccggtcgaggttgttgagata
ccgtgatcaacttcgcctgggagccgaatggaggacgtttcgttctcatcacgaatgagg
ctgcggcgccccctaagacggctgtttccttcttccccgaggtaacttcaagcttgtgcg
caccattgagaagaagacgagcaacgccatctactggtcgcccaagggtcgcttcgttgt
tgttgccacggttcactctcaatcgagcttcgacattgacttctgggatatggatttcga
gggtgagatttggctgccaaccttcagctgatgaagacggtcgagcactacggtgtcacg
gacatcgactgggatcccaccggtcgttacgttgtcaccagtgctagtgtgtggactcac
atggaaaacggctggaacatccacactttcgccggtcaggagaacccaaccgaaaagttc
aagcagttcgtctggcgccctcgc-ccccccactcttctcagcaaggaggagcagaagca
ggtgcgc-aagaacctgcgcgaatactccaaggagttcgacgaggaggacgtcgacattg
ccaacgcggtggtggagcgcaagcgcgttctcaac-gagtgggttgcctggatgagaagg
agctcttgtcgaggagattgtcgaggagattatcgaggagagcgag
>Aspcal1 1726 bp
attgacttctccagtacgaagtgaaactcgaggaaggattgacacatttatgttatcgat
ggactccccgttgtacagacagaagctcattaaatttttgttgaggaaactcaaccacac
gtctttatgcccatgcggaaacatgtctgagccttcgttgaatacac-ccccgaagccgt
cgccgccgttaagctacacggaacccccctcgataaaaaacagtcaacaagctgatggat
attgaacgatattgacgaagaccccagccatcgaaccattcacagagaaggagcacctac
gatcgtggattggagaccgaccagttcgccctttaccgcaatgacaaggtcggagttttc
tggaacaacaagaacaacccccggagaatatcgtggatcggacacattcgtccagtggtc
ccccaagggcacctacctcgcatcagttcacccccagggtgtgcaactgtggggtggccc
agctttctccaaaacaattcccccatccgttcgtgcaactcatcgaattctcaccgaagg
ctaccttaccacctggtcctcccggccaatctgacctacgaagaggacggaaagaacatc
at-catttgggatattgtcactggaaagcccctgcggtctttcgtttctcatgaaaggtt
cagtggcccgctttcaaatggtctgccgatgagaaatacgtcgcgagaatgctccagggc
cagtcgctctccatttacgaggcgccgcggatgaacttgcttggaaagacatccgtcaag
gttgaaggaatcatggatttcgagtggtcgccgtcaagcaatacgaacaactactt--tg
cttctggacccccgaaatcggcagcaaccctgcccgagtcgtaatgagcgttccttccaa
ggaaattgtccgaacccgtaacctcttcaacgtctccgacgtaagctgcactggcagtcc
cagggtacctacgtctgcgtcaaggtcgatcgccactccaagtccaagaagtccatggcc
accaacctcgaaattttccgagtgcgtgaaaagggtgttcctgtcgaagttgttgagata
cagtgatcaacttcgcctgggagcccaacggtggacgcttcgttcttatcacaaccgatg
cgccggtgccccccaagaccgccgtctcattcttccccgaggcaacttcaagcttgttcg
cacagtggagaagaagaacagcaacgctatctactggtctcccaagggccgctttgtggt
tgttgccacagtgcactctcagtcgagctacgagatggacttttgggacatggactttga
gggtgagatcttgcagccaacctgcaattaatgaagacggccgagcattacggtgtcacg
gacgtcgactgggaccctactggtcgctacgtcgtcagcagtgctagcgcatggacgcac
atggaaaacggatggaaccttcacaccttcgccggagaggagaaccccacagacaagttc
aagcagtttatctggcgacctcgc-cctgccactctgctcagcaaggaggagcagaagca
agtacga-aagaacctgcgtgaatactcaaaggagttcgaagaagaggacgtcgacattg
ccaacgccgtggtcgagcgcaagcgcgttctcaac-gagtgggtggcttggctgaaaagg
agctcctgtcgaggagatcgtggaggagattgtggaggaaaccgaa
>Aspcar1 1726 bp
attgacttctccagtacgaagtgaaactcgaggaaggattgacacatttatgttatcgat
ggactccccgttgtacagacagaagctcattaaatttttgttgaggaaacttaaccacac
gtctttatgcccctgcggaaacatgtctgagcctttgttgaatacac-tcctgaagccgt
cgccgccgttaagctccacggaacccccctcgataaaaagcagtcaacaagctgatggat
attgaacgatatcgacgaagaccccaatcattgaaccattcacagagaaggagcacctgc
gatcgtggattggagacggaccagttcgccctttaccgcaatgacaaggtcggagttttc
tggaacaacaagaacaacccccggagaatgtcgtggatcggacacattcgtccagtggtc
tcccaagggtacctacctcgcgtcagttcaccctcagggtgtgcaactgtggggtggccc
agctttctccaaaacaattcccccatccgttcgtgcaactcatcgaattctcgccgaagg
ctaccttaccacctggtcctcccggccgatctgacctacgaggaggatggaaagaacatc
at-catttgggatattgtctctggaaagcccctgcgttcttttgtttctcatgaaaggtt
cagtggcccgccttcaaatggtctgccgatgagaaatatgtggccagaatgctccagggc
cagtcgctctccatctacgagctgccgcgtatgaacttgcttggaaagacatccgtcaaa
gttgaaggaattatggactttgagtggtcgccgtcaagcaatacgaacaacttctt--tg
cttctggactcccgaaatcggcagcaaccccgccaaagtcgtcatgagcgttccctccaa
ggaaattgtccgaacccgtaacctcttcaacgtctccgacgtaagcttcactggcagtcc
cagggtacctacgtctgcgtcaaggtggatcgccactccaagtcgaagaagtccatggcc
acgaacctcgaaatcttccgagtgcgcgaaaagggtgttcctgtcgaagttgttgagata
cagtgattaactttgcctgggagcccaacggtggacgtttcgttctcatcataaccgatg
cgccggtgccgcccaagaccgccgtctcattcttccccgaggcaacttcaagcttgttcg
cacagttgagaagaagaatagcaacgctatctactggtctccgaagggccgctttgtggt
tgttgccacggtgcactctcagtcgagctacgagatggatttctgggacatggactttga
gggtgagatcttgcagccaacctgcaattaatgaggacggccgagcactacggtgtcaca
gacatcgactgggatcctactggtcgttacgtcgtcagtagtgctagcgcatggacgcac
atggaaaacggatggaaccttcacaccttcgccggagaggagaaccccacagataagttc
aagcagttcatctggcgacctcgc-cctgccactctgctcagcaaggaggagcagaagca
agtacga-aagaacctgcgcgaatactcaaaggagttcgaagaggaggacgtcgacattg
ccaacgccgtggtcgagcgcaagcgcgttctcaac-gagtgggttgcttggctgaaaagg
agctcctgtcgaggagatcgtggaggagattgtggaggaaaccgaa
>Aspcos1 1726 bp
gttgacttctccaatatgaagtgaagcttgaggagggtttgacacatttgtgtgatcgat
ggacttccggtcgtgccggcaaaagctcatcaagttcttgttgaggaagctcagccacac
gtcttcatgcccatgacaaaacatgtccgagccttcgttgagtacac-ccccgaggccgt
cgctgccgtcaaactgcacggtgtacccctcgataagaagcagtcaacaagttgatggat
atcgatcgttatcgacgaggacccccaccatcgaacccttcaaggagaaggagcacctcc
gctcatggctgggcgacggaccagttcgccctttaccgtggcgacaaggtcggtgtgttc
tggaacaacaagagcaacccccggagaacgtcgtcgaccggactcattcgtccagtggtc
ccccaagggtacctacctcgcctccgtccacccccagggtgtccagctctggggtggtcc
cgccttctcgaaagcagttcccccatcctttcgttcagctggtcgaattctcgccgagag
ctacctgaccacctggtccgcccgccccatctgacctacgaggaagacggaaagaacatc
at-catctgggatatcgtcactggcaagcctcttcgttccttcgtctctcacgaaaggtc
cagtggcccgctttcaagtggtccgctgacgagaagtacgtcgcgagaatgctgcagcac
cagtcgatctcgatctacgagctcccccggatgaacttgctgggcaagacttccgtcaag
attgatggtgttatggacttcgagtggtccccgtcaagcagtacgaacagctgctc--tg
cttctggactcccgaaatcggcagcaacccggcccgtgtcgtgatgagcgttccctcgaa
ggagatcgtccgtacgcgtaacctcttcaacgtgtcggatgtaagctgcactggcagtcg
caaggtacctacgtctgtgtcaaggttgaccgtcactccaagtccaagaagtccatggcc
accaacctggagattttccgtgtgcgcgagaagggtgtccccgtcgaagtcgtcgagata
ccgtcatcaactttgcttgggagcccaacggaggacgtttcgtcgccatcaccaccgagg
ccccgccgttccccaagacctccgtctctttcttccccgaggcaacttcaaggttgtccg
caccattgagaagaagaccagcaacgccatctactggtctcccaagggacgtttcgtcgt
cgtcgctaccgttcactcccagaccaacttcgatattgacttctgggatatggactttga
gggtgagatctggccgccaacctgcaattaatgaagaccgttgagcactacggtgttacg
gatattgactgggatcctacgggtcgctacgttgtcagcagtgctagcgtgtggacccac
atggaaaacggctacaacattcacaccttcgccggtcaggaacaccccaccgacaagttc
aagcagttcatctggcgccctcgt-ccccccactcttctcagcaaggaggagcagaagca
agtgcgc-aagaacctccgcgagtactcgaaggagttcgaggaggaggacgtcgacattg
ccaacgccgttgtggagcgcaagcgcgtgctcaac-gagtggactgcctggatgagaagg
agatgctgtggaggagattgtggaagagatcatcgaggagaacgag
>Aspeuc1 1726 bp
gttgacttctccaatatgaagtgaagcttgaggagggtttgacacatttgtgtgatcgat
ggacttccggtcgtgccggcaaaagctcatcaagttcttgttgaggaagctcaaccacac
gtcttcatgcccatgacaaaacatgtccgagccttcgttgagtacac-ccccgaggccgt
cgctgccgtcaaactgcacggtgtacccctcgataagaagcagtcaacaagttgatggat
attgatcgttatcgacgaggacccccaccatcgaacccttcaaggagaaggagcacctcc
gctcatggctgggcgacggaccagttcgccctttaccgtggcgacaaggttggtgtgttc
tggaacaacaagagcaacccccggagaacgtcgtcgaccggactcattcgtccagtggtc
ccccaagggtacctacctcgcctccgtccacccccagggtgtccagctctggggtggtcc
cgccttctcgaaagcagttcccccatcctttcgttcagctggtcgaattctcgccgagag
ctacctgaccacctggtccgcccgccccatctgacctacgaggaagacggaaagaacatc
at-catctgggatatcgtcactggaaagcctcttcgttccttcgtctctcacgaaaggtc
cagtggcccgctttcaagtggtccgctgacgagaagtacgtcgctagaatgctgcagcac
cagtcgatctcgatttacgagctcccccggatgaacttgctgggcaagacttccgtcaag
atcgatggtgttatggacttcgagtggtccccgtcaagcagtacgaacagctgctc--tg
cttctggactcccgaaattggcagcaacccggcccgtgtcgtgatgagcgttccctcgaa
ggagatcgtccgtacgcgtaacctgttcaacgtgtcggatgtaagctgcactggcagtcg
caaggtacctacgtctgtgtcaaggtcgaccgtcactccaagtccaagaagtccatggcc
accaacctggagattttccgtgtgcgcgagaagggtgtccccgtcgaagtcgtcgagata
cagtcatcaactttgcttgggagcccaacggaggacgtttcgtcgccatcaccaccgagg
ccccgccgttccccaagacctccgtctctttcttccccgaggcaacttcaaggttgtccg
caccattgagaagaagaccagcaacgccatctactggtctcccaagggacgttttgtcgt
cgtcgctaccgttcactcccagaccaacttcgatattgatttctgggatatggactttga
gggtgagatctggccgccaacctgcaattaatgaagaccgttgagcactacggtgttacg
gatattgactgggatcctacgggtcgctacgttgtcagcagtgctagcgtgtggacccac
atggaaaacggctacaacattcacaccttcgccggtcaggaacaccccaccgacaagttc
aagcagttcatctggcgccctcgt-ccccccactcttctcagcaaggaggagcagaagca
agtgcgc-aagaacctccgcgagtactcgaaggagttcgaggaggaggacgtcgacattg
ccaacgccgttgtggagcgcaagcgcgtgctcaac-gagtggactgcctggatgagaagg
agatgctgtggaggagattgtggaagagatcatcgaggagaacgag
>Aspfij1 1726 bp
attgacttctccagtttgaagtgaaacttgatgagggtttgatacattcgtgtcatcgat
gggcttccgatcgtgcaggcagaagctcatcaagttcttgttgaggaagctcaccaacac
gttttcatgcccatgacaaaatatgtccgagccttcgtcgaatatac-tcccgaagccgt
cgctgccgtgaccctgcacggtgtccccctcgacaagaagcagtcaacaaactgatggat
attgaccgctatcgacgaggacccccactatcgaaccctttaaggagaaggagcacctcc
gctcgtggctcgccgaccgaccagttcgccctctaccgcggcgacaaggtcggcgtcttc
tggaacaacaagaaccaccccccgagaatgttgtcgatcggacgcattcgtccagtggtc
ccccaagggtacctacctcgcctctgtccaccctcagggtattcaactctggggtggccc
ggctttctcgaaagcagttccctcacccttttgtgcagttggtcgagttctcgccgagaa
ctatctcaccacctggtccgcgcgccccatttgacctacgaggaagaaggaaagaacatc
at-catctgggatatcgttaccggaaagcccctgcgttcgttcgtttccaacgaaaggtt
cagtggcccgctttcaagtggtctgctgatgagaagtacgttgcgagaatgcagcaatcc
caatcgatctctatctacgaacttccccggatgaacttgctgggcaagacctccgtcaag
atcgatggtgttatggacttcgaatggtccccgtgaagcaatacgaacagctgctc--tg
cttctggactcccgaaatcggcagcaaccccgctcgtgtcgttatgagcgttccttcgaa
agaaatcgttcgtacccgtaaccttttcaacgtctccgatgtaagctgcactggcaatca
caaggtacctacgtctgtgtgaaggtggatcgtcactccaagtccaagaagtccatggcc
accaacctggagattttccgcattcgcgagaagggtgttccggtcgaggttgttgagata
ccgtgatcaacttcgcctgggagccgaatggaggacgtttcgttctcatcacgaatgagg
ctgcggcgccccctaagacggctgtttccttcttccccgaggtaacttcaagcttgtgcg
caccattgagaagaagacgagcaacgccatctactggtcgcccaagggtcgcttcgttgt
tgttgccacggttcactctcaatcgagcttcgacattgatttctgggatatggatttcga
gggtgagatttggctgccaaccttcaactgatgaagacggtcgagcactacggtgtcacg
gacatcgactgggatcccaccggtcgttacgttgtcaccagtgctagtgtgtggactcac
atggaaaacggctggaacatccacactttcgccggtcaggagaacccgaccgaaaagttc
aagcagttcgtctggcgccctcgc-ccccccactcttctcagcaaggaggagcagaagca
ggtgcgc-aagaacctgcgcgaatactccaaggagttcgacgaggaggacgtcgacattg
ccaacgcggtggtggagcgcaagcgcgttctcaac-gagtgggttgcctggatgagaagg
agctcttgtcgaggagattgtcgaggagattatcgaggagagcgag
>Aspfl1 1726 bp
attgacttctccagtttgaagtgaagctcgaggagggcttgatacatttatgtcatcgat
ggactcccgatcgtgcagacagaagcttatcaaattcttgctgaggaaactcaaccacac
gttttcatgccaacgacaaaacatgtccgagcctttgtcgaatatac-ccccgaagccat
tgccgcagtcaagctgcacggaacacctctcgacaagaagcagtgaacaaattgatggat
attgatcgctatcgatgaggaccccaactgtcgaacctttcaaggagaaggagcacctcc
gctcatggttgtccgaccgaccagttcgccctctaccgtaatgacaaagttggcgtgttc
tggaacaacaagaacaatccccagagaacgtcgtcgatcggacacattcgttcagtggtc
ccccaagggtacataccttgcatccgtccacccccagggcgtgcagctctggggcggtcc
tgctttctcgaaagcagttcccccatccgtttgttcagctcgtcgagttctcgccgagag
ctacttgaccacctggtcttcccgccccatttgtccttcgaagaggatggaaagaacatt
at-cgtttgggatatcgtctctggaaagcctctgcgttccttcgtttctcatgaaaggtg
cagtggcccgctttcaagtggtccgctgatgagaagtacgtcgcaagaatgctccagggc
cagtctatctctatctacgagttgcctcggatgaacttgctgggtaagacttccgttaaa
attgatggagtcatggacttcgaatggtcgccgtcaagcaatatgaacaactcctc--tc
cttctggactcctgaaattggtagcaatcccgcaagagtcgtgatgagcgttccatctaa
ggagattgtacgaacccgtaacctgttcaacgtctctgatgtaagctgcactggcagtct
caaggtacctacgtttgtgtcaaggttgatcgtcactccaagtccaagaaatcgatggct
accaaccttgagattttccgggtgcgcgagaagggtgttcctgttgaagttgtggagaca
ccgtgatcaactttgcatgggaacccaacggtggacgttttgtcctgatcactactgaag
ccccgctgttccccaagacctctgtatctttcttccctgaggtaacttcaagcttgtgcg
caccatcgagaagaagacgagcaacgctatctactggtcccccaagggccgtttcgtcgt
tgtcgccacagttcactctcaatcgaacttcgatttggacttctgggatatggactttga
gggtgagatctggccgccaacctccaattgatgaagaccgtggagcactacggtgtcaca
gatatcgactgggatcctacaggtcgctacgttgttagcagtgctagtgtgtggactcat
atggaaaacggctggaacattcacactttcgccggtcaggagcaccctaccgataaattc
aagcagttcgtttggcgtcctcgc-ccacccactcttcttagcaaggaggagcagaagca
agtgcgc-aagaacctccgtgagtactccaaggagttcgacgaggaagacgtcgacattg
ccaacgccgttgtcgagcgcaagcgcgttctcaac-gagtgggttgcctggctgagaagg
agctcatgtcgaagagattgtggaagagattgtggaggagaacgag
>Aspfo1 1726 bp
gttgacttctccaatatgaagtgaagcttgaggagggtttgacacatttgtgtgatcgat
ggacttccggtcgtgccggcaaaagctcatcaagttcttgttgaggaagctcaaccacac
gtcttcatgcccatgacaaaacatgtccgagccttcgttgagtacac-ccccgaggccgt
cgctgccgtcaaactgcacggtgtacccctcgataagaagcagtcaacaagttgatggat
atcgatcgttatcgacgaggacccccaccatcgaacccttcaaggagaaggagcacctcc
gctcatggctgggcgacggaccagttcgccctttaccgtggcgacaaggtcggtgtgttc
tggaacaacaagagcaacccccggagaacgtcgtcgaccggactcattcgtccagtggtc
ccccaagggtacctacctcgcctccgtccacccccagggtgtccagctctggggtggtcc
cgccttctcgaaagcagttcccccatcctttcgttcagctggtcgaattctcgccgagag
ctacctgaccacctggtccgcccgccccatctgacctacgaggaagacggaaagaacatc
at-catctgggatatcgtcactggcaagcctcttcgttccttcgtctctcacgaaaggtc
cagtggcccgctttcaagtggtccgctgacgagaagtacgtcgcgagaatgctgcagcac
cagtcgatctcgatctacgagctcccccggatgaacttgctgggcaagacttccgtcaag
atcgatggtgttatggacttcgagtggtccccgtcaagcagtacgaacagctgctc--tg
cttctggactcccgaaatcggcagcaacccggcccgtgtcgtgatgagcgttccctcgaa
ggagatcgtccgtacgcgtaacctgttcaacgtgtcggatgtaagctgcactggcagtcg
caaggtacctacgtctgtgtcaaggtcgaccgtcactccaagtccaagaagtccatggcc
accaacctggagattttccgcgtgcgcgagaagggtgtccccgtcgaagtcgtcgagata
cagtcatcaactttgcttgggagcccaacggaggacgtttcgtcgccatcaccaccgagg
ccccgccgttccccaagacctccgtctctttcttccccgaggcaacttcaaggttgtccg
caccattgagaagaagaccagcaacgccatctactggtctcccaagggacgttttgtcgt
cgtcgctaccgttcactcccagaccaacttcgatattgacttctgggatatggactttga
gggtgagatctggccgccaacctgcaattaatgaagaccgttgagcactacggtgtgacg
gatattgactgggatcctacgggtcgctacgttgtcagcagtgctagcgtgtggacccac
atggaaaacggctacaacattcacaccttcgccggtcaggaacaccccaccgacaagttc
aagcagttcatctggcgccctcgt-ccccccactcttctcagcaaggaggagcagaagca
agtgcgc-aagaacctccgcgagtactcgaaggagttcgaggaggaggacgtcgacattg
ccaacgccgttgtggagcgcaagcgcgtgctcaac-gagtggactgcctggatgagaagg
agatgctgtggaggagattgtggaagagatcatcgaggagaacgag
>Asphom1 1726 bp
attgacttctccagttcgaagtgaaacttgatgagggtttgatacattcgtgtcatcgat
gggcttccgatcgtgcaggcaaaagctcattaagttcctgttgaggaagctcacccacac
gttttcatgcctatgacaaaacatgtccgagccttcgttgaatacac-ccccgaagccgt
tgctgccgtgaccctgcacggtgtccccctcgacaagaagcagtcaacaagttgatggat
atcgaccgctattgacgaggactcccactatcgaaccattcaaggagaaggagcacctcc
gctcgtggctctccgaccgatcagttcgccctctaccgcggtgacaaggtcggcgtcttc
tggaacaacaagaacaaccccccgagaatgtggtcgaccggacgcattcgtccagtggtc
ccccaagggtacctacctcgcctctgtccacccccagggtgtccaactctggggtggccc
agctttctcgaaagcaattccctcacccatttgtgcagttggttgagttctcgccgagaa
ctatctcaccacctggtccgcgcgccccatttgacctacgaggaggaaggaaagaacatc
at-catttgggatatcgtgaccggaaagcccctgcgttcgttcgtttccaacgaaaggtt
cagtggcccgcttttaagtggtctgctgatgagaagtacgttgccagaatgcagcagtcc
cagtcgatctctatctacgaacttccccggatgaacttgctgggcaagacctccgtcaag
atcgatggtgttatggacttcgaatggtccccgtgaagcaatacgaacagctgctt--tg
cttctggactcctgaaattggcagcaacccggctcgtgtcgtcatgagcgtcccttcgaa
agagattgttcgtacccgtaacttgttcaatgtctccgacgtaagctgcactggcaatca
caaggtacctatgtttgtgtgaaggtggatcgtcactccaagtccaagaagtccatggcc
accaacctggagattttccgcgtgcgcgagaagggtgttccggtcgaggttgttgagata
ctgtgatcaacttcgcctgggagcccaacggtggacgtttcgtcctcatcacgaatgaag
ccgcgccgcccccgaagacggctgtttccttcttccccgaggtaacttcaagcttgtacg
caccattgagaagaagacgagcaacgccatctactggtcgcccaagggccgcttcgttgt
ggtcgccactgttcactctcaatcgagcttcgacatagacttctgggatatggatttcga
gggtgagatctggctgccaaccttcagttgatgaagacggtcgagcactacggtgttacg
gatattgactgggatcccactggtcgctatgtcgtcaccagtgccagtgtctggactcac
atggaaaacggctggaaccttcacaccttcgctggtcaggaaaaccccaccgacaagttc
aagcagttcgtctggcgcccccgc-ccccccacccttctcagcaaggaggagcagaagca
ggtgcgc-aagaacctgcgcgaatactccaaggagttcgacgaggaggacgtcgacatcg
ccaacgccgtggtcgagcgcaagcgcgttctcaac-gagtgggttgcttggatgagaagg
agctcttgtcgaggagattgtcgaggagatcatcgaggagagcgag
>Aspind1 1726 bp
attgacttctccagttcgaagtgaaacttgatgagggtttgatacattcgtgtcatcgat
gggcttccgatcgtgcaggcagaagctcattaagttcttgttgaggaagctcaccaacac
gttttcatgcccatgacaaaacatgtccgagccttcgtcgaatatac-tcccgaagccgt
cgctgccgtgaccctgcacggtgtccccctcgacaagaagcagtcaacaaactgatggat
attgaccgctatcgacgaggacccccactatcgaacccttcaaggagaaggagcacctcc
gctcgtggctcgccgaccgaccagttcgccctctaccgtggcgacaaggtcggcgttttc
tggaacaacaagaaccaccccccgagaatgttgtcgatcggacgcattcgtccagtggtc
ccccaagggtacctacctcgcctccgtccaccctcagggtattcaactctggggtggccc
ggctttctcgaaagcagttccctcacccgtttgtgcagttggttgagttctcgccgagaa
ctacctcaccacctggtccgcgcgccccatttgacctacgaggaagaaggaaagaacatc
at-catctgggatatcgttaccggaaagcccctgcgttcgttcgtttccaacgaaaggtt
cagtggcccgctttcaagtggtctgctgatgagaagtacgttgcgagaatgcagcaatcc
cagtcgatctccatctacgaacttccccggatgaacttgctgggcaagacctccgtcaag
atcgatggtgttatggacttcgaatggtccccgtgaagcaatacgaacagctgctc--tg
cttctggactcccgaaattggcagcaaccccgctcgtgtcgtgatgagcgttccctcgaa
agaaatcgttcgtacccgtaaccttttcaacgtctccgatgtaagctgcactggcaatca
caaggtacctacgtctgtgtgaaggtggatcgtcactccaagtccaagaaatccatggcc
accaacctggagattttccgcatccgcgagaagggtgttccggtcgaggttgttgagata
ccgtgattaacttcgcctgggagccgaatggaggacgtttcgtcctgatcacgaatgagg
ctgcggcgccccccaagacggcagtttccttcttccccgaggtaacttcaagcttgtgcg
caccattgagaagaagacgagcaacgccatctactggtcgcccaagggtcgcttcgttgt
cgttgccacggttcactctcaatcgagcttcgacatcgacttctgggatatggatttcga
gggtgagatttggccgccaatctgcagctgatgaagacggtcgagcactacggtgttacg
gacattgactgggatcccaccggtcgttacgttgtcaccagtgctagtgtgtggacccac
atggaaaacggctggaacatccacactttcgccggtcaggagaacccgaccgaaaagttc
aagcagttcgtctggcgccctcgc-ccccccactcttctcagcaaggaggagcagaagca
ggtgcgc-aagaacctgcgcgaatactccaaggagttcgacgaggaggacgtcgacattg
ccaacgcggtggtggagcgcaagcgcgttctcaac-gagtgggttgcctggatgagaagg
agctcttgtcgaggagattgtcgaggagatcatcgaggagagcgag
>Aspjap1 1726 bp
attgacttctccaattcgaagtgaaacttgatgagggtttgatacattcgtgtcatcgat
gggcttccgatcgtgcaggcagaagctcattaagttcttgttgaggaagctcaccaacac
gttttcatgcccatgacaaaacatgtccgagccttcgtcgaatatac-tcccgaagccgt
cgctgccgtgaccctgcacggtgtccccctcgacaagaagcagtcaacaaactgatggat
attgaccgctatcgacgaggacccccactatcgaacccttcaaggagaaggagcacctcc
gctcgtggctcgccgaccgaccagttcgccctctaccgtggcgacaaggtcggcgttttc
tggaacaacaagaaccaccccccgagaatgttgtcgatcggacgcattcgtccagtggtc
ccccaagggtacctacctcgcctccgtccaccctcagggtattcaactctggggtggccc
ggctttctcgaaagcagttccctcacccgtttgtgcagttggttgagttctcgccgaaaa
ctacctcaccacctggtccgcgcgccccatttgacctacgaggaagaaggaaagaacatc
at-catctgggatatcgttaccggaaagcccctgcgttcgttcgtttccaacgaaaggtt
cagtggcccgctttcaagtggtctgctgatgagaagtacgttgcgagaatgcagcaatcc
cagtcgatctccatctacgaacttccccggatgaacttgctgggcaagacctccgtcaag
atcgatggtgttatggacttcgaatggtccccgtgaagcaatacgaacagctgctc--tg
cttctggactcccgaaattggcagcaaccccgctcgtgtcgtgatgagcgttccctcgaa
agaaatcgttcgtacccgtaaccttttcaacgtctccgatgtaagctgcactggcaatca
caaggtacctacgtctgtgtgaaggtggatcgtcactccaagtccaagaaatccatggcc
accaacctggagattttccgcatccgcgagaagggtgttccggtcgaggttgttgagata
ccgtgatcaacttcgcctgggagccgaatggaggacgtttcgtcctgatcacgaatgagg
ctgcggcgccccccaagacggcagtttccttcttccccgaggtaacttcaagcttgtgcg
caccattgagaagaagacgagcaatgccatctactggtcgcccaagggtcgcttcgttgt
cgttgccacggttcactctcaatcgagcttcgacatcgacttctgggatatggatttcga
gggtgagatttggccgccaatctgcagctgatgaagacggtcgagcactacggtgttacg
gacattgactgggatcccaccggtcgttacgttgtcaccagtgctagtgtgtggacccac
atggaaaacggctggaacatccacactttcgctggtcaggagaacccgaccgaaaagttc
aagcagttcgtctggcgccctcgc-ccccccactcttctcagcaaggaggagcagaagca
ggtgcgc-aagaacctgcgcgaatactccaaggagttcgacgaggaggacgtcgacattg
ccaacgcggtggtggagcgcaagcgcgttctcaac-gagtgggttgcctggatgagaagg
agctcttgtcgaggagattgtcgaggagatcatcgaggagagcgag
>Aspka1_1 1726 bp
gttgacttctccaatatgaagtgaagcttgaggagggtttgacacatttgtgtgatcgat
ggacttccggtcgtgccggcaaaagctcatcaagttcttgttgaggaagctcaaccacac
gtcttcatgcccatgacaaaacatgtccgagccttcgttgagtacac-ccccgaggccgt
cgctgccgtcaaactgcacggtgtacccctcgataagaagcagtcaacaagttgatggat
atcgatcgttatcgacgaggacccccaccatcgaacccttcaaggagaaggagcacctcc
gctcatggctgggcgacggaccagttcgccctttaccgtggcgacaaggtcggtgtgttc
tggaacaacaagagcaaccccccgagaacgtcgtcgaccggactcattcgtccagtggtc
ccccaagggtacctacctcgcctccgtccacccccagggtgtccagctctggggtggtcc
cgccttctcgaaagcagttcccccatcctttcgttcagctggtcgaattctcgccgagag
ctacctgaccacctggtccgcccgccccatctgacctacgaggaagacggaaagaacatc
at-catctgggatatcgtcactggcaagcctcttcgttccttcgtctctcacgaaaggtc
cagtggcccgctttcaagtggtccgctgacgagaagtacgtcgcgagaatgctgcagcac
cagtcgatctcgatctacgagctcccccggatgaacttgctgggcaagacttccgtcaag
atcgatggtgttatggacttcgagtggtccccgtcaagcagtacgaacagctgctc--tg
cttctggactcccgaaatcggcagcaacccggcccgtgtcgtgatgagcgttccctcgaa
ggagatcgtccgtacgcgtaacctgttcaacgtgtcggatgtaagctgcactggcagtcg
caaggtacctacgtctgtgtcaaggtcgaccgtcactccaagtccaagaagtccatggcc
accaacctggagattttccgcgtgcgcgagaagggtgtccccgtcgaagtcgtcgagata
cagtcatcaactttgcttgggagcccaacggaggacgtttcgtcgccatcaccaccgagg
ccccgccgttccccaagacctccgtctctttcttccccgaggcaacttcaaggttgtccg
caccattgagaagaagaccagcaacgccatctactggtctcccaagggacgttttgtcgt
cgtcgctaccgttcactcccagaccaacttcgatattgacttctgggatatggactttga
gggtgagatctggccgccaacctgcaattaatgaagaccgttgagcactacggtgttacg
gatattgactgggatcctacgggtcgctacgttgtcagcagtgctagcgtgtggacccac
atggaaaatggctacaacattcacacctttgccggtcaggaacaccccaccgacaagttc
aagcagttcatctggcgcccccgt-ccccccactcttctcagcaaggaggagcagaagca
agtgcgc-aagaacctccgcgagtactcgaaggagttcgaggaggaggacgtcgacattg
ccaacgccgttgtggagcgcaagcgcgtgctcaac-gagtggactgcctggatgagaagg
agatgctgtggaggagattgtggaagagatcatcgaggagaacgag
>Asplac1 1726 bp
attgacttctccagtatgaagtgaagcttgaggagggtttgacacatttgtgtgatcgat
ggacttccggtcgtgccggcaaaagctcatcaagttcttgttgaggaagctcaaccacac
gtcttcatgcccctgacaaaacatgtccgagccttcgttgagtacac-ccccgaggccat
cgctgccgtcaaactgcacggtgtacccctcgataagaagcagtcaacaagttgatggat
atcgatcgctatcgacgaggacccccaccatcgaacccttcaaggagaaggagcacctcc
gctcatggctgggcgacggaccagttcgccctctaccgtggcgacaaggtcggtgtgttc
tggaacaacaagagcaatccccggagaacgtcgtcgatcggacgcattcgtccagtggtc
ccccaagggtacctacctcgcctccgtccacccccagggtgtccagctttggggtggtcc
cgccttctcgaaagcagttcccccatcctttcgttcagctggtcgaattctcgccgagag
ctacctgaccacctggtccgcccgccccatctgacctacgaggaagacggaaagaacatc
at-catctgggatatcgtcactggcaagcctcttcgttccttcgtctcccacgaaaggtc
cagtggcccgctttcaagtggtctgctgacgagaagtacgttgcgagaatgcagcagcac
cagtcgatctcgatctacgagctcccccggatgaacttgctgggcaagacttccgtcaag
atcgatggtgttatggacttcgagtggtccccgtcaagcagtacgaacagctgctc--tg
cttctggactcccgaaatcggcagcaacccggcccgtgtcgtgatgagcgttccctcgaa
ggagattgtccgtacgcgtaacctgttcaacgtctcggatgtaagctgcactggcagtcg
caaggtacctacgtctgtgtcaaggtcgaccgtcactccaagtccaagaagtccatggcc
accaacctggagattttccgcgtgcgcgagaagggtgtccccgtggaagtcgtcgagata
cagtcatcaactttgcttgggaacccaacggaggacgtttcgtcgccatcaccaccgagg
ccccgccgttccccaagacctccgtgtctttctttcccgaggcaacttcaaggttgtgcg
caccatcgagaagaagaccagcaacgccatctactggtctcccaagggacgttttgtcgt
cgtcgctactgttcactcccagaccaacttcgacattgacttctgggatatggactttga
gggtgagatctggccgccaacctgcaattaatgaagaccgttgagcactacggtgtcacg
gatattgactgggatcctacgggtcgctacgttgtcagcagtgctagcgtgtggacccac
atggaaaacggctacaacattcacaccttcgccggtcaggaacaccccaccgacaagttc
aagcagttcatctggcgcccccgc-ccccccactcttctcagcaaggaggagcagaagca
agtgcgc-aagaacctccgcgagtactcgaaggagttcgacgaggaggacgtcgacattg
ccaacgcagttgtggagcgcaagcgcgtgctcaac-gagtgggctgcctggatgagaagg
agatgctgtggaggagattgtggaagagatcatcgaggagaacgag
>Aspmin1 1726 bp
attgacttctccagtttgaagtgaagctcgaggagggcttgatacatttatgtcatcgat
ggactcccgatcgtgcagacagaagcttatcaaattcttgctgaggaaactcaaccacac
gttttcatgccaacgacaaaacatgtccgagcctttgtcgaatatac-ccccgaagccat
tgccgcagtcaagctgcacggaacacctctcgacaagaagcagtgaacaaattgatggat
attgatcgctatcgatgaggaccccaactgtcgaacctttcaaggagaaggagcacctcc
gctcatggttgtccgaccgaccagttcgccctctaccgtaatgacaaagttggcgtgttc
tggaacaacaagaacaatccccagagaacgtcgtcgatcggacacattcgttcagtggtc
ccccaagggtacataccttgcatccgtccacccccagggtgtgcagctctggggcggtcc
tgctttctcgaaagcagttccctcatccgtttgttcagctcgtcgagttctcgccgagag
ctacttgaccacctggtcttcccgccccatttgtccttcgaagaggatggaaaaaacatt
at-cgtttgggatatcgtctctggaaagcctctgcgttccttcgtttctcatgaaaggtg
cagtggcccgctttcaagtggtccgctgatgagaagtacgtcgcaagaatgctccagggc
cagtctatctctatctacgagttgcctcggatgaacttgctgggtaagacttccgttaaa
attgatggagtcatggacttcgaatggtcgccgtcaagcaatatgaacaactcctc--tc
cttctggactcctgaaattggtagcaatcccgcaagagtcgtgatgagcgttccatctaa
ggagattgtacgaacccgtaacctgttcaatgtctctgatgtaagctgcactggcagtct
caaggtacctacgtttgtgtcaaggttgatcgtcactccaagtcgaagaaatcgatggct
accaaccttgagattttccgggtgcgcgagaagggtgttcctgttgaagttgtggagaca
ccgtgatcaacttcgcatgggaacccaacggtggacgttttgtcctgatcactactgaag
ccccgctgttccccaagacctctgtatctttcttccctgaggtaacttcaagcttgtgcg
caccatcgagaagaagacgagcaacgctatctactggtcccccaagggccgtttcgtcgt
cgtcgccacagttcactcccaatcgaacttcgatttggacttctgggatatggactttga
gggtgagatctggccgccaacctccaattgatgaagaccgtggagcactacggtgtcaca
gatatcgactgggatcctacaggtcgctacgttgttagcagtgctagtgtgtggactcat
atggaaaatggctggaacattcacactttcgccggtcaggagcaccctaccgataaattc
aagcagttcgtctggcgtcctcgc-ccacccactcttcttagcaaggaggagcagaagca
agtgcgc-aagaacctccgtgagtactccaaggagttcgacgaggaagacgtcgacattg
ccaacgccgttgtcgagcgcaagcgcgttctcaac-gagtgggttgcctggctgagaagg
agctcatgtcgaagagattgtggaagagattgtggaggagaacgag
>Aspneo1 1726 bp
gttgacttctccaatatgaagtgaagcttgaggagggtttgacacatttgtgtgatcgat
ggacttccggtcgtgccggcaaaagctcatcaagttcttgttgaggaagctcaaccacac
gtcttcatgcccatgacaaaacatgtccgagccttcgttgagtacac-ccccgaggccgt
cgctgccgtcaaactgcacggtgtacccctcgataagaagcagtcaacaagttgatggat
atcgatcgttatcgacgaggacccccaccatcgaacccttcaaggagaaggagcacctcc
gctcatggctgggcgacggaccagttcgccctttaccgtggcgacaaggtcggtgtgttc
tggaacaacaagagcaacccccggagaacgtcgtcgaccggactcattcgtccagtggtc
ccccaagggtacctacctcgcctccgtccacccccagggtgtccagctctggggtggtcc
cgccttctcgaaagcagttcccccatcctttcgttcagctggtcgaattctcgccgagag
ctacctgaccacctggtctgcccgccccatctgacctacgaggaagacggaaagaacatc
at-catctgggatatcgtcactggcaagcctcttcgttccttcgtctctcacgaaaggtc
cagtggcccgctttcaagtggtccgctgacgagaagtacgtcgcgagaatgctgcagcac
cagtcgatctcgatctacgagctcccccggatgaacttgctgggcaagacttccgtcaag
attgatggtgttatggacttcgagtggtccccgtcaagcagtacgaacagctgctc--tg
cttctggactcccgaaatcggcagcaacccggcccgtgtcgtgatgagcgttccctcgaa
ggagatcgtccgtacgcgtaacctcttcaacgtgtcggatgtaagctgcactggcagtcg
caaggtacctacgtctgtgtcaaggttgaccgtcactccaagtccaagaagtccatggcc
accaacctggagattttccgtgtgcgcgagaagggtgtccccgtcgaagtcgtcgagata
ccgtcatcaactttgcttgggagcccaacggaggacgtttcgtcgccatcaccaccgagg
ccccgccgttccccaagacctccgtctctttcttccccgaggcaacttcaaggttgtccg
caccattgagaagaagaccagcaacgccatctactggtctcccaagggacgtttcgtcgt
cgtcgctaccgttcactcccagaccaacttcgatattgacttctgggatatggactttga
gggtgagatctggccgccaacctgcaattaatgaagaccgttgagcactacggtgttacg
gatattgactgggatcctacgggtcgctacgttgtcagcagtgctagcgtgtggacccac
atggaaaacggctacaacattcacaccttcgccggtcaggaacaccccaccgacaagttc
aagcagttcatctggcgccctcgt-ccccccactcttctcagcaaggaggagcagaagca
agtgcgc-aagaacctccgcgagtactcgaaggagttcgaggaggaggacgtcgacattg
ccaacgccgttgtggagcgcaagcgcgtgctcaac-gagtggactgcctggatgagaagg
agatgctgtggaggagattgtggaagagatcatcgaggagaacgag
>Aspneoa1 1726 bp
attgatttctccaatatgaagtgaagatcgaggagggtctgatacgttcgtgtgatcgac
ggactccccgttgtgccgacagaagctcatcaaattcttgttgaggaaactcaaccacac
gttttcatgcctttgacaaaagatgtccgagccttcgttgagtacac-ccccgaagccat
cgccgccgttaacctacacggaacgcccctcgataagaagcagtgaacaagttgatggat
atcgagcgctttcgaggaagactcctaccatcgagccgttcaaggagaaggagcacctgc
ggtcgtggctcggcgaccgaccagttcgccctctaccgcaacgataaggtcggtgttttc
tggaacaacaagagcaaccacctgagaatgtcgtcgatcggacgcatttgtccagtggtc
tcccaagggtacctacttggcatctgttcaccctcagggtgtgcagctgtggggtggtcc
cgctttttcgaaagcagttccctcatccgttcgtgcagctggtggaattctcgccgagag
ctatttgaccacctggtccgcccgcccgatttgagctacgaggaggacggcaagaacatc
at-cgtctgggacatcgtatcaggaaagcccctgcgatcgttcgtttcccacgaaaggtg
cagtggcccgctttcaagtggtccgctgatgagaagtacgtcgcgcgtatgctccagggc
cagtctatctcgatctacgagctgccgcggatgaatttgctgggtaagacctcggtccgg
attgacggagtttcggatttcgaatggtcgccgtcaagcaatacgagcagttgctc--tg
cttctggacgcccgaaattggtagcagccctgctcgcgttgtgatgagtgtgccgtctaa
ggaaatcatccggacccgtaacctgttcaacgtgtcggacgtaagctgcactggcagtcc
cagggtacttatgtctgtgtcaaggtcgaccgtcactccaaatctaagaagtctatggct
accaacctggaaattttccgagtgcgcgagaagggtgttccggtcgaggttgtggagaca
ccgtgatcaactttgcttgggagcccaacggtggccgcttcgtcctcatcaccactgaag
cgccggcgcttcccaagactgccgtttctttctttcccgaggcaacttcaagctggtgcg
gactatcgagaaaaagaccagcaacgccatctactggtctcccaagggccgtttcgtcgt
cgtcgccaccgtccactcgcagaccaacttcgacctcgatttctgggacatggactttga
gggcgagatctggccgccaacctccagttgatgaagaccgttgagcactacggtgtcaca
gatatcgattgggatcctacgggtcgttacgtcgttagcagtgctagtgtctggactcat
atggaaaacggctggaacattcacagcttctccggtcaggagaaccccaccgacaagttc
aagcagttcctctggcgccctcgc-cccaagaccctcctcagcaaggaggagcagaagca
agtgcgc-aagaacctccgcgaatactcgaaggagttcgacgaggaggacgtcgacattg
ccaacgccgttgtcgagcgcaagcgtgtcctcaac-gagtgggttgcctggatgagaagg
agctcctgtcgaggagatggtggaggagatcatcgaggaaaacgag
>Aspni7 1726 bp
attgacttctccagtatgaagtgaagcttgaggagggtttgacacatttgtgtgatcgat
ggacttccggtcgtgccggcaaaagctcatcaagttcttgttgaggaagctcaaccacac
gtcttcatgcccctgacaaaacatgtccgagccttcgttgagtacac-ccccgaggccat
cgctgccgtcaaactgcacggtgtacccctcgataagaagcagtcaacaagttgatggat
atcgatcgctatcgacgaggacccccaccatcgaacccttcaaggagaaggagcacctcc
gctcatggctgggcgacggaccagttcgccctctaccgtggcgacaaggtcggtgtgttc
tggaacaacaagagcaatccccggagaacgtcgtcgatcggacgcattcgtccagtggtc
ccccaagggtacctacctcgcctccgtccacccccagggtgtccagctttggggtggtcc
cgccttctcgaaagcagttcccccatcctttcgttcagctggtcgaattctcgccgagag
ctacctgaccacctggtccgcccgccccatctgacctacgaggaagacggaaagaacatc
at-catctgggatatcgtcactggcaagcctcttcgttccttcgtctcccacgaaaggtc
cagtggcccgctttcaagtggtctgctgacgagaagtacgttgcgagaatgcagcagcac
cagtcgatctcgatctacgagctcccccggatgaacttgctgggcaagacttccgtcaag
atcgatggtgttatggacttcgagtggtccccgtcaagcagtacgaacagctgctc--tg
cttctggactcccgaaatcggcagcaacccggcccgtgtcgtgatgagcgttccctcgaa
ggagattgtccgtacgcgtaacctgttcaacgtctcggatgtaagctgcactggcagtcg
caaggtacctacgtctgtgtcaaggtcgaccgtcactccaagtccaagaagtccatggcc
accaacctggagattttccgcgtgcgcgagaagggtgtccccgtggaagtcgtcgagata
cagtcatcaactttgcttgggaacccaacggaggacgtttcgtcgccatcaccaccgagg
ccccgccgttccccaagacctccgtgtctttctttcccgaggcaacttcaaggttgtgcg
caccatcgagaagaagaccagcaacgccatctactggtctcccaagggacgttttgtcgt
cgtcgctactgttcactcccagaccaacttcgacattgacttctgggatatggactttga
gggtgagatctggccgccaacctgcaattaatgaagaccgttgagcactacggtgtcacg
gatattgactgggatcctacgggtcgctacgttgtcagcagtgctagcgtgtggacccac
atggaaaacggctacaacattcacaccttcgccggtcaggaacaccccaccgacaagttc
aagcagttcatctggcgcccccgc-ccccccactcttctcagcaaggaggagcagaagca
agtgcgc-aagaacctccgcgagtactcgaaggagttcgacgaggaggacgtcgacattg
ccaacgcagttgtggagcgcaagcgcgtgctcaac-gagtgggctgcctggatgagaagg
agatgctgtggaggagattgtggaagagatcatcgaggagaacgag
>Aspni_DSM_1 1726 bp
attgacttctccagtatgaagtgaagcttgaggagggtttgacacatttgtgtgatcgat
ggacttccggtcgtgccggcaaaagctcatcaagttcttgttgaggaagctcaaccacac
gtcttcatgcccctgacaaaacatgtccgagccttcgttgagtacac-ccccgaggccat
cgctgccgtcaaactgcacggtgtacccctcgataagaagcagtcaacaagttgatggat
atcgatcgctatcgacgaggacccccaccatcgaacccttcaaggagaaggagcacctcc
gctcatggctgggcgacggaccagttcgccctctaccgtggcgacaaggtcggtgtgttc
tggaacaacaagagcaatccccggagaacgtcgtcgatcggacgcattcgtccagtggtc
ccccaagggtacctacctcgcctccgtccacccccagggtgtccagctttggggtggtcc
cgccttctcgaaagcagttcccccatcctttcgttcagctggtcgaattctcgccgagag
ctacctgaccacctggtccgcccgccccatctgacctacgaggaagacggaaagaacatc
at-catctgggatatcgtcactggcaagcctcttcgttccttcgtctcccacgaaaggtc
cagtggcccgctttcaagtggtctgctgacgagaagtacgttgcgagaatgcagcagcac
cagtcgatctcgatctacgagctcccccggatgaacttgctgggcaagacttccgtcaag
atcgatggtgttatggacttcgagtggtccccgtcaagcagtacgaacagctgctc--tg
cttctggactcccgaaatcggcagcaacccggcccgtgtcgtgatgagcgttccctcgaa
ggagattgtccgtacgcgtaacctgttcaacgtctcggatgtaagctgcactggcagtcg
caaggtacctacgtctgtgtcaaggtcgaccgtcactccaagtccaagaagtccatggcc
accaacctggagattttccgcgtgcgcgagaagggtgtccccgtggaagtcgtcgagata
cagtcatcaactttgcttgggaacccaacggaggacgtttcgtcgccatcaccaccgagg
ccccgccgttccccaagacctccgtgtctttctttcccgaggcaacttcaaggttgtgcg
caccatcgagaagaagaccagcaacgccatctactggtctcccaagggacgttttgtcgt
cgtcgctactgttcactcccagaccaacttcgacattgacttctgggatatggactttga
gggtgagatctggccgccaacctgcaattaatgaagaccgttgagcactacggtgtcacg
gatattgactgggatcctacgggtcgctacgttgtcagcagtgctagcgtgtggacccac
atggaaaacggctacaacattcacaccttcgccggtcaggaacaccccaccgacaagttc
aagcagttcatctggcgcccccgc-ccccccactcttctcagcaaggaggagcagaagca
agtgcgc-aagaacctccgcgagtactcgaaggagttcgacgaggaggacgtcgacattg
ccaacgcagttgtggagcgcaagcgcgtgctcaac-gagtgggctgcctggatgagaagg
agatgctgtggaggagattgtggaagagatcatcgaggagaacgag
>Aspni_NRRL3_1 1726 bp
attgacttctccagtatgaagtgaagcttgaggagggtttgacacatttgtgtgatcgat
ggacttccggtcgtgccggcaaaagctcatcaagttcttgttgaggaagctcaaccacac
gtcttcatgcccctgacaaaacatgtccgagccttcgttgagtacac-ccccgaggccat
cgctgccgtcaaactgcacggtgtacccctcgataagaagcagtcaacaagttgatggat
atcgatcgctatcgacgaggacccccaccatcgaacccttcaaggagaaggagcacctcc
gctcatggctgggcgacggaccagttcgccctctaccgtggcgacaaggtcggtgtgttc
tggaacaacaagagcaatccccggagaacgtcgtcgatcggacgcattcgtccagtggtc
ccccaagggtacctacctcgcctccgtccacccccagggtgtccagctttggggtggtcc
cgccttctcgaaagcagttcccccatcctttcgttcagctggtcgaattctcgccgagag
ctacctgaccacctggtccgcccgccccatctgacctacgaggaagacggaaagaacatc
at-catctgggatatcgtcactggcaagcctcttcgttccttcgtctcccacgaaaggtc
cagtggcccgctttcaagtggtctgctgacgagaagtacgttgcgagaatgcagcagcac
cagtcgatctcgatctacgagctcccccggatgaacttgctgggcaagacttccgtcaag
atcgatggtgttatggacttcgagtggtccccgtcaagcagtacgaacagctgctc--tg
cttctggactcccgaaatcggcagcaacccggcccgtgtcgtgatgagcgttccctcgaa
ggagattgtccgtacgcgtaacctgttcaacgtctcggatgtaagctgcactggcagtcg
caaggtacctacgtctgtgtcaaggtcgaccgtcactccaagtccaagaagtccatggcc
accaacctggagattttccgcgtgcgcgagaagggtgtccccgtggaagtcgtcgagata
cagtcatcaactttgcttgggaacccaacggaggacgtttcgtcgccatcaccaccgagg
ccccgccgttccccaagacctccgtgtctttctttcccgaggcaacttcaaggttgtgcg
caccatcgagaagaagaccagcaacgccatctactggtctcccaagggacgttttgtcgt
cgtcgctactgttcactcccagaccaacttcgacattgacttctgggatatggactttga
gggtgagatctggccgccaacctgcaattaatgaagaccgttgagcactacggtgtcacg
gatattgactgggatcctacgggtcgctacgttgtcagcagtgctagcgtgtggacccac
atggaaaacggctacaacattcacaccttcgccggtcaggaacaccccaccgacaagttc
aagcagttcatctggcgcccccgc-ccccccactcttctcagcaaggaggagcagaagca
agtgcgc-aagaacctccgcgagtactcgaaggagttcgacgaggaggacgtcgacattg
ccaacgcagttgtggagcgcaagcgcgtgctcaac-gagtgggctgcctggatgagaagg
agatgctgtggaggagattgtggaagagatcatcgaggagaacgag
>Aspni_bvT_1 1726 bp
attgacttctccagtatgaagtgaagcttgaggagggtttgacacatttgtgtgatcgat
ggacttccggtcgtgccggcaaaagctcatcaagttcttgttgaggaagctcaaccacac
gtcttcatgcccctgacaaaacatgtccgagccttcgttgagtacac-ccccgaggccat
cgctgccgtcaaactgcacggtgtacccctcgataagaagcagtcaacaagttgatggat
atcgatcgctatcgacgaggacccccaccatcgaacccttcaaggagaaggagcacctcc
gctcatggctgggcgacggaccagttcgccctctaccgtggcgacaaggtcggtgtgttc
tggaacaacaagagcaatccccggagaacgtcgtcgatcggacgcattcgtccagtggtc
ccccaagggtacctacctcgcctccgtccacccccagggtgtccagctttggggtggtcc
cgccttctcgaaagcagttcccccatcctttcgttcagctggtcgaattctcgccgagag
ctacctgaccacctggtccgcccgccccatctgacctacgaggaagacggaaagaacatc
at-catctgggatatcgtcactggcaagcctcttcgttccttcgtctcccacgaaaggtc
cagtggcccgctttcaagtggtctgctgacgagaagtacgttgcgagaatgcagcagcac
cagtcgatctcgatctacgagctcccccggatgaacttgctgggcaagacttccgtcaag
atcgatggtgttatggacttcgagtggtccccgtcaagcagtacgaacagctgctc--tg
cttctggactcccgaaatcggcagcaacccggcccgtgtcgtgatgagcgttccctcgaa
ggagattgtccgtacgcgtaacctgttcaacgtctcggatgtaagctgcactggcagtcg
caaggtacctacgtctgtgtcaaggtcgaccgtcactccaagtccaagaagtccatggcc
accaacctggagattttccgcgtgcgcgagaagggtgtccccgtggaagtcgtcgagata
cagtcatcaactttgcttgggaacccaacggaggacgtttcgtcgccatcaccaccgagg
ccccgccgttccccaagacctccgtgtctttctttcccgaggcaacttcaaggttgtgcg
caccatcgagaagaagaccagcaacgccatctactggtctcccaagggacgttttgtcgt
cgtcgctactgttcactcccagaccaacttcgacattgacttctgggatatggactttga
gggtgagatctggccgccaacctgcaattaatgaagaccgttgagcactacggtgtcacg
gatattgactgggatcctacgggtcgctacgttgtcagcagtgctagcgtgtggacccac
atggaaaacggctacaacattcacaccttcgccggtcaggaacaccccaccgacaagttc
aagcagttcatctggcgcccccgc-ccccccactcttctcagcaaggaggagcagaagca
agtgcgc-aagaacctccgcgagtactcgaaggagttcgacgaggaggacgtcgacattg
ccaacgcagttgtggagcgcaagcgcgtgctcaac-gagtgggctgcctggatgagaagg
agatgctgtggaggagattgtggaagagatcatcgaggagaacgag
>Aspnom13137_1 1726 bp
attgacttctccaatttgaagtgaagctcgaggagggtttgatacatttatgtcatcgat
gggctcccgatcgtgcaggcagaagcttatcaagttcttgctgaggaaactcaaccacac
gttttcatgccaacgacaaaacatgtccgagccttcgtcgaatatac-ccccgaagccat
tgccgcagtcaagctgcacggaacacctctcgacaagaagcagtgaacaagttgatggat
attgatcgctatcgatgaggaccccaactgtcgaacctttcaaggagaaggagcacctcc
gctcatggctgtccgaccgaccagttcgccctctaccgcaatgacaaggttggcgtgttc
tggaacaacaagaacaatccccagagaacgtcgtcgatcggacacattcgtccagtggtc
tcccaagggtacatatctcgcatccgtccatcctcagggtgtgcagctctggggcggccc
tgctttctcgaaagcagttcccccatccgtttgttcagctcgtcgagttctcgccgagag
ctacttgactacctggtcttcccgccccatttgtctttcgaagaggatggaaagaacatt
at-cgtctgggatatcgtctctggaaagcctctgcgttccttcgtttctcatgaaaggtg
cagtggcccgctttcaagtggtccgctgatgagaagtacgtcgcaagaatgctccagggc
cagtctatctctatctacgagctgcctcggatgaacttgctgggtaagacttccgttaag
gttgatggtgtcatggacttcgaatggtcgccgtcaagcaatacgagcaactcctc--tc
cttctggactcctgaaattggcagcaaccccgcaagagtcgtgatgagcgtaccatctaa
ggagattgtacgaacccgtaacctgttcaacgtctctgatgtaagctgcactggcagtct
caaggtacctacgtctgtgtcaaggtggatcgtcactccaagtccaagaagtcaatggct
accaaccttgagattttccgggtgcgcgagaagggtgttccagttgaggttgtagagaca
ctgtgatcaactttgcatgggaacccaacggtggacgttttgtcctgatcactactgaag
ccccgctgttccccaagactgctgtatctttcttccctgaggtaacttcaagcttgtgcg
cacaatcgagaagaagacgagcaacgctatctactggtcccccaagggtcgtttcgtcgt
tgtcgccaccgttcactctcaatcgaacttcgatttggacttctgggatatggactttga
gggtgagatctggccgccaaccttcaattgatgaagactgtagagcactacggtgtcaca
gatatcgactgggatcctacaggtcgttacgttgttagcagtgctagtgtgtggactcat
atggaaaacggctggaaccttcacactttcgccggtcaagagaaccctaccgaaaaattc
aagcagttcgtctggcgtcctcgc-ccggccactcttctgagcaaggaggagcagaaaca
agtgcgc-aagaacctccgtgagtactctaaggagttcgaggaggaagacgtcgacattg
cgaacgctgttgtcgagcgcaagcgcgttctcaac-gagtgggttgcctggatgagaagg
agctcgcgtcgaagagatcgtggaggagattgtggaggagaacgag
>Aspnom1 1726 bp
attgacttctccaatttgaagtgaagctcgaggagggtttgatacatttatgtcatcgat
gggctcccgatcgtgcaggcagaagcttatcaagttcttgctgaggaaactcaaccacac
gttttcatgccgacgacaaaacatgtccgagccttcgtcgaatatac-ccccgaagccat
tgccgcagtcaagctgcacggaacacctctcgacaagaagcagtgaacaagttaatggat
attgatcgctatcgatgaggaccccaactgtcgaacctttcaaggagaaggagcacctcc
gctcatggctgtccgaccgaccagttcgccctctaccgcaatgacaaggttggcgtgttc
tggaacaacaagaacaatccccagagaacgtcgtcgatcggacacattcgtccagtggtc
tcccaagggtacatatcttgcatccgtccatcctcagggtgtgcagctctggggcggccc
tgctttctcaaaagcagttcccccatccgtttgttcagctcgtcgagttctcgccgagag
ctacttgactacctggtcttcccgccccatttgtctttcgaagaggatggaaagaacatt
at-cgtctgggatatcgtctctggaaagcctctgcgttccttcgtttctcatgaaaggtg
cagtggcccgctttcaagtggtccgctgatgagaagtacgttgcaagaatgctccagggc
cagtctatctctatctacgagctgcctcggatgaacttgctgggtaagacttccgttaag
attgatggtgtcatggacttcgaatggtcgccgtcaagcaatacgaacaacttctc--tc
cttctggactcctgaaattggcagcaaccccgcaagagtcgtgatgagcgttccatctaa
ggagattgtacgaacccgtaacctgttcaacgtctctgatgtaagctgcactggcagtct
caaggtacctacgtctgtgtcaaggtggatcgtcactccaagtccaagaagtcaatggct
accaaccttgagattttccgggtgcgcgagaagggtgttccagttgaggttgtggagaca
ctgtgatcaactttgcatgggaacccaacggtggacgttttgtcctgatcactactgaaa
ccccgctgttccctaagactgccgtatctttcttccctgaggtaacttcaagcttgtgcg
cacaatcgagaagaagacgagcaacgctatctactggtcccccaagggccgtttcgtcgt
tgtcgccaccgttcactctcaatcgaacttcgatttggacttctgggatatggactttga
gggtgagatctggccgccaaccttcaattgatgaagaccgtggagcactacggtgtcaca
gatatcgactgggatcctacaggtcgttacgttgttagcagtgctagtgtgtggactcat
atggaaaacggctggaaccttcacactttcgccggtcaagagaaccctaccgataaattc
aagcagttcgtctggcgtcctcgc-ccagccactcttcttagcaaggaggagcagaaaca
agtgcgc-aagaacctccgtgagtactccaaggagttcgacgaggaagacgtcgacattg
cgaacgctgttgtcgagcgcaagcgcgttctcaac-gagtgggttgcctggatgagaagg
agctcgcgtcgaagagattgtggaggagattgtggaggagaacgag
>Aspnovo1 1726 bp
attgacttctccagtttgaagtgaagctcgaggagggcttgatacatttatgtcatcgat
ggactcccgatcgtgcagacagaagcttatcaaattcttgctgaggaaactcaaccacac
gttttcatgccaacgacaaaacatgtccgagccttcgtcgaatatac-ccccgaagctat
tgccgcagtcaagctgcacggaacacctcttgacaagaagcagtgaacaagttgatggat
attgatcgctatcgatgaggaccccaactgtcgaacctttcaaggagaaggagcacctcc
gctcatggttgtccgaccgaccagttcgccctctaccgtaatgacaaggtcggcgtgttc
tggaacaacaagaacaatccccagagaacgtcgtcgatcggacacattcgttcagtggtc
ccccaagggtacataccttgcatccgtccacccccagggtgtgcagctctggggcggtcc
tgctttctcgaaagcagttcccccatccgtttgttcagctcgtcgagttctcgccgagaa
ctacttgaccacctggtcttcccgccccatttgtccttcgaagaggatggaaagaacatt
at-tgtttgggatatcgtctctggaaagcctctgcgttccttcgtttctcatgaaaggtg
cagtggcccgctttcaagtggtccgctgatgagaagtacgtcgcaagaatgctccagggc
cagtctatctctatctacgagttgcctcggatgaacttgctgggtaagacttccgttaaa
attgatggagtcatggacttcgaatggtcgccgtcaagcaatatgaacaacttctc--tc
cttctggactcctgaaattggcagcaaccccgcaagagtcgtgatgagcgttccatctaa
ggagattgtacgaacccgtaacctgttcaacgtctctgatgtaagctgcactggcagtct
caaggtacctacgtttgtgtcaaggttgatcgtcactccaagtccaagaaatcgatggct
accaaccttgagattttccgggtgcgtgagaagggtgttcctgttgaagttgtggagaca
ccgtgatcaactttgcatgggaacccaacggtggacgttttgtcctgatcactactgaaa
ccccgctgttccccaagactgctgtatctttcttccctgaggtaacttcaagcttgtgcg
caccatcgagaagaagacgagcaacgctatctactggtcccctaagggccgtttcgtcgt
tgtcgccaccgttcactctcaatcgaacttcgatttggacttctgggatatggactttga
gggtgagatctggccgccaacctccaattgatgaagaccgtggagcactacggtgtcaca
gatatcgactgggatcctacaggtcgctacgttgtcagcagtgctagtgtgtggactcat
atggaaaacggctggaacattcacactttcgccggtcaggagcaccctaccgataaattc
aagcagttcgtctggcgtcctcgc-ccacccactcttcttagcaaggaggagcagaagca
agtgcgc-aagaatctccgtgagtactccaaggagttcgacgaggaagacgtcgacattg
ccaacgccgttgtcgagcgcaagcgcgttctcaac-gagtgggttgcctggctgagaagg
agctcatgtcgaagagattgtggaagagattgtggaggagaacgag
>Aspor1 1726 bp
attgacttctccagtttgaagtgaagctcgaggagggcttgatacatttatgtcatcgat
ggactcccgatcgtgcagacagaagcttatcaaattcttgctgaggaaactcaaccacac
gttttcatgccaacgacaaaacatgtccgagcctttgtcgaatatac-ccccgaagccat
tgccgcagtcaagctgcacggaacacctctcgacaagaagcagtgaacaaattgatggat
attgatcgctatcgatgaggaccccaactgtcgaacctttcaaggagaaggagcacctcc
gctcatggttgtccgaccgaccagttcgccctctaccgtaatgacaaagttggcgtgttc
tggaacaacaagaacaatccccagagaacgtcgtcgatcggacacattcgttcagtggtc
ccccaagggtacataccttgcatccgtccacccccagggcgtgcagctctggggcggtcc
tgctttctcgaaagcagttcccccatccgtttgttcagctcgtcgagttctcgccgagag
ctacttgaccacctggtcttcccgccccatttgtccttcgaagaggatggaaagaacatt
at-cgtttgggatatcgtctctggaaagcctctgcgttccttcgtttctcatgaaaggtg
cagtggcccgctttcaagtggtccgctgatgagaagtacgtcgcaagaatgctccagggc
cagtctatctctatctacgagttgcctcggatgaacttgctgggtaagacttccgttaaa
attgatggagtcatggacttcgaatggtcgccgtcaagcaatatgaacaactcctc--tc
cttctggactcctgaaattggtagcaatcccgcaagagtcgtgatgagcgttccatctaa
ggagattgtacgaacccgtaacctgttcaacgtctctgatgtaagctgcactggcagtct
caaggtacctacgtttgtgtcaaggttgatcgtcactccaagtccaagaaatcgatggct
accaaccttgagattttccgggtgcgcgagaagggtgttcctgttgaagttgtggagaca
ccgtgatcaactttgcatgggaacccaacggtggacgttttgtcctgatcactactgaag
ccccgctgttccccaagacctctgtatctttcttccctgaggtaacttcaagcttgtgcg
caccatcgagaagaagacgagcaacgctatctactggtcccccaagggccgtttcgtcgt
tgtcgccacagttcactctcaatcgaacttcgatttggacttctgggatatggactttga
gggtgagatctggccgccaacctccaattgatgaagaccgtggagcactacggtgtcaca
gatatcgactgggatcctacaggtcgctacgttgttagcagtgctagtgtgtggactcat
atggaaaacggctggaacattcacactttcgccggtcaggagcaccctaccgataaattc
aagcagttcgtttggcgtcctcgc-ccacccactcttcttagcaaggaggagcagaagca
agtgcgc-aagaacctccgtgagtactccaaggagttcgacgaggaagacgtcgacattg
ccaacgccgttgtcgagcgcaagcgcgttctcaac-gagtgggttgcctggctgagaagg
agctcatgtcgaagagattgtggaagagattgtggaggagaacgag
>Asppar1 1726 bp
attgacttctccagtttgaagtgaagctcgaggagggcttgatacatttatgtcattgat
ggactcccgatcgtgcagacagaagcttatcaaattcttgctgaggaaactcaaccacac
gttttcatgccaacgacaaaacatgtccgagcctttgtcgaatatac-ccccgaagctat
tgccgcagtcaagctgcacggaacacctctcgacaagaagcagtgaacaagttgatggat
attgatcgctatcgatgaggaccccaactgtcgaacctttcaaggagaaggagcacctcc
gctcatggttgtccgaccgaccagttcgccctctaccgtaatgacaaggtcggcgtgttc
tggaacaacaagaacaatccccagagaacgtcgtcgatcggacacattcgttcagtggtc
ccccaagggtacataccttgcatccgtccacccccagggtgtgcagctctggggcggtcc
tgctttctcgaaagcagttcccccatccgtttgttcagctcgtcgagttctcgccgagaa
ctacttgaccacctggtcttcccgccccatttgtccttcgaagaggatggaaagaacatt
at-tgtttgggatatcgtctctggaaagcctctgcgttccttcgtttctcatgaaaggtg
cagtggcccgctttcaagtggtccgctgatgagaagtacgtcgcaagaatgctccagggc
cagtctatctctatctacgagttgcctcggatgaacttgctgggtaagacttccgttaaa
attgatggagtcatggacttcgaatggtcgccgtcaagcaatatgaacaacttctc--tc
cttctggactcctgaaattggcagcaaccccgcaagagtcgtgatgagcgttccctctaa
ggagattgtacgaacccgtaacctgttcaacgtctctgatgtaagctacactggcagtct
caaggtacctacgtttgtgtcaaggttgatcgtcactccaagtccaagaaatcgatggct
accaaccttgagattttccgggtgcgcgagaagggtgttcctgttgaagttgtggagaca
ccgtgatcaactttgcatgggaacccaacggtggacgttttgtcctgatcactactgaaa
ccccgctgttccccaagactgctgtatctttcttccctgaggtaacttcaagcttgtgcg
caccatcgagaagaagacgagcaacgctatctactggtcccctaagggccgtttcgtcgt
tgtggccaccgttcactctcaatcgaacttcgatttggacttctgggatatggactttga
gggtgagatctggccgccaacctccaattgatgaagaccgtggagcactacggtgtcaca
gatatcgactgggatcctacaggtcgctacgttgttagcagtgctagtgtgtggactcat
atggaaaacggctggaacattcacactttcgccggtcaggagcaccctaccgataaattc
aagcagttcgtctggcgtcctcgc-ccacccactcttcttagcaaggaggagcagaagca
agtgcgc-aagaatctccgtgagtactccaaggagttcgacgaggaagacgtcgacattg
ccaacgccgttgtcgagcgcaagcgcgttctcaac-gagtgggttgcctggctgagaagg
agctcatgtcgaagagattgtggaagagattgtggaggagaacgag
>Aspph1 1726 bp
attgacttctccagtatgaagtgaagcttgaggagggtttgacacatttgtgtgatcgat
ggacttccggtcgtgccggcaaaagctcatcaagttcttgttgaggaagctcaaccacac
gtcttcatgcccctgacaaaacatgtccgagccttcgttgagtacac-ccccgaggccat
cgctgccgtcaaactgcacggtgtacccctcgataagaagcagtcaacaagttgatggat
atcgatcgctatcgacgaggacccctaccatcgaacctttcaaggagaaggagcacctcc
gctcatggctgggcgacggaccagttcgccctctaccgtggcgacaaggtcggtgtgttc
tggaacaacaagagcaatccccggagaacgtcgtcgatcggacgcattcgtccagtggtc
ccccaagggtacctacctcgcctccgtccacccccagggtgtccagctctggggtggtcc
cgccttctcgaaagcagttcccccatcctttcgttcagctggtcgaattctcgccgagag
ctacctgaccacctggtccgcccgccccatctgacctacgaggaagacggaaagaacatc
at-catctgggatatcgtcactggcaagcctcttcgttccttcgtctcccacgaaaggtg
cagtggcccgctttcaagtggtctgctgacgagaagtacgttgcgagaatgcagcagcac
cagtcgatctcgatctacgagctcccccggatgaacttgctgggcaagacttccgtcaag
atcgatggtgtcatggacttcgagtggtccccgtcaagcagtacgaacagctgctc--tg
cttctggactcccgaaatcggcagcaacccggcccgtgtcgtgatgagcgttccctcgaa
ggagattgtccgtacgcgtaacctgttcaacgtctcggatgtaagctgcactggcagtcg
caaggtacctacgtctgtgtcaaggtcgaccgtcactccaagtccaagaagtccatggcc
accaacctggagattttccgcgtgcgcgagaagggtgtccccgtggaagtcgtcgagata
cagtcatcaactttgcttgggaacccaacggaggacgtttcgtcgccatcaccaccgagg
ccccgccgttccccaagacctccgtgtctttctttcccgaggcaacttcaaggttgtgcg
caccatcgagaagaagaccagcaacgccatctactggtctcccaagggacgttttgtcgt
cgtcgctaccgttcactcccagaccaacttcgacattgacttctgggatatggactttga
gggtgagatctggccgccaacctgcaattaatgaagaccgttgagcactacggtgtcacg
gatattgactgggatcctacgggtcgctacgttgtcagcagtgctagcgtgtggacccac
atggaaaacggctacaacattcacaccttcgccggtcaggaacaccccaccgacaagttc
aagcagttcatctggcgcccccgt-ccccccactcttctcagcaaggaggagcagaagca
agtgcgc-aagaacctccgcgagtactcgaaggagttcgacgaggaggacgtcgacattg
ccaacgcagttgtggagcgcaagcgcgtgctcaac-gagtgggctgcctggatgagaagg
agatgctgtggaggagattgtggaagagatcatcgaggagaacgag
>Asppip1 1726 bp
gttgacttctccaatatgaagtgaagcttgaggagggtttgacacatttgtgtgatcgat
ggacttccggtcgtgccggcaaaagctcatcaagttcttgttgaggaagctcaaccacac
gtcttcatgcccatgacaaaacatgtccgagccttcgttgagtacac-ccccgaggccgt
cgctgccgtcaaactgcacggtgtacccctcgataagaagcagtcaacaagttgatggac
atcgatcgttatcgacgaggacccccaccatcgaacccttcaaggagaaggagcacctcc
gctcatggctgggcgacggaccagttcgccctttaccgtggcgacaaggtcggtgtgttc
tggaacaacaagagcaacccccggagaacgtcgtcgaccggactcattcgtccagtggtc
ccccaagggtacctacctcgcctccgtccacccccagggtgtccagctctggggtggtcc
cgccttctcgaaagcagttcccccatcctttcgttcagctggtcgaattctcgccgagag
ctacctgaccacctggtccgcccgccccatctgacctacgaggaagacggaaagaacatc
at-catctgggatatcgtcactggcaagcctcttcgttccttcgtctctcacgaaaggtt
cagtggcccgctttcaagtggtccgctgacgaaaagtacgtcgcgagaatgctgcagcac
cagtcgatctcgatctacgagctcccccggatgaacttgctgggcaagacttccgtcaag
atcgatggtgttatggacttcgagtggtccccgtcaagcagtacgaacagctgctc--tg
cttctggactcccgaaatcggcagcaacccggcccgtgtcgtgatgagcgttccctcgaa
ggagatcgtccgtacgcgtaacctgttcaacgtgtcggatgtaagctgcactggcagtcc
caaggtacctacgtctgtgtcaaggtcgaccgtcactccaagtccaagaagtccatggcc
accaacctggagattttccgcgtgcgcgagaagggtgtccccgttgaagtcgtcgagata
cagtcatcaattttgcttgggagcccaacggaggacgtttcgtcgccatcaccaccgagg
ccccgccgttccccaagacctccgtctctttcttccccgaggcaacttcaaggttgtccg
caccattgagaagaagaccagcaacgccatctactggtctcccaagggacgttttgtcgt
cgtcgctaccgttcactcccagaccaacttcgatattgacttctgggatatggactttga
gggtgagatctggccgccaacctgcaattaatgaagaccgttgagcactacggtgttacg
gatattgactgggatcctacgggtcgctacgttgtcagcagtgctagcgtgtggacccac
atggaaaacggctacaacattcacaccttcgccggtcaggaacaccccaccgacaagttc
aagcagttcatctggcgccctcgt-ccccccactcttctcagcaaggaggagcagaagca
agtgcgc-aagaacctccgcgagtactcgaaggagttcgaggaggaggacgtcgacattg
ccaacgccgttgtggagcgcaagcgcgtgctcaac-gagtggactgcctggatgagaagg
agatgctgtggaggagattgtggaagagatcatcgaggagaacgag
>Asprobu1 1726 bp
gttgacttctccaatatgaagtgaagattgaggaaggcttgatacatttgtgttatcgat
ggactcccgatcgtgcaagcagaagctcatcaagttcttgttgaggaaactcaaccacac
gtcttcatgcccgtgaaaaaaatcgactgagcctttgttgaatacac-ccccgaagccct
cgccgccgtgaaactccacggatcccccctcgacaagaagcagtcaacaagttgatggac
gttgatcgttattgatgaggacccccgccatcgaagctttcaaggagaaggaacatctgc
gctcgtggctcggcgactgaccagttcgccctctaccgcggtgacaaggtcggagttttc
tggaacaacaagagcaaccccctgagaacgtcgttgaccggacgcattcgtccagtggtc
tcccaagggtacctatctcgcatccgtccaccctcagggtgtccaactctggggtggtcc
cgctttctcgaaagcagttccctcacccattcgttcagctggtcgagtactcgccgagag
ctatctgaccacctggtctgcccgtcccatctgtcttacgaggaggatggcaagaacatc
at-catctgggatatcgtgtccggaaagcctctgcgatcatttgtttcgcacgaaaggtg
cagtggcccgctttcaagtggtcctctgatgagaagtacgttgcacgcatgctccagggc
cagtcgatctctatctacgaagcgcctcgcatgaacttgctcggcaagtcctccgtcaag
atcgatggaatcatggacttcgagtggtctccgtcaagcaatacgaacagttgctc--tg
cttctggacccccgaactgggcagcaaccccgcccgtgttgtgatgagcgttccctccaa
ggagattgtccgaacccgtaacctgttcaacgtttccgatgtaagctgcactggcagtcc
cagggatcctacgtttgcgtcaaggtggaccgtcactccaagtccaagaagtccatggcc
accaaccttgaaattttccgcgtgcgcgagaagggtgttcccgtcgaagttgtggagaga
ccgtgatcaacttcgcttgggagcccaatggaggacgtttcgtcgtcatcaccaatgagg
ccgcgctgcctcccaagacggcagtctctttcttccccgaggtaacttcaagctggtgcg
caccattgagaagaagaccagcaacgccatctactggtctcccaagggtcgtttcgtcat
tgtcgctaccgtccactcgcaaacgagcttcgacatggacttctacgacatggactttga
gggtgagatttggccgccaaccttcaattaatgaagaccgtggaacactacggtgtcaca
gatatcgactgggatcccacgggtcgttatgtcgttaccagtgccagtgtctggactcac
atggaaaacggctggaacctccacaccttctccggccaggaaaaccccaccgaaaagttc
aagcagttcctctggcgtccccgc-cccgccacccttctcaccaaggaagaacagaagca
ggtccgc-aagaacctccgggaatactccaaggagttcgacgaggaggacgtcgacatcg
ccaacgccgttgtcgagcgcaagcgtgttctcaac-gaatggatcgcctggaagagaaga
agctcctgtcgaagagattgtggaggagattatcgaggaaagcgaa
>Aspros1 1726 bp
attgacttctccaatatgaagtgaagcttgaggagggtctgatacgttcgtgtgattgat
ggactcccggttgtgcagacagaagctcatcaaattcttgttgaggaaactcaaccacac
gttttcatgcctctgagaaaaaatgtccgagccttcgttgagtacac-ccccgaagccat
cgccgccgttaaactacatggaacgcccctcgataagaagcagtgaacaagttgatggat
atcgaccgctttcgaggaagactcccaccatcgagccgttcaaggaaaaggaacatctgc
ggtcgtggcttggcgacggaccagttcgccctctaccgtggcgataaggtcggcgtgttc
tggaacaacaagaacaaccccccgagaacgtcgtcgatcggacgcattcgtgcagtggtc
ccccaagggtacctacctggcatccgtgcatcctcagggtgtgcagctgtggggtggtcc
cgccttttcgaaagcagttccctcacccattcgtgcagctggtggaattctcgccgagag
ctatctgaccacctggtccgctcgcccgatttgagctacgaggaggatggcaagaacatc
at-cgtttgggatatcgtgtcgggaaagcctctgcggtcgttcgtctcccacgaaaggtg
cagtggcccgctttcaagtggtctgccgatgaaaagtacgtcgcgcggatgctccagggt
cagtcgatctcgatctacgagctgccgcgcatgaacttgctaggcaagacctcggtccgg
attgacggggtgtctgatttcgaatggtcgccgtcaagcaatacgagcagttgctc--tg
cttctggacgcccgaaatcggcagcagccctgctcgcgttgtgatgagtgtgccgtccaa
agaaattatccgaacccgtaacctgttcaacgtgtcggatgtaagctgcactggcagtcg
cagggtacctacgtctgcgtcaaggtcgaccgtcactccaaatccaagaagtctatggcg
acgaacctcgaaattttccgggtgcgcgagaagggtgttcccgtcgaggtggtggagata
ccgtcatcaactttgcttgggagcccaacggtggccgtttcgtcctcatcaccaccgagg
cgccggcgctccccaagacggccgtttctttcttccccgaggcaacttcaagctggtgcg
caccatcgagaagaagaccagcaatgccatctactggtcgcccaagggccgtttcgtcgt
cgtcgccaccgtccactcgcagaccaacttcgaccttgatttctgggatatggactttga
gggcgagatctggccgctaatcttcaattgatgaagaccgttgagcactacggtgtcaca
gatatcgactgggatcccacgggtcgttacgtcgttagcagtgccagtgtgtggactcat
atggaaaacggctggaacatccacagcttctccggtcaggagcaccccaccgacaagttc
aagcagttcctctggcgccctcgc-cccaagaccctcctcagcaaggaggagcagaagca
agtgcgc-aagaacctccgggaatactcgaaggagttcgacgaggaggacgtcgacattg
ccaacgccgtcgtcgagcgcaagcgtgtcctcaac-gaatgggttgcctggctgagaagg
agctcctgtcgaggagatcgtggaggagatcatcgaggagaacgag
>Aspste1 1726 bp
attgacttctccagtatgaagtgaagctcgaggagggtctgatacgttcgtgtgatcgac
ggtctccccgtcgtgcagacaaaagctcatcaagttcttgttgaggaaactcaaccacac
gtcttcatgcctttgacaaaacatgtccgagccttcgtggaatacac-ccccgaagccat
cgccgcagttaacctacatggaacgcccctcgataagaagcagtgaacaagttgatggat
atcgaccgctttcgaggaagactcccaccatcgagcccttcaaggagaaggagcacctgc
ggtcgtggctgggcgatggaccagttcgccctctaccgtggtgataaggtcggcgtcttc
tggaacaacaagagcaaccccccgagaacgttgtcgatcggacgcattcgttcagtggtc
ccccaagggtacctacctggcgtccgtccaccctcagggtgtgcagctgtggggtggtcc
cgccttttcgaaagcagttcccccacccattcgtgcagctggtggagttctcgccgagag
ctatctgaccacctggtccgctcgcccgatctgagctacgaggaggacggcaagaacatc
at-cgtttgggacatcgtatcaggaaagccgctgcggtcgttcgtgtcccacgaaaggtg
cagtggcccgctttcaagtggtccgccgatgaaaagtatgtcgcgcgtatgctccagggc
cagtcgatctcgatctacgagctgccccggatgaacttgctcggcaagacctcggtccgg
attgacggggtttcggatttcgaatggtcgccgtgaagcaatacgagcagttgctc--tg
cttctggacgcccgaaatcggcagcagccctgctcgcgttgtgatgagtgtgccatccaa
agaaatcatccgaacccgtaacctgttcaacgtgtcggatgtaaactgcactggcagtcc
cagggtacctacgtctgtgtcaaggtcgaccgtcactccaaatccaagaagtctatggcg
acgaacctcgagattttccgggtgcgcgagaagggtgttcccgtcgaggtggtggagata
ccgtgattaacttcgcctgggagcccaacggtggccgcttcgtcctcattaccaccgagg
cgccggcgctccccaagaccgccgtttctttcttccccgaggcaacttcaagctggtgcg
gaccatcgagaagaagaccagcaatgccatctactggtcccccaagggccgtttcgtcgt
cgtcgccaccgtccactcgcagaccaacttcgacctcgatttctgggacatggactttga
gggcgagatctggccgccaacctccaattgatgaagaccgtcgagcactacggtgtcaca
gatatcgactgggatcctacgggtcgttacctcgtcagcagtgcgagtgtgtggactcac
atggaaaacggctggaacatccacagcttctccggtcaagagaaccccaccgacaagttc
aagcagttcctctggcgccctcgc-cccaagaccctcctcagcaaggaggagcagaagca
agtgcgc-aagaacctccgggaatactcgaaggagttcgacgaggaggacgtcgacattg
ccaacgccgttgtcgagcgcaagcgtgtcctcaac-gaatgggttgcctggctgagaagg
agctcttgtcgaggagatcgtggaagagatcatcgaggagaacgag
>Asptu1 1726 bp
gttgacttctccaatatgaagtgaagcttgaggagggtttgacacatttgtgtgatcgat
ggacttccggtcgtgccggcaaaagctcatcaagttcttgttgaggaagctcaaccacac
gtcttcatgcccatgacaaaacatgtccgagccttcgttgagtacac-ccccgaggccgt
cgctgccgtcaaactgcacggtgtacccctcgataagaagcagtcaacaagttgatggat
atcgatcgttatcgacgaggacccccaccatcgaacccttcaaggagaaggagcacctcc
gctcatggctgggcgacggaccagttcgccctttaccgtggcgacaaggtcggtgtgttc
tggaacaacaagagcaacccccggagaacgtcgtcgaccggactcattcgtccagtggtc
ccccaagggtacctacctcgcctccgtccacccccagggtgtccagctttggggtggtcc
cgccttctcgaaagcagttcccccatcctttcgttcagctggtcgaattctcgccgagag
ctacctgaccacctggtccgcccgccccatctgacctacgaggaagacggaaagaacatc
at-catctgggatatcgtcactggcaagcctcttcgttccttcgtctctcacgaaaggtc
cagtggcccgctttcaagtggtccgctgacgagaagtacgtcgcgagaatgctgcagcac
cagtcgatctcgatctacgaggccccccggatgaacttgctgggcaagacttccgtcaag
atcgatggtgttatggacttcgagtggtccccgtcaagcagtacgaacagctgctc--tg
cttctggactcccgaaatcggcagcaacccggcccgtgtcgtgatgagcgttccctcgaa
ggagatcgtccgtacgcgtaacctcttcaacgtgtcggatgtaagctgcactggcagtcg
caaggtacctacgtctgtgtcaaggttgaccgtcactccaagtccaagaagtccatggcc
accaacctggagattttccgtgtgcgcgagaagggtgtccccgtcgaagtcgtcgagata
ccgtcatcaactttgcttgggagcccaacggaggacgtttcgtcgccatcaccaccgagg
ctccgccgttccccaagacctccgtttctttcttccccgaggcaacttcaaggttgtccg
caccattgagaagaagaccagcaacgccatctactggtctcccaagggacgttttgtcgt
cgtcgctaccgttcactcccagaccaacttcgatattgacttctgggatatggactttga
gggtgagatctggccgccaacctgcaattaatgaagaccgttgagcactacggtgttacg
gatattgactgggatcctacgggtcgctacgttgtcagcagtgctagcgtgtggacccac
atggaaaacggctacaacattcacaccttcgccggtcaggaacaccccaccgacaagttc
aagcagttcatctggcgccctcgt-ccccccactcttctcagcaaggaggagcagaagca
agtgcgc-aagaacctccgcgagtactcgaaggagttcgaggaggaggacgtcgacattg
ccaacgccgttgtggagcgcaagcgcgtgctcaac-gagtggactgcctggatgagaagg
agatgctgtggaggagattgtggaagagatcatcgaggagaacgag
>Aspuva1 1726 bp
attgacttctccaattcgaagtgaagcttgatgagggtttgatacatttgtgtcatcgat
gggcttccgatcgtgcaggcagaagctcattaagttcttgttgaggaagctcaccaacac
gttttcatgcccatgacaaaacatgtccgagccttcgtcgaatatac-tcccgaagccgt
cgctgccgtgaccctgcacggtgtccccctcgacaagaagcagtcaacaaattgatggat
atcgaccgctatcgacgaggacccccactatcgaaccctttaaggagaaggagcacctcc
gctcgtggctcgccgaccgaccagttcgccctctaccgtggcgacaaggtcggcgttttc
tggaacaacaagaaccaccccccgagaatgttgtcgatcggacgcattcgtccagtggtc
ccccaagggtacctacctcgcctctgtccaccctcagggcattcaactctggggtggccc
ggctttctcgaaagcagttccctcacccgtttgtgcagttggttgagttctcgccgagaa
ctacatcaccacctggtccgcgcgccccatttgacctacgaggaagaaggaaagaacatc
at-catctgggatatcgttaccggaaagcccctgcgttcgttcgtttccaacgaaaggtt
cagtggcccgctttcaagtggtctgctgatgagaagtacgttgcgagaatgcagcaatcc
cagtcgatctccatctacgaacttccccggatgaacttgctgggcaagacctccgtcaag
atcgatggtgttatggacttcgaatggtccccgtgaagcaatacgaacagctgctc--tg
cttttggactcccgaaatcggcagcaaccccgctcgtgtcgtgatgagcgttccctcgaa
agaaatcgttcgtacccgtaaccttttcaacgtctccgatgtaagctgcactggcaatca
caaggtacctacgtctgtgtgaaggtggatcgtcactccaagtccaagaaatccatggcc
accaacctggagattttccgcatccgtgagaagggtgttccggtcgaggttgttgagata
ccgtgatcaacttcgcctgggagccgaatggaggacgtttcgtcctgatcacgaatgagg
ctgcggcgccccccaagacggcagtttccttcttccccgaggtaacttcaagcttgtgcg
caccattgagaagaagacgagcaacgccatctactggtcgcccaagggtcgcttcgttgt
cgttgccacggttcactctcaatcgagcttcgacatcgacttctgggatatggatttcga
gggtgagatttggccgccaatctgcagctgatgaagacggtcgagcactacggtgttacg
gacattgactgggatcccaccggtcgttacgttgtcaccagtgctagtgtgtggacccac
atggaaaacggctggaacatccacactttcgccggtcaggagaacccgaccgaaaagttc
aagcagttcgtctggcgccctcgc-ccccctactcttctcagcaaggaggagcagaagca
ggtgcgc-aagaacctgcgcgaatactccaaggagttcgacgaggaggacgtcgacattg
ccaacgcggtggtggagcgcaagcgcgttctcaac-gagtgggttgcctggatgagaagg
agctcttgtcgaggagattgtcgaggagatcgtcgaggagagcgag
>Aspvad1 1726 bp
gttgacttctccaatatgaagtgaagcttgaggagggtttgacacatttgtgtgatcgat
ggacttccggtcgtgccggcaaaagctcatcaagttcttgttgaggaagctcaaccacac
gtcttcatgcccatgacaaaacatgtccgagccttcgttgagtacac-ccccgaggccgt
cgctgccgtcaaactgcacggtgtacccctcgataagaagcagtcaacaagttgatggat
atcgatcgttatcgacgaggacccccaccatcgaacccttcaaggagaaggagcacctcc
gctcatggctgggcgacggaccagttcgccctttaccgtggcgacaaggtcggtgtgttc
tggaacaacaagagcaacccccggagaacgtcgtcgaccggactcattcgtccagtggtc
ccccaagggtacctacctcgcctccgtccacccccagggtgtccagctttggggcggtcc
cgccttctcgaaagcagttcccccatcctttcgttcagctggtcgaattctcgccgagag
ctacctgaccacctggtccgcccgccccatctgacctacgaggaagacggaaagaacatc
at-catctgggatatcgtcactggcaagcctcttcgttccttcgtctctcacgaaaggtc
cagtggcccgctttcaagtggtccgctgacgagaagtacgtcgcgagaatgctgcagcac
cagtcgatctcgatctacgagctcccccggatgaacttgctgggcaagacttccgtcaag
atcgatggtgttatggacttcgagtggtccccgtcaagcagtacgaacagctgctc--tg
cttctggactcccgaaatcggcagcaacccggcccgtgtcgtgatgagcgttccctcgaa
ggagatcgtccgtacgcgtaacctgttcaacgtgtcggatgtaagctgcactggcagtcg
caaggtacctacgtctgtgtcaaggtcgaccgtcactccaagtccaagaagtccatggcc
accaacctggagattttccgtgtgcgcgagaagggtgtccccgtcgaagtcgtcgagata
cagtcatcaactttgcttgggagcccaacggaggacgtttcgtcgccatcaccaccgagg
ccccgccgttccccaagacctccgtctctttcttccccgaggcaacttcaaggttgtccg
caccattgagaagaagaccagcaacgccatctactggtctcccaagggacgttttgtcgt
cgtcgctaccgttcactcccagaccaacttcgacattgacttctgggatatggactttga
gggtgagatctggccgccaacctgcaattaatgaagaccgttgagcactacggtgttacg
gatattgactgggatcctacgggtcgctacgttgtcagcagtgctagcgtgtggacccac
atggaaaacggctacaacattcacaccttcgccggtcaggaacaccccaccgacaagttc
aagcagttcatctggcgccctcgt-ccccccactcttctcagcaaggaggagcagaagca
agtgcgc-aagaacctccgcgagtactcgaaggagttcgaggaggaggacgtcgacattg
ccaacgccgttgtggagcgcaagcgcgtgctcaac-gaatggactgcctggatgagaagg
agatgctgtggaggagattgtggaagagatcatcgaggagaacgag
>Aspvio1 1726 bp
attgacttctccaattcgaagtgaaacttgatgagggtttgatacattcgtgtcatcgat
gggcttccgatcgtgcaggcagaagctcattaagttcttgttgaggaagctcaccaacac
gttttcatgcccatgacaaaacatgtccgagccttcgtcgaatatac-tcccgaagccgt
cgctgccgtgaccctgcacggtgtccccctcgacaagaagcagtcaacaaactgatggat
attgaccgctatcgacgaggacccccactatcgaacccttcaaggagaaggagcacctcc
gctcgtggctcgccgaccgaccagttcgccctctaccgtggcgacaaggtcggcgttttc
tggaacaacaagaaccaccccccgagaatgttgtcgatcggacgcattcgtccagtggtc
ccccaagggtacctacctcgcctccgtccaccctcagggtattcaactctggggtggccc
ggctttctcgaaagcagttccctcacccgtttgtgcagttggttgagttctcgccgaaaa
ctacctcaccacctggtccgcgcgccccatttgacctacgaggaagaaggaaagaacatc
at-catctgggatatcgttaccggaaagcccctgcgttcgttcgtttccaacgaaaggtt
cagtggcccgctttcaagtggtctgctgatgagaagtacgttgcgagaatgcagcaatcc
cagtcgatctccatctacgaacttccccggatgaacttgctgggcaagacctccgtcaag
atcgatggtgttatggacttcgaatggtccccgtgaagcaatacgaacagctgctc--tg
cttctggactcccgaaattggcagcaaccccgctcgtgtcgtgatgagcgttccctcgaa
agaaatcgttcgtacccgtaaccttttcaacgtctccgatgtaagctgcactggcaatca
caaggtacctacgtctgtgtgaaggtggatcgtcactccaagtccaagaaatccatggcc
accaacctggagattttccgcatccgcgagaagggtgttccggtcgaggttgttgagata
ccgtgatcaacttcgcctgggagccgaatggaggacgtttcgtcctgatcacgaatgagg
ctgcggcgccccccaagacggcagtttccttcttccccgaggtaacttcaagcttgtgcg
caccattgagaagaagacgagcaatgccatctactggtcgcccaagggtcgcttcgttgt
cgttgccacggttcactctcaatcgagcttcgacatcgacttctgggatatggatttcga
gggtgagatttggccgccaatctgcagctgatgaagacggtcgagcactacggtgttacg
gacattgactgggatcccaccggtcgttacgttgtcaccagtgctagtgtgtggacccac
atggaaaacggctggaacatccacactttcgctggtcaggagaacccgaccgaaaagttc
aagcagttcgtctggcgccctcgc-ccccccactcttctcagcaaggaggagcagaagca
ggtgcgc-aagaacctgcgcgaatactccaaggagttcgacgaggaggacgtcgacattg
ccaacgcggtggtggagcgcaagcgcgttctcaac-gagtgggttgcctggatgagaagg
agctcttgtcgaggagattgtcgaggagatcatcgaggagagcgag
>Aspwel1 1726 bp
attgacttctccagtatgaagtgaagcttgaggagggtttgacacatttgtgtgatcgat
ggacttccggtcgtgccggcaaaagctcatcaagttcttgttgaggaagctcaaccacac
gtcttcatgcccctgacaaaacatgtccgagccttcgttgagtacac-ccccgaggccat
cgctgccgtcaaactgcacggtgtacccctcgataagaagcagtcaacaagttgatggat
atcgatcgctatcgacgaggacccccaccatcgaacccttcaaggagaaggagcacctcc
gctcatggctgggcgacggaccagttcgccctctaccgtggcgacaaggtcggtgtgttc
tggaacaacaagagcaatccccggagaacgtcgtcgatcggacgcattcgtccagtggtc
ccccaagggtacctacctcgcctccgtccacccccagggtgtccagctctggggtggtcc
cgccttctcgaaagcagttcccccatcctttcgttcagctggtcgaattctcgccgagag
ctacctgaccacctggtccgcccgccccatctgacctacgaggaagacggaaagaacatc
at-catctgggatatcgtcactggcaagcctcttcgttccttcgtctcccacgaaaggtc
cagtggcccgctttcaagtggtctgctgacgagaagtacgttgcgagaatgcagcagcac
cagtcgatctcgatctacgagctcccccggatgaacttgctgggcaagacttccgtcaag
atcgatggtgtcatggacttcgagtggtccccgtcaagcagtacgaacagctgctc--tg
cttctggactcccgaaatcggcagcaacccggcccgtgtcgtgatgagcgttccctcgaa
ggagattgtccgtacgcgtaacctgttcaacgtctcggatgtaagctgcactggcagtcg
caaggtacctacgtctgtgtcaaggtcgaccgtcactccaagtccaagaagtccatggcc
accaacctggagattttccgcgtgcgcgagaagggtgtccccgtggaagtcgtcgagata
cagtcatcaactttgcttgggaacccaacggaggacgtttcgtcgccatcaccaccgagg
ccccgccgttccccaagacctccgtgtctttctttcccgaggcaacttcaaggttgtgcg
caccatcgagaagaagaccagcaacgccatctactggtctcccaagggacgtttcgtcgt
cgtcgctactgttcactcccagaccaacttcgacattgacttctgggatatggactttga
gggtgagatctggccgccaacctgcaattaatgaagaccgttgagcactacggtgtcacg
gatattgactgggatcctacgggtcgctacgttgtcagcagtgctagcgtgtggacccac
atggaaaacggctacaacattcacaccttcgccggtcaggaacaccccaccgacaagttc
aagcagttcatctggcgcccccgc-ccccccactcttctcagcaaggaggagcagaagca
agtgcgc-aagaacctccgcgagtactcgaaggagttcgacgaggaggacgtcgacattg
ccaacgcagttgtggagcgcaagcgcgtgctcaac-gagtgggctgcctggatgagaagg
agatgctgtggaggagattgtggaagagatcatcgaggagaacgag
>Aurpu_var_mel1 1726 bp
atcgactactccagttcgatgtgcgcatggaggagggtctgactctttcgtgtcgtcgat
ggcctccccaaggtgcaaggcaaagctgatcaagttcatcctccgcaagctcaccaagac
gtcctcatgcccatgacgaaacatgaccgagcctttgtcgagtactc-gcccgaggccca
ggccgccgtcaccttgaacggcacccctctggacaagaagcagtcaacaagctgaccgac
attgagcgctttcgacgaggacccccgagattgaacctttccaggagaaggagcacttgc
gctggtggttgggtgacagaccagttcgtcatgtaccgtggtgacagtgtcggcgttttc
tggaacgagagagacgagcacccgaatccattgttgaccggaccgattcgtgcagtggtc
gcccaagggaacctaccttacctcgatgcacgcccagggtgttcagctgtggggaggcaa
gtcatggagcaaagcgttttgctcaccccggtgtcaacctcgtcgacttttctccgagaa
ataccttactacctggtctcaccgccccatgtctcgctcgacgaggacggcaagaactac
at-catctgggatctcgagactggtcttcctctgcgttccttcgtcaccctcgaaagctg
caatggcctgccttcaagtggtccgccgactccaagtacgttgcccgtatgaaccccgaa
caaggcatctccgtctacgagctgccccgcatgaacctcctcgacaaggtctcaatcaag
atcgagaagattcaggacttcgaatggtgcccgtcaagaactacgagcagctcttc--tg
ttactggacccccgaggtgggtagcaaccccgcgaaggtcgtcatgagcgttccctccaa
ggaggttgtccgtactcgtaacctgttcaacgtttccgacgcaagctgcactggcaaagc
gacggttccttcttgtgtgtcaaggtcgaccgtcacagcaagagcaagaagtcaatggcc
accaacctcgagatcttccgcgtcaaggagaagggtgtgcccgtcgaggtcgttgagaca
ccgtcatcaactttgcttgggagcccaagggtgaccgtttcgtcctgatcactgctgagg
tgccgccgtcccccaagacttccgtctcattcttcccggaggtaacttcaagctgatccg
cactgtcgacaagaagaacaacaacgctattcactggtctcccaacggtcgtttcgtcgt
tatcgctactgtcctgtcacaacagagcttcgatctcgacttctacgactttgactacga
gggcgagacctgaccgccaacctcgctttgatgaacacggctgagcactacggtgttact
gacatcgactgggacccctcaggccgcttcgtcgccaccagcgcaagtgtctggaagcac
atggaaaacggttaccacctttacgacttccgtggtcaagaggaccccatcgaccaattc
aagcagtttgcatggcgcccacgt-cccgagcgtctcctgtccaaggaggagcagaaggg
cgttcgc-aagaacctccgcgaatggagcaagcagttcgaggaggaggataagaacactg
ccaacgctgttgtcgagcgccgtcgtctcctcgac-gagtggctcgcctggcgaccaccg
ccgagctgtcgaggagattctcgaggagatcttggaagagaccgag
>Aurpu_var_nam1 1726 bp
atcgactactccagttcgacgtgcgcatggaggagggtctgactctttcgtgtcgtcgac
ggccttcccaaggtgcaagggaaagctgatcaagttcatcctccgcaagctcaccaagac
gtcctcatgcccgtgaagaaacatgaccgagcctttgtcgagtactc-acccgaggctca
ggccgccgtcaccttgcacggcacccctctggacaagaagcagtcaacaagctgaccgac
atcgagcgttttcgaagagaacccccgagattgagcctttccaggagaaggagcacttgc
gctggtggctgggtgacagatcagtttgtcatgtaccgcggcgacagtgtcggcgttttc
tggaacgagagagacgagcacccgactcgattgtcgaccggaccgatttgtgcagtggtc
gcccaagggaacctaccttacctcgatgcacgcccaaggtgttcagctgtggggaggcaa
gtcatggagcaaagcgtttcgcccaccccggtgtcaacctcgtcgacttctctccgagag
atacctcaccacctggtcccaccgccccatgtctcgctcgacgaggacggcaagaactac
at-catctgggatctcgagactggtcttcctctgcgctctttcgtcaccctcgaaagctg
caatggcccgctttcaagtggtctgccgactccaagtacgttgcccgcatgaaccccgac
caaggtatctccgtctacgagctgccccgtatgaacctcctcgacaaggtctccatcaag
atcgagaagattcaggacttcgagtggtgcccatcaagacctacgagcaactcttc--tg
ttattggacccctgaggtgggtagcaaccctgcaaaggtcgtcatgagcgttccctccaa
ggaggttgtccgtacccgcaacctgttcaacgtttccgacgcaagcttcactggcagagc
gacagctcctacctctgtgtcaaggtcgaccgtcacagcaagagcaagaagtcaatggcc
accaaccttgagatcttccgcgttagagagaagggtgtgcccgtcgaggttgttgagaca
ccgtcatcaacttcgcctgggagcccaagggtgaccgtttcgttctcattactgccgagg
tcccgccgtcccccaagacttccgtttccttcttcccggaggtaacttcaagctgatccg
caccaccgataagaagaacaacaacgccatccactggtctcccaacggtcgcttcgtcgt
cgtcgccactgtcctgtcacaacagagcttcgacctcgacttctacgactttgactacga
gggcgagacttgactgccaacctggcattgatgaacacagccgagcactacggtgttact
gacatcgactgggacccctcaggccgtttcgttgccaccagcgcaagtgtctggaagcac
atggaaaacggttaccacctctacgacttccgtggtcaagaggaccccatcgatcagttc
aagcaattcgcatggcgcccgcgt-cccgagcgtctcctttcaaaggaggagcagaagac
cgttcgc-aagaacctccgcgagtggagcaagcagttcgaggaggaggacaagaacaccg
ccaacgctgttgtcgagcgccgccgtctcctcgac-gagtggctcgcctggcgaccgccg
ccgagctgtcgaggagattttggaggagattctggaggagaccgag
>Beaba1 1726 bp
attgacttttccgcttcgacgtacagctcgacaagggctagatacgtttgtgtcatcgat
ggtcttcccgtcgtaaaagcccaagctcgtcaagtttctgctcaagaagcttaacaaggc
atttacatgcccatgacaagacaagtctttgcattcatcgaatacac-cgccaaggccgc
tgctgctgtccccctcgacatggtccctctcgataagaagcaatcaacaagattagcgac
attgaaagatatcaaggaagacccccgcgattcctccctttgagaagcgtgagcatctca
ggtggtggctaaaggatcgatcagttcgtcatgtaccgcggtgacaacgttggcgttttc
tggaacaacgaaaaggaccacctgagaacattgttgagcggaccgattcctgcagtggtc
gcccaagggcagctacctcacctcgattcacgcccgtggagtccagatctggggcggcag
ctcatggtcgaggtcgtttcccccacccttttgtcaatctggttgcatactcgccgaaaa
gtaccttgttacttggtctaaccgtccgattttactgctgacgatgagggcaagaattat
gt-catctgggacattgaatccgaaatgcccatccgttcgtttgctaacttggaaagcag
cagtggcctgccttcaagtggtcggccgacgacaagtacgttgctcgtctgaatcctggc
cagtccatctccgtctacgagcttccccgcatgaatctcctcgacaagaccaccatcaag
attgatgccgtggttgactttgactgggctccgttaagacgtatgaacagctgttt--tg
cttctggacccccgaaattggcagcaatcccgccaaggtcatgatgagcattccatccaa
ggagattgtccgcagcctgaacctcttcaatgtcagtgatgcaagctccactggcaatca
gagggagcctacctgtgcgtcaaggtcgaccgtcactccaagtcaaagaagtctcaggct
acgacgcttgagattttccgcgtcaaggagaaaggcgttccagttgaggttgtagagata
ccgtcatcaactttgcttgggagcccaagggcgaccgttttgccatcatcaccactgagc
ccgtgctgtcgcccaagacggcggtttctttcttccccgaggtaactttaagcacctgcg
cacactggacaaaaagaacagcaatgccatctactggtcgcccaagggtcgattcgtgct
cattgccacgattggcaatcagcagagctcggatctcgacttcttcgatctcgactttga
gggcgagatctcacggccaacttgcagctgatgaacactggcgaccactacggtgtgaca
gacattgagtgggatccatctggtcgttttgtggcgacctgggcctctgcctggaagcac
atggaaaatggctatcacatttacgacttccgtggagaggaggagccggtggagaagttc
aagcagttccaatggcggccgcgg-ccggcgacgctgctgagcaaggaagagcagaagca
agtgcgc-aagaatttgcgcgaatacagccgcgtatttgagcaagaagacggcgcatctg
ctgacgctgtggtggagcgacgccgtatgctcgag-gagtggtacatgtggcggtggagg
aggaagtatcgaggagattgtggaagaggtgttggaggagtcggag
>Bisnum1 1726 bp
attgacatctcaagtatgaagtccagctggaacagggttagacacctttgtgtcgtcgac
ggcctgcccgaggtagaagcccaagcttgtcaagttcctcttgaaaaaaatgaataagac
gtttacatgcccatgaggaggcaagtcgctgcatttgtcgagttttc-ccccgaggccgc
cgccgccgtcaagctggacatggttcctctcgacaagaagcagtcaacaagatgaccgat
attgaccggtatcgacgacaacgccacacatcgacgagtttactgagaaggaacacttgc
gctccttcctggctgatcgatcagttcgccatgtataggggcgactctgtgggcgttttc
tggaacaacgagagggacatccggaaaacattgtcgaccggacagatttgtgcagtggtc
ccccctcggaaccttcctgatctctgttcaccagcaaggtgtgcaactgtggggtggtgc
ttcttggtcccaaacggttcgcgcatcctttcgtcaacatgctcgacttttccccgagaa
gtacgtcgttacctggtctaacaggcctatttatccctagacgaggatggtaaaaactat
gt-tatttgggacctcgagaccgccaagcccctgagatcttttgcgaatctcgaaagttc
ccctggccagctttcaaatggtctgccgacgacaagtatgttgcccgtctcacgcaaggt
tcctgcatctctgtctatgagctaccccgaatgggcctgctggacaagacgacggtaaag
atagaaggtgtcatggactttgagtgggcgccgtgaaacagtatgagcaactttta--tg
cttctggacccccgagatcggtagcaacccggccaaggttgtgatgagcatcccctcgaa
gcaaatagtccggaccctgaacctgttcagcgttagcgacgcaaacttcactggcaatcg
gatgccacttatctctcagttaaggtagatcggcactcgaaatcgaagaagtcacaggcc
actaccctagagatcttccgtattagggagaagggcgtgcccgtagaagttgttgagata
ccgtcatcaatttcgcatgggaacctaagggggaccggttcgtaatcatcacgacggagc
caacgctgtcccccaagacttcggtgtcatttttccccgaggtaactttaagcacctgcg
aactttggacaagaagaatagcaatgccatttactggtcacccaagggtcgtttcgtggt
cgttgccacggtcgctaaccaacagagctcggatcttgatttcttcgacctcgatttcga
gggcgagatcttacggctaacctgcaactcatgaacactgcggatcattatggtgtcacc
gacgtccagtgggacccctccggtcggtttgttgccacctgggcgtccgtctggaagcat
atggaaaatggctaccatatctacgacttcaaaggcgaagaggagcccgtcgaaaagttc
cggcagtggttgtggcggcctaga-cctgctacgcttcttaccaaggatgagcagaagca
ggtgcgc-aagaacctgcgggaatactccaaggtgttcgagcaagaagatggagcatctg
ccgacgcggtggtcgagagaagaagactactcgat-gaatggctggcatggcggtggaag
aggagttatcgaggagatcgtggaagaggtgctggaggagaatgag
>Bissp1 1726 bp
atagacttttccgatttgaggtccaactagagcaaggcctgacacatttgtgttatcgat
ggtctaccagaagtcaaagcccaaactcattaaattcctattgcggaaactgaataagac
gtttacatgcctatgacgaggcaaatcgtagcgttcgttgaatatac-acccgaagcggt
cgctgcttgcacgcttgacggcgttcctcttgataagaagcagttaacaaactaaccgat
atcgacagatattgatgagaacacctaagatcgaaccatttgtggagaaggaacatttga
gatcatggctagcagaccgaccagttcgttatgtacaaggatgacagggttcaggtctat
tggaacaacgagaaggataccctgaggaagttattgaccggaccgattcgtgcagtggtc
accacaaggaacttacttgacatctatgcatcaacaaggcgttcagctctggggaggacc
gggttggactcaagcggttcgcccatcctttcgttaacctggtcgactactcgccgagaa
atacctgaccacatggtcgaatcgaccgatctgtccatcgacgatgacggcaagaactat
gt-tatttgggacatcgagactggcaagcctcttaggtcattcgcaaatcttgaaaggtc
atatggcctgcgtttaaatggtctgcagatgacaagtacgttgcaagattaacacaaggc
gcctctatctccgtctacgagcttccacgcatggggcttcttgataaaacctctatcaag
atcgaaggtgttatggatttcgagtgggcgccatcaagacttacgagcaacttttc--tg
ctattggacgcccgaaatcggcagcaaccccgcaaaggtcgtgatgagcatcccttcgaa
agaggttgtcagaacattgaacctttttagtgtcactgatgcaagcttcactggcaatca
gatgcctcatatctctgtgtcaaggtggaccgccactccaaatcaaagaagtcattagct
accagtttagagatattccgtgtccgagaaaaaggcgttcccgtcgaagttgttgagata
ctgtcatcaactttgcttgggagccgaagggagatcgatttgttatcattactactgaag
tagcgcagtcgcccaagacatctgttgcattttatcctgaggcaacttcaagcacatccg
aacttacgacaagaagaacagcaacgccatctactggtctcccaaaggtcgtttcgtaat
agtagccacagttcactcacaacaaagctttgaactggagttttatgatatggatttcga
aggagagatttgactgccaacctgcaactcatgaacacggctgatcactatggtgtcacc
gatatcgattgggatcctactggtagattcgttgccacaagcgccagtatctggaaacac
atggaaaacggctaccacctctacgatttcaagggcgaggaagaacccgttgagaaattc
aagcagtggctctggaggccccgt-ccaccaacacttctcaccaaggaggagcaaaagac
gattcgc-aagaaccttcgagagtatagcaaactcttcgagcaagaagatggcgcatctg
cagatgcggtcgttgaacgaagaagacttttggat-gagtggctggcttggaggttgaca
acgacctatcgaggaaattgtcgaggaaatcgtggatgagactgaa
>Bjead1_1 1726 bp
atcgactacacaggtaccgggtccagtacgatgaaggcctgacaaccttgtgtcgtagat
ggagtgcccgtcatacaggtcaaagctggagaagctactggcgaaggagtttagcaaggc
atgttcgtgccttggaaaaggaaagagcaaatctttgccgaattcac-cgcagacgccgc
gtacgcgatcgctatgaacgggtacccattcgacacaaaacacttaaccggtttaccgac
atcgagaagtatggacgagacagcctgagctcgaaccgtataagcccaaggagcacctca
gggcgtggctgggggaccgaccagtatgcgacttaccgtggagaagatgtccaaatacac
tggcagggcaagccttcgcatgcgaagtcgcccacgaacggacagatacgtctcctggtc
accactgggaacatatatggcaacgcttcaccgacagggtgtccgtctgtggggcggctc
ctcttgggaagcaacgcttcgcccatcctttcgtcaagctcatcgacttctcaccgagga
ctacatcgttacctggtcaaacgatcccatttttcgccagaagacgagggcaacaacatc
gc-tgtctgggacaacaagactggcaacctcctccgtaccttcccctccgcgatcagatg
cagtggcctgcactcaagtggagtgcagatgacaagtttgttggccgtgtcactcctggg
cagcaaattagtatatacgagctgcctagcatgcgtttgcacgacaagaaaagtatcaag
gtcgagggcgtcgtcgactttgagtggtgtccggcaagaagcccgagaacatgctt--gc
ttactggactcccgaggtagtaaaccagcctgcccgtgtcatcatcgacttccctacgcg
gtccatcctccgccagaagaacctgttcaatgtctccgacgtaaactccactggcagaac
cagggtgacttcctctgcgtcaaggttgaccggcatacgaagacgaagaagtccacctac
tgcaacctggaaatcttccgagttcgcgagaaggacttccccatcgaagttgtcgagatg
ctgtcaccgaattctcctgggaaccaaagggcgagcggtttgcgattatctcgagcgacc
ccaaggtgtccatcaagaccgacgtcagcttctacctcgtggtgacttcaagctactt-a
gtcactcgcgggccgcacgagcaacacgattcgctggtcgccacgcggtcggcacgtcgt
actgggaacggtgggctccacctcgaagtcggaactcgagttctgggacatggacttcaa
agatgagagtggggcgtcggcattcagcatctaggcactgccgaccactatgctctgacc
gatgctgagtgggacccgagtggtcgataccttgccacaagcgcgagcgcgtggagacac
atcgagaacggttacgctatctgggacttccgtggccagaagaacatcctcgaccgcttc
aagcagttcttgtggcgcccacgc-ccgcgcactcttctctcgaaggagaagcagcgcca
gatccgc-cgcaacctcaaggagtacagcagacagttcgaggaagaggatgagagcaacg
tcagtgagctcatcgcgaggaggcgtctcatcgac-gagtggaatgcgtggcggtcaagg
aagaactatcgaggtctggatcgatgaggttatcgagcagattgag
>Blugr2 1726 bp
cttgatttttcagattcgaagtccaattagagcaaggactgacgcattcgtgtggttgat
ggactcccggaagtccaaacccaagctcatcaaatttttaaagcgtaaactagacaaaat
atttacatgccgctgatgaggaaaatcagagcattcgtcgaatatac-agcagaagccct
cctcgcttgcaagcttgatggtgtccctctagataagaaacagtcaataagttgacagac
atcgaacgttattgatgagaactcctaagatcgaggaatttcaggaaaaggatcacctac
gatcatggctcgcagaccgatcagtttgttatgtacaaggatgatcatgtgcaagttttc
tggaacaatgaaaaagatgcccagatagtattgttgaccggacggatttgttcaatggtc
tcctcaaggaacgtatctaacttctatgcatcaacaaggtgttcagctatggggtggacc
aaagtggacaaaaaagatttgctcatccgtacgtcaatttagttgacttttctccgaaaa
atatctcaccacctggtcaaaccgaccaatttttcggttgacgacgacggaaagaactat
gt-gatttgggacatcgaaactggaaaaccgcttcggtcattcgtaaatctagaaaagtc
gtttggcctgcatttaaatggtccgccgacgatagatacgtcgctcgtctaaaccagggg
acctcgatctttgtctatgaactacctgccatgaacgcacttgacaaaaagcccctaaaa
attgatggagtgatggactttgaatgggctccgttaagacttatgagcaactattt--tg
tttctggacacctgaaattggcagcaacccagccaaggtcgtcatgagtatcccttcgaa
ggatattgtcagaacgcttaacctcttcagtgtcgcagatgcaaattacactggcaatca
aacgcagactatctctgtgtcaaggtagatcgtcattcaaagtctaagaagtctctagct
accagtctagaaatctttcgggtccgagaaaaggaagtcccggtcgaggtagttgagatc
ccgtcattaactttgcgtgggagccaaagggggatcgttttgtcattatcacaaccgagg
caatgctgtcgcccaaaacatcagtcagtttttaccctgaggcaactttaagcatatccg
aactaacgagaaaaaaaacagtaatgctatttattggtctccgaaaggtcgatttgtcgt
cgttgctaccgttcattcccaacaaagttatgacatggaattctacgacatggattttga
gggcgagatctcactgcaaatttgcaacttatgaacactgcagatcactatggcgtcact
gacattgactgggatcctactggacgatacgtagctacgagtgctagcatgtggaagcat
atggaaaacggctaccacttatatgactttaaaggtgaagatgagcctgtagaaaaattc
aagcaatggttatggcgcccacgt-cccgccacgctactgactaaagaagaacaaaaggc
tatccgt-aagaatctacgggagtacagcaaagttttcgatcaagaagacggtgcctctg
ctgacgctgtggttgagcgccgacgtctcctagac-gaatggttatcgtggcggtagagg
aggatacatcgaagagatcgttgaagaaatcgtggaggaatatgaa
>BlugrR1_1 1726 bp
cttgatttttcagattcgaagtccaattagagcaaggactgacgcattcgtgtggttgat
ggactcccggaagtccaaacccaagctcatcaaatttttaaagcgtaaactagacaaaat
atttacatgccgctgatgaggaaaatcagagcattcgtcgaatatac-agcagaagccct
cctcgcttgcaagcttgatggtgtccctctagataagaaacagtcaataagttgacagac
atcgaacgttattgatgagaactcctaagatcgaggaatttcaggaaaaggatcacctac
gatcatggctcgcagaccgatcagtttgttatgtacaaggatgatcatgtgcaagttttc
tggaacaatgaaaaagatgcccagatagtattgttgaccggacggatttgttcaatggtc
tcctcaaggaacgtatctaacttctatgcatcaacaaggtgttcagctatggggtggacc
aaagtggacaaaaaagatttgctcatccgtacgtcaatttagttgacttttctccgaaaa
atatctcaccacctggtcaaaccgaccaatttttcggttgacgacgacggaaagaactat
gt-gatttgggacatcgaaactggaaaaccgcttcggtcattcgtaaatctagaaaagtc
gtttggcctgcatttaaatggtccgccgacgatagatacgtcgctcgtctaaaccagggg
acctcgatcttcgtctatgaactacctgccatgaacgcacttgacaaaaagcccctaaaa
attgatggagtgatggactttgaatgggctccgttaagacttatgagcaactattt--tg
tttctggacacctgaaattggcagcaacccagccaaggtcgtcatgagtatcccttcgaa
ggatattgtcagaacgcttaacctcttcagtgtcgcagatgcaaattacactggcaatca
aacgcagactatctctgtgtcaaggtagatcgtcattcaaagtctaagaagtctctagct
accagtctagaaatctttcgggtccgagaaaaggaagtcccggtcgaggtagttgagatc
ccgtcattaactttgcgtgggagccaaagggggatcgttttgtcattatcacaaccgagg
caatgctgtcgcccaaaacatcagtcagtttttaccctgaggcaactttaagcatatccg
aactaacgagaaaaaaaacagtaatgctatttattggtctccgaaaggtcgatttgtcgt
cgttgctaccgttcattcccaacaaagttatgacatggaattctacgacatggattttga
gggcgagatctcactgcaaatttgcaacttatgaacactgcagatcactatggcgtcact
gacattgactgggatcctactggacgatacgtagctacgagtgctagcatgtggaagcat
atggaaaacggctaccacttatatgactttaaaggtgaagatgagcctgtagaaaaattc
aagcaatggttatggcgcccacgt-cccgccacgctattgactaaagaagaacaaaaggc
tatccgt-aagaatctacgggagtacagcaaagttttcgatcaagaagacggtgcctctg
ctgacgctgtggttgagcgccgacgtctcctagac-gaatggttatcgtggcggtagagg
aggatacatcgaagagatcgttgaagaaatcgtggaggaatatgaa
>Blugra1 1726 bp
cttgatttttcagattcgaagtacaattagagcaaggactgacgcatttgtgtggttgat
ggactcccggaagtctaaacccaagctcatcaaatttttaaagcgtaaactagacaaaat
attcacatgccgctgatgaggaaaatcagagcattcgtcgaatatac-agcagaggccct
tctcgcgtgcaagcttgatggtgtccctctagataagaaacagtcaataagttgacagac
atcgaacgttattgatgagaactcctaagattgaggaatttcaggaaaaggatcatctac
gatcatggctcgcagaccgatcagtttgttatgtacaaggatgatcatgtgcaagtcttc
tggaacaatgaaaaagatcccccgatagtatcgttgaccggacagattcgttcaatggtc
tcctcaaggaacttatctaacttctatgcatcaacaaggggttcaactatggggtggacc
aaagtggacgaaaaagatttgcccatccgtacgtcaatttagttgatttctctccgaaaa
atatctaaccacctggtcaaaccgaccaatttttcggttgatgacgacggaaagaactat
gt-gatttgggacatcgaaacaggaaagccgcttcggtcattcgtaaatctagaaaagtc
gtttggcctgcatttaaatggtccgctgacgacagatatgtcgctcgtctaaaccaggga
acctcgatcttcgtctacgaactacctgccatgaacgcacttgacaaaaagcccctcaaa
atcgatggagtgatggactttgaatgggctccgttaagacgtatgagcaactattc--tg
tttctggacacctgaaattgggagcaacccagccaaggttgttatgagtatcccgtcgaa
ggatattgtcagaacgcttaacctcttcagtgtcgcagacgcaaattacactggcaatca
aacgcagactacctctgtgttaaggtagatcgtcattcaaagtctaagaaatctctagct
accagtctagaaatctttcgcgttcgagaaaaggaagtaccggtcgaggtagttgagatc
ccgttattaactttgcgtgggagccaaagggggatcgttttgtcattatcacaaccgagg
ctatgctgtcgcctaaaacatcagtcagtttttaccctgaggcaactttaagcatattcg
gactaacgagaaaaaaaacagtaatgctatttattggtccccgaaaggtcggtttgttgt
cgttgctaccgttcattcccaacagagttatgacatggaattctacgacatggattttga
gggcgagatctcactgcaaatttgcaactcatgaatactgctgatcactatggcgttact
gacattgactgggatcctactggacgatacgtagctacgagtgctagtatgtggaagcat
atggaaaatggctaccacctatatgactttaaaggtgaagatgagcccgtagaaaaattc
aagcaatggctatggcgcccacgc-cccgctacgctattaaccaaagaagaacaaaaggc
tatccgc-aagaatctacgggagtatagcaaagttttcgatcaagaagacggtgcctctg
ctgacgctgtcgtcgagcgccgacgactcctagac-gaatggttatcgtggcggtagagg
aggattcatcgaagagatcgttgaagaaatcgtggaggaatatgaa
>Boeex1 1726 bp
atcgacttcaccagttccaagtccgccttgacgaagggctgacgccttcgtgtcatcgat
ggcttgcccgttgtgcaagtccaagctcatcaagttcgtgttgaggaagctcaaccgcgt
gtacacatgcctgtgacgaggcaagaccgagcctttgtcgagtacgc-acccgaggctat
cgcagccgtcaagctccacggagccccgctcgacaagaagcagtaaacaagctcaccgac
atcgaccgctatggacgaagacgcccgagatcgcgccgttcgagcagaaggagcacttga
ggtggtggttgggagattgaccaggtcgccatgtaccgtggcgagaaggttggcgttttc
tggaacgacaaggaagaccacccgaggttgttgtcgaccggacagattcattcagtggtc
gccacgaggaacattccttacctcgatccacgcgcagggtgtgcaactgtggggtggcag
ggcatggagcaaaacgattcgcgcatcctggtgtcaatctagtcgattactcgccgagaa
ctaccttacgacctggtcgcaccgccccctgtttcgcttgaggaggacggcaagaactac
at-catctgggatatcgctactggaaagccgctgcgttcgttcgccacaatcgaaagatg
cagtggccaaccttcaagtggtcagccgacgacaagtatgttgctcgcctgacacagggt
cagtccatctcggtctacgagctacccagaatgaatttgatggataagtcttctatcaag
attgagggtgttgtggactttgagtgggccccatcaagacatacgagcagctattc--tg
ctactggactcctgagcttggcagcaaccccgcgaaggttgtgatgtccatcccctcgaa
ggagattgtccgtacacgaaaccttttcaacgtctctgatgcaagctccactggcaatct
gaggctgcgtacgtttgcgtcaaggttgaccgtcactcgaagtcgaagaagtcccttgct
acaaacctcgagatcttccgcgtgaaggagaagggtgtgcctgttgaggtcgtcgagacg
ccgttatcaactttgcctgggagcccaagggcaaccgcttcgttcttatcaccaccgaag
tcgtgccgtccccaaagactgccgtttccttcttccccgaggtaacttccgccatatccg
cactgtcgacaagaagaacagcaacaccatctactggtcgcccaagggccgattcgttgt
tgttgctactctgcaatctcagcagtccttcgaactcgacttctgggatctcagtttcga
agacgagaactcctcgccaacctacagctcatggatacggctgagcactatggtgtgacc
gatattgagtgggaccctacaggtcgctacgttgctaccgttgccagtgctttccgtcat
atggagaacggttaccatctgtacgacttcaggggtactgaagagcatatcgatggcttc
aagcagttgctgtggcgtcctcgt-cctcccacacttctgtccaaggaggagcagtccga
gatccgc-aagaacctccgcaactactccaaggtcttcgatgagcaggataagagctccg
ctaacgctgttattgagcgcagggagaagcttcgt-gaatggaacgagtggcggtccagg
agaggttattgaggagattgttgaggagatcatcgaggagagcgag
>Bombar1 1726 bp
gtcgacatttcaaatacgaggtgcagctggagcagggctagacacctttgtgtcatcgac
ggccttcccgaggtagaagccaaagctggtcaagttcctgttgaaaaagctgaacaagac
atctttatgcccatgaggaggaaaatcactgccttcgttgagtattc-cgctgaggcagc
ggcggccgtacagctggatctcgttgcgctggacaagaaacagttaacaagctcaccgat
gtcgaccgatatcgacgatgactcccaagatcgagcccttccaggaacaagaacacctcc
gctctttcctggcggaccgatcaattcgtcctctatcgtaacgattccgttggcgtttac
tggaacaatgagaaggatcacccgaaccggtcgttgagaggacggatttgtgcagtggtc
accccaaggaacatatttgatatctgttcatgcgcagggcgtgcaactttgggggggtcc
ttcctggtccaagacggttcccccatccattcgttaaccttgttgccttttctccgagaa
atacctggtaacttggtccaaccggccgatctgacgctcgacgatgatggcaagaactat
gt-tatttgggatatcgagacctcgaagcctctgcgttccttcgctcagctcgaaaattc
ccgtggcccgccttcaaatggtctgccgattgcaagtatgtagcgaggctgaatcaaggt
tcctctatctatgtctacgagcttccaagaatgaaccttctcgacaagacggcaatcaag
atcgaaggtgtgatggactttgattgggcaccgtaaagacgtacgagcaactgttt--tg
cttctggacgcccgaaattggtagcaaccctgctaaagtcgtcatgagcattccatcgaa
ggaggttatccgctcgctaaacttgttcagcgtttctgatgcaagctccattggcaatca
gatgcggcttacctctgcgtcaaagtcgatcggcactccaagtccaagaagtctcaagca
acgacgctggaaatcttccgtgtcaaggagaagggtgttccggtcgaggttgtcgagaca
cagttattaactttgcctgggagcctaagggtgaccggtttgtcatcatcaccactgagc
cagtgctgtctcccaagacttcggtctcgttcttccctgaggcaacttcaagcaccttcg
taccctggagaagaagaatagtaacgctatcttctggtcgcccaagggtcgatttgttgt
cattgctacgattcacaaccagcagagctccgaccttgacttctttgatctggactttga
gggcgagatttgaccgcgaacctcatgttgatgaacacagctgaccactacggcgtcacg
gatgtcgaatgggatccctctggtcgatttgtggcttcttgggcatcctcctggaagcag
atggagaacggataccatttgtacgacttcaggggcgaggaagagcctgttgagaagttg
aagcagttgctgtggcggccacga-ccaccgactttactctccaaggaggagcaaaagac
gattcgc-aagaacctccgcgagtactcgagaatattcgaacaagaggacattaacagtg
ccgatgccgtcgtggagagacgtcgtatcctcgag-gagtggtatgcatggcgatcgagg
aggagctatcgaggagattatggaggaggtgcttgaggagacggag
>Bombom1 1726 bp
gtcgacatttcaaatacgaagtccagctcgagcagggctagacacctttgtgtcatcgat
ggcctgcccgaggtagaagccgaagctggtcaagttcctgctcaagaagctcaacaagac
atctttatgcccatgagaagggaagtcgatgcctttgtcgagtactc-cgccgaggccgc
cgccgccgtgcagctcgatcttacccccctcgacaagaagcagtcaacaagatgaccgac
gttgaccgatattgacgaggacgcccatcatcgagccattccaggagaaggagcacctcc
gctccttcatggcagaccgaccagttcgtcatgtacagaggagaggccgttggcgtcttc
tggaacagtgagaaggacgccccgagaacattgtcgaccggaccgatttgtgcagtggac
ccccctcggcacatatctgacttcggtacacgcacagggtgttcagctttggggaggcgc
gtcttggtcgaaagcgtttcgcccatcccttcgtcaacctagttgctttctctccgagaa
gtacatggttacttggtccaaccgccctatctgtctatcgaggacgatggcaagaactac
at-catctgggacatcgagacctctaagcctatccgatcctttgcccagctcgaaagttc
ccctggcccgcgttcaagtggtcggccgacgacaagtacgttgcgaggttgaaccaaggc
aactctatctccatctacgagcttccgagaatgaacctgctggacaagacggcaatcaag
attgagggagtcgtcgacttcgactgggcgccatcaaggcgtacgagcagcttctg--tg
cttctggacacccgaaatcggcagcaaccccgccaaggttttgatgagcattccttccaa
ggagattgtccggacgttgaacttgttcagcgtgtctgacgcaagctccactggcaatcg
gatgccgcctatctttgtgttaaggttgatcgtcacagcaagtctaagaagtctcaggct
accaccctggaaattttcagagtcaaggagaagggtgtaccagttgaggtcgtcgagata
ccgtaataaactttgcttgggagcccaagggagaccgattcgtcattatcaccacggagc
ccgtgccgtcccccaagacgtcggtttcgttctttcccgaggaaacttcaagcacctccg
cacactcgacaagaagaacagcaacgctatctactggtctcctaagggtagatttgtggt
cgttgccactgtcgccaacacacagagctctgacctcgacttctacgatttggatttcga
gggcgagatttgaccgccaacctgcagctgatgaacattgccgagcattatggcgtcacc
gatatcgagtgggatccctctggacgctttgtcgccacctgggcgtcgtcctggaagcac
atggagaacggataccacttgtacgacttcaagggtgaggaggaggcaattgagaagttt
aagcagtggcaatggcggccacgg-cccgcttctctcctctccaaggaggagcagaagac
aatccgc-agaaacctccgcgagtactccagaatcttcgaggttgaggatatcaacagcg
ccgacgctgttgttgagagacgccgcctacttgac-gagtggctcgcatggcggtcgagg
aggagctgtggaggagattatggaggaggtcctcgaggagacggag
>Botci1 1726 bp
ctcgacatttccgtttcgaagtacagctcgagcaaggactgatactttcgtgttatcgat
ggcctcccagaggtctaagcccaagttgatcaagttcttgttaagaaaattagaccaaac
atacacatgcccatccagaggcaagtcgcagctttcgtcgaatactc-ccctgaagctat
tgctgcatgcaccctcgatggcgtgcccctcgacaagaaacagtcaacaaattgacggat
attgatcgctattgacgagaactccaaaaatcgaagagtttaccgagaaggagcacttga
gatcatggcttgcggatcgatcaatttgtcatgtataaggatgacagagtacaagttctc
tggaacaacgagaaggatgcccagaaagtatcgtcgatcggactgatttgtacaatggtc
accccaaggtactttcttgacctcgatgcatcaacaaggtgtacaactctggggtggacc
atcttggactaaagcgtttcgcgcatcctttcgtcaacctggtcgacttttcgccgagaa
atacctcacaacatggtcgaatagaccaatctatctattgatgatgatggaaagaactat
gt-tatctgggatattgagactggcttgccattacgttctttcgccaacctcgaaagata
caatggccagcgttcaagtggtcatcagatgacaaatacgttgcgcgtttgactcaaggc
tcatcgatttctgtttatgagttacctaaaatgaaccttctagacaaaacctcgataaaa
attgacggtgtaatggacttcgactgggcaccgtcaagacctacgagcaattgttc--tg
ctactggactccagaaattggtagcaacccagctaaggttgtgatgagcattccatctaa
agaagttgtccgaacattgaacctcttcagtgtgaccgatgcaagctccactggcaatca
gacgcatcatatttgtgtgtcaaggttgatagacattcaaagtctaagaaatctctcgca
accagtttggaaatcttccgcgttaaagaaaagggagtccccgttgaggttgttgagaca
ccgttattaattttgcttgggagcccaagggtgaccgctttgttatcatcacaacagaag
tcgtgccgtcacctaagacatccgtatccttctacccagaggtaacttcaagcacatccg
cacatatgacaaaaagaacagcaacgctatttactggtctccaaagggtagattcgttat
tgtagccacagtccactcgcaacaaagtttcgatatggaattctatgacatggactttga
gggcgagacttgacagctaatctacagcttatgaataccgcagatcattatggtgtaaca
gacatcgactgggatcccacaggacgtttcgttgctaccagtgccagtatttggaagcac
atggagaacggctaccatttgtacgacttcaagggtgaggaagagccagtcgagaagttc
aagcaatggttgtggcgtcctcga-ccacccactctactttctaaggaggaacaaaagca
aatccgc-aaaaatctccgtgaatacagcaaagtattcgatcaagaagatggtgcatccg
ccgatgctgttgttgagagacgtagactcttggac-gaatggcttgcatggagatggagg
aggatgtattgaagaaattgttgaggagattgttgaagagactgaa
>Botdo1_1 1726 bp
atcgatttctccagtatgaggtgcgcctggaggagggtctgacgccttcgtgttgtcgat
ggcctgcccgtcgtgccgcgaaaagctcgtcaagttcctgctgcgcaagctcaaccgcgc
gtcttcatgcccatgatgaggcatgtccgagcctttgtcgaattcgc-ccccaaagccgt
cgccgccgtcaccctgcaccgcacaccgctcgacaagaagcagtcaacaagctgaccgac
atcgagcgctatcgaggaggaagccccacatcgagcccttccaagagaaggagcacctgc
gctcgtggctgtccgaccgaccagattgccatgtaccgcgacaagaaggtcggcgtcttt
tggcacgagaaggaggatgcccggagcccgttgtcgaccggaccgatttgtcgagtggtc
gccgctcggcactttcctcatgtccgtccacgaccagggtgtccagctgtggggtggcaa
gtcgtggagcaaagcgtttcgcccatcccggtgtgaagctagtcaacttctccccgaaaa
gtatctggtaacctggtcgcccgccccgctgtgtccatggatgaagacggcaagaactac
at-catctgggacattgctaccgcaaagccgatccgctccttcgtcaccatcgaaagctc
caatggcccactttcaagtggtccgccgatgacaagtatgttgcgcgtatgacccaggga
caatccatcgcaatctacgaacttccccgcatgaacatgctcgacaaggcttctatcaag
attgagggtgtcatggatttcgagtgggcaccatcaagacttacgaacagcttctg--tg
ttactggacacccgaactcggcagcgctcctgctaaggtcgtcatgagcattccctccaa
ggaaatcgttcggacacgaaacttgttcaacgttgccgacgcaagcttcactggcaatcg
gatgccgcctatgtttgcgtcaaggtcgaccagaagactaagtcgaggaagtcgatgacc
acgaacctcgagatcttccgcatcaaggagaagggagtcccggtcgaagtcatcgagaga
ccgtcatcaactttgcctgggagcccaagggcaatcgcttctgtctcatcaccaccgagc
tccc-cctccaccgaagacagccgttgcgttcttcccagaggtaacttcaagcatgtccg
cacactggacaagaagaacagcaacggtatttactggtcaccaaagggccgtttcgttgt
cgttgcgactcttggctcgcaggcgtcgttcgatttggacttttgggacctcgactttga
gggtgtgatctccaggcgaaccttcagctcatggcttccggtgagcactacggcatcacc
agcgtcgagtgggacccgtccggccgctacgtcgcgaccgtttcttctgcattcatgcac
atggaaaacggctacaagatttgggatttcaagggccaggaggagcaaatcgagcgtttc
aagcagctcgtgtggaggccccgc-ccgccgaccctgctgtcgaaggaggaacagaagaa
gatccgc-aagaacctgcgcgagtacagcaagatcttcgaggagcaggacaagaacacgg
ctaatgccgtggtcgagcgccgccgccagctcgag-gaatgggtcgcatggcggtcatcg
agcagctatcgaggaggtcgtcgaggagattatcgaagagagcgag
>Bulin1 1726 bp
ttagacttctcagattcgaggttcagcttgagcagggtttgatgccttcgtgttatcgat
ggtcttccagaggtccaagccaaagcttgtcaagttcttgttgcgaaagctcaataaagc
gtctacatgccaatgagaaggaaagtcactgcattcgtcgagtactc-gcctgaggccgt
tgctgctgtcagactccacctcgtccctcttgacaagaagcagtcaacaagcttactgac
attgaccgctattgatgagaacaccaaagatcgacccattcaccgagaaggagcacttga
gatcttaccttgccgatcgatcagttcgttatgtaccgtggtgacggagtgggtgttttc
tggaacaacgagaaggacacccagagaacattgtagatcggaccgattcgtgcagtggac
tcctcagggaactttccttgcgtccatgcacatgcaaggtgtgcaactttggggtggccc
atcctggacccatgcgattcgctcatccattcgtcaacttggtcgatttctctccgaaaa
gtacctcacaacctggtccaaccgcccaatttcggacttgaggacgagggcaagaactac
gt-tatctgggatattgagactggaaagccacttcgttcttttgccaacatcgaaagatc
caatggccggctttcaagtggtctgctgatgacaagtacgttgccagactcacacaggga
caatctatctccgtctacgagcttccaaagatgaatcttctcgagaagacctccatcaag
attgagggtgtgatggatttcgagtgggcaccgtcaagacttacgagcagcttttc--tg
ctactggactcctgagattggcagcaaccctgccaaggttgtgatgagcattccatctaa
ggagatcgtcaggaccttgaacctcttcagtgtcactgatgcaagctccactggcaatcc
gatgcctcatatctgtgtgtcaaggtcgacagacactcaaaatcaaagaagtccttggct
acgagtcttgaaatcttccgtgttaaggagaagggagtaccagttgaggtcgttgagata
ccgtgatcaacttcgcatgggagccaaagggcgacagattcgtcatcatcaccactgagc
ccgtgctgtcaccaaagacctctgtctccttctatcccgaggaaacttcaagcacctccg
tacatttgacaagaagaacagcaacgctatctactggtctccaagaggacgcttcgtcat
tgttgccactgtccactcccaacagagcttcgagatggaattctacgacatggactttga
gggtgagatttgaccgccaacctccaattgatgaacaccgccgaccactacggtgtcact
gatattgattgggatccaactggtcgttacgttgccactagcgcttctatgtggaagcac
atggagaacggctaccacctttacgatttcaaaggtgaggaagagccagttgagaagttc
aagcaatggctctggcgtccacgt-ccagcatctctccttaccaaggaggagcagaaggc
catccgc-aagaacctccgtgaatacagcagagtcttcgagcaagaggatggcgcttccg
ccgatgccgttgttgagagacgcagacttctcagc-gaatggttggcatggaggttgagc
aagatctgtcgaggagctggtggaggaagttttggacgagacggag
>Bysni1 1726 bp
gttgacttttccaatatgaggttaagttggaggagggtctgatactttcgtgtcatcgat
ggactgcccgttgtgcaaacagaagctcgtgaagttcttactaaagaagctcaaccacac
atcttcatgccgctgagagaacatgtcggagcgtttgtcgaatatac-tcccgaggctct
cgctgcagtcaatctccatggggtcccgctggacaagaaacagtcaacaagctgacagat
atcgaccgctatcgaggaggacaccccacattgaacccttcaaagaaaaggagcatctgc
gctggtggctcgccgatcgaccagtttgccatctaccgtggagacaaggttggcgtgtac
tggaacatgaagaataacccccggaagccgtcgtagatcggacccatttgttcagtggtc
tccccaaggaacataccttgcttctattcacccacagggtgtccagctttggggtggttc
ctccttctcaaaagcagttcccgcacccctttgtctctcttatcgagttctcaccgaagg
atatctgaccacatggtctgctcgtcctatctgaccttcgaggaggatggaaagaatatt
at-catttgggatattgtttcgggaaagccattgagatctttcgtttctcacgaaaggtt
cagtggcctgcattcaagtggtccgcggatgagaagtatgttgcaaggatgctgcagggt
cagtctatttctatctatgaggcccccaggatgaatctcctgggcaagacgtccgtcaag
atcgaaggagtcatggactttgagtggtcaccgtcaagcagtatgagcagcttctt--gc
tttttggacccctgaaatcggcagcaaccctgctagagtcgttatgagtgttccttccaa
ggagactgtccgaaccagaaacctgttcaatgtctccgacgtaagctgcactggcagtct
cagggtacctacgtctgcgtcaaggttgaccgccactctaaatccaagaagtccatggct
acgaacttggaaatcttccgtgtcaaggagaagggtgttcccgtagaagttgtcgagata
cggttatcaacttcgcttgggaacctaagggtgaccgtttcgtcttgatcaccacagaag
ctgtgctgtctcctaagaccgctgttttattcttccccgaggcaacttcagacttgtccg
cactattgagaagaagactagcaatgcaatctactggtcaccgaagggacgttttgtcgt
tgttgccacagttcactcgcagcaaaactttgatctcgacttctgggatctggattttga
aggcgagagttgaacgccaatattcaactgatgaagaccgttgagcactacggtgttacg
gatatcgactgggaccctaccggtcgctacgtcgtcagcagtgctagtgtctggactcac
atggaaaatggctggaacattcacactttttccggtactgaacacccgacggaaaagttc
aagcaatttgtctggcgcccgcgg-ccacctacgctcctcagcaaggaggaacagaagca
ggttcgc-aagaatctccgtgaatactcgcgtgagttcgaggaggaagacgtcgatatcg
ccaacgctgtcgtcgagcggaagcgtgtgctcaac-gaatggactgcctggatgagaagg
aacttctgtcgaggaaattgtggaggagatcatcgaggagaccgag
>Cadsp1 1726 bp
ctcgacttttcagatttgaggttcagctggagcaaggattgacgcatttgtgtcgtcgat
ggattgccagaggtcaaagccaaagttgatcaagtttttgaggaggaaattggagaagat
attcacatgccacttccttggaaagtcagagcgtttgttgagtattc-gcccgaggctct
cgctgcatgcaaactcgacggtgttcccctcgacaagaagcagtaaacaagttgacggat
attgagcgatttcgatgagaaccccaaagatcgaggaattccaggagaaggagcacttac
gatcatggttggcagaccgatcagttcgttatgtacaaggatgatagagttcaggtcttc
tggaacaacgagaaggatgcccagagagcattgtggaccggaccgattcgtacaatggtc
tcctctcggcacgtacctgacctccatgcatcagcaaggtgttcagctctggggtggccc
atcgtggatccaagcgattcccccatccatttgttaacttggtagatttctccccgagaa
gtatatcacaacctggtcgaatcgccccatctctcggttgatgatgatgggaagaactat
gt-catttgggatattgagaccggcaagccactccgttcattcgcaaatatcgaaaggtt
gtctggccagctttcaaatggtcggctgatgacaagtatgtcgcgcggttgacacaaggc
gcttcgatttccgtgtatgaattgccccgtatgggacttctcgacaagacgtcaatcaag
attgatggtgttatggagttcgactgggcaccgttaagacgtatgagcaactgttc--tg
cttctggacccccgaaatcggcagcaacccagccaaggtcgtgatgagcatcccctccaa
ggaaatcgtcagaactctcaaccttttcagtgtcactgatgcaagctgcattggcaatcg
aatgccgattacctttgtgtcaaggtcgacagacactcgaagtcaaagaagtccctagca
accagcttggagatattccgtgtccgtgagaagggagttcctgttgaagtcgttgagata
ccgtcatcaactttgcttgggagcccaagggggacagattcgtaatcatcaccaccgaag
ttgtgctgtcaccaaagacttcagttgcgttctacccagaggtaacttcaaacacatccg
aacttacgacaagaagaacagcaatgccatctactggtcgccaaagggtcgcttcgttat
tgttgcaactgttcactcgcaacagagtttcgatatggagttcttcgatatggactttga
gggcgagatctgactgccaacttgcaactcatgaacactgctgatcactatggtgttacc
gatattgattgggacccaactggccgattcgtcgctactagtgcgtcaatttggaagcac
atggagaacggttaccacttgtacgacttcaagggcgaggaagagccagtcgagaagttc
aagcaatggctctggcgcccccgc-ccagcaagcctcctcaccaaggaagagcaaaagca
aatccgc-aagaatctccgcgagtacagcaaagtcttcgacgaggaggacttcgcctcgg
ccgatgcagtcgtcgagagacgcagactcctcaac-gaatggttggcttggagatcaccc
aggaagtatcgaggagattgtcgaggagattgtggaggagaccgag
>Calco1 1726 bp
attgactatacagatacgacgtgcagtacgatgattccttgacagcatcatgttgtcgac
ggcatcccggtcgtaggcagagcggaaggagcgtcttgtgaccaaggacttcaagaagcc
ctccatatgccttggacgaggccagagcaaatcttcatcgagtacac-gccggaggcggc
ctttgccatcgccatccacggctaccggtttgacaagaaccagccaaccggtttgccgat
atcgaaaagtttggaggagacagcccccacaagaggagttcaagccaagggagcatctcc
gcgcctggctgggtgatcgaccagtatgtcaccctgcgcggcgacgatctgcaagtcttg
tggaacggtcgcaatggctctcagagctcgttatcgggcggaccgatacgtggcatggtc
accgcttggcaccttcatggccaccttccatatccagggtgtgcagttctggggtggccc
ttcatggaacccgccgcctggtccacccgcatgtgaagctgatggatttctccccgagaa
ctacgtggtgacctggtccaacgagccgatctctccgccgacgacgagggcaacagcgtc
gc-cgtgtgggatctcaagtccggcttcgtcctgcgcacgttcccctccggccaaagatg
ctctggcccatgctcaagtggacgggcgatgaccactacgtcgggcgtgtccagcctggt
cagcagatcagcgtctatgaactgcctggcatgcacctggtcgacaagaagagcatcaag
gttgagggcgtgcaggactttgagtggtgcccggcaagaaggccgagaacatcctt--gc
ttactggacgcccgaggtcgccaatcagcctgcacgtgtgttgatgagcttccccagccg
gacccagctccggtcgaagaacttgttcaacgtgtcggacgtaagctgcattggcaaaac
caaggcgacttcctttgcgtgaaggttgaccgtcatactcgcacaaagaagtccctctac
tgcaacctggagatcttccggatgcgggagaaggactgcccggtcgaagtgctagagaca
ccgtcatctcgttctcgtgggagccgaggggcgaacgcttctgcatcatcaccaccgacc
ccaaggtagcgatcaagactgctgcccatttctaccttgaggtgacttccgtcttctcaa
aaccgtcgacaacaagacctcgaatgctgcgttctggtcgccaaaaggtcgacatgtcgt
tctggccacgatgggctctcagaccaagtttgatctcgagttctgggatctggacttcat
cgacgagaccctggcgcgggcattcagctgctgaacacaacagagcactacggtgtcact
gacatcgagtgggatcctagtggtcgctatgtggctagcagcgctagcgcttggaggcac
ctcgaaaacggctacacgatttgggacttccgtggacagaagcaagttttggaccgcttc
aagcagttcctttggcggccccgc-cctaggacgctgctcaccaaggagcagcaaaggga
catccgg-aagaagcttcgtgaatacagcaagcagttcgacgaggaggatgagagcaccg
tcagcgaactcatcgctcgcaggcgcctcatcgac-gaatggaatgcctggcggtcaagc
gtgacctgttgaggagtatgtggacgagatcgttgaggagacgatc
>Calor1 1726 bp
atcgacttttccaaaaagatgtcaaaattgaagaagggctgatgccttcgtgtcatcgat
ggactcccaattgtgccgacagaaattgatcaaattcttgatcaaaaagttgaacaagac
gttattatgcccatgataaaacatgtctgagccttcgtcgaattcac-cccagaagcctc
tgctgcgaccaaactgcacggcgttcctctcgacaagaagcagtcaacaaaatcaccgac
attgatcgctatcgatgaggaagccccagatcgaaccatttcaagagaaggaacacctcc
gctcatggctctcagatcgaccagttcgccatgttcaagggtaacagcgttggcgtttac
tggaacatgaagaaggatcccctgagaaggttattgagcggacacattcgtcagctggtc
tcctcagggtagctacctggcgtctgttcatccacaaggtgtgcagctttggggcggtcc
atcgttctcgaaagcagcttccacatcccttcgtccagatgatcgacttctctccgagcg
atacttgacgacttggtccagtcagccgattttaccgtcgacgactggggtaagaacatc
gt-tatctgggatctcgtcaccggaaagcctattcggtcttttgtttcgcatgaaaggtg
cagggccctgctttcaagtggtcatcggacgaaaagtacgttgccaggatgcaggctggt
caatctatctctgtctatgaacttccgcgtatgaacctcctggacaagacgacaattaag
atcgagggtgttatggactttgaatgggcaccgtcaaaagctacgagcagctcttc--tg
ttactggacacctgaaattggtagcaaccccgccaaggttgtgatgagcatcccttccaa
ggaaatcgtccgaacgcgaaatcttttcaatgtttcagatgcaagttgcactggcagtcg
caagcctcctacgtgtgtgtcaaggtcgaccgacactccaagtcgaagaagtcgctcgca
accaaccttgagatcttccgtgtcagagagaagggcgttcctgttgaagtggttgagaca
ctgttatcaacttccaatgggagcccaagggtgacagattcgttcttatcacgaccgagg
ccccgccgtctcccaagaccgcggtttccttcttcaccgaggtaacttccgtctcatccg
cacagttgagaagaagactagcaatgccatctactggtctccaaagggtcgtttcgtcgt
cgtcgccactgtgcactcccagcagagctttgacctcgacttctgggatatggactttga
gggcgagaccttgcagccaaccttcagctcatgaagaccggtgatcattacggagttact
gacatcgactgggaccccactggacgttatgtcgtcagcagtgccagcatgtggactcac
atggaaaacggtttctcgatccacagcttctccggcgaggaaaaccccacggagaagttt
aagcaattcctctggcgtccccgc-cccgccactctcctctccaaggaagagcaaaaggc
cgtccgc-aagaacctccgtgaatactcccgcgagttcgaggaggaagacgtcgacatcg
ccaacgagattgtcgagcgcaagagacttctcaac-gagttcatctcctggtggagaagg
agatcctgtcgaggagatcgtagaagaaatcatcgaggagaccgaa
>Calpu1 1726 bp
atcgatgtttcaagtacgaggtgcagctggatcagggctagacagcttcgtgtcatcgac
ggccttcccgaggtagaaaccgaaactggtcaagttcctgttaaaaaagctgaaccagac
atttacatgcccatgaaaaggcaaatcactgcctttgttgagtactc-gccagaagcagc
ggctgccgttcagctcgacttggtccctctggacaagaagcagtcaataaactgaccgat
gtcgaccgctatcgatgacgacccctaagattgaagagttcaccgaaaaggagcacctga
gatcgttcatggcagaccgaccagtttgtgatgtacaggagtgactctgtcggcgtattc
tggaacaatgagagggatccccggaaagcattgttgatcggactgattcgtgcagtggtc
gccattgggaacctacctaacctctgtccacgcacaaggtgtccagctctggggcggccc
ttcttggctcacgacgatttgcccaccccttcgtcaacctggtggcattctctccgaaaa
ctacttggttacctggtccgcccgtcccatctatctcttgacgacgacggcaaaaactat
gt-catatgggacattgccacctcgaagcctctgaggtctttcgccaaccttgaaagtac
ccctggccggcgttcaagtggtcctccgatgagaagtacgttgctcgcctcacccaaggc
tcgtcgatttccgtctatgaactcccgcgcatgggtctcttggacaagaccaccgtgaag
atagaaggcgtgatggacttcgaatgggcaccgtcaagacatatgaacagcttttc--tg
ttactggactcccgaaataggtagcaacccggccaaggtcgtgatgagcattccttcgaa
gcagatcgttcggacactcaacctcttcagcgtctcagacacaagctgcactggcagtcc
gacgcagcttacctctgtgtcaaggtcgaccggcactccaagtctaaaaagtcgcaggcc
acaactctggagatcttccgcatcaaagagaagggagttcctgttgaagttgtggagaca
ccgtcatcaacttcgcctgggagcccaagggcgatagatttgtcatcatcaccactgagc
ctgtgccgtcgccaaagacctctgtctctttcttcccggaggcaacttcaagcacctgcg
tgctctcgacaagaagaacagcaacgcgatctactggtctcccagaggccgatttgtcgt
cattgcgacggttcacaacacgcaaagctctgacctcgagttcttcgatctcgatttcga
gggcgagacttgactgccaatttgcaggcgatgaacactgctgagcactacggcgtcact
gatgttgagtgggatccatcgggtcgttacgtcgcaacatggtcatcatcctggaaacat
atggaaaacggctatcacctctacgatttcaggggtgaagaggaacacattgacaagttc
aagcagtggcagtggcggccgcgc-cctcccactttgctgaccaaagaggagcagaagac
aatccgc-aagaacttgcgggaatattctcgcgtatttgaggaggaggatattactggcg
ctaacgaggttatcgaacgacggcggttgctcgac-gagtggttcgcctggcgatcgtgg
ccgaggtatcgaggagattgtcgaagaagtcttggaggagactgag
>Calvi1 1726 bp
atcgactacacagatatgccgtcgaatacgatgagtccttgatagtattatgtcgtcgat
ggcattccgattgtaggcagagcggaaagaacgtctcgtgaccaaggacttcaagaaacc
ctccatatgccttggatgaggtcagagtaaatcttcatcgaatacac-ggtagaggcagc
ctttgccatcgccattcacggctatcgctttgacaagaaccagccaaccgatttgccgat
atcgagaaatttggaggagacagccaccgcaggaagagttcaagccaagagaacatctcc
gcgcttggctgggtgatcgatcagtatgttactttgcgtggcgacgatctgcaagtgttt
tggaacggtcggaatggcgctcagagctggttattgggcggaccgatatgtggcatggtc
cccagcaggcacgtttatggccaccttccatatccaaggtgtgcagttctggggcggtcc
ttcgtggaacccgccgactggttcatcctcacgttaagctgctcgacttttctccgagaa
ctacgtcgtgacatggtcaaacgagcccatttctccgccgacgacgaggggaatagtgtc
gc-tgtgtgggatctcaagtccggattcgtcctgcggacgttcccttccggtcaaaaatg
atctggccgttgctgaaatggaccggtgacgaccgatacgtgggacgagtccaacctggt
caacagattagcgtgtatgagttgcctggcatgcatctcgtcgacaagaagagtatcaag
gtggagggtgtgcaggactttgagtggtgcccggcaagaaagcagaaaacatcctg--gc
ttactggacgcccgaggttgtcaatcagcctgcacgtgttttgatgagcttcccaagtcg
aacacagcttcggtcgaagaatctattcaatgtatcagacgtaaactacactggcaaaat
caaggcgacttcctgtgtgtcaaggtcgatcgtcacactcgtacgaagaaatcgctgtac
tgcaatctggaaatcttccggatgcgtgagaaggactaccctgtggaagtactggagaca
ccgtcatctcgttcagctgggagccaagaggcgagcgtttctgcatcatcactaccgacc
ccaaggtagcaatcaagaccgctgctcatttctatcttgaggtgacttccgtcttctcaa
aaccgtcgataataagacttcgaatgctgcattttggtccccaaagggtcggcacgttgt
tctcgcgacgatgggctcacagacaaagttcgatcttgagttctgggatctggacttcat
cgacgagacccaggcgcaggcattcagctgctgaacaccacagaacactacggcgtcact
gacattgagtgggatcctagtggtcggtacgttgccagcagtgcaagcgcctggagacat
ctcgaaaatggttataccatctgggacttccgtggccaaaagcaggttttggaccgcttc
aagcagttcctgtggcggccccgc-cctcggacgctgctcagcaaggagcagcaaaggga
gatccgc-aagaagctgcgggagtacagcaagcagtttgatgaggaggatgagagcagcg
tcagcgaactcattgctcgcaggcgcctcatcgac-gaatggaatgcttggcggtcaagc
gcgagctgtcgaggagtatgtggatgagatcatcgaggagacgatc
>Capcor1 1726 bp
attgacttcagcgattcgatgtgcgaatggaagagggtctgatacctttgtgtcgtcgat
gggttgccgatcgtagaaaccgaaactcatcaagttcttgctgaagaggctaaacaagga
atcttcatgcctatgaacaggaatgtccgagcattcgttgagtacac-tccggaggcagt
cgccgccaccaaactccacggaacagcccttgacaagaaacagtcaataaactcacagac
atcgaaaaatatagacgaagacacccgagatcgaacctttccaggagagggaacatcttc
gttcctggctcttcgaccgaccagttcgtgatgttccggggtgataatgtcggcgtatat
tggaacagcaagaaagaacccccgagcctatcgtcgatcggacacattcgtctcatggtc
tccacaagggacatatttggcctctatccatcagcagggtgtccaactctggggtggacc
atcattcacaccgacagtttcctcatccgtttgtcagcttgatggagttttctccgaaaa
gtatctcacaacttggtcgaatcaacccatctgaccattgatgaagaaggcaagcacatc
gt-tatctgggacatcaccacgggcaagcccctcagatccttcgttgcctacgaaaagtc
caatggcctgccttcaaatggtctgccgacgagaaatacgtggctaggatgaaaccgcac
gagagtatctccatctacgaactcccccggatgaacctgctggacaagacgtccgtgaag
atcgaaggggtcatggattttgaatgggctccgtcaagacctacgagtcgttgctc--tg
tttctggacacctgaaatcggctcgaacccagccaaggtagtgatgtccgttcccagcaa
ggaaatagtccgcacacgaaatcttttcaacgtcaccgatgcaaacttcattggcaatcc
gaggccaaatttatctgcgtcaaggtggatcgacactctaagtctaagaagtccctggcc
accaacctcgaaatcttccgcataaaagagaagggggtgccggtggaagtcgtggagaaa
ctgttatcaattttgcctgggaaccgaagggcgatcgctttgtgttgattactgccgaag
ccgtaatactgccgaaaacagccgtcatattctttcctgaggtgcgttcaaacaagtccg
cacgtttgacaagaagaacagcaatggcatctattggtcgccgaagggacgcttcgtggc
catagccaccgtcagcgtccagcagcactccgacattgacttctatgatctcgactatga
gggcgacatctggccgctaacctgatgcttatgaacaccgaggaccattacggcatgacg
gacgtcgagtgggatcccacaggcagatacgttgtcacgagtgccagtgtctggactcac
atggaaaacggttatcggctgtggaccttctacgggcaagatgcgcccacggagaaattc
aagcagctgctttggcgccctcga-ccaccgaccttattgtccaaggaggaacagcgcgc
catccgg-cgaaacctgcgcgactactccaaggagttcgacgagttggacgaggagggag
cgaacgccgtcatcgaccgacggagactgtaccag-gaatggtacagttgggtgagaagg
agctgctgtcgaagaagttgtggaagaggttatcgaggaaacagaa
>Capep1 1726 bp
attgacttcagcgatatgatgtgcgaatggaagaggggctgatacctttgtgtcgtcgat
ggtttgcccattgtagaaaccgaaactcgttaaattcttactgaagaggttaaacaagga
attttcatgcccatgaacaggaatgtctgagcatttgtcgaatatac-tccggaggcgat
cgcggctaccaaactccatggaacagcgctcgacaggagacagtgaacaaactcacagac
atcgaaaaatattgacgaagacccccgcaaccgaaccgttccaggaggaagaacatcttc
ggtcctggctcttcgaccgatcagttcgcaatgtttcgcggtgacaatgttggcgtgttc
tggaacaacaagaaaggatccctgagcctgttgttgatcggacacatttgtctcatggtc
gccacaagggacgtatcttgcttctatccatcagcagggggttcaactctggggtggtcc
gtctttcaagccgacagtttccccatccatttgttagcttggtcgaattctctccgaaaa
gtatctgacaacctggtcaaaccaacctatttgacaattgatgaagaaggcaagcacata
gt-tatctgggacattgccactggcaagcctctcagatcatttgtggctcatgaaaagtt
caatggccagctttcaaatggtccgccgacgaaaaatacgtggccagaatgaaaccgcat
gagagtctttcaatctacgagcttccccggatgaatatgctggataaggcctcgataaag
atcgaagggatcatggaattcgaatgggctccgtcaagacctacgagtcgctgctc--ac
tttctggacacctgaaattggttcaaatccagccaaagtcgtgatgtccattcccagcaa
agagattgtccgaacacgaaacctcttcaatgtcaccgatgcaaacttcattggcaatct
gaggcaaagttcatttgtgtcaaggtggatagacactccaagtccaagaaatccctagcg
acgaaccttgaaatctttcgcatcaaagagaagggggtacctgttgaagttgttgagaca
ctgtcatcaatttcgcatgggaaccaaaaggtgatcggttcgtcattattactgctgaag
ccgtaacactccccaaaacagctgtggcattcttccctgaggtgccttcaagcacgcccg
cactttcgacaagaagaacagcaatggcatctattggtcgccgaaaggtcgttttgtggc
cattgccaccgtcagtgtccagcagcactccgatattgacttctacgatctcgactacga
gggcgacatctggctgctaacgtgatgcttatgaatactgaggaccattacggcatgacg
gatgtcgagtgggatcctacaggcagatacgttgtcacaagtgccagttcgtggacacac
atggaaaacggctaccggctttggaccttctacggcaaagatgcaccaacagaaaaattc
aagcagctgatctggcgccctcgg-ccgccgactgtgttgtccaaggaggagcagcgcac
catccgg-cggaacctccgcgagtattcaaaggagtttgacgaattggacgaggagggcg
caaacgccgtcatcgatcgacggagactctaccag-gagtggtacagctgggtgagaagg
aactactgttgaggaggtggtcgaagaggtcatcgaggagaccgag
>Capse1 1726 bp
atcgatttcagcgctacgatgtgcgcatggaagagggcctgacacttttgtgtcatcgac
ggcctcccgatcgtagagagcgaaactcatcaaattcctgctcaagagattaaacaagga
attttcatgcccatgatgaggcatgtctgagcctttgtcgagtatac-ccccgaagcgct
tgccgccacgaagctccacggacaaccactcgacaagaaacagtcaacaagctcacagat
attgaaaaatatagacgatgacgccggagatcgagccttttgcagaccgagaacatctca
gatcatggctcttcgaccgatcagttcgtcatgttccgcggtgacaatgttggtgttttc
tggaacaataagaaagagcccccgagcccatcgtcgatcggacgcatttgtctcgtggtc
gccacagggaacatatctcgcctcgatccaccaacaaggtgtgcaattgtggggaggatc
gtcgttcaagaagacaattcccgcacccgttcgtcagcctgatcgagttctccccgagtc
atatataaccacctggtcgaaccaacccatctgacaatcgacgaagaaggcaaacacatc
at-catttgggacatcgagacaggcaaaccacttcgagcattcaccgctcacgaaaagtc
caatggccagcgttcaaatggtccgcggatgaaaaatacgttgcccgtatgaaaccccac
gaaagcatctctgtttacgaactccctcgcatgaacctgctggacaagacttctatcaaa
gccgaaggtatcatggactttgaatgggctccatcaaaacctacgagtcgctcctc--tg
ctattggactccagaaatcggctcgaaacctgccagcgtggtgatgtcggtgcccagcaa
ggaaatcgtccgcacccgcaacctcttcaatgtcactgacgcaaattgcactggcaatcc
gaaggcaagttcatttgcgtcaaggtcgatcgacacagtaaatcgaagaagtctgtcggc
acgaacctcgagatcttccgcattcgcgagaagggcgtgcctgttgaagtcgtcgagaca
ctgttattaatttcgcatgggagcccaagggcgaccgctttgtgctcatcacggccgaaa
ccgtaacgtttcccaaaacggctgtcacgttcttcccagaggaggattcaagctcgtcaa
gaccttcgacaagaaaaacagcaacggaatttactggtcgcccaagggccgattcgtggt
agttgcgacagtctcagtgcaacagcactcggacctggatttctacgacatggactatga
aggcgacatctaaatgccaacctcatgttgatgaacagtgaggatcactacggtgtgacg
gatgtcgactgggatcccaccggtcgctatgtcaccaccagcgcaagtgtgtggacacat
atggaaaatggctaccgtatctggaccttttatggcgctgaacaccccacggagaaattt
aaacaacttctctggcgaccccgg-cccccgacactcttgtcgaaggaagaacagcgtac
cgtccgt-cgcaatttgcgcgaatatagcaaggaatttgacgagcttgacgaagagggcg
cgaatgccgtcatcgatcgcaggaggttgtacatg-gagtggtacagctgggtgagaagg
aattgctgtcgaggaggtgattgaggaggtgctcgacgagacggag
>Cercau1 1726 bp
gtggacatctcaaatacgaagttcaacttgagcagggctagacacattcgtgtcatcgat
ggccttcctgaagtaaaagccgaagctggtcaaattcttgctgaagaagttgaacaagac
atcttcatgcccatgaggagggaagtcgctgcttttgtcgagtactc-tgctgaggccgc
ggcggccgttaagctggatttggtcgccctcgacaagaagcagttaacaaactgacagat
gtcgaccgatattgacgacgaccccgaatattgagcctttccaagaaaaagagcacctcc
gctccttcttggcagaccgaccagtttgttcagtacaagggcgagaccgtgggcgtctac
tggaacagcgagaaggatcaccggatcccgtcgtggagcggaccgattcgtgcagtggtc
acctctgggcacatatttgacatcagttcacgctcagggtgtgcagctttggggaggtcc
atcttggtcgcaggcgtttcccgcatcccttcgtcaaccttgtcgctttctcgccgagaa
gtatattgtgacttggtctaaccgaccgatctgagtctggatgacgacggcaagaactat
gt-gatctgggatatcgagacctccaagcctatccgttcgtttgcgcagctcgaaagttc
ccctggcccgcgttcaagtggtccgcggatagcaagtatgtcgcgaggttgaaccaaggc
tcttctatttcggtctacgagttgcccaggatgaatctcctcgacaagaccgctatcaag
atcgagggcgtgatggactttgactgggccccttcaagacatacgaacaactcttc--tg
cttctggacccccgaaatcggcagcaatcctgccaaggtcgtcatgagtattccctcgaa
ggagatcgtccgcaccctcaacctcttcagcgtatcggatgcaaactacactggcagtcg
gatgctgcctacctctgcgtcaaggtcgacaggcactccaaatccaagaagtcccaggca
accacgctggagatcttccgtgtcaaagagaagggtgttccagttgaagttgttgagaca
cagttatcaactttgcatgggaaccaaagggtgacaggtttgtcatcatcaccaccgaac
cggtgcggtctcccaagacatcagtgtcgttcttcccagaggcaacttcaagcatcttcg
caccctggagaagaagaacagcaacgctatcttctggtcgcccaagggaaggttcgtggt
catcgctacgatccacaaccaacagagctcggacctcgacttttatgatcttgacttcga
gggcgagacttgaccgcgaatctccagctgatgaacaccgccgatcattacggcgttact
gatgtcgagtgggatccatcagggcggtttgtcgcatcctgggcgtcgtcatggaagcaa
atggaaaacggttatcacctctacgacttcaagggtgatgaggagcctgtagagaagctg
aagcagctgctttggcggccgcgc-cctctgactctgctcactaaagaagagcagaagac
gattcgc-aaaaacctccgcgagtactcgagagtgttcgagcaagaggatatcaacagcg
ccgacgccgttgtggagagacgccgtgtcctcgag-gagtggtacgcctggcgacagagg
aggagctatcgaggagatcatggaggaggtcctcgaggagaccgag
>Cercer1 1726 bp
attgattatacagatacgctgttgaatacgacgagtctttgacagcattatgtcgttgac
ggcatccctgttgtaagccgaccgcaaggagaggcttataacaaaggatttcaagaagcc
ctgcatatgccctgcacgagggcagaacaaatattcatcgaatactc-ggtggaggcgaa
ttttgcgatcgcgattcacggataccgcttcgacaagaaccagcgaaccggttcgccgat
atcgagcggtttggaggagacagccgccgcaggaggagttcaagccgagggaacatctgc
gcgcctggctcggagaccgatcagtacgcgacgctgcggggtgatgacctccagattttg
tggaacgggagaaatggtgctcagaactggtcattggccggacagatatgtagcctggtc
accagcaggcacatttatggcgaccttccatatccagggggtccaattctggggaggccc
gtcttggacaccgccggctcgttcacccccacgtcaaactgctcgacttctccccgaaaa
ctacgttgtcacttggtcgaacgagcctatttttcggctgatgacgaggggaacagtgtg
gc-cgtttgggatctcaagtcgggcttcgtgctgcgaacgttcccatctgggcaaaaatg
gtctggccgatgctacgatggagcggagatgacaaatatgttgcgcggatccagcctggt
cagcagattagtgtatacgagctacctggcatgcatcttgtcgacaagaagagcatcaag
gtggagggtgtgcaggacttcgagtggtgtccgggaagaaggcggagcatatattg--gc
ctattggacaccggaagtcgccaaccagcctgctcgtgtcatccagagcttcccgagccg
gacacaagtgcggtcgaaaaatctgttcaacgtttcggacgtaagctccactggcaaaat
caaggcgacttcctctgtgtgaaggtcgaccgacacacccgtaccaaaaaatcgctctac
tgcaacctcgagattttccgtatgcgcgagaaagactgcccagtcgaggtgctggagaca
ccgtcatctccttcagctgggagccgcgtggcgagcgattctgcatcatcaccaccgatc
ccaaggcatccatcaagactgctgtgcatttctacctcgaggggatttccgtctgctcaa
gaccatcgacaacaagacctcgaacgccgccttctggtctcctcggggtcgccacgtcgt
actcgcaacgatgggctcccagaccaagttcgacctggaattttgggatttggacttcac
cgacgagatccaggcgcagctattcagcttctgaacactaccgaacattacggtgtcacc
gatatcgaatgggatcccagtggtcgttacgtggcgagcagtgcgagcgcttggagacat
ctggaaaacggctacaccctgtgggacttccgtggccaaaaacaagtcttggaccgtttc
aagcagttcctgtggcgcccgcgc-cctcggactctcctcaacaaggagcagcagcgtga
gatccgc-aagaaactgcgcgagtacagcaagcagttcgacgaggaagatgaaagcactg
tcagcgagcttatcgcacgccgccgccttatcgac-gagtggaacgcttggcggtcaagc
gcgagctgtggaggagtatgtggatgagatcattgaggagacgatc
>Cernew1 1726 bp
gtcgacatctcaaatacgaagtccagcttgagcagggttagacacctttgtgtcatcgat
ggccttcccgaggtagaagccgaagctggtcaagtttttactgaagaagttgaacaagac
atcttcatgccgatgaggaggaaagtcgctgcttttgtcgagtactc-cgctgaggcggc
agcggcagtcaagctggacttggtggccctcgacaagaaacagtgaacaagatgaccgat
gttgaccgatattgacgacgacccctaagatcgagccattccaagaaaaggaacatcttc
gctcgttcctggcagaccgaccagtttgttcagtacaagggcgagaccgtgggcgtctac
tggaacaacgagaaggatcaccggacgccgttgtggagcggactgattcgttcagtggtc
gccgctcggcacatatctgacttcagtccacgctcagggtgtgcagctctggggcggccc
atcttggtcgcaggcgtttcccgcatccctttgtcaacctggtcgctttctctccgagaa
gtacattgtgacctggtccaaccgaccgatctgagcttggacgacgatggcaagaactat
gt-tatctgggacatcgagacctcgaagccaatccgttcattcgcacagctggaaagttc
ccttggcctgctttcaagtggtccgcggacagcaagtacgttgcgaggttgaaccagggt
tcttctatctcggtctacgagttgcctaggatgaatcttctcgacaagaccgcaatcaag
attgagggagtgatggacttcgactgggctccgtcaagacatacgagcagctcttc--tg
cttctggacacccgaaatcggcagcaaccccgcaaaggtcgttatgagcatcccctcgaa
gcaaattgttcgcaccctcaatctcttcagtgtctcggacgcaaattgcactggcagtcg
gatgctgcatacctttgcgtcaaggttgatcggcactcaaaatccaagaagtcccaggca
accacactggagattttccgtgtcaaggagaagggcgtgccggttgaggttgttgagaca
ctgtcatcaacttcgcatgggagcctaagggtgacaggttcgttatcatcaccactgagc
cagtgctgtccccaaagacgtccgtgtcgttcttcccggaggcaatttcaagcacttgcg
cacgctggaaaagaagaacagcaatgctatcttctggtcgccaaagggtagatttgtggt
catcgccaccatccacaaccagcaaagctcagacctcgacttctttgacctggactttga
gggcgagacctgacagcaaaccttcaactgatgaacacagccgaccattacggagttacc
gatgttgaatgggacccctcaggtcgattcgtcgcctcctgggcatcgtcttggaagcag
atggaaaacggataccatctctacgacttcaagggcgaggaggagcctgttgagaaactc
aagcagttgctttggcggccccgc-cctcctacccttctcactaaggaagagcagaagac
aatccgc-aagaacctccgcgagtactcgagagtgttcgagcaagaggatatcaacagcg
ccgatgctgttgtggagagacgccgtgtcctcgag-gagtggtacgcttggcgacagagg
aggagctattgaggaaatcatggaagaggtccttgaggagactgag
>Cersc1 1726 bp
gtcgacatttcaaataccaggtccagctcgagcagggttagatacctttgtgtggtcgac
ggcttgccagaggtaaaaaccgaagctcgtcaagttccttctcaagaagctcaacaagac
atcttcatgcccatgaggaggaaagtcgctgcctttgtcgagtactc-ccccgaggctgc
cgccgctgtgcagctcgacctcgtggcgctcgacaagaagcagtcaataaaatgaccgat
gtcgacagatatcgacgaagacacccaagatcgaggagttccaggagaaggagcacctgc
ggtcgttcctggtcgaccgaccagctggtcatgtacagaggcgagactgtgggcgtcttc
tggaacaacgagaaggaccccccgagaacatcgtcgaccggaccgatttgtgcagtggtc
gccccagggcacatacctcacatccgtacatgctcagggcgtgcagttctggggtggccc
atcgtggaccaaagcgctttgctcaccccttcgtcaaccttgttgccttctccccgagaa
ctacatggtgacctggtcgaaccgccccatctgtcactggatgacgacggcaagaactac
at-catctgggatatcgagaccgccaagcccctgcgatcattcgcttcgctcgaaagctt
ccctggcccgcgttcaagtggtccgccgacgacaagtacgtggcgagactgaaccccggc
tcgtccatctccatctacgagctcccgagcatgaggctcatggacaagacggcggtaaag
attgagggcgttgtcgacttcgactgggccccatcaagacatatgagcagctcctg--tg
cttctggacgcccgagatcggcagcaacccggccaaggtcgtgatgagcattccttccaa
ggagattgtgcggactctgaacctgttcagcgtgtccgacgtagactgcactggcagtcg
gatgccgcatatctttgcgtcaaggttgatcgccactccaagtccaagaagtcccaggcc
accacgctggagatcttccgcgtcaaggagaagggagttcccgttgaggtcgtcgagaca
cagtaataaactttgcctgggagcccaagggtgacaggttcgtcattatcaacaccgagc
ccgtgccgtctcccaagacctccgttgccttcttccccgaggcaacttcaagcacctgag
gacactggagaagaagaacagcaatgccatctactggtcaccaaagggccggttcgtcgt
catcgccaccgtcgccaaccagcagagctccgatctcgatttctacgacctcgacttcga
gggcgagacctgaccgcaaacctgcagatcatgaacacagccgaccattacggagtaacc
gacatcgagtgggacccatctggacgctttgttgccacctgggcatcttcgtggaagcat
atggaaaatggataccacctgtacgatttcaagggcgaggaggagccgatcgagaagttc
aagcagtgggcctggaggccgcgc-ccccc-actctcctctccaaggaggagcagaagac
gatccgc-agaaacctccgcgagtactcgagaatattcgaggtggaggacatcaacagcg
ccgatgccgttgtggagagacgtcgcctgctcgac-gagtggctgcagtggcgaccgagg
aggaggtattgaggagattatggaggaggttcttgacgagtcggag
>Cervir1 1726 bp
atcgactactcaggtacaaagtccagtatgatgaaggactggcaacattctgtcgtagat
ggcgtacctctcatacaaatcaaagctggaaaaactccttgccaaggactttggtaagcc
atgttcgttccatggacaagggaagagcaattattcatggagtttaa-cgccgatgccgc
ccacgcgatggcgatgaacggccatcctttcgacaccaagcaattaatcggttcaccgat
gttgagaggtttagatgaggcagcccgagccagagccgtacaagcctaaagagcatctgc
gcgcatggctaggagaccgatcaatatgtcacttacaaaggtgaagaagttcagattcat
tggcacggtaagccgtcgcacgtgaagttgcacatgagcggacagatacgtgtcgtggtc
gctgcttgggacgtacatggccactttgcaccgtcaaggtgtccgtatatggggcggtcc
atcatgggaggcagcgcttcgcgcacccattcgtgaagctgatcgatttttcgccgagaa
ctacctcgtcacctggtcgcacgaccccatttctcgcccgaagacgagggcaacaacacc
gc-catctgggacatcaagacaggcaacctactccggacgttcccttccgtgctcaaatg
caatggcccgcagtcaagtggagcgcggacgaccagttcgtcggaagggtcacacccggc
tcgcaaatcagcgtgtacgaactgccgagcatgcgtctgcacgacaagaagagtatcaag
atcgaaggtgtggttgacttcgagtggtgtccgggaagaaggcagagaacttgctg--gc
gtattggacacctgaagtcgccaatcagcccgctcgcgtgatcatcaacttcccaagtcg
atcaatcctccgccagaagaacctgttcaacgtgtcggaggtaagttgtattggcagaac
cagggcgacttcttatgcgtcaaggtcgatcggcatacgaagacaaaaaagtctattttc
tgcaacctcgagattttccgagtacgagagaaggatttccccgtcgaggttgtggagatg
cggtcacggacttctcatgggagccaagaggagagaggtttgcaatcatctccagcgatc
ccaaggcgtccatcaagacggacgtgagcttttacctagtggcgacttcaaactccttcg
cacgttgtctaacaggaccacgaataccatccgctggtcgcctcgtggtcgtcatgttgt
tctcgcgacagtcggctcgtcaacaaagtcggaacttgagttttgggatttggactttaa
ggatgagaatgggcttcggggattcaacatttgggcactgccgaccactacgcgctcacc
gatgcggaatgggaccccagtggcaggtatctggccaccagtgccagcgcgtggagacac
ctcgaaaacggttttgccatctgggatttccgagggcaaaagcacattctggaccgattt
aagcagttcctctggcgtccccgc-ccccgcacgctactcaccaaagaccagcaacggca
gatccgc-aagaacctcaaagagttcagcagggtgttcgacgacgaggatgaggacaacg
tcagcgagcaggttgcgcgcaagcggctcgtcgac-gagtggaacgcgtggcggccaaag
aagagctatagaggtttggattgacgaggtcatcgagcagatcgag
>Chafi1 1726 bp
gtcgacatctcaaatacgaagtccagctagagcagggctagacacatttgtgtcgtcgac
ggcttgcccgcggtaaaaaccgaagctcatcaaatttttactaaagaaactcaacagggt
gtctacatgcccatgatgaggcttgtcgctgcctttgttgaatactc-gcccgaggccgc
cgcggccgtgcagctcgacttcaccccgctcgacaagaagcagtcaacaagctcaccgat
gttgaccggtatcgacgaggacgcccaagatcgaagagttccaggagaaggagcacctcc
gatctttcatgtcggaccgaccagtttgtcatgttcaggggggagacggtgggcgtgttc
tggaacaacgagaaggaccaccagagaatattgtcgaccggaccgattcgttcagtggtc
gcctcaggggacatatctcacatccgtccacgctcagggcgtgctactctggggtggcgc
ctcatgggcgaaggcggttcccgcaccccttcgtcaacctggtcgccttctcaccgaaaa
gtatatggtcacctggtcaaaccggcccatctatcgctcgacgacgacggcaagaactat
gt-catctgggacctcgagacatccaagcccctgcggtcgtttgcccagcaggaaagttc
ccctggcccgcgttcaagtggtccgcagacgacaagtacgtggcaaggctgaaccaaggc
acctcgatctccgtgtacgagcttcccaaaatgaatctcatggacaagacggcgatcaag
atcgagggcgtcatggactttgagtgggcgccgtcaagacatacgaacagctcttc--tg
cttctggacacccgagatcggcagcaaccccgcgagggtcgtgatgagcatcccctccaa
gcaaatcgttcggtcgctcaacctattcagcgtgtccgacgtaagctccactggcaatct
gattcctcctatatctgcgtcaaggttgatcggcactccaagtccaagaaatcccaggcg
acaacgctcgagatattccgcgtcaaggaaaagggcgtgcccgtcgaggtggtcgagaca
cagtcattaactttgcctgggagcctaagggtgatcggttcgtcattatcaccaacgaac
cggcgctgtcgcccaagacctcggtcgcctttttccctgaggcaacttcaagcacctgcg
gacactcgacaagaagaacagcaacgccatctactggtcaccaaagggccgcttcgtcgt
cgtcgccgccatcgccaacacccagagctccgacctcgatttcttcgacgtcgactttga
gggcgagacctcacggcgaacctgcagctgatgaacacatcggagcactatggcatgacc
gacatcgagtgggacccctcgggccgctacgtcgccacctgggcgtcatcgtggaagcac
atggaaaacggctaccacctctacgacttccgcggcgaggaggaggcgatcgagaagttc
aagcagtggtcgtggcggccgcgg-ccggcgacgctgctgaccaaggaggagcagaagca
gatccgc-aagaacctgcgcgagtactcgcgcgtcttcgagcaggaggacatcagcagcg
ccgacgccgtcgtcgaccgccgccgcatgctgctc-gagtgggtcgcctggcgatggacg
aggagctgtcgaggagatcatggaggaggtcctcgaggagacggag
>Chafu1 1726 bp
gtcgacatttcaaatacgaggtccaacttgagcaaggctagataccttcgtgtcgtagat
ggcctgccagccgttgaagccaaagctcatcaagttcctgctgaagaagctcaaccggac
atttacatgccgatgacgaggcaaatcgctgctttcgtcgagttctc-tgccgaggctgc
cgcggcggtacaactagattttgtccctctcgataagaggaagtgaacaagcttacagac
gtcgaccggtattgacgaggacccccaccatcgacgagtttgaagaaaaggaacacctcc
gttccttcatggcggatcgaccagtttgtcatgttccgtggagagacggttggcgtgttt
tggaacaacgagaaagaccaccagagaacgtcgtggaccggactgattcgttcagtggtc
tcccctcggaacatacctgacatcggtgcacgcacagggtgtgctcctctggggtggccc
gtcgtgggccaaggcgcttcccccaccccttcgtcaacctcgtcgctttctcgccgaaaa
gtacctcgtcacatggtcgaaccgaccgatttctctctggacgatgatggcaagaactac
gt-catctgggatatcgagacttccaagccgctgcggtcctttgcgcaacaagaaagttt
ccctggcccgcgttcaagtggtcggccgatgacaagtatgttgcgaggctgaaccagggc
acctcaatttcggtgtacgagctcccgaagatgaaccttttggacaagacggccattaaa
attgagggtgtgatggactttgagtgggcgccgtcaaggcctacgagcagctcttc--tg
cttctggacgcccgaaattggcagcaacccggcgagagttgtgatgagcatcccttcgaa
gcagatcgtccgttccctcaacctcttcagtgtatcggacgcaagcttcactggcaatcc
gactcctcgtatatctgtgtcaaggtcgaccgtcattccaaatcgaagaagtcgcaagcc
accactcttgagatcttccgtgtcaaggaaaagggtgtccctgtcgaggttgtcgagata
cggtcatcaactttgcgtgggagcccaagggcgatcgtttcgtgattatcaccaccgagc
ccgtgccgtcgcccaagacttccgtcgctttcttccccgaggcaacttcaagcatttgcg
gaccctggagaagaagaacagcaacgccatttactggtcgccaaagggtcgctttgtcgt
cgttgctaccgttgcaaacacccagagctctgacctcgacttcttcgacgtcgatttcga
gggcgagacctcactgccaacctgcagttgatgaacacctcggagcactacggcattacc
gacattgagtgggatccctcgggccgctacgtcgccacctgggcatcggcatggaagcac
atggaaaacggctaccacctctacgacttccgtggcgaggaggaacctgtggagaaattc
aagcaatgggcgtggcgcccgcgc-ccggcgactctcctgaccaaggaagagcaaaaaca
ggtccgc-aagaacctgcgcgagtactcccgcgtgtttgagcaggaagacatcagcagcg
ccgatgcggtcgtcgagcgccgccgccagcttctc-gactggtacagctggcgacggagg
aagagctatcgaggagatcatggaggaggttctcgaggaaacggag
>Chagl_1 1726 bp
gtcgacatctcaaatacgaagtccagctagagcagggctagacacattcgtgttgtcgac
ggcttgcccgaggtaaaaaccgaagctcgtcaagtttttactaaagaagctcaacagggt
gtctacatgcccatgataaggcttgtcgctgcctttgttgaatactc-gcccgaggccgc
cgcggccgtgcagctcgacttcaccccgctcgacaagaagcagtcaacaagatgaccgat
gttgaccggtattgaggaggacgcccaagatcgaagaattccaggaaaaggagcacctcc
ggtctttcatggcggaccgatcagttcgtcatgttcaggggggagacagtgggtgtgttc
tggaacaacgagaaggaccaccagagaatatcgtcgaccggactgatttgtccagtggtc
ccctcaagggacatacctcacatccgtccacgcccagggcgtactgctctggggcggcgc
gtcgtgggcgaaggcggttcccgcatcccttcgtcaacctggtcgccttctcgccgaaaa
gtatatggtcacctggtcaaaccgtcccatctgtctctcgacgacgacggcaagaactat
gt-catctgggatctcgagacatctaagcccctgcgctcatttgcgcagcaggaaagttc
ccctggcccgcgttcaagtggtccgcagacgacaagtatgtggcaaggttgaaccagggc
acctccatctccgtgtacgagctccccaagatgaacctcatggacaagacagcgatcaag
atcgagggcgtcatggactttgagtgggcgccgtcaagacatacgagcagctcttc--tg
cttctggacacccgaaatcggcagcaaccccgcgagggtcgtgatgagcattccttctaa
gcaaatcgtccggtcactcaacctcttcagcgtgtcagatgtaagctccactggcaatcc
gattcagcctacatctgcgtcaaggttgaccggcactccaagtccaagaagtcgcaggcg
acaacgctcgagatcttccgtgtgaaggagaagggcgtgcccgtcgaggtagttgagaca
cagtcattaactttgcctgggagcccaagggtgatcgcttcgtcatcatcaccaccgaac
cggtgccgtcgcccaagacgtctgtagcctttttccccgaggaaacttcaagcacctgcg
gacgcttgacaagaagaacagcaacgccatctactggtcaccaaagggccgcttcgtggt
cgttgccgccatcgccaacacccagagctctgacctcgacttcttcgatgtcgactttga
gggcgagacctcacggcgaacctgcagctgatgaacacatcggagcactacggcatgacc
gacatcgagtgggatccctcgggccgctacgtcgccacctgggcgtcgtcgtggaagcac
atggaaaacggctaccacctctacgacttccgcggcgaggaggaggcgatcgagaagttc
aaacagtggtcgtggcgcccgcgg-ccggcgacgctgctgaccaaggaggagcagaagca
gatccgc-aagaacctgcgcgagtactcgcgcgtcttcgagcaggaggacattagcagtg
ccgacgccgtggtcgagcgccgccgcctgctcctc-gagtgggtcacctggcgatggagg
aggagctgtcgaggagatcatggaggaggtcctcgaggaatcggag
>Chain1 1726 bp
gttgatattgcaaatacaatatccaggtagagcaaggctagatgccttcgtgttatcgac
ggtctgcccgaggtagaagccgaagctggtcaagtttctgctcaaaaaattgaacaagac
atcttcatgcccatgaggaggcaagtcgctgcctttgtcgaatattc-gcccgaggcagc
ggccgccgttcagctcgatctcgtggctctcgacaagaagcagtcaacaagctgaccgat
gtcgatcgctatcgacgacgacgccagtcatagaagatttcaccgagaaagagcatctgc
gatctttcctttccgaccgaccagtttgtcatgtatcggggagaatcagtgggtattttc
tggaacaacgaaaaggatcccccgagaatattgtcgaccggacggatttgtacaatggtc
acccttggggacgtaccttacctcggttcacgcacagggagttcagctctggggtgggcc
gtcgtggattcagacgatttgcacacccttttgtcaacctggtcgccttctccccgagaa
ttacttggtaacctggtcgaatcgccccatctttcgatcgacgacgacggcaaaaactat
gt-catctgggacattgatacatccaaaccacttcgatcctttgcccaattagaaagttc
ccttggcctgccttcaagtggtccgctgatgacaagtacgtcgcgagactgaaccaggga
tccgcaatatccatctacgagctccctcgtatgggtctcttggacaagacaaccgtcaag
attgaaggcgtgatggattttgagtgggcaccgtgagggactacgagcagctcgtc--tg
cttctggacccccgagatcggcagcaacccggccaaggttgtgatgagcatcccctctaa
gcaggttgtccgaacattgaatttgtttagtgtaacggacgcaagctgcactggcagtca
gacgccgcgtacctgtgcgtcaaggtcgaccgacactcaaagtccaagaaatcacaggcg
acgacgttggagatcttccgagtcaaagaaaagggcgtccctgtcgaagtcgtggagaca
cagtcatcaactttgcctgggagccgaaaggcgaccggtttgtcatcattactgcagaac
ccccgccgtcaccgaagacgtcagttgcattcttcccagaggcaacttcaagcatctgcg
gaccctcgagaagaagaatatgaacgccatttactggagtcccaagggtagatttgtctt
ggtagcaacggtgcacaaccagcagagctcggacctcgagttcttcgacgtggacttcga
gggcgagatatgacggcaaatctccaacagatgaacgcggctgaccactatggcgtcacc
gacgtggaatgggacccatcaggccgctttgttgccacgtgggcatcatcatggaagcat
atggagaacgggtaccatctctacgacttcaggggcgaggaggagcctatcgagaagttc
aagcaatgggcttggcgcccgcgc-cctccctcgctactgtcgaaggaagagcagaagac
gatccgc-aagaacctacgcgaatactctcgggtctttgagcaggaggatgtcaacagcg
ccgacgccgttgtggagcgccggcgcgttctggag-gagtggctggcgtggcgatcgagg
aggaagtatcgaggagatcatggaagaggttctggaggagacggaa
>Chalo1 1726 bp
ctcgatttctccgattcgaggttcagcttgagcaaggattgatgcgttcgtgttatcgat
ggattgccatcagtcaaagccgaagttgatcaagttcttgaagcggaagttggataaggt
atattcatgccactcccgaggtacatcagagctttcgtcgaattctc-cgccgaggccct
cgctgcatgcaaacttgatatggtcccactcgacaagaagcagtcaacaagttgacagat
attgagcggtttcgatgagaaccccagcaatcccagcatttgaggagaaggagcacttga
ggtcatggttggcagatcgatcagtttgtgatgtacaaggacgaccgggttcagatctac
tggaacaatgagaaggacgcccagagtctattgttgaccggacagattcgttcaatggtc
tccccaaggcacatatctcacatctatgcacgcacaaggtgttcaactctggggtggacc
atcatggactcaagcgtttcgcgcatccgttcgtcaatttggttgacttctcaccgagaa
gtaccttaccacctggtcccatcgcccaatttttcggttgacgatgatggtaagaactac
gt-gatctgggatattgagaccggcaaaccacttcgatccttcgcaaacctcgaaagatt
gtttggccagccttcaagtggtcatctgatgataagtatgttgcacgcttgacacaaggc
gcctccatttctgtctacgagttgcctcggatgggacttctggataagacatcaatcaag
attgagggtgtcatggacttcgactgggctccgtgaagacgtacgagcaattgttc--tg
ttactggacccctgaaattggcagcaaccccgcgaaggtcgtgatgagcattccatcgaa
ggaaattgtcaggaccttgaacctcttcagcgttaccgatgcaagctccactggcaatcg
aatgccgattacttgtgcgtcaaggttgaccgacactcgaagtcaaagaagtccctcgct
acaagtttggaaatcttccgtgtacgagagaagggagtacctgtcgaagttgttgagaca
ctgtcatcaactttgcttgggagccaaagggtgaccgattcgtcatcatcactactgaag
tcgtgctgtctccaaagacctcggtatcgttttacccggaggcaacttcaagcacatccg
aacctacgacaagaagaacagtaatgccatctactggtcacccaagggtcgctttgtcat
tgttgccaccgttcactcgcaacaaagcttcgacatggagttcttcgatatggatttcga
gggcgagacctgaccgccaacctgcaacttatgaacactgctgatcactatggtgtaact
gacattgactgggatcccaccggtcgattcgttgctactagcgcgagtatctggaagcat
atggagaacggttaccacctgtacgacttcaaaggcgaggaagagccagtcgagaaattc
aagcaatggctctggcgcccccgc-ccacccacgctcctcaccaaagaagaacaaaagca
aatccgc-aagaacctccgcgagtacagcaaagtcttcgaccaagaagatggcgcgtctg
ccgacgccgtcgtcgagagacgacgcctgctggat-gagtggctggcgtggcgatcgagg
acgaggtattgaggagattgttgaggagatcgttgaggagactgag
>Chame1 1726 bp
gtcgacatctcaaatacgaagtccagcttgagcagggctagacacatttgtgtcgtcgac
ggccttcccgcggtaaaaaccgaagctcgtcaagtttttactaaagaagctcaacagggt
gtctacatgcccatgatgaggcttgtcgctgcctttgttgaatactc-tcccgaggccgc
cgcggcggtgcaactcgactataccccgctcgacaagaagcagttaacaagcttaccgat
gttgaccggtatcgaggaggacgcccaagatcgaagagttccaggaaaaggagcacctcc
ggtctttcatggcggaccgaccagtttgtcatgttcaggggggagacggtgggcgtgttc
tggaacaacgagaaggaccaccagagaatatcgttgaccggaccgattcgttcagtggtc
gcctcagggaacatacctcacatccgtccacgcccagggcgtgctgctctggggcggcgc
ctcgtggtcgaaggcggttcccgcatcccttcgtcaacctggtcgccttctcaccgaaaa
gtatatggtcacctggtcgaaccggcccatctgtcacttgatgacgacggcaagaactat
gt-tatctgggacctcgaaacctctaagcccctgcggtcgtttgcccagcaggaaagttc
ccctggcccgcgttcaagtggtccgcagacgacaagtacgtggcaaggctaaaccagggc
acctccatctccgtgtacgagcttcccaagatgaacctcatggacaagacagcgatcaag
atcgagggcgtcatggactttgagtgggcgccgtcaagacatacgagcagctcttc--tg
cttctggacacccgagatcggcagcaaccctgcgagggtcgtgatgagcatcccctccaa
gcaaatcgtccggtcactcaacctattcagcgtgtcggacgtaagctccactggcaatcg
gattccgcatatatctgcgtcaaggttgaccggcactccaagtccaagaaatcgcaggcg
acaacgctcgaaatcttccgtgtcaaggagaagggcgttcccgtcgaagtggtcgagaca
cagtcattaactttgcctgggagcctaagggtgatcggttcgtcatcatcaccaccgaac
cggtgctgtcgcccaagacctccgtcgcctttttccctgaggcaacttcaagcacctgcg
gacgctcgacaagaagaacagcaacgccatctactggtcaccaaagggccgcttcgtcgt
cgtcgccgccatcgccaacacccagagctccgacctcgacttcttcgatgtcgactttga
gggcgagacctcacggcgaacctgcagctgatgaacacgtcggaccactacggcatgact
gacatcgagtgggatccctctggccgctacgtcgccacctgggcgtcgtcgtggaagcac
atggaaaacggctaccacctctacgacttccgcggcgaggaggaggcgatcgagaagttc
aagcagtggtcgtggcggccgcgg-ccggcgacgctgctgaccaaggaggagcagaagca
gatccgc-aagaacctgcgcgagtactcgcgcgtcttcgagcaggaggacatcagcagcg
ccgacgccgtcgtcgaccgccgccgcatgctgctc-gagtgggtcgcctggcgatggagg
aggagctgtggaggagatcatggaggaggtcctcgaggagacggag
>Chicu1 1726 bp
-----------aactatgaag---acatcgaacagcgtttgctgtttttgtcccgttggt
ggacctttgtaaatgcaaagcaagactgaaaaagacgcagctgtggaagacaaagagtgc
tctttgatacccgtgaaagggaaatgccttgtctttgtcatcttgga-tcctgtggctgc
ccaagcagcggctttaaacggccacgctttcgacaaaaaacaatgcacacctttgatgaa
gtggagcgactgtgacggaagctccccctgtagagacctacaccgaacgggagcacctca
ggagctggctcgccgaccgatcagattgctttgcttcgaggggaagacctgcaagtgtcc
tggttcaaccgcaacagaacctcgcatacgacaaagaaaggaccgatacacgcaatggtc
acctcaagggacttacctagccaccgtgcacggtccaggtattgccctctggggaggcgc
ttctttcagccaaccggtttgcccacattggtgcgaccctcatcgacttctccccgaacg
ctacctcatcacctggtcccccaaacccatcactcggaacaagacgagggca--------
---catctgggaaatcctcacgggcaaactcatgcgctcttttcccatgctccccacttt
gcgtggcccatgttcaagtggtccagcgacgagcgatactttgggcgcgtctccccaggc
gtccaaattcaagtctacgaaacaccccatttcggcctgctccagaaaaagtcgatcaag
attgaaggcgtggtggatttcgaatggtgcccaaaaaggctgcggagcagattctg--gc
ctattgggtgcccgaaatctccaaccagcctgccaaagtcatcttgtctttgccttcgcg
cactcctttgcgatccaaaaacttggtcaatgtgtctgacgtaaaatccactggcagtca
aacggcgactttctctgcgtcaaggtcgaccgacacaccaaaaccaaaaagaccatgttt
agcaacctggaggtgttccggatgcgcgaaaaaggcctgccggttgaaaccattgagata
ccgttactgcttttgcttgggagccaaagggcgaccgcttcttgatgatcaccaccgacc
ccaaggaggcccttaaaaccagcatttcgttttacctcgaggcaatgacatgggcgcaca
aattatcgacaacaagtcggccaatgccatcttttggtctcccaagggccggcacgttgt
gacagcgaccctaggctcttccagcaagtttgacgtcgacttttgggacaccgacattga
aggcaagaccttgcggcgggcattcaattgctcggagctgctgaccactacggtatgacg
gccatcgagtgggatccttctggtcggtacattacgctggcgggcacgacgtggcagacc
atcgaacctggttactctatccactcgttttccggtgccaaggtgcctctcgacaaactc
aagcaaatcctatggcgtccccga-ccgccaaccctcctcagccgcgaggcgcagcgcaa
gatcaag-cgcaacctgcgcgagtatgcgcggcagtttgaggaggccgacgagagcaacg
tcagcgagctcatggaccgcaagcgtttggtggac-gaatggaacgcatggcggtcaagg
cgcagctgtggaagaatggcgggaggatgtcatttccgaagtggaa
>Claba1 1726 bp
atcgatttcagcgatatgatgtgcgcatggaagagggtctgataccttcgtgttatcgat
ggcctcccaatcgtaaaagtcaaaactcatcaaattcttgctcaagaggctgaacaaaga
gtctttatgcccatgagcaggattttccgagcttttgtcgaatatac-accagaggccgt
cgcagccactaagctccacggaacagctctggacaaaaaacagttaataagcttacagac
attgaaaagtattgatgaagacccccgagatcgaaccatttgctgatcgggaacacctca
agtcatggctctttgatcgaccaatttgtcatgtttcgaggagacaatgtgggagtcttc
tggaacaacaagaaagaacccctgagccaattgtcgatcggacacattcgtttcgtggtc
acctcacggaacatatcttgcttcgattcatcagcaaggtgtccagttgtgggggggccc
ctctttcaaaaagacaattcccgcatccctttgtcagcctgatcgagttctcaccgagtc
atacctgaccacatggtccaaccaacccatctcactatcgacgaagaaggcaagcacatc
gt-cgtctgggacattaccacaggcaaaccgctacgatcgttcgtcgcccacgaaaagtc
cagtggccagcgttcaaatggtccgctgatgaaaagtatgtagcaagaatgaagccccat
gagagtatctccatctacgaactacctagaatgaatctgctggacaaaacgtctgtcaaa
gtcgaaggaatcatggattttgaatgggcaccatcaaaacctacgaatcccttctc--tg
cttttggacccctgagatcggatctaaccctgcgaaggttgtgatgtccattccttcaaa
ggagattgtgcgaactcgaaatcttttcaatgtcaccgacgcaaacttcactggcagtcc
gaagggaagttcatctgcgtcaaagtggaccgccactcaaaatccaagaaatcaaatgcc
acaaaccttgaaatattccgtatccgggaaaagggcgttcccgttgaagtcgtcgagaca
ctgtcattaatttcgcgtgggaaccaaagggtgatcggttcgtactgatcacagcggaag
cggtaacgtttcctaagacagccgtctcattcttccctgaggagcgttcaaacttgtgcg
cacctacgataaaaaaaactccaacggaatttactggtctccgaaaggtcgattcgtggt
cgttgccacagtcagtgtgcaacaacattcagacattgacttctatgatctggactacga
gggcgaaatctgaatgcgaacctgatgttgatgaatagtgaggatcactatggaatgaca
gatgtggattgggacccaacagggagatatgttacgactagtgcgagtgtgtggactcat
atggaaaatggctggcgactgtggaccttttacggagctgagcaccccactgaaaaattc
aagcaactcatctggcgaccccgg-ccgccaacactcctcagcaaagaagaacagcgcac
catccgt-cgcaacctgcgagaatactccaaggaattcgatgagttggacgaagaaggcg
ctaacgccgtgattgacaggaggaggctatacatg-gagtggtacagctgggtgagaagg
aattattgtggaggaagtggttgaggaggtcattgaagagacagag
>Clabul1 1726 bp
gtcgacatctcaaatatgaagttcagctcgagcagggtttgacacctttgtgtcatcgat
ggcttgccacgagtaaaagcccaagcttatcaagttcttgctgaagaagctcaacaggac
atcttcatgcctatgatgaggaaactcgctgcctttgtcgagttcac-ccccaaggccgc
tgctgccgttcagctcgattatacccccctcgacaagaggcagtaaacaaacttaccgat
gtcgaccggtatcgatgaggacgccaaagatcgaagagttccaagagaaggagcatcttc
gctccttcatggccgaccgaccagctcgtcatgttcaggggtgaaacggtcggcatcttc
tggaacaacgagaaggatgcccggagaacatcatcgacaggaccgatttgtgcagtggtc
ccctctcggcacttttctcacctcagtacatgcccagggtgttcagttgtggggtggtcc
gtcgtggaccaagacgtttcgcgcatccatttgtcaatctggtcgctttctctccgagaa
ctacctcgtcacatggtccaaccgtcccatctttcgcttgatgatgatggcaaaaattat
gt-tatttgggatatcgataccggcaagccactgcgttcttttgcccagcacgaaagaac
ccatggcccgcgttcaagtggtccgcggatgacaagtacgttgctcgcttgaaccagggt
tcttccatctccgtttacgagcttcccaagatgaacctcgtcgacaagacggcggtaaag
attgacggggttatggactttgagtgggctccgtcaagacttatgagcaactcttc--tg
cttctggactcccgaaattggcagcaaccccgccagagtcgtcatgagcattccctccaa
gcagattgttcggtctcttaacttgttcagcgtttcagatgcaagctccactggcaatca
gaaggtgcttacctttgcgtcaaggttgaccgtcactccaagtccaagaaatctcaagct
accaccctcgagatcttccgcgtcaaggagaagggcgtccctgttgaggttgtggagaca
cggtcatcaactttgcatgggagcccaagggtgaccggttcgtcattatcaccaccgagc
ccgtgccgtctcccaagacttctgtctctttcttccccgaggcaacttcaagcacctccg
gacgcttgacaagaagaacagcaatgccatttactggtcaccaaagggcagattcgtggt
cattgctaccgttgccaacactcagagctctgaactcgagttctacgatcttgactttga
gggtgagacttgactgccaatctacaactgatgaacactgccgatcattacggcgtgacg
gatgttgaatgggatccctcgggacgatatgtcgccacctgggcctctgcatggaagcat
atggaaaacggttaccatctctacgacttcaagggtgaggaggagcccatggagaagttc
aagcagctccagtggcgaccgcgt-ccccctactctgctcaccaaggatgagcagaagca
gattcgc-aagaacctgcgcgagtactcgaggtcgttcgaacaggaggatatcagcagcg
cagacgccgtggtcgagagacgccacctgctcaac-gagtggttcgagtggcgatgaagg
aggagctattgaggaaatcatggaggaggtactcgaggagactgag
>Claca1 1726 bp
atcgatttcagcgctacgatgtgcgcatggaagagggcctgacactttcgtgtcattgac
ggccttccattagtagaaagccaaactcatcaagttcctgctcaagagactcaacaagga
atttttatgcccatgatgaggcatgtctgagccttcgtcgaatatac-ccccgaagcgat
cgccgccacgaagctgcacggacagccactcgacaagagacagtcaacaagctcaccgat
atcgaaaaatatagacgaggacgccggagatcgagccttttgcggaccgagaacatctca
gatcatggctcttcgaccgatcagttcgtcatgttccgcggcgacaatgtcggtgtgttc
tggaacaacaagaaggaacccctgagcccatcgttgatcggacacatttgtctcgtggtc
accccaggggacatatctcgcctcgatccatcaacaaggtgtgcaattgtggggcggatc
gtcgttcaagaagacaattcccacacccattcgtcagcctgatcgaattctccccgagtc
atacataaccacctggtcgaaccaacccatctgacaattgatgaagagggcaaacacatc
at-catctgggatatcgagacgggaaaaccactccgagccttccacgctcacgaaaagtt
caatggccagccttcaaatggtcagcggatgaaaagtatgtcgctcgcatgaaaccccac
gaaagcatttccatctacgaactgcctcggatgaacctgctggacaaaacttcgatcaaa
gccgaaggcatcatggatttcgaatggtctccattaaaacttacgaatcgctcctc--tg
ctattggacccccgaaattggctcgaagcctgccagcgtggtgatgtcggtgcccagcaa
ggagatcgtccgcactcgcaacctcttcaatgtcaccgacgcaaactgcactggcaatcc
gagggcaaattcatctgcgtcaaggtcgatcggcacagcaaatcgaagaaatccgtcggc
acgaacctggagatcttccgtatccgcgagaagggcgtcccggttgaagtcgtcgagaca
ccgtgattaatttcgcctgggagcctaagggcgatcgcttcgtgctcatcacggccgaag
ccgtaacgtttcccaagacggcggtctcgttcttcccggaggaggatttaagctcgtcaa
gacgttcgacaagaagaacagcaacggaatctactggtcgcccaagggtcgattcgtggt
tgtcgcgacagtctcggtgcagcagcactcggaccttgatttctacgacatggactacga
aggcgacatctaaatgcgaacctcatgttgatgaacagtgaggaccactacggtgtgacg
gatgtcgactgggatcccaccggtcggtatgtcaccaccagcgcgagtgtgtggacacat
atggaaaacggctaccgcatctggaccttttacggcgccgaacaccccacggagaaattc
aaacaacttctctggcgaccccga-ccgccgacgctcctgtccaaagaagaacaacgtac
cgtccgc-cgcaacttgcgcgaatatagcaaggaattcgaggagctcgacgaagagggcg
ccaatgccgtcatcgaccgcaggaggctgtacatg-gaatggtacagctgggtgagaagg
aactgttgtggaggaggtcatcgaggaggtgttggatgagacggaa
>Clael1 1726 bp
atcgacttcaccagttccaagtgcggctcgacgaggggctgatgcatttgtgtgatagac
ggcctgccggtggtgcaagggcaagctggtcaagtttgtgctgcgcaaactgaaccgggt
gtgcacatgcccgtgacaaggcaaaacggagccttcgtcgagtacgc-gccagaggctgc
cgcggccgtcaagctcgacggcaccccgctcgacaagaagcagtcaacaagctgacggac
atcgaccgctatcgacgacgacgcccgaggtgccgccgttcgagccgcgcgaacatctgc
gctggtggctcggtgaccgaccagatggccatgtaccgccaggaaaaggtcggcgtcttc
tggaacgacggcgaggagtccccgagaacgtcgtggaccggaccgattcctgcagtggtc
gccgcagggtacatatctcacctcgatgcacgcccaaggcgtgcagctgtggggcggcaa
ggcatggagccaagcgcttcgcccaccccggcgtcaatctggtcgactactcgccgagaa
atacctcacgacgtggtcgcatcgcccgctgtctcgctggaggaggatggcaagaactac
at-catctgggacctcgcgacgggcaagccgctgcgctccttcgccaccatcgaaagcta
cagtggccgacgttcaagtggtcttccgacgaccgctatgtcgcgcgcatgacacagggc
cagtccatctccatctacgagctgccccgcatgaacctcctcgacaagacctcaatcaag
atcgagggcgtcatggactttgagtgggccccatcaagacgtacgagcagctcttc--tg
ctactggacgcccgagctcggcagcaatcccgccaaggtcgtcatgtcggtgccgtccaa
ggaggtcgtccgcacgcgcaacctctttaacgtgtccgatgcaagctgcactggcagtcc
gacgccgcctacgtgtgcgtcaaggtcgaccgccactccaagtcgaagaagtcgctggcc
acaaacctcgagatcttccgcgtgcgcgaaaagggcgtgcccgtcgaggtggtcgagaca
ccgtgatcaacttcgcctgggagcccaagggcaaccgctttgtactcatcacgactgagg
tcgtgccgtgccccaagactgccgtttccttcttcccagaggcaacttccgtcacgttcg
cacctacgacaagaagaacagcaacgccatctactggtcgcccaagggacgattcgtcgt
tgtcgctgcactccagtctcagcagtcgtttgagcttgagttttacgacatgagcttcga
ggaagagagctcaacgccaacctgcagctcatggacacgtccgagcactatggtgttacc
gacatcgagtgggaccccacgggccgctatgtcgccaccgtggccagtgctttccgtcac
atggagaacggataccatctgtacgacttcaagggcaccgaagaagccatcgagggcttc
aagcaactcctctggcgcccgcgc-ccacaaaccctcctctctaaggaagagcaagccga
gatccgc-aagaatctacgcaactactctaaggtctttgacgagcaggacaagagctctg
ccaatgccgttgttgaacgccgcgaaatgctggag-gagtggcgcagctggcggttctga
tgagactattgaagagatcgtcgaggagattatcgaggagactgag
>Clagr3 1726 bp
attgacttttccaatacgatgtccggctcgagcagggtttgacgcattcgtgtggttgat
ggactgcctattgtgcaagccaaagctggtgaaattcgttgtgaagaagctcaacaaagt
tttttcatgcctgtgaccaggcaagaccgagcctttgtcgaatatac-tccacaggctat
tgcagctacaaagctccacggcacccttatcgataaaaagcaattaataagctcacagat
attgaacgatattgatgatgacaccatatattgaagatttccatgagaagccacatcttc
gctggtggttaggcgatcgatcaattcgtcatgctacggggggctgatgtgggagttttc
tggaacaagaagaaagatcccctgaattgatcgttaatcggacagacacgtgtcatggtc
tcctcttggaacttatctggccactatgcactccagaggtgttcaattatggggcggtcc
agaatggacaaacaaggttcccacacccgttctgcgatcttatcgagttttccccgagaa
atatcttacgacatggtctttcaaaccaatctatcacaagaagaagatgggaaaaattac
at-aatatgggatgtagcaacaggtcggccgcttcggtcatttacgatgcacgaaagatt
ccatggcctgcattcaagtggtcctcggatgatagatacgttgcgcgcatgttggagggt
cagtcaataagcgtgtacgaattacctaagatgacacttctggacaagacatccattaag
atcgagggtgttatggatttcgaatgggcgccgtcaaaacctacgagcaattgttc--tg
tttctggactccagaaatcggcagcaatcccgcaaaggtggtaatgagcatcccatctaa
agaaatcgtccgaacacggaatctgttcaacgtcaccgacgcaagctccactggcaatcc
caagccgcgtacgtttgcgtcaaagttgacaggcactcgaagtccaagaaatcactagcc
accaaccttgagatcttccgagtaagagaaaaaggcgtgccagtcgaggttgtcgagaca
ccgttatcaatttcgcctgggagcccaaaggcgaccgcttcgtcctcatcaccacagaag
taatgccgtcacccaaaaccgcagtctccttcttccccgaggaaacttcaagcacatcca
aacgatcgagaagaaaaacagcaatgccatctactggtcccccaaaggccgcttcgtcgt
cgtagccacagtccactcgcagcaaagtttcgacctcgacttctgggacctcgatttcga
aggcgagatctcaccgccaatttaaaacacatgaacaccgcagaccactacggcgtcaca
gacgtagactgggatcccacaggccgctacgtcttcagcagtgccagtgtctggaaacac
atggaaaacggctaccacctctacgacttcaaaggcgaagaagagcacatcgacaaattc
aaacaactgtcctggcgcccccgc-ccacccactctcctctcccgcgacgagcaaaaaac
catccgcaaaaaatctgagggaatacagcaaagatttcgaagagcaggatgaggataagg
agaaggctatcgttgagaggaggagagtgttgaat-gagtggttggcgtggaggaggagg
aggagttgtggaggagattgtagaggaggttttggatgaggttgag
>Claim1 1726 bp
atcgacttcagcgatatgatgtgcgcatggaagaaggcctgatacctttgtgttatcgat
ggcctcccaatcgtaaagatcgaaactcatcaagttcttgctcaagagactaaacaaaga
gtcttcatgcccatgaccaggaatgtctgagcctttgtcgaatatac-accagaggctat
tgcagccaccaaactgcatggaaccgccctggacaaaagacagtgaataagcttacagac
atcgaaaagtatagatgaagactccagagatcgaaccgtttgcggatcgtgaacacctca
aatcatggctctttgatcgaccaattcgtcatgtttcgaggagacaatgtgggagtcttc
tggaacaataagaaagaacccccgagcccatcgtcgaccggacacattcgtttcttggtc
gccacatggcacatatcttgcttctattcatcaacaaggtgttcaattatggggtggccc
atctttcaaaaagacaattcccccacccctttgttagcctgatcgagttctcaccgaatc
atacttgaccacatggtccaatcagcccatctttccatcgatgaagaaggaaagcacatc
gt-catctgggacatcaccacaggcaaaccactccgatcttttgtcgcacatgaaaagtc
caatggccagcgttcaaatggtctgctgatgaaaagtacgtcgcgaggatgaagcctcat
gagagcatctccatctacgaacttcccagaatgaacctcctggacaagacgtcggtcaaa
gctgaaggcatcatggatttcgaatgggcgccatcaagacctacgaatcactcctc--tg
cttctggacccccgaaatcggctccaacccggccaaggttgtgatgtccgtcccttccaa
ggagattgtgagaacccgaaatcttttcaatgtcaccgacgcaaacttcactggcagtcg
gaagggaagttcatctgtgtcaaagtggaccgccactcgaagtccaagaaatccaatgcc
acgaaccttgaaatattccgtatccgagaaaagggcgtcccagtcgaagtcgtcgagaca
ctgtcattaatttcgcatgggaacccaagggtgacagattcgtattgatcaccgcagaag
cggtaacgttcccaaagacagccgtctcattcttccctgaggagcgttcaagcttgtccg
aacgtacgacaagaaaaattccaacggaatttactggtcaccaaaaggtcgattcgtagt
cgttgccacagtcagtgtgcaacagcattccgatattgacttctatgacctggactatga
gggcgaaatctcaatgcgaacctcatgttgatgaatagtgaggatcactatggtatgacg
gatgtagattgggatcccacggggagatatgtcacgacgagtgccagtgtgtggactcat
atggaaaatggttggcgtctctggaccttttacggtgtcgaacaccccaccgagaaattc
aaacagctgatctggcgtccccgg-ccaccgaccctcctcagcaaagaagaacagcgcac
cattcgt-cgcaacctgcgcgaatactccaaagaattcgacgagctggacgaagagggag
caaacgcggtcattgatagaaggaggctgtacatg-gagtggtatagctgggtgagaagg
agttgttgtggaggaagtggttgaggaagtcattgaggagacggaa
>Claps1 1726 bp
atcgacttcagcgatatgatgtgcgcatggaagagggtctgataccttcgtgtcatcgat
ggcctcccaatcgtaaaagtcaaaactcatcaaattcttgctcaagaggctaaacaaaga
gtctttatgcccatgagcaggattttccgagcctttgtcgaatatac-tccagaggccgt
cgcagccactaagctccacggaacagctctagacaaaaaacagttaataagcttacagac
attgaaaagtatcgatgaagacgcccgagattgaaccctttgccgatcgcgaacacctca
agtcatggctctttgaccgaccaattcgtcatgtttcgaggagacaacgtgggggtcttc
tggaacaacaagaaagaacccctgagccaattgtcgatcggacacattcgtttcatggtc
accgcacggaacatatcttgcttcgattcatcagcaaggtgtccaattgtgggggggggt
ctctttcaaaaagacaattcccgcatccctttgtcagcctgatcgagttctcaccgagtc
atacctgaccacttggtccaaccaacccatctctccatcgacgaagaaggcaagcacatc
gt-cgtgtgggacattaccacgggcaaaccactacgatcgttcgtcgcccacgaaaagtc
cagtggccagcgttcaaatggtccgctgacgaaaagtatgttgccagaatgaaaccccat
gagagtatctccatctacgaactacctagaatgagtttgctggacaaaacatctgtcaaa
gtcgaaggaatcatggattttgaatgggcaccatcaagacctacgaatcccttctc--tg
cttttggacccccgagatcggctctaaccctgcgaaggttgtgatgtccgttccttccaa
ggagattgtgcgtacccgaaatctcttcaatgtcaccgacgcaaacttcactggcagtcc
gaagggaagttcatatgcgtcaaagtggaccgccactcaaaatccaagaaatcaaatgcc
acgaaccttgaaatattccgtatccgggaaaagggggttcccgttgaagtcgtcgagaca
ctgtcattaatttcgcgtgggaaccaaagggtgatcggttcgtgctgatcacagcggaag
cggtaacgtttcctaagacagccgtctcattcttccctgaggagcgttcaaacttgtgcg
cacgtacgataagaaaaactccaacggaatttactggtctccgaaaggtcgatttgtggt
cgttgctacagtcagtgtgcaacaacattcagacattgacttctatgatctcgactacga
gggcgaaatctgaatgccaacctgatgttgatgaatagtgaggatcactatggaatgacg
gatgtagattgggacccaacagggagatatgttacgaccagtgcgagtgtgtggactcac
atggaaaatggctggcgtctttggaccttctacggagccgagcaccccactgaaaaattc
aagcaactcatctggcgaccccgg-ccgcctacactcctcagtaaagaagaacagcgcac
cattcgt-cgcaacctgcgggaatactccaaggaattcgatgagttggacgaagaaggcg
ctaacgctgtgattgacagaaggaggctgtacatg-gagtggtacagctgggtgagaagg
aactattgtggaggaagtcgttgaggaggtcattgaagagacagag
>Claye1 1726 bp
atcgacttcagcgctacgatgtgcgcatggaagagggcctgacactttcgtgtcatcgac
ggccttccactagtagaaggccaaactcataaagttcctgctcaagagactgaacaagga
atttttatgcccatgatgaggcatgtctgagcctttgtcgaatatac-ccccgaagcggt
cgccgccacgaagctgcacggacaaccactcgacaagagacagtcaacaagctcacagaa
attgaaaagtatagacgaggacacccgagattgagccttttgcagaccgagaacatctca
gatcatggctcttcgaccgatcaattcgtcatgttccgcggtgacaatgtcggtgttttc
tggaaccaaaagaaagaaccccagagcccatcgttgaccggacacatttgtccagtggtc
gcctcagggaacatatctcgcctcaatccatcaacaaggcgtgcaattgtggggagggtc
gtcattcaagaagacaatttccacacccgttcgtcagcctgatcgagttctccccgagtc
atacataaccacctggtcgaaccaacccatttaacaattgatgaggagggtaaacacatc
at-catctgggacatcgagacaggcaaaccactccgagcattccatgctcacgaaaggtt
caatggccagctttcaaatggtcagcggatgaaaagtacgtcgctcgcatgaaaccccac
gaaagcatatccgtctacgaactaccccgcatgaacctgctggagaagacttcgatcaaa
gccgaaggtatcatggattttgaatggtctccatcaaaacctacgaatcgctcctc--tg
ctattggacccccgaaattggctcgaagccggccagcgtggtgatgtcggtgcccagcaa
ggagattgtgcgcacacgcaacctcttcaatgtcaccgacgcaaactgcactggcaatct
gaaggcaaattcatctgcgtcaaggtcgatcgacacagcaagtcgaagaaatccgtcggc
accaacctcgagatcttccgcatccgcgagaagggcgtgcccgttgaagtcgtcgagata
ccgtcatcaatttcgcctgggagcccaagggcgaccgcttcgtgctcatcacggccgaag
ccgtaacgtttcccaagacggcggtctcattcttcccggaggaggattcaagctcgtcaa
gacattcgacaagaagaatagcaacggcatctactggtcgcccaagggccgattcgtggt
tgtcgcgacagtctcggtgcaacagcactcggaccttgatttctatgatatggactatga
aggcgacatctaaatgcgaacttgatgttgatgaacagtgaggaccactacggtgtgacg
gatgtcgactgggatccaacgggtcgctatgtcagcaccagcgcgagtgtgtggacacat
atggaaaacggctggcgtctctggaccttccacggcaccgaacacccgacggagaaattc
aaacaacttctctggcggccgcga-ccgccgacgctcctgtcgaaagaagaacaacgtac
cgtccgt-cgcaacctgcgcgaatatagtaaggagttcgaggagctcgacgaggagggcg
ccaacgccgtcatcgaccgccgaaggctgtacatg-gaatggtacagctgggtgagaagg
aactgttgtcgaggaggtcatcgaggaggtgctggacgagacggaa
>Cloaq1 1726 bp
atcgactttaccagtaccaagtgcgcttagacgagggtttgacgccttcgtgtggtggat
ggcctgcccgtcgtgcaaggcgaagctggtcaagtttttgctgaggaagctgaacaaggt
gttttcatgccgctgatgaggcaaaacggagcattcgtcgagtacgc-ccccaaagccgt
gcaggctgtcaagctccatgccaccccgcttgataaaagacagtcaataaacttacagac
atcgatcgttatcgacgaggacgccggagatcgagcccttccagcaaaaggagcatctgc
gatcatggctcggcgaccgatcaaatggtctttttccgcggcgacaaggtcggcgtgatg
tggaacgagaaggaagacccccagagccggcggttgatcggaccgattcgtgcagtggtc
gccacagggaacattcctcacatctatgcacgctcagggtgtacagctgtggggcggaaa
ggcatggagtcaagcgttttgcccatcccggagtaaaccttgtggatttctcgccgagaa
gtacgtcacaacttggtcgcacaagcctctctttcactggaagacgatggaaagaactac
gt-tatctgggatatcgcaactggaaagcctctccgctccttcaccaccatcgaaagatg
cagtggccgacattcaagtggtcatcggacgacaagtatgtcgctcgaatgacccaaggc
cagtccatttctgtctacgaactaccccggatgaatctgctcgacaaaacatctatcaag
attgagggtgtcatggacttcgaatgggccccatcaagacctacgaacaactcttc--tg
ctactggactcccgagctgggcagcaaccccgccaaggtggtcatgtctatcccgtcaaa
ggagattgtacgaacccggaatctcttcaacgtctccgatgcaagctccattggcagtcc
gacgccgcctatgtctgtgtcaaagtcgaccgtcactcaaagtctaagaaatccatggct
acgaacctggaaattttccgtgtccgcgagaagggtgtgcccgtcgaagtcgtcgagata
ccgtcatcaacttcgcatgggagcccaagggtaaccgatttgtcttgatcacaaccgaga
tcccgccgtctccaaagacatccgtctctttcttcccggaggcaacttccgacacatcca
cacctacgacaagaagaacagcaacgccatctactggtctcccaagggccgttttgtcgt
cgttgcagcgctgcaatcccagcagtctttcgacctcgacttctacgatctcagttacga
ggatg-gacctcaccgccaatctccaacttatgaacaccgctgaacattacggtgtcacg
gatatcgagtgggaccccaccggtcgctatgtcgctactgttgccagcgccttccgtcat
atggagaacggctaccacatgtacgacttccgcggcaatgaagagcacatcgaccgcttc
aagcagctgatctggcgtccacga-cccccaaccctcctctccaaggaagaacaagccga
gatccgc-aagaacctccgcaactacagcagactgtttgacgagcaggataagaacacgg
cgaaccaggtggtcgagcggagacgcttgttagaa-gagtggatcgcgtggcgatgattg
agatgctgttgaggagattgtcgaggagattattgaggagacggag
>Cloro1 1726 bp
attgatacctcagatttgaggttcaactcgagcagggatagacactttcgtgtcatcgac
ggccttcccaaggtagaagcccaaactggtcaagttcttgctaaagaagctcaacaaggt
gtctatatgcccatgatgaggagactctttgcattcgtcgagtactc-ccccgaggcggc
cgcagcgacaaagttggatatggtccccctcgacaagaagcagtgaacaagatgaccgac
atcgagcgatatggacgagaaccccccacatcgacgagttcacagagaaggagcatctcc
gatggttcctcaaggaccgatcagtttgttatgtacagcggcgagtccgtgggcgtgtac
tggaacaacgagaaggaccacccgagaatatcgtcgatcggaccgatttgtgcagtggtc
ccctcttggcacctacttgacctccatccatgcccagggtgttcagctctggggtggctc
ctcctggtctcgccaggttcgcacacccttatgtcaacctggttgctttctccccgagaa
gtacatggtgacctggtcaaaccgacctatctctctatcgacgatgacggaaagaactat
gt-catttgggacattgccaccggttcgcctctccgatcctttgccaacctcgaaagatg
cagtggcctgcctttaagtggtctgcggatgacaagtacgtcgctcgcttgaacccagga
cagtccatctccgtctacgagctaccccgcatgaaccttctcgacaagactagcattaag
atcgagggagttgttgacttcgactgggctccgtcaagacctacgaacagctgttt--tg
ctactggactcccgaaattggcagcaaccctgccaaggttgtgatgagcgtcccctccaa
gcaaattgtgcgaaccctcaaccttttcagtgtcagcgatgcaagctccactggcaatca
gagtcagcctacctttgcgtcaaggttgatcgccactccaagtctaagaagtctcaggct
accaccctggaaattttccgcatcaaggagaagggcgtccccgtagaggtggttgagata
ctgtcatcaactttgcgtgggaacccaagggtgatcgatttgcgatcatcactacggagc
ccgcgccgtcccccaagacggcggttgcgttcttccctgaggcaacttcaagcacctccg
cacgcttgacaagaagaacagcaatgccatctactggtctcccaggggccggtttgtggt
cattgccaccgtccacaaccagcagagctccgacctcgacttctttgatctcgacttcga
gggtgagacatgacggcgaatctgcagctcatgaacaccgccgatcactacggagtaacg
gatgttgaatgggacccttcaggtagatttgtcgctacctgggcatcggtgtggaaacac
atggaaaacggctatcatatctacgatttcaagggtgaggaagagcccgtggacaagttc
aagcagttcgcctggcgcccacga-cctcctactctgctgaccaaggaggagcagaaggc
catccgc-aagaacctgcgtgaatacagccgtgtgtttgagcaggaagatggcgcctctg
ccgatgcagtggtcgagcgtcgcaacatgctcaat-gaatggtactcatggcgatggagg
ccgagctattgaggaaattgtggaggaagtgttggaggaatcggaa
>Cocba1 1726 bp
gtggattttacaaatacagagtgaaagaggaacaaggattgacaatttcgtgttgttgat
ggccttccaacggtagcgaccaagactggtcaaattcttaatgcgcagtttgaacaaaga
gtgtacatgccaatgacagggaaaatcagagccttcgtcgagtattc-gcccgaggctct
cgccgccaccaaattgcacggtgtccctctggacaagaagcagtcaacaagttcaccgac
attgaccgctatcgatgaggacaccagagatcgagcctttcacagataaggagcacctcc
gatcgtggcttggtgatcgaccaatttgccatgttcagaggagacaacgtcggtattttt
tggaacaataagaagggcgacctgaatccgttgttgacaggactcatttgtgtcttggtc
accactgggaacttacttggcctcgattcatcagcagggtgtgcaactatggggtgggcc
acaattctccaagacagttccctcatccgttcgtcagtctcatcgcgttttcgccgagaa
ctatcttgtgacatggtcgaaccaacccatctgggtatcgaggaggacgggaagcatatt
gt-catttgggatgtgactactggcaagcctatgcgatctttcgtggcctacgaagagta
caatggcccgcctttaaatggtcagcagacgaaaaatatgtcgccagaatgaagccgggc
gagtcgctgtcaatccacgaagttccttcgatgaacgtgaaggagcggaagcccatgaaa
atcgaaggaatcgtcgagtttgagtgggccccatcaagcaggacgaacaacttctg--gc
ctattggacacccgaaattggctccaagcccgccagtgtagtgatgtccgttcctagcag
agagattgtccgaacaagaaacctgttcaacgtaacagatgcaagcttcactggcagtct
gaggcacgcttcctttgtgtcaaggttgaccgacacagcaagtcaaaaaagtccatggcc
accaacctcgagattttccggatcaaggagaagggcgtacctgtagaagtggtagagaca
ctgtcatcaacttccagtgggagcccaaaggtgatcgattcgttctgatcacggcagaga
ctgtaacgtcggcaaagacggcagtgtcattcttccccgaggcgcgttcaagcacgtcaa
gacatttgacaagaagaacagcaacggcatttactggtcacccaaagggcgatttgtttt
ggttggaaccatcagtgtacagcaacactgcgacctcgacttctacgacctcgactacga
gggtgaaagttcgcagccaacttgatgttgatgaacacggaagagcactatggcgtgacg
gaagtcgaatgggaccctactggtcgatacgtctgcacgagtgccagtatgtggacacat
atggaaaacggataccgcttgtggagtttctccggtcaggaagcaccggtagagaagttc
aagcaattgctttggcgtccacgt-ccagcaaccctgctctctcgagaagagcaacggca
ggtccga-cggaacctgcgggagtacagccgagagtttgacgaaatggacgaagagggcg
ccaacgcagtcatcgaacgccaacgtctgtacagc-gagtggtactcgtggctgaactgg
aagacatgtagaagaagttgtggaagaggtcattgaggagacggaa
>Cocca1 1726 bp
atcgactttaccagttccaggtccgactggatgaggggctgatgcctttgtgtaattgat
ggactgccagtggtgcaagggcaagctgatcaagttcgtgctgcgcaaactgaacaaggt
gtacacatgcccgtgactcggcaagacggagccttcgtcgaatacgc-gcccgaggctgt
tgcagccgtcaagctccacggcactccactcgacaagaagcagtgaacaaactcactgac
atcgaccgctattgatgaggacacccgagattcctccgttcgagcaaaaggagcacctga
ggtggtggctcgcagacggaccaaatcgccatgtaccgtcaggacagggttggtgtttac
tggaacgagaaggaagatcacccgagcaggttgttgaccggacagatttatccagtggtc
gccacagggtacttacctcacttctatgcacgctcagggtgtgcaactgtggggaggcaa
gtcatggagcaaaacgattcgcgcatcccggtgtcaaccttgtcgacttctcgccgagaa
gtacctcaccacctggtcgcaccgcccactctctcgctcgaggaggatggcaaaaactac
at-catttgggacattgccactggcaagcccctgcgttctttcgctaccattgaaagctg
cagtggcctaccttcaagtggtcttcggatgacaagtatgttgcacgtatgacccagggc
cagtccatctccatctacgagcttccccgcatgaacctactcgacaagacatcagtcaag
attgagggtgtcatggattttgagtgggctccatcaagacctacgaacaacttttc--tg
ctactggactcctgaactcggcagcaaccccgccaaggtcgtcatgtcaatcccatccaa
ggaggtcgtgcgtacccgtaacctcttcaacgtttctgacgcaagctgcactggcaatca
gaagccgcatatgtctgcgtcaaggttgatcgccactccaagtccaagaagtcgcttgca
acaaacttggaaatcttccgcgttcgcgaaaagggtgtaccggtcgaagttgttgagaca
ctgtcatcaactttgcctgggaacccaagggcaaccgtttcgtgctcatcaccaccgagg
ttatgccgtgccccaagaccgctgtttccttcttcaccgaggaaacttccgccacatccg
aaccattgacaagaagaatagcaacgccatctactggtcgcctaagggacgattcgttgt
tgtcgctgctctccaatcgcagcaatctttcgagctcgagttctgggacatgagcttcga
ggacgagaggtcaacgccaacctgcagctcatggatactgccgagcactatggtgttaca
gacattgagtgggatcctacaggtcgctatgtggctaccgttgctagcgctttccgtcac
atggaaaacggttatcacctgtatgacttcaagggccaagaagaggctattgaaggcttc
aagcaacttctctggcgcccacga-cccccgacactgctctccaaggaagagcaagctga
aatccgc-aagaacctgcgcaactactccaagatctttgacgaacaagataagagctcag
ccaacgctgttgtggagcgtcgcgagatgctgcaa-gagtggcatgcatggaggtcaccc
agagactattgaggagattgtggaggagattattgaagagagcgaa
>CocheC4_1 1726 bp
atcgactttaccagttccaggtccgactggatgaggggctgatgcctttgtgtaattgat
ggactaccagtggtgcaagggcaagctgatcaagttcgtgctgcgcaaactgaacaaggt
gtgcacatgcccgtgagtcggcaagacggagcctttgtcgaatacgc-gcccgaggctgt
tgcagccgtcaagctccacggcactccactcgacaagaagcagtgaacaaactcaccgac
atcgaccgttattgacgaggacacccgagattcctccgttcgagcaaaaggagcacctga
ggtggtggctcgcagatggaccagatcgccatgtaccgccaggacagggtcggtgtttac
tggaacgagaaggaagatcacccgagcaggttgttgaccggacagatttattcagtggtc
gccacaaggaacttaccttacctctatgcacgcccagggtgtgcaactgtggggaggcaa
gtcatggagcaaaacgattcgcgcatcctggtgtcaaccttgtcgacttctcgccgagaa
gtacctcaccacttggtcgcaccgcccactctctcgctcgaggaggatggcaaaaactac
at-catttgggatattgccactggcaagcccctgcgttcttttgctaccattgaaagctg
cagtggcctaccttcaagtggtctgccgacgacaagtatgttgcacgcatgacccagggc
cagtccatctccatctacgagcttccccgcatgaacctcctcgacaagacatcagtcaag
attgagggtgtcatggactttgagtgggctccatcaagacctacgaacaacttttc--tg
ctactggactcctgaactcggcagcaaccccgccaaggtcgtcatgtcaatcccatccaa
ggaggttgtgcggacccgtaacctcttcaacgtttctgacgcaagctacactggcaatca
gaagccgcatatgtctgcgtcaaggttgatcgccactccaagtccaagaagtcgcttgca
actaacttggaaatcttccgcgtccgtgaaaagggcgtaccagtcgaggttgtcgagaca
ctgtcatcaactttgcctgggaacccaagggcaaccgtttcgttctcatcaccaccgagg
ttatgccgtgccccaagactgctgtttccttcttcactgaggaaacttccgccacatccg
aaccattgacaagaagaatagcaacgccatctactggtcgcctaagggacgatttgttgt
tgtcgctgcccttcaatcccagcaatctttcgagcttgagttctgggacatgagcttcga
ggacgagaggtcaacgccaacctacagctcatggataccgccgagcactatggtgtcaca
gacattgagtgggatcctacaggtcgctatgtcgctaccgttgctagcgctttccgccac
atggaaaacggctaccacctgtatgacttcaagggccaagaagaagccatcgaaggcttc
aagcaacttctctggcgcccacga-cccccgacactgctctccaaggaagagcaagctga
gattcgc-aagaatctgcgcaactactccaagatctttgacgaacaggataagagctcag
ccaacgctgtcgtggagcgtcgcgagatgctgcaa-gagtggcgtgcatggaggtcaccc
agagactattgaggagattgtggaagagattattgaagagagcgaa
>CocheC5_3 1726 bp
atcgactttaccagttccaggtccgactggatgaggggctgatgcctttgtgtaattgat
ggactaccagtggtgcaagggcaagctgatcaagttcgtgctgcgcaaactgaacaaggt
gtgcacatgcccgtgagtcggcaagacggagcctttgtcgaatacgc-gcccgaggctgt
tgcagccgtcaagctccacggcactccactcgacaagaagcagtgaacaaactcaccgac
atcgaccgttattgacgaggacacccgagattcctccgttcgagcaaaaggagcacctga
ggtggtggctcgcagatggaccagatcgccatgtaccgccaggacagggtcggtgtttac
tggaacgagaaggaagatcacccgagcaggttgttgaccggacagatttattcagtggtc
gccacaaggaacttaccttacctctatgcacgcccagggtgtgcaactgtggggaggcaa
gtcatggagcaaaacgattcgcgcatcctggtgtcaaccttgtcgacttctcgccgagaa
gtacctcaccacttggtcgcaccgcccactctctcgctcgaggaggatggcaaaaactac
at-catttgggatattgccactggcaagcccctgcgttcttttgctaccattgaaagctg
cagtggcctaccttcaagtggtctgccgacgacaagtatgttgcacgcatgacccagggc
cagtccatctccatctacgagcttccccgcatgaacctcctcgacaagacatcagtcaag
attgagggtgtcatggactttgagtgggctccatcaagacctacgaacaacttttc--tg
ctactggactcctgaactcggcagcaaccccgccaaggtcgtcatgtcaatcccatccaa
ggaggttgtgcggacccgtaacctcttcaacgtttctgacgcaagctacactggcaatca
gaagccgcatatgtctgcgtcaaggttgatcgccactccaagtccaagaagtcgcttgca
actaacttggaaatcttccgcgtccgtgaaaagggcgtaccagtcgaggttgtcgagaca
ctgtcatcaactttgcctgggaacccaagggcaaccgtttcgttctcatcaccaccgagg
ttatgccgtgccccaagactgctgtttccttcttcactgaggaaacttccgccacatccg
aaccattgacaagaagaatagcaacgccatctactggtcgcctaagggacgatttgttgt
tgtcgctgcccttcaatcccagcaatctttcgagcttgagttctgggacatgagcttcga
ggacgagaggtcaacgccaacctacagctcatggataccgccgagcactatggtgtcaca
gacattgagtgggatcctacaggtcgctatgtcgctaccgttgctagcgctttccgccac
atggaaaacggctaccacctgtatgacttcaagggccaagaagaagccatcgaaggcttc
aagcaacttctctggcgcccacga-cccccgacactgctctccaaggaagagcaagctga
gattcgc-aagaatctgcgcaactactccaagatctttgacgaacaggataagagctcag
ccaacgctgtcgtggagcgtcgcgagatgctgcaa-gagtggcgtgcatggaggtcaccc
agagactattgaggagattgtggaagagattattgaagagagcgaa
>Cocim1 1726 bp
atcgacttttccaatatgaggtccgactggaagagggcctgacgcctttgtgtgatcgac
ggacttccagtcgtgcaaaccaaaactcatcaagttcttgttgaaaaaattaaacagaac
atcttcatgcccctgagaaggcatgtctgagccttcgttgaatacac-cccggaggcaat
cgccgctacgaacctacacggcactcccctggataagaagcagtcaacaagctgaccgac
attgatcgctatcgacgaggacgccaaaaatcgagccgttccaggagaaggagcatctgc
gatcctggctcggagaccgaccaattcgccatgtacagaggcgacaaggtcggcgttttc
tggaacatgaagaacaaccccccgagaacgtcgtcgaccggactcattcgtgcaatggtc
tcccctcggtacctacctcgcctccgtgcatccccagggcgtacagctgtggggcggccc
ccagttcggcaaagcagttccctcatcctttcgtttctctgatggaattctcgccgaaaa
atacttgactacctggtccagccgtccgatctctcctacgaggaggaagggaaaaacatt
at-aatctgggacatcacgaccggaaagccacttcgatcattcgtttcccacgaaaggtg
cagtggccggccttcaaatggtcggccgatgagaagtttgtcgctcgcatgctcccaggc
caatccatctccatctacgaactaccccgcatgaatcttctggatagaacatcggtcaag
attgaaggtgtcatggacttcgaatggtccccgtcaagcagtctgaacagctactc--tc
cttctggacccctgagatcggtagcaatcctgccaaggtcgtgatgagcatcccctccaa
ggaagttgtccgaacacgaaatcttttcaatgtttccgatgtaagttacattggcaatcc
cagggagcatacgtctgcgtcaaggtcgacagacattccaagtccaagaagtcgttggcc
accaacctcgagatcttccgtgttcgcgagaaaggtgtccccgtcgaagtcgtcgagata
ccgtcattaacttcgcttgggagcctaagggcaaccgcttcgttctcatcaccacagagg
taccgctgtccccaaaaactgcagtctcgtttttccccgaggtaacttcaaactcgttcg
taccatcgaaaagaagactagtaacggcatttactggtcacctaagggtagattcgtcgt
tgttgctactgtccactctcaacagcacttcgatattgatttctgggatctcgactttga
aggcgagatttgagtgcaaacctgcagctaatgaagactaacgagcactttggcgtcact
gatattgattgggacccaacaggccgttatgttgtctctagcgccagtgcctggactcac
ctcgaaaacgggtaccatatccacaccttctccggaaccgaacatgctgttgagaaattc
aagcaactagtctggcgcccacga-cccccaacacttctctccaaggaggaacaaaagaa
ggtccga-cgaaacctccgtgagtactcccgcgaattcgacgaagaagacgtcgacatcg
cgaatgctattgtcgagcgtaagagactgcttaac-gaatggaccgcctggctgagaagg
agatggtgtggaggaaattgtggaagagatcatcgaggaatcggag
>Coclu2 1726 bp
atcgactttaccagttccaggtccggctcgatgaggggctgacgccttcgtgtaatcgac
ggactgcccgtagtgcaagggcaagctgatcaagttcgtgctgcgcaagctgaacaaggt
gtgcacatgcccgtgagtcggcaagactgagcctttgtcgagtacgc-acccgaggctgt
cgcagccgtcaaactcaacggaaccccgctcgacaagaagcagtgaacaagctcaccgat
atcgaccgctatcgacgaggacgccagagatcccaccgttcgagcagaaggaacacctga
ggtggtggcttgcagatggaccaaattgccatgtaccgacaggacagggttggcgtttac
tggaatgagaaggaggaccaccagagcaggttgtagaccggaccgattcatccagtggtc
gccacagggaacttacctcacttccatgcatgcccagggtgtgcagctgtggggaggcaa
gtcatggagcaaaacgtttcgcgcatcccggtgtcaacctcgtcgatttctcgccgagaa
gtacctcaccacctggtcgcaccgcccactctctcgcttgaggaggatggcaagaactac
at-catctgggacattgccacaggcaagccgctgcgttcctttgctaccatcgaaagctg
cagtggcctacattcaagtggtcttccgatgacaagtacgtagcacgcatgacacagggc
cagtccatttccatctacgagctgccccgcatgaacctcctcgacaagacatcggtcaag
attgagggtgttatggatttcgagtgggctccgtcaagacctacgagcagcttttc--tg
ctactggactcctgagcttggcagcaatcccgccaaagtcgtcatgtcgatcccgtccaa
ggaggttgtgcgtacccgtaacctcttcaacgtttccgatgcaagctgcactggcaatca
gaagccgcctatgtctgcgtcaaggtcgaccgccactccaagtccaagaagtcgcttgcg
acaaacttggaaatcttccgcgtgcgcgagaagggtgtgccagtcgaggttgtcgagaca
ctgtcatcaacttcgcatgggaacccaagggcaaccgtttcgtgctcatcaccaccgagg
tcatgccgtgccccaagactgccgtttctttcttcaccgaggaaacttccgccacatccg
cacaatcgacaagaagaacagcaacgccatctactggtcgcctaagggacgatttgtcgt
tgtcgctgcccttcaatcacaacagtctttcgagcttgagttctgggacatgagtttcga
ggacgagaggtcaatgccaacctgcagctcatggacactgccgagcactacggtgtcaca
gacattgagtgggatcctactggtcgctatgttgccaccgttgccagtgctttccgccac
atggaaaacggctaccacctttacgacttcaagggcacagaagaggctattgaaggcttc
aagcaacttctctggcgcccacga-cccccgacactgctctccaaggaagagcaagctga
gattcgc-aagaacctccgcaactactccaagatctttgacgagcaggataagagctctg
ctaacgcggttgtggagcgccgtgagatgctcaac-gaatggcgcaggtggcggtcaccc
agaggctattgaggagattgtggaggagattattgaggagtcagaa
>Cocmi1 1726 bp
atcgactttaccagttccaggtccgactggatgaggggctgatgcttttgtgtaattgac
ggactgccagtggtgcaagggcaagctgatcaagttcgtgctgcgcaaactgaacaaggt
gtacacatgcccgtgagtcggcaagacggagcctttgtcgagtacgc-gcccgaggccgt
tgcagccgtcaagctccacggcactccactcgacaagaagcagtgaacaaactcaccgac
atcgaccgctatcgacgaagacacccgagattcctccgttcgagcaaaaggagcacctga
ggtggtggctcgcagacggaccaaattgccatgtaccgccaggacagggtcggtgtttac
tggaacgagagggaagaccaccggagcaggttgttgatcggacagatttattcagtggtc
gccacagggaacttacctcacttctatgcacgcccagggtgtgcaactgtggggaggcaa
gtcatggagcaaaacgattcgcgcatcctggtgtcaaccttgtcgacttctcgccgagaa
atacctgaccacctggtcgcaccgcccactctctcgctcgaggaggatggcaaaaactac
at-catttgggacattgccactggcaagcccctgcgttcttttgctaccattgaaagctg
cagtggcctaccttcaagtggtctgctgacgacaagtacgttgcacgtatgacccagggc
cagtccatttccatctacgagcttcctcgcatgaacctactcgacaagacatcagtcaag
attgagggtgttatggactttgagtgggccccatcaagacctacgaacagcttttc--tg
ctactggacccctgaacttggcagcaaccccgccaaggtcgtcatgtcaatcccatccaa
ggaggttgtgcgtacccgtaacctcttcaacgtttccgacgcaagctacactggcaatca
gaagccgcctatgtctgcgtcaaggtcgatcgccactccaagtccaagaagtcacttgca
accaacttggaaatcttccgcgttcgcgaaaagggtgtaccggtcgaagtcgtcgagata
ccgtcatcaactttgcctgggaacccaagggtaaccgtttcgtgctcatcaccaccgagg
ttatgccgtgccccaagactgctgtttccttcttcaccgaggaaacttccgtcacatccg
aaccattgacaagaagaatagcaacgccatctactggtcgcctaagggacgatttgtcgt
tgtcgctgcccttcaatcgcagcaatctttcgagctcgagttttgggacatgagcttcga
ggacgagaggtcaacgccaacctgcagctcatggatactgccgagcactatggtgtcaca
gacattgagtgggatcctacaggtcgttatgtcgctaccgttgctagcgctttccgtcac
atggaaaacggctaccacctttatgacttcaagggccaagaagaagccattgaaggtttc
aagcaacttctctggcgcccacga-cccccgacactgctctccaaggaagagcaagctga
gatccgc-aagaatctgcgcaactactccaagatctttgatgaacaggataaaagctcag
ccaacgctgttgtggagcgccgcgagatgctgcaa-gagtggcatgcatggaggtcaccc
agagactattgaggagattgtggaggagatcattgaagagagcgaa
>Cocsa1 1726 bp
atcgactttaccagttccaggtccggctagatgaggggctgatgcctttgtgtaattgat
ggactgccagtggtgcaagggcaagctgatcaagttcgtgctgcgcaaactgaataaggt
gtacatatgcccgtgagtcggcaagacggagcctttgtcgaatacgc-gcccgaggctgt
tgcagcagtcaagctccacggcactccactcgacaagaagcagtgaacaaactcaccgac
atcgaccgctattgacgaagacacccgagattcctccgttcgagcaaaaagagcacctga
ggtggtggctcgcagacggaccaaattgccatgtaccgccaggagagggtcggtgtttac
tggaacgagaaggaagatcacccgagcaggttgttgaccggacagatttattcagtggtc
accacagggtacttacctcacttctatgcacgcccagggtgtgcaactgtggggaggcaa
gtcatggagcaaaacgattcgcgcatcccggtgtcaaccttgtcgacttctcgccgagaa
ctacctcaccacttggtcgcaccgcccactctctcgctcgaggaggatggcaaaaactac
at-catctgggatattgccactggcaagcccctgcgttcttttgctaccattgaaagcta
cagtggcctaccttcaagtggtcttccgacgacaagtatgttgcacgcatgacccagggc
caatccatctccatctacgagcttccccgcatgaacctactcgacaagacatcaatcaag
attgagggtgttatggactttgagtgggctccatcaagacctacgaacaacttttc--tg
ctactggactcctgaactcggcagcaaccccgccaaggtcgtcatgtcaatcccatccaa
ggaggttgtgcgtacccgtaacctcttcaacgtttctgacgcaagctacactggcaatca
gaagccgcctatgtctgcgtcaaggttgaccgccactccaagtccaagaagtcgcttgca
acaaacttggaaatcttccgcgttcgtgaaaagggcgtaccagtcgaggttgtcgagaca
ctgtcatcaactttgcttgggaacccaagggcaaccgtttcgtgctcatcactaccgagg
ttatgccgtgccccaagactgctgtttccttcttcactgaggaaacttccgccacatccg
aaccattgacaagaagaatagcaacgccatctactggtcgcctaagggacgatttgttgt
tgtcgctgctcttcaatcgcagcaatctttcgagctcgaattctgggacatgagcttcga
ggacgagaggtcaacgccaacctgcagctcatggatactgcagagcactatggtgtcaca
gatattgagtgggatcctacaggtcgttatgtcgctaccgttgctagcgccttccgtcac
atggaaaacggttaccacctgtatgacttcaaaggccaagaagaagccatcgaaggtttc
aagcaacttctctggcgcccacga-cccccgacactgctctccaaggaagagcaagctga
gatccgc-aagaacctgcgcaactactccaagatctttgacgaacaagataagagctcag
ccaacgctgttgtggagcgtcgcgagatgctgcaa-gagtggcatgagtggaggtcaccc
agcgactattgaggagattgtggaagagattattgaagagaacgaa
>Cocst1 1726 bp
ctcgacttctcaaatttgaagtacaactggaggaaggattgacacattcgtgttgtagat
ggtctaccaaaggtgtgcgccaaagctcatcaagtttctactccgaaaattgactcctgt
gttcatatgccattgaggaggacaatcattgcattcgtcgagtatac-tccacaagctgc
agcagcagtcacctaccatctagttcctcttgacaaaaagcagtcaacaaattgacagat
atcgaccgatatcgatgatgacacctgaactcccaggattccaagataaagagcatcttc
gttcattcatgcacgatcgatcagtttgccatgcaccgcggcgatagcgttggagtgttc
tggaataatgaaaaggctgaccggaaccgcttgtggatcggactgattcacgcaatggac
tcctcagggaacttaccttgtatctatgcatgctcaaggtgtgcaactctggggaggtgc
atcgtggaatcatgcgttttgctcatccagatgtaacccttgttgacttttcgccgagaa
atttatgacaacctggtcaaccaagccaatctggggctagatgatgagggaaagaactat
gt-tatctgggaccttgagactggcaagccacttcgatctttcgccaatattgaaagatt
cactggcctgcgttcaagtggtctgcagatgacaagtatgttgcaagactcactcaaggt
caatcgatctctgtatatgaacttcctcgcatgaatctgctggataagacgaccatcaag
attgagggtgttatggactttgagtgggctccgtcaagacgtacgagcagctcttc--tg
ttattggacccctgaaattggaggtaaccctgcaaaagtcgtgatgagcattccttccaa
ggaagttgtcagaactctcaacctcttcaatgttatggacgcaagctgcactggcaatcc
gatgcttcatatctttgtgtcaaggttgaccggcattcaaagtcaaagaagtcgcttgcc
actagtctcgagatattccgtataaaagaaaaaggtgtccctgttgaggtagtcgcgaca
cagttgtcaactttgcttgggaaccccatggtgatagattcatcatcatcataacagaag
ttgtgccgtctccaaagacatcagtagcattctatcctgaggtaacttcaagcatcttcg
cacatatgacaaaaagaacagcaatgccatctactggtcacctaagggtcgctttgtagt
tgttgccactgttcattctcaacagagcttcgatatggaattctgggatatggactttga
gggcgagacttgaccgccaaccctgttcttatgaacacggcagaccactatggtgtaaca
gacatcgattgggatccaactggtcgatacgttgcttccagtgccagtatgtggaaacac
atggagaacggctaccacctctacgacttcaaaggcgaagagcaacccgtcgagaaattc
aaacaatggctttggcgcccacga-cccgcgtccctcctcaccaaagaagaacaaaaaca
agtgcgc-aaaaacctccgcgagtacagcaaagtcttcgatcaagaagatggcgcttcgg
ccgatgcagtcgtggaacgacgcagattactcgag-gaatggctttcatggcgatcgagg
aggaagtattgaggagttggttgaggaggttcttgaggagacggag
>Cocvi1 1726 bp
atcgactttaccagttccaggtccgactggatgaggggctgatgcctttgtgtaattgat
ggactgccagtggtgcaagggcaagctgatcaagttcgtgctgcgcaaactgaacaaggt
gtacacatgcccgtgactcggcaagacggagccttcgtcgaatacgc-acccgaggctgt
tgcagccgtcaagctccacggcactccactcgacaagaagcagtgaacaaactcactgac
atcgaccgctattgatgaggacacccgagattcctccgttcgagcaaaaggagcacctga
ggtggtggctcgcagacggaccaaatcgccatgtaccgtcaggacagggttggtgtttac
tggaacgagaaggaagatcacccgagcaggttgttgaccggacagatttatccagtggtc
gccacagggtacttacctcacttctatgcacgctcagggtgtgcaactgtggggaggcaa
gtcatggagcaaaacgattcgcgcatcccggtgtcaaccttgtcgacttctcgccgagaa
gtacctcaccacctggtcgcaccgcccactctctcgctcgaagaggatggcaaaaactac
at-catttgggacattgccactggcaagcccctgcgttctttcgctaccattgaaagctg
cagtggcctaccttcaagtggtcttcggatgacaagtatgttgcacgtatgacccagggc
cagtccatctccatctacgagcttccccgcatgaacctactcgacaagacatcagtcaag
attgagggtgtcatggattttgagtgggctccatcaagacctacgaacaacttttc--tg
ctactggactcctgaactcggcagcaaccccgccaaggtcgtcatgtcaatcccatccaa
ggaggtcgtgcgtacccgtaacctcttcaacgtttctgacgcaagctgcactggcaatca
gaagccgcatatgtctgcgtcaaggttgatcgccactccaagtccaagaagtcgcttgca
acaaacttggaaatcttccgcgttcgcgaaaagggtgtaccggtcgaagttgttgagaca
ctgtcatcaactttgcctgggaacccaagggcaaccgtttcgtgctcatcaccaccgagg
ttatgccgtgccccaagaccgctgtttccttcttcaccgaggaaacttccgccacatccg
aaccattgacaagaagaatagcaacgccatctactggtcgcctaagggacgattcgttgt
tgtcgctgctctccaatcgcagcaatctttcgagctcgagttctgggacatgagcttcga
ggacgagaggtcaacgccaacctgcagctcatggatactgctgagcactatggtgttaca
gacattgagtgggatcctacaggtcgctatgtggctaccgttgctagcgctttccgtcac
atggaaaacggttatcacctgtatgacttcaagggtcaagaagaggctattgaaggcttc
aagcaacttctctggcgcccacga-cccccgacactgctctccaaggaagagcaagctga
aatccgc-aagaacctgcgcaactactccaagatctttgacgaacaagataagagctcag
ccaacgctgttgtggagcgtcgcgagatgctgcaa-gagtggcatgcatggaggtcaccc
agagactattgaggagattgtggaggagattattgaagagagcgaa
>CodFL1790_1 1726 bp
gtcgacatttcaagtacgaggttcagttggagcagggatagatgcatttgtgtcatagat
ggtctcccggaggtagaagccaaaacttgtcaagtttttgctgaagaaattaaacaagac
attcacatgcctatgaggagggaagtcgcagcgtttgttgagtattc-gcctgaggctgc
cgctgcggttcaactggatctggtccccctggacaagaagcagtcaacaagctgaccgac
atcgaccgatataaacgaggactccggtgattgaagacttcgccgagaaagagcatctcc
gatccttcctcgctgaccgaccagtttgtcatgttccggggcgagactgtcggcgtcttt
tggaacaacgagaaggacgccctgagaacatcgtggagcggactgattcgttcagtggtc
tcccctaggcacatatctaacttcggtccacgcccaaggcgttcagctttggggtggtcc
ctcctggactaaggcggtttgcccacccctttgtcaacttggtcgccttctcgccgagaa
ctacctcgtcacctggtccaaccgcccaatctttccattgacgacgatggcaagaactat
gt-catctgggacatcgaaacatctaagcctctacgttccttcgctcagaccgaaagttc
ccgtggcctgccttcaaatggtctgctgacgacaagtacgtggctcgcttgacccacggc
tctgccatttctatctacgagcttccccgcatgggattgttggacaagaccacggtcaag
attgagggcgtgatggactttgaatgggccccgtcaagacatatgagcagctattt--tg
cttctggacacccgaaataggcagcaacccggccaaggttgtgatgagcattccctccaa
gcagatcgtccgaaccctgaacttgttcagtgtctccgatgcaagcttcactggcagtca
gatgccgcctatctctgtgtcaaggtggacaggcactccaagtctaagaagtctcaggct
acaacgttggagatcttccgtgtcaaggagaagggcgtgccagtcgaggtcgtcgagaca
ctgtcatcaactttgcctgggaacccaagggtgaccggtttgtcatcatcaccacggagc
ccacgctgtcccctaagacttcagtcgccttcttccccgaggcaacttcaagcaccttag
gacactagacaagaagaacagcaatgcgatctactggtctccgaagggcaggtttgtgct
gattgccaccgtcgccaacacacagagctcagacctcgatttcttcgaccttgactttga
gggcgagacttgacggccaacctccagttgatgaacatggctgaacactacggcgttacc
gacgtggaatgggatccctcaggtcgttttgtggcttcatgggcatcttcgtggaagcat
atggagaatggctacaatatctacgacttccggggcgaggaggaccgcatcgagaagttc
aagcagtttgcctggcgcccgcgt-ccaccgacgctcctcaccaaggacgaacagaagac
catccgc-aaaaacctgcgcgagttttcacgggtcttcgagcaagaggatatcaacagcg
ccgatgctgtggtcgagcgccgccgtctcctggag-gagtggatcgcatggcgattgagg
aagaggtatcgaggagatcatggaggaggtcctagaggaaagcgag
>Colab1 1726 bp
atcgacatctcaagtacgaggttcagctggagcagggatagacaccttcgtgtcatcgat
ggccttcccgaagtagaagcccaagctggtcaagttcttgctgaagaagctgaacaagac
atttacatgcccatgacaaggaaagtcactgcctttgtcgagtactc-ccccaaagccgc
cgctgccgttcgactcgaccaggtccctctcgacaagaagcagtcaacaagctcaccgat
gtcgaccgctatccacgaggacgcctcacattgaggagttcaccgagaccgagcacctga
gatcattcatgaaggaccgaccagttcgccatgtatcgcggcgacaccgttggcgtcttc
tggaacaacgagaaggacgtcccgagaacgttgttgaccggacagattcatccgctggtc
accacagggaacctacctcacctcggtccacgcccagggtgttcagacttggggtggccc
gtcatggtcaaaagcgtttccctcacccctttgtcacctttgtcgactggtctccgagaa
gtacctggtgacatggtctgctcgccccatctgtctgtcgatgatgatggcaagaactac
gt-tatctggagtgtcgagtctggcaagcccattcgttccttcgccaacctggaaagctg
ctctggcccgctttcaagtggtccgccgatgacaagtacgtcgcgcgtctcaactaccag
accggtatctccgtctacgagctcccccgcatgaacctcctcgacaagacttccatcaag
atcgagggtatcatggagttcgactgggccccatcaagacatatgagcagcttctt--ac
ctactggacacccgaaattggcagcaaccccgccaaggttgttatgagcatccccagcaa
ggaggttgtccgtcaactgcccctcttcagcgtctctgacgcaagctccactggcaatcc
gatgcctcatacctctgcgtcaaggtcgatcgtcactccaagtccaagaagtcccaggcc
accactctcgagatcttccgcatcaaggagaagggcgttcccgtcgaggttgtcgagaca
cagtcattaactttgcctgggagcccaagggtgacagattcgtcatcatcacgacggagc
ccgtgccgtcccccaagacctccgtctccttcttccccgaggtaacttcaagcacctccg
caccctggagaagaagaacagcaacgccatctactggtccccccgcggtagattcgtcgt
gatcgccaccgtccacaaccagcagagctccgaccttgacttcttcgacctcgactttga
gggtgagacctgaccgccaacctccagctcatgaacaccggcgaccactacggtgtcacc
gacattgagtgggacccctcaggacgtttcgtcgccacctgggcctccgcctggaagcac
atggaaaacggataccacatctacgacttcaagggtgaggaggagcccgtcgagaagttc
aagcagctcgcgtggcgccctcgc-cccccgacgctgctcaccaaggaggagcagaagca
gatccgc-aagaacctgcgcgagtacagtcgcgtcttcgagcaggaggatggtgcctctg
ccgacgaggtcgtcgagcgccgtcgccagctcgcc-gagtgggtcgcctggcgatcgagg
aggaggtattgaggagattgtggaggaggttctcgaggagacggag
>Colac2 1726 bp
atcgacatctcaagtacgaggttcagctggagcagggatagacaccttcgtgtcattgat
ggccttcccgaagtagaagcccaagctggtcaagttcttgctgaagaagctgaacaagac
atttacatgcccatgacaaggaaagtcgctgcctttgtcgagtactc-ccccaaggccgc
cgctgccgttcgactcgaccaggtccctctcgacaagaagcagtcaacaagctcaccgat
gtcgaccgctatccacgaggacgcctcacattgaggagttcaccgagaccgagcacctga
gatcattcatgaaggaccgaccagttcgccatgtaccgcggcgacaccgtcggcgtcttc
tggaacaacgagaaggacgtcccgagaacgttgttgaccggacagattcatccggtggtc
accacagggaacctacctcacctcggtccacgcccagggtgttcagacttggggcggccc
gtcatggtcaaaagcgtttcccccaccccttcgtcacctttgtcgactggtctccgagaa
gtacctggtgacatggtctgctcgccccatctgtctgtcgatgacgatggcaagaactac
gt-tatctggagtgttgagtctggcaagcctatccgttccttcgccaacctggaaagctg
ctctggcccgctttcaagtggtccgccgatgacaagtacgtcgcgcgtctcaactaccag
actggtatctccgtctacgagctcccccgcatgaacctcctcgacaagacttctatcaag
atcgagggtatcatggagttcgactgggccccatcaagacgtacgagcagcttctt--ac
ctactggacacccgaaattggcagcaaccccgccaaggtcgttatgagcatccccagcaa
ggaggttgtccgtcaactgcccctcttcagcgtttctgacgcaagctccactggcaatcc
gatgcctcatacctctgcgtcaaggtcgaccgtcactctaagtccaagaaatcccaggcc
accactctcgagatcttccgcatcaaggagaagggcgttcccgtcgaggttgtcgagaca
cagtcattaactttgcctgggagcccaagggtgacagattcgtcattatcacgacggagc
ccgtgccgtcccccaagacctccgtctccttcttccccgaggcaacttcaagcacctccg
caccctggagaagaagaacagcaacgccatctactggtccccccgcggtagattcgtcgt
tatcgccaccgtccacaaccagcagagctccgaccttgacttcttcgacctcgactttga
gggcgagacctgaccgctaacctccagctcatgaacactggtgaccactacggtgtcacc
gacattgagtgggacccatcaggacgtttcgtcgccacctgggcctccgcttggaagcac
atggaaaacggataccacatcta-------------------------------------
------------------------------------------------------------
------------------------------------------------------------
------------------------------------------------------------
----------------------------------------------
>Colca1 1726 bp
attgatatctcaagtacgaggttcagctggaacaaggatagacaccttcgtgtcatcgat
ggcctccccgaagtagaagcccaagttggtcaagttcttgctgaagaagttgaacaagac
atttacatgcccatgagaaggaaagtcgctgcctttgtcgagtactc-tcccgaggctgc
tgccgccgttcgactcgaccaggtccctctcgacaagaagcagtcaacaagctcaccgac
gtcgaccgctatccaggaagacgccctacattgaagagtttaccgagaaggagcacctga
gatcattcatgaaggaccgaccagttcgccatgtaccgtggcgacaccgtcggcgtcttc
tggaacaacgagaaggacgtcccgagaacatcgtcgaccggacggatttgtccggtggtc
accccagggaacctacctcacctcggtccatgcccagggtgttcagatttggggcggtgc
ctcgtggtcacaagcgtttcccccacccctctgtcaccttctgcgactggtctcagagaa
gtacctggtgacatggtccaaccgccccatttgtccgtcgacgatgatggcaagaactat
gt-catctggagcgtcgagtccggcaagcccatccgttccttcgccaacctcgaaagctt
ctctggcccgccttcaagtggtctgccgacgacaactatgtcgctcgtctcaactaccag
actggtatctccgtctacgagctgccccgcatgaacctcctcgacaagacctcgatcaag
atcgagggcatcatggagttcgactgggccccgtcaagacgtacgagcagctcctc--ac
ctactggactcccgaaatcggcagcaaccccgccaaggtcgttatgagcatccccagcaa
ggaggttgtccgtcaactgcccctcttcagcgtttccgacgcaagcttcactggcagtcc
gacgccgcgtacctctgcgtcaaggtcgaccgtcactccaaatccaagaagtcccaggcc
acgacgctcgagatcttccgcatcaaggagaagggcgttcctgtcgaggtcgtcgagaca
ccgtcatcaacttcgcctgggagcccaagggtgaccgcttcgtcatcatcaccacggagc
cagcgccgtcgcccaagacctccgtctccttcttccccgaggcaacttcaagcacctgcg
caccctggacaagaaaaacagcaacgccatctactggtccccgcgcggccgcttcgtcgt
catcgccaccgtccataaccagcagagctccgacctcgacttctttgacctcgacttcga
gggcgagacctgacggctaacctgcagcttatgaacacgggcgaccattacggtgtcacc
gacattgagtgggacccctcaggacgcttcgtcgccacctgggcttctgtctggaagcac
atggagaacggataccacatctacgatttcaagggcgaggaggaggctgtcgagaagttc
aggcagttggcctggcgccctcgc-ccccccacgctgctctccaaagaggagcagaagca
gattcgc-aagaacctgcgcgagtacagccgcgtcttcgagcaagaggacggcgcctcgg
ctgacgaggtcgtcgagcgccgccgccagctcgct-gagtgggttgcgtggcgatcgagg
ccgaggcattgaggagattgttgaggaggtcctggaggagtctgag
>Colce1 1726 bp
attgacatctcaagtacgaggttcagctggaacaaggatagacaccttcgtgtcatcgat
ggcctccccgaagtagaagcccaagctggtcaagttcttgttgaagaagctgaacaagac
atttacatgcccatgagaaggaaagtcgctgcctttgtcgagtactc-tcccgaggctgc
cgccgccgttcgactcgaccaggtccccctcgacaaaaagcagtcaacaagctcaccgat
gtcgaccgctatccaggaggacgccctacattgaggagtttaccgagaaggagcacctga
gatcattcatgagggaccgaccagtttgccatgtaccgtggcgacaccgtcggcatcttc
tggaacaacgagaaggacgtcccgagaacatcgtcgaccggacagattcatccggtggtc
gccccagggaacctacctcacctcggtccacgcccagggtgttcagatttggggcggtgc
ctcgtggtcacaagcgtttcccccacccctttgtcagattctgcgactggtccccgagaa
gtacctggtgacatactcccctcgccccatctgtccgtcgacgacgatggcaagaactat
gt-catctggagcgtcgagtccggcaagcccatccgttccttcgccaacctcgaaagctt
ctctggcctgccttcaagtggtccgccgacgacaactacgtcgctcgtctcaactaccag
acgggtatctccatctacgagctgccccgcatgaacctcctcgacaagacctccgtcaag
attgagggcatcatggagtttgactgggccccatcaagacgtacgagcagctcctc--ac
ctactggactcctgaaatcggcagcaaccccgccaaggtcgtaatgagcatccccagcaa
ggagattgtccgtcaactgcccctgttcagcgtttccgacgcaagctccactggcagtcc
gacgcctcgtacctctgcgtcaaggtcgaccgtcactccaaatccaagaagtcccaggcc
acgacgctcgagatcttccgcatcaaggagaagggtgttcctgtcgaggtcgtcgagaca
ccgtcatcaacttcgcctgggagcccaagggtgaccgcttcgtcatcatcaccacggaac
ccgcgccgtcgcccaagacctcagtcgccttcttccccgaggcaacttcaagcacctgcg
caccctggacaagaagaacagcaacgccatctactggtccccgcgcggccgcttcgtcgt
catcgccaccgtccacaaccagcagagctccgacctcgacttcttcgacctcgacttcga
gggcgagacctgacggccaacctgcagctcatgaacaccggcgaccactacggcgtcacc
gacattgagtgggacccctcaggacgcttcgtcgccacctgggcctctgcctggaagcac
atggagaacggataccacatctacgacttcaagggcgaggaggaggccgtcgaaaagttc
aaccagtgggcctggcgcccgcgc-cccgcgacgctgctctccaaggaggagcagaagca
gatccgc-aagaacctgcgcgagtacagccgcgtcttcgagcaggaggacggcgcctccg
ccgacgaggtcgtcgagcgccgccgccagctcgcc-gagtgggttgcgtggcgatcgagg
ccgaagtattgaggagattgtcgaggaggtcctcgaggagtcggag
>Colch1 1726 bp
atcgacatctcaagtacgaggttcagttggagcaaggatagacaccttcgtgttatcgat
ggccttcccgaagtagaagcccaagctggttaagttcttgttgaagaagctgaacaagac
gtttacatgccgatgaaaaggaaagtcgctgcctttgtcgagtttac-tcccgaggctgc
tgccgttgtccgactcgacggtgttcctctcgacaagaagcagtgaacaagcttaccgat
attgaccgctatccaggaggacgcctcacattgaggagttcaccgagaaggagcacctga
gatccttcatgaaggaccgaccagttcgccatgtaccgtggtgacagcgtcggtgtcttc
tggaacaacgagaaggacgtcccgaacccatcgtcgacaggaccgattcattcgctggtc
gccccagggaacttacctcacctcagtccacgcccagggtgttcaaatctggggaggtgc
gtcgtggtcacaagcgattcccccaccccttcgtcacctttgtcgactggtccccgagaa
gtacctcgtcacctggtcggcgcgccccatttgtctgtcgacgacgatggcaagaactat
gt-tatctgggatatcgagaccggcaagccactgcgatctttcgccaacttggaaagctt
ctctggcccgccttcaagtggtccgccgatgacaagtacgtcgctcgtctcaactacggt
accggtatctctatctacgagcttccccgcatgaaccttctcgacaagacctccgtcaag
attgagggcatcatggagttcgactgggccccgtcaagaactacgagcagctcctc--tg
ctactggactccggaaattggcagcaaccccgccaaggtcgttatgagcatccctagcaa
ggaggtcgtccgtcaactgcctctcttcagcgtttccgacgcaagcttcactggcaatcc
gatgcctcctacctctgcgtcaaggtcgaccgtcactccaagtcaaagaagtcccaggcc
acaacgctcgagatcttccgcattaaggagaagggcgtccccgtcgaggtcgtcgagaca
ccgttatcaacttcgcctgggagcccaagggtgacaggtttgtcatcatcaccactgagc
ccgcgccgtcgcccaagacctccgtcgctttcttccccgaggtaacttcaagcacctccg
caccctggacaagaagaacagcaacgccatttactggtctcctcgtggacgcttcgttgt
aattgctaccgtccacaaccagcagagctccgacctcgactttttcgatctcgactttga
gggcgagacctcaccgcgaacctccagctcatgaacacgggcgaccactacggcgtcacc
gacattgagtgggacccctcaggccgcttcgtcgcgacctgggcctccgcttggaagcac
atggagaacggataccacatctacgacttcaagggtgaggaggagcccgtcgagaagttc
aagcagtgggcctggcgcccgcgc-cccgcgacgctgctcactaaggaagagcagaagca
gatccgc-aagaacctccgcgagtacagccgcgtcttcgagcaggaggacggcgcgtccg
cggacgaggtcgtcgagcgccgccgccagctcgcc-gagtggcacgcgtggcgatcgagg
aggaggtatcgaggagattgtggaggaagtactcgaggaatcggag
>Colco1 1726 bp
atcgacatctcaagtacgaggttcagctggagcagggatagacaccttcgtgtcatcgat
ggccttcccgaagtagaagcccaagctggtcaagttcttgctgaagaagctgaacaagac
atttacatgcccatgacaaggaaagtcgctgcctttgtcgagtactc-ccccaaagccgc
cgctgccgttcgactcgaccaggtccctctcgacaagaagcagtcaacaagctcaccgat
gtcgaccgctatccacgaggacgcctcacattgaggagttcaccgagaccgagcacctga
gatcattcatgaaggaccgaccagttcgccatgtaccgcggcgacaccgttggcgtcttc
tggaacaacgagaaggacgtcccgagaacgttgttgaccggacagattcatccgctggtc
accacagggaacctacctcacctcggtccacgcccagggtgttcagacttggggtggccc
gtcatggtcaaaagcgtttccctcacccctttgtcacctttgtcgactggtctccgagaa
gtacctggtgacatggtctgctcgccccatctgtctgtcgatgatgatggcaagaactac
gt-tatctggagtgtcgagtctggcaagcccattcgttccttcgccaacctggaaagctg
ctctggcccgctttcaagtggtccgccgatgacaagtacgtcgcgcgtctcaactaccag
accggtatctccgtctacgagctcccccgcatgaacctcctcgacaagacttccatcaag
atcgagggtatcatggagttcgactgggccccatcaagacatatgagcagcttctt--ac
ctactggacacccgaaattggcagcaaccccgccaaggttgttatgagcatccccagcaa
ggaggttgtccgtcaactgcccctcttcagcgtctctgacgcaagctccactggcaatcc
gatgcctcatacctctgcgtcaaggtcgatcgtcactccaagtccaagaagtcccaggcc
accactctcgagatcttccgcatcaaggagaagggcgttcccgtcgaggttgtcgagaca
cagtcattaactttgcctgggagcccaagggtgacagattcgtcatcatcacgacggaac
ccgtgccgtcccccaagacctccgtctccttcttccccgaggtaacttcaagcacctccg
caccctggagaagaagaacagcaacgccatctactggtccccccgcggtagattcgtcgt
tatcgccaccgtccacaaccagcagagctccgaccttgacttcttcgacctcgactttga
gggtgagacctgaccgccaacctccagctcatgaacactggcgaccactatggtgtcacc
gacattgagtgggacccctcaggacgtttcgtcgccacctgggcctccgcctggaagcac
atggaaaacggataccacatctacgacttcaagggtgaggaggagcccgtcgagaagttc
aagcagctcgcgtggcgccctcgc-cccccgacgctgctcaccaaggaggagcagaagca
gatccgc-aaaaacctgcgcgagtacagtcgcgtcttcgagcaggaggatggtgcctctg
ccgacgaggtcgtcgagcgccgtcgccagctcgcc-gagtgggttgcctggcgatcgagg
aggaggtattgaggagattgtggaggaggttctcgaggagacggag
>Colcu1 1726 bp
atcgacatctcaagtacgaggttcagctggagcagggatagacaccttcgtgtcatcgat
ggccttcccgaagtagaagcccaagctggtcaagttcttgctgaagaagctgaacaagac
atttacatgcccatgacaaggaaagtcgctgcctttgtcgagtactc-ccccaaagccgc
cgctgccgttcgactcgaccaggtccctctcgacaagaagcagtcaacaagctcaccgat
gtcgaccgctatccacgaggacgcctcacattgaggagttcaccgagaccgagcacctga
gatcattcatgaaggaccgaccagttcgccatgtaccgcggcgacaccgtcggcgtcttc
tggaacaacgagaaggacgtcccgagaacgttgttgaccggacagattcatccgctggtc
accacagggaacctacctcacctcggtccacgcccagggtgttcagacttggggtggccc
gtcatggtcaaaagcgtttccctcacccctttgtcacctttgtcgactggtctccgagaa
gtacctggtgacatggtctgctcgccccatctgtctgtcgatgatgatggcaagaactac
gt-tatctggagtgtcgagtctggcaagcccattcgttccttcgccaacctggaaagctg
ctctggcccgctttcaagtggtccgccgatgacaagtacgtcgcgcgtctcaactaccag
accggtatctccgtctacgagctcccccgcatgaacctcctcgacaagacttccatcaag
atcgagggtatcatggagttcgactgggccccatcaagacatatgagcagcttctt--ac
ctactggacacccgaaattggcagcaaccccgccaaggttgttatgagcatccccagcaa
ggaggttgtccgtcaactgcccctcttcagcgtctctgacgcaagctccactggcaatcc
gatgcctcatacctctgcgtcaaggtcgatcgtcactccaagtccaagaagtcccaggcc
accactctcgagatcttccgcatcaaggagaagggcgttcctgtcgaggttgtcgagaca
cagtcattaactttgcctgggagcctaagggtgacagattcgtcatcatcacgacggagc
ccgtgccgtcccccaagacctccgtctccttcttccccgaggtaacttcaagcacctccg
caccctggagaagaagaacagcaacgccatctactggtccccccgcggtagattcgtcgt
gatcgccaccgtccacaaccagcagagctccgaccttgacttcttcgacctcgactttga
gggtgagacctgaccgccaacctccagctcatgaacaccggcgaccactacggtgtcacc
gacattgagtgggacccctcaggacgtttcgtcgccacctgggcctccgcctggaagcac
atggaaaacggataccacatctacgacttcaagggtgaggaggagcccgtcgagaagttc
aagcagctcgcgtggcgccctcgc-cccccgacgctgctcaccaaggaggagcagaagca
gatccgc-aagaacctgcgcgagtacagtcgcgtcttcgagcaggaggatggcgcctctg
ccgacgaggtcgtcgagcgccgtcgccagctcgcc-gagtgggtcgcctggcgatcgagg
aggaggtattgaggagattgtggaggaggttctcgaggagacggag
>Coler1 1726 bp
attgatatttcaagtacgaggttcagctggaacaaggatagacacctttgtgtcatcgat
ggcctgcccgaagtagaagcccaagctggtcaagttcttgttgaagaagttgaacaagac
atttacatgcccatgagaaggaaagtcgctgcctttgtcgagtactc-tcccgaggctgc
cgccgccgttcgactcgaccaggttcctctcgacaagaagcagtcaacaagctcaccgac
atcgaccgctattcaggaggacgccctatatcgaggagtttaccgagaaggagcacctga
gatcattcatgaaggaccgatcagttcgtcatgtaccgtggcgacaccgtcggcgtcttc
tggaacaacgagaaggacgtcccgagaacatcgtcgaccggacagattcgtccggtggtc
gccccagggaacctacctcacctcggtccacgcccaaggtgttcagatttggggcggtgc
ctcgtggtcaaaggcgtttcccccacccctttgtcaacttctgtgactggtccccgagaa
gtacctggtgacatggtctcaacgccccatctgtctgtcgacgacgatggcaagaactat
gt-catctggagcgtcgagtccggcaagcccctccgttccttcgctaacctcgaaagctt
ctgtggcccgccttcaagtggtccgccgatgacaaatacgtcgcccgtctcaactatcag
actggtatctccgtgtacgagctgcctcgcatgaacctcctcgacaagacctcgatcaag
atcgagggcatcatggagttcgactgggccccgtcaagacgtacgagcagcttctc--ac
ctactggactcctgaaatcggtagcaaccccgccaaggtcgttatgagcatccccagcaa
agaggttgtccgtcaactgcccctcttcagcgtttccgacgcaagcttcactggcagtcc
gacgcctcgtacctctgcgtcaaggtcgaccgtcactccaaatccaagaagtcccaggcc
acaacgctggagatcttccgcatcaaggagaagggcgttcctgtcgaggtcgtcgagaca
ccgtcatcaacttcgcctgggagcccaagggcgaccgcttcgtcatcatcaccacagagc
ccacgccgtcgcccaagacttccgtctccttcttccccgaggtaacttcaagcacctgcg
caccctagacaagaagaacagcaacgccatctactggtccccgcgtggccgcttcgtcgt
catcgccaccgtccacaaccagcagagctccgatctcgacttcttcgacctcgacttcga
gggcgagacctgacggccaacctgcagctcatgaacaccggcgaccactacggcgtcacc
gacattgagtgggacccctcaggacgcttcgtcgccacctgggcctctgcctggaagcac
atggagaacggataccacatctatgacttcaagggcgaggaggagcccgtcgagaagttc
aagcaatgggcctggcgcccgcgc-ccccctacgctgctctccaaggaggagcagaagca
gatccgc-aagaacctgcgcgagtacagccgcgtcttcgagcaggaggacggcgcttccg
ccgacgaggtcgtcgagcgccgccgccagctcgcc-gagtgggttgcgtggcgatcgagg
ccgaggtattgaggagattgtcgaggaggtcctcgaggagtcggaa
>Colfa1 1726 bp
attgatatctcaagtacgaggttcagctggaacaaggatagacaccttcgtgtcatcgat
ggcctccccgaagtagaagcccaagctggtcaagttcctgttgaagaagttgaataagac
atttacatgcccatgagaaggaaagtcgctgcttttgtcgagtactc-tcccgaggccgc
cgccgccgttcgactcgaccaggtccccctcgacaagaagcagtcaacaagctcaccgac
atcgaccgctatccaggaggacgcccttcattgaggagtttaccgagcaggagcacctga
ggtcattcatgaaggaccgaccagttcgtcatgtaccgtgccgacaccgtcggcgtcttc
tggaacaatgagaaggacgtcccgagaacatcgtcgaccggacagattcgtccggtggtc
gccccagggaacctacctcacctcggtccacggccagggtgttcagatttggggtggtgc
ctcgtggtcacaggcgatttcctcaccccggtgtcgacttctgcgactggtccccgagaa
gtacttggtgacgtggtctcgacgccccatctgtccgtcgacgacgatggcaagaactat
gt-catctggagcgtcgagtccggcaagcccatccgttccttcgccaatctcgaaagctt
ctctggcccgccttcaagtggtccgccgacgacaactacgtcgcccgtctcaactaccag
acgggcatctccgtctacgagctgccccgcatgaacctcctcgacaagacctcaatcaag
atcgagggcatcatggagttcgactgggccccgtcaagacgtacgaacagctcctc--ac
ctactggactcctgaaatcggcagcaaccccgccaaggtcgttatgagcatccccagcaa
ggaggttgtccgtcaactgcccctcttcagcgtctccgacgcaagctccactggcagtcc
gacgcctcgtacctctgcgtcaaggtcgaccgtcactccaaatccaagaagtcccaggcc
acgacgctcgagatcttccgcatcaaggagaagggcgttcccgtcgaggtcgtcgagaca
ccgtcatcaacttcgcctgggagcccaagggcgaccgcttcgtcatcatcacgacggagc
ccatgccgtcacccaagacctccgtctcgttcttccccgaggcaacttcaagcaccttcg
caccctggacaagaagaacagcaacgccatttactggtccccgcgcggccgcttcgtcgt
catcgccaccgtccacaaccagcagagctccgacctcgacttcttcgacctcgacttcga
gggcgagacctgacagccaacctgcagctcatgaacaccggcgaccactacggcgtcacc
gacattgagtgggatccctcaggacgcttcgtcaccacctgggcctccgtctggaagcac
atggagaacggataccacatctacgacttcaagggcgaggaggaggccgtcgagaagttc
aagcagtgggcctggcgcccgcgc-ccccctacgctgctctccaaggaggagcagaagca
gatccgc-aagaacctgcgcgagtacagccgcgtcttcgagcaggaggacggtgcctccg
ccgacgaggtcgtcgagcgccgccgccagcttgcc-gagtgggttgcgtggcgatcgagg
ccgaggtattgaggagattgtcgaggaggtcctcgaggagtcggag
>Colfi1 1726 bp
atcgacatctcaagtacgaggttcagctggagcagggatagacaccttcgtgtcatcgat
ggccttcccgaagtagaagcccaagctagtcaagttcttgctgaagaagctgaacaagac
atttacatgcccatgacaaggaaagtcgctgcctttgtcgagtactc-ccccaaggccgc
cgctgccgttcgactcgaccaggtccctctcgataagaagcagtcaacaagctcaccgat
gtcgaccgctatccacgaggacgcctcacatcgaggagttcaccgagaccgagcacctga
gatcattcatgaaggaccgaccagttcgccatgtaccgcggcgacaccgtcggggtcttc
tggaacaacgagaaggacgtcccgagaacgtcgttgaccggacagattcatccggtggtc
accacagggaacctacctcacctcggtccacgctcagggtgttcagacttggggtggccc
gtcatggtcaaaagcgtttcccccaccccttcgtcacctttgtcgactggtctccgagaa
gtacctggtaacatggtctgctcgccccatctgtctgtcgatgatgatggtaagaactac
gt-tatctggagtgtcgagtctggcaagcccatccgttccttcgccaacctggaaagctg
ctctggcccgctttcaagtggtccgccgatgacaagtacgtcgcgcgtctcaactaccag
accggtatctccgtctacgagctcccccgcatgaacctcctcgacaagacttccatcaag
atcgagggtatcatggagttcgactgggccccatcaagacatacgagcaacttctt--ac
ctactggacacccgaaattggcagcaaccccgccaaggtcgttatgagcatccccagcaa
ggaggttgttcgtcaactgcccctcttcagcgtctctgacgcaagctccactggcaatcc
gatgcctcatacctctgcgtcaaggtcgaccgtcactccaagtccaagaagtcccaggct
accacgctcgagatcttccgcatcaaggagaagggcgttcccgtcgaggttgtcgagaca
ccgtcattaactttgcctgggagcccaagggtgacagattcgtcattatcacgacggagc
ccgtgccgtcccccaagacctccgtctccttcttccctgaggtaactttaagcatctccg
caccctggagaagaagaacagcaacgccatctactggtcccctcgcggtagattcgtcgt
tatcgccaccgtccacaaccagcagagctccgaccttgacttcttcgacctcgactttga
gggcgagacctgaccgccaacctccagcttatgaacactggcgaccactacggtgtcacc
gacattgagtgggacccctcaggacgtttcgtcgccacctgggcctccgcctggaagcac
atggaaaacggataccacatctacgacttcaagggtgaggaggagcccatcgagaagttc
aagcagctcgcgtggcgcccccgc-cccccgacactgctcaccaaggaggagcagaagca
gatccgc-aagaacctgcgcgagtacagccgcgtcttcgagcaggaggatggtgcctctg
ccgacgaggtcgtcgagcgccgtcgccagctcgcc-gagtgggtcgcctggcgatcgagg
aggaggtattgaggagattgtggaggaggttctcgaggagacggag
>Colgo1 1726 bp
atcgacatctcaagtacgaggttcagctggagcaaggatagacaccttcgtgtcatcgat
ggccttcccgaagtagaagcccaagctggtcaagttcttgctgaagaagctgaacaagac
atttacatgcccatgagaaggaaagtcgctgcctttgtcgagtattc-ccccaaggctgc
cgctgccgttcgactcgaccaggtccctctcgacaagaagcagtcaacaagctcaccgat
gtcgaccgctatccacgaggacgcctcacattgaggagttcaccgagaccgaacacctga
gatcattcatgaaggaccgaccagttcgccatgtaccgtggcgataccgtcggcgtcttc
tggaacaacgagaaggacatccagagaacatcgttgaccggacagattcatccggtggtc
accacagggaacctacctcacctcggttcacgctcagggtgttcagacttggggcggccc
ctcgtggtcaaaagcgtttcccccaccccttcgtcacctttgtcgactggtctccgagaa
gtacctggtaacatggtctgcccgccccatctgtctgtcgatgatgatggcaagaactac
gt-catctggagcgtcgagtctggcaagcctatccgttccttcgccaacctggaaagctc
ctctggcccgccttcaagtggtccgctgatgacaagtacgtcgcgcgtctcaactaccag
accggtatctctgtctacgagcttcctcgcatgaacctcctcgacaagacttccatcaag
atcgagggtatcatggagttcgactgggccccatcaagacgtacgagcagcttctt--ac
ctactggacacccgaaatcggcagcaaccccgccaaggtcgttatgagcatccccagcaa
ggaggttgtccgtcaactgcccctcttcagcgtctcggacgcaagctccactggcaatcc
gatgcctcatacctctgcgtcaaggtcgaccgtcactccaagtccaagaagtcccaggct
accactctcgagatcttccgcatcaaggagaagggcgttcccgttgaggttgtcgagaca
cagtcattaactttgcctgggagcccaagggtgacagattcgtcattatcacgactgagc
ccgtgccgtccccaaagacctccgttgccttcttccccgaggtaacttcaagcacctccg
caccctggagaagaagaacagcaacgccatctactggtccccccgcggtagattcgtcgt
catcgccaccgtccacaaccagcagagctccgaccttgacttcttcgacctcgactttga
gggcgagacctgacggccaaccttcagctcatgaacacgggcgaccactacggcgtcacc
gacattgagtgggacccctcaggacgcttcgtcgccacctgggcctccgcctggaagcac
atggaaaacggataccacatctacgacttcaagggtgaggaggagcccgtcgagaagttc
aagcagcttgcgtggcgcccccgc-cccccgacactgctcaccaaggaggagcagaagca
gattcgc-aagaacctccgcgagtacagccgcgtcttcgagcaggaggacggtgcctccg
ccgacgaggtcgtcgagcgccgccgccagctcgcc-gagtgggtcgcctggcgatcgagg
aggaggtattgaggagattgtcgaggaagttctcgaggagacggag
>Colgr1 1726 bp
attgatatctcaagtacgaggttcagctggaacaaggatagacaccttcgtgttatcgat
ggcctccccgaagtagaagcccaagctggtcaagttcttgttgaagaagttgaacaagac
atttacatgcccatgagaaggaaagtcgctgcctttgtcgagtactc-tcccgaggctgc
tgccgctgttcgactcgaccaggtccctctcgacaagaagcagttaacaagctcaccgat
atcgaccgctatccaggaggacgccctacattgaggagttcaccgagaaggagcacctga
gatcattcatgaaggaccgaccagttcgtcatgtaccgtggcgacaccgtcggcgtcttc
tggaacaacgagaaggacgtcccgagaacatcgttgaccggacagattcgtccggtggtc
tccccagggaacctacctcacctcggtccacgcccaaggtgttcagatttggggcggtgc
ctcatggtcacagacgtttcccccacccctttgtcaccttctgcgactggtccccgagaa
gtacctggtgacatggtctaaccgccccatctgtccgtcgacgacgatggcaagaactat
gt-catctggagcgtcgagtccggcaagcccatccgttccttcgccaacctcgaaagctt
ctctggcccgccttcaagtggtccgccgacgacaactacgtcgctcgcctcaactatcag
actggtatctccgtctacgagctgccccgcatgaacctcctcgacaagacctcaatcaag
atcgagggcatcatggagttcgactgggccccgtcaagacgtacgagcagctcctc--ac
ctactggactcccgagatcggcagcaaccccgccaaggtcgttatgagcatccccagcaa
ggaggttgtccgtcaactgcccctcttcagcgtttccgacgcaagctccactggcagtcc
gacgccgcgtacctttgcgtcaaggtcgaccgtcactccaaatccaagaagtcccaggcc
acgacgctcgagatcttccgcatcaaggagaagggcgttcccgtcgaggtcgtcgagaca
cagtcatcaacttcgcctgggagcccaagggcgaccgcttcgtcatcatcacgacggagc
ccgcgccgtcgcccaagacctctgtcgccttcttccccgaggcaacttcaagcatctgcg
caccctggacaagaagaacagcaacgccatctactggtccccgcgcggccgcttcgtcgt
catcgccaccgtccacaaccagcagagctccgacctcgacttcttcgacctcgacttcga
gggtgagacctgacggccaacctgcagctcatgaacacgggcgaccactacggcgttacc
gacattgagtgggacccctcaggacgattcgtcgccacctgggcctccgcttggaagcac
atggagaatggataccacatctacgacttcaagggcgaggaggaggctgtcgagaagttc
aagcagtgggcctggcgcccgcgt-ccccccacgctgctctccaaggaggagcagaagca
gatccgc-aagaacctgcgcgagtacagccgcgtcttcgagcaggaggacggtgcctcgg
ccgacgaggtcgtcgagcgccgccgccagcttgcc-gagtgggtcgcgtggcgatcgagg
ccgaggcattgaggagattgtcgaggaggtcctcgaggagtcggaa
>Colhig2 1726 bp
atcgacatctcaagtacgaggttcagttggagcagggatagacaccttcgtgtcatcgat
ggcctccccgaagtagaagcccaagctggtcaagttcttgttgaagaagctgaacaagac
atctacatgcccatgagaaggaaagtcgctgcctttgtcgagtactc-ccccgaggctgc
cgccgccgttcgcctcgaccaggtccccctcgacaagaagcagtcaacaagctcaccgat
gtcgaccgctattcaggaggacgccgtacattgaggagttcaccgagaaggagcacctca
ggtcattcatgaaggaccgaccagttcgccatgtaccgtggcgacaccgtcggcgtcttc
tggaacaacgagaaggacgtcccgagaacattgtcgaccggacagattcatccggtggtc
gcccgagggcacctatctcacctcggttcacgcccaaggtgttcagatttggggcggcgc
ctcgtggtcacaagcgtttcccccaccccttcgttaccttctgcgactggtccccgagaa
gtacctggtgacatggtctgcccgccccatctgtctgtcgacgacgacggcaagaactat
gt-tatctggagcgtcgagtccggcaagcccatccgttccttcgctaacctcgaaagctg
ctctggcccgccttcaagtggtccgccgacgacaactacgtcgcccgcctcaactaccag
accggcatctccgtctacgagctgccccgcatgaacctcctcgacaagacctccatcaag
attgaggggatcatggagtttgactgggccccatcaagacgtatgagcagctcctc--ac
ctactggactccggaaatcggcagcaaccctgccaaggtcgttatgagcatccccagcaa
ggaggttgtccgtcagctgcccctgttcagcgtctccgacgcaagctgcactggcagtcc
gacgcgtcgtacctctgcgtcaaggtcgaccgacactccaagtccaagaagtcccaggcc
acgacgctcgagatcttccgcatcaaggagaagggcgtccccgtcgaggtcgtcgagaca
ccgtcatcaacttcgcctgggagcccaagggcgaccgcttcgtcatcatcacgaccgagc
ccgcgctgtcgcccaagacctctgtctccttcttccccgaggcaacttcaaacacctccg
cactctggacaagaagaacagtaacgccatctactggtccccgcgcggtcgtttcgtcgt
catcgccaccgtccacaaccagcagagctctgacctcgacttctttgacctcgacttcga
gggcgagacctgacagccaacctgcagcttatgaacacgggcgatcactacggcgtcacc
gacatcgagtgggacccctcaggacgtttcgtcgccacctgggcttctgcctggaagcac
atggagaacggataccacatctacgactttaagggcgaggaggagcctgtcgaaaagttc
aagcagttggcctggcgcccgcgc-cccccgacgctgctcaccaaggaggagcagaagca
gatccgc-aagaacctgcgcgagtacagccgcgtcttcgagcaggaggacggcgcgtccg
ccgacgaggtcgtcgagcgccgccgccagctcgag-gagtgggtcgcctggcgatcgagg
ccgaggtattgaggagattgtggaggaggtactcgaggagacggag
>Colin1 1726 bp
atcgacatctcaaatacgaagttcagctggagcaagggtagacaccttcgtgtcatcgat
ggcctccccgaagtagaagcccaagctggtcaagttcttgttgaagaagttgaacaagac
atttacatgcccatgagaaggaaagtcgctgcctttgtcgagtattc-tcccaaggctgc
cgctgctgttcgactcgaccaggtccctctcgacaagaagcagtcaacaagctcaccgat
gtcgaccgctatccaagaggacgccctacattgaggagttcaccgagaaggagcacctga
gatcattcatgaaggaccgaccagtttgccatgtaccgtggcgacaccgtcggcgtcttc
tggaacaacgagaaagacgtcccgagaacatcgtcgaccggacagattcatccggtggtc
gccgcagggaacctacctcacctcggtccacgctcagggtgttcagatttggggcggtgc
ctcgtggtcacaagcgtttcccccaccccttcgtcaccttctgcgactggtccccgagaa
gtacttggtgacatggtctgctcgtcccatctgtccgtcgacgacgatggcaagaactat
gt-catctggagcgtcgagtccggcaagcctatccgttccttcgccaaccttgaaagctg
ctctggcccgccttcaagtggtccgccgacgacaactacgtcgctcgtctcaactaccag
accggtatctccgtctacgagctgccccgcatgaacctcctcgacaagacctccatcaag
atcgagggcatcatggagttcgactgggccccatcaagacgtacgagcagctcctc--ac
ctactggactcctgaaatcggcagcaaccccgccaaggtcgttatgagcatccccagcaa
ggaggttgtccgtcaactgcccctgttcagcgtctccgacgcaagcttcactggcagtcc
gacgcctcgtacctctgcgtcaaggtcgaccgccactccaagtccaagaagtcccaggcc
acgacgctcgagatcttccgcatcaaggagaagggcgtccccgttgaggtcgtcgagaca
ccgttatcaacttcgcctgggagcccaagggcgaccgcttcgtcatcattacgaccgagc
ccgcgccgtcgcccaagacctccgtctccttcttccccgaggtaacttcaagcatctccg
caccctggacaagaagaacagcaacgccatctactggtccccgcgcggccgcttcgtcgt
catcgccaccgtccacaaccagcagagctccgacctcgacttcttcgacctcgacttcga
gggcgagacctgacggccaacctgcagctcatgaacacgggcgaccactacggcgttacc
gacattgagtgggacccctcaggacgtttcgtcgccacctgggcctccgcctggaagcac
atggagaacggataccacatctacgacttcaagggcgaggaggagcctgtcgaaaagttc
aagcagtgggcctggcgcccgcgc-ccccctacgctgctctccaaggaggagcagaagca
gatccgc-aagaacctgcgcgagtacagccgcgtcttcgagcaggaggacggcgcctccg
ccgacgaggtcgtcgagcgccgccgccagctcgcc-gagtgggttgcctggcgatcgagg
ccgaggtattgaggagattgtcgaggaggtcctcgaggagacggag
>Collu1 1726 bp
atcgacatctcaagtacgaggttcagctggagcagggatagacaccttcgtgtcatcgat
ggccttcccgaagtagaagcccaagctggtcaagttcttgctgaagaagctgaacaagac
atttacatgcccatgacaaggaaagtcgctgcctttgtcgagtactc-ccccaaagccgc
cgctgccgttcgactcgaccaggtccctctcgacaagaagcagtcaacaagctcaccgat
gtcgaccgctatccacgaggacgcctcacattgaggagttcaccgagaccgagcacctga
gatcattcatgaaggaccgaccagttcgccatgtaccgcggcgacaccgttggcgtcttc
tggaacaacgagaaggacgtcccgagaacgttgttgaccggacagattcatccgctggtc
accacagggaacctacctcacctcggtccacgcccagggtgttcagacttggggtggccc
gtcatggtcaaaagcgtttccctcacccctttgtcacctttgtcgactggtctccgagaa
gtacctggtgacatggtctgctcgccccatctgtctgtcgatgatgatggcaagaactac
gt-tatctggagtgtcgagtctggcaagcccattcgttccttcgccaacctggaaagctg
ctctggcccgctttcaagtggtccgccgatgacaagtacgtcgcgcgtctcaactaccag
accggtatctccgtctacgagctcccccgcatgaacctcctcgacaagacttccatcaag
atcgagggtatcatggagttcgactgggccccatcaagacatatgagcagcttctt--ac
ctactggacacccgaaattggcagcaaccccgccaaggttgttatgagcatccccagcaa
ggaggttgtccgtcaactgcccctcttcagcgtctctgacgcaagctccactggcaatcc
gatgcctcatacctctgcgtcaaggtcgatcgtcactccaagtccaagaagtcccaggcc
accactctcgagatcttccgcatcaaggagaagggcgttcccgtcgaggttgtcgagaca
cagtcattaactttgcctgggagcccaagggtgacagattcgtcatcatcacgacggagc
ccgtgccgtcccccaagacctccgtctccttcttccccgaggtaacttcaagcacctccg
caccctggagaagaagaacagcaatgccatctactggtccccccgcggtagattcgtcgt
tatcgccaccgtccacaaccagcagagctccgaccttgacttcttcgacctcgactttga
gggtgagacctgaccgccaacatccagctcatgaacactggtgaccactacggtgtcacc
gacattgagtgggacccctcaggacgtttcgtcgccacctgggcctccgcctggaagcac
atggaaaacggataccacatctacgacttcaagggtgaggaggagcccgtcgagaagttc
aagcagctcgcgtggcgccctcgc-cccccgacgctgctcaccaaggaggagcagaagca
gatccgc-aagaacctgcgcgagtacagtcgcgtcttcgagcaggaagatggtgcctctg
ccgacgaggtcgtcgagcgccgtcgccagctcgcc-gagtgggtcgcctggcgatcgagg
aggaggtattgaggagattgtggaggaggttctcgaggagacggag
>Collup1 1726 bp
atcgacatctcaagtacgaggttcagctggagcagggatagacaccttcgtgtcatcgat
ggccttcccgaagtagaagcccaagctggtcaagttcttgctgaagaagctgaacaagac
atttacatgcccatgacaaggaaagtcgctgcctttgtcgagtactc-ccccaaagccgc
cgctgccgttcgactcgaccaggtccctctcgacaagaagcagtcaacaagctcaccgat
gtcgaccgctatccacgaggacgcctcacattgaggagttcaccgagaccgagcacctga
gatcattcatgaaggaccgaccagttcgccatgtaccgcggcgacaccgttggcgtcttc
tggaacaacgagaaggacgtcccgagaacgttgttgaccggacagattcatccgctggtc
accacagggaacctacctcacctcggtccacgcccagggtgttcagacttggggtggccc
gtcatggtcaaaagcgtttccctcacccctttgtcacctttgtcgactggtctccgagaa
gtacctggtgacatggtctgctcgccccatctgtctgtcgatgatgatggcaagaactac
gt-tatctggagtgtcgagtctggcaagcccattcgttccttcgccaacctggaaagctg
ctctggcccgctttcaagtggtccgccgatgacaagtacgtcgcgcgtctcaactaccag
accggtatctccgtctacgagctcccccgcatgaacctcctcgacaagacttccatcaag
atcgagggtatcatggagttcgactgggccccatcaagacatatgagcagcttctt--ac
ctactggacacccgaaattggcagcaaccccgccaaggttgttatgagcatccccagcaa
ggaggttgtccgtcaactgcccctcttcagcgtctctgacgcaagctccactggcaatcc
gatgcctcatacctctgcgtcaaggtcgatcgtcactccaagtccaagaagtcccaggcc
accactctcgagatcttccgcatcaaggagaagggcgttcccgtcgaggttgtcgagaca
cagtcattaactttgcctgggagcccaagggtgacagattcgtcatcatcacgacggagc
ccgtgccgtcccccaagacctccgtctccttcttccccgaggtaacttcaagcacctccg
caccctggagaagaagaacagcaatgccatctactggtccccccgcggtagattcgtcgt
tatcgccaccgtccacaaccagcagagctccgaccttgacttcttcgacctcgactttga
gggtgagacctgaccgccaacatccagctcatgaacactggtgaccactacggtgtcacc
gacattgagtgggacccctcaggacgtttcgtcgccacctgggcctccgcctggaagcac
atggaaaacggataccacatctacgacttcaagggtgaggaggagcccgtcgagaagttc
aagcagctcgcgtggcgccctcgc-cccccgacgctgctcaccaaggaggagcagaagca
gatccgc-aagaacctgcgcgagtacagtcgcgtcttcgagcaggaggatggtgcctctg
ccgacgaggtcgtcgagcgccgtcgccagctcgcc-gagtgggtcgcctggcgatcgagg
aggaggtattgaggagattgtggaggaggttctcgaggagacggag
>Colme1 1726 bp
atcgacatctcaagtacgaggttcagctggagcagggatagacaccttcgtgtcatcgat
ggccttcccgaagtagaagcccaagctggtcaagttcttgctgaagaagcttaacaagac
atttacatgcccatgacaaggaaagtcgctgcctttgtcgagtactc-ccccaaagccgc
cgctgccgttcgactcgaccaggtccctctcgacaagaagcagtcaacaagctcaccgat
gtcgaccgctatccacgaggacgcctcacattgaggagttcaccgagaccgagcacctga
gatcattcatgaaggaccgaccagttcgccatgtaccgcggcgacaccgttggcgtcttc
tggaacaacgagaaggacgtcccgagaacgttgttgaccggacagattcatccgctggtc
accacagggaacctacctcacctcggtccacgcccagggtgttcagacttggggtggccc
gtcatggtcaaaagcgtttccctcacccctttgtcacctttgtcgactggtctccgagaa
gtacctggtgacatggtctgctcgccccatctgtctgtcgatgatgatggcaagaactac
gt-tatctggagtgtcgagtctggcaagcccattcgttccttcgccaacctggaaagctg
ctctggcccgctttcaagtggtccgccgatgacaagtacgtcgcgcgtctcaactaccag
accggtatctccgtctacgagctcccccgcatgaacctcctcgacaagacttccatcaag
atcgagggtatcatggagttcgactgggccccatcaagacatatgagcagcttctt--ac
ctactggacacccgaaattggcagcaaccccgccaaggttgttatgagcatccccagcaa
ggaggttgtccgtcaactgcccctcttcagcgtctctgacgcaagctccactggcaatcc
gatgcctcatacctctgcgtcaaggtcgatcgtcactccaagtccaagaagtcccaggcc
accactctcgagatcttccgcatcaaggagaagggcgttcccgtcgaggttgtcgagaca
cagtcattaactttgcctgggagcccaagggtgacagattcgtcatcatcacgacggagc
ccgtgccgtcccccaagacctccgtctccttcttccccgaggtaacttcaagcacctccg
caccctggagaagaagaacagcaacgccatctactggtccccccgcggtagattcgtcgt
tatcgccaccgtccacaaccagcagagctccgaccttgacttcttcgacctcgactttga
gggtgagacctgaccgccaatctccagctcatgaacaccggcgaccactacggtgtcacc
gacattgagtgggacccctcaggacgtttcgtcgccacctgggcctccgcctggaagcac
atggaaaacggataccacatctacgacttcaagggtgaggaggagcccgtcgagaagttc
aagcagctcgcgtggcgccctcgc-cccccgacgctgctcaccaaggaggagcagaagca
gatccgc-aagaacctgcgcgagtacagtcgcgtcttcgagcaggaggatggcgcctctg
ccgacgaggtcgtcgagcgccgtcgccagctcgcc-gagtgggtcgcctggcgatcgagg
aggaggtattgaggagattgtggaggaggttctcgaggagacggag
>Colna1 1726 bp
attgatatctcaagtacgaggttcagctggaacaaggatagacaccttcgtgttattgat
ggcctccccgaagtagaagcccaagctagtcaagttcttgttgaagaagttgaacaagac
atttacatgcccatgagaaggaaagtcgctgcctttgtcgagtactc-ccccgaggctgc
cgccgccgttcgactcgaccaggtccctctcgacaagaagcagtcaacaagctcaccgac
atcgaccgctatccaggaggacgccctacattgaggagtttaccgagaaggagcacctga
gatcattcatgaaggatcgaccagttcgtcatgtaccgtggcgacaccgtcggcgtcttc
tggaacaacgagaaggacgtcccgagaacatcgtcgaccggacagattcgtccggtggtc
gccccagggaacctacctcacctcggtccacgcccaaggtgttcagatttggggcggtgc
ctcgtggtcacaggcgtttcccccatccctttgtcaccttctgcgactggtccccgagaa
gtacctggtgacatggtctaaccgccccatctgtccgtcgacgacgatggcaagaactat
gt-catctggagcgtcgagtccggcaagcccatccgttccttcgccaacctcgaaagctt
ctctggcccgccttcaagtggtccgccgacggcaactacgtcgctcgtctcaactatcag
actggtatctccgtctacgagctgccccgcatgaacctcctcgacaagacctcgatcaag
atcgagggtatcatggagttcgactgggccccgtcaagacgtacgagcagctcctc--ac
ctactggactcctgaaatcggcagcaatcccgccaaggtcgttatgagcatccccagcaa
ggaggttgttcgtcaactgcccctcttcagcgtctccgacgcaagcttcactggcagtcc
gacgccgcgtacctttgcgtcaaggtcgaccgtcactccaaatccaagaagtcccaggcc
acgacgctcgagatcttccgcatcaaggagaagggcgttcctgtcgaggtcgtcgagaca
ccgtcatcaatttcgcctgggagcccaagggcgaccgcttcgtcatcatcacgacggagc
ccgcgccgtcgcccaagacctccgtcgcctttttccccgaggtaacttcaagcatctgcg
caccctggacaagaagaacagcaacgccatctactggtccccgcgcggccgcttcgtcgt
catcgccaccgtccacaaccagcagagctccgacctcgacttcttcgacctcgacttcga
gggtgagacttgacggccaacctgcagctcatgaacacgggcgaccactacggcgtcacc
gacattgagtgggacccctcaggacgcttcgtcgccacctgggcctccgcctggaagcac
atggagaacggataccacatctacgacttcaagggcgaggaggaggccgtcgagaagttc
aagcagtgggcctggcgcccgcgc-ccccccacgttgctctccaaggaggagcagaagca
gatccgc-aagaacctgcgcgagtacagccgcgtcttcgagcaagaggatggcgcctcgg
ccgacgaggtcgtcgagcgccgccgccagcttgcc-gagtgggtcgcgtggcgatcgagg
ccgaggcattgaggagattgtcgaggaggtcctcgaggagtcggaa
>Color1 1726 bp
atcgacatctcaagtacgaggttcagctggagcagggatagacaccttcgtgttattgat
ggcctccccgaagtagaagcccaagctggtcaagttcttgctgaagaagctgaacaagac
atttacatgcccatgacaaggaaagtcgttgcctttgtcgagtactc-tcccaaggctgc
cgctgccgttcgactcgaccaggtccccctcgacaagaagcagtcaacaagctcaccgat
atcgaccgctatccacgaggacgcctcaaattgaggagttcacagagacggagcatctga
gatcattcatgaaggaccgaccagttcgcaatgtaccgtggcgacactgtcggcgtcttc
tggaacaacgagaaggatatcccgagaacgttgttgaccggacagattcatccggtggtc
gccgcaaggaacctacctcacctcggtccacgcccagggtgttcagacttggggcggtcc
gtcgtggtcacaagcgtttcccccaccccttcgtcaccttcgtcgattggtccccgagaa
gtacctggtaacatggtctgcccgccccatctgtctgttgacgatgatggcaagaactat
gt-tatctggagtgtcgagtccggcaagcccatccgttcctttgccaacctggaaagctt
ctctggcccgccttcaagtggtctgctgatgacaattacgtcgcgcgtctcaactaccag
accggtatctctgtgtacgagctcccccgcatgaacctcctcgacaagacctctatcaag
atcgagggcatcatggagttcgactgggccccgttaagacgtacgagcaacttctt--ac
ctactggacacccgaaatcggcagcaaccccgccaaagtcgttatgagcatccccagcaa
ggaggttgttcgtcaactgcccctcttcagcgtctcggacgcaagctccactggcaatcc
gatgcctcatacctctgcgtcaaggtcgatcgtcattccaagtccaagaagtctcaggcc
acgactctcgagatcttccgcattaaggagaagggcgtccctgtcgaggtcgtcgagaca
ccgtaatcaacttcgcctgggagcccaagggcgacaggttcgtcattatcacgactgagc
ccgcgccgtcccccaagacgtccgtcgccttcttccccgaggcaacttcaagcacctccg
caccctggagaagaagaatagcaacgccatctactggtccccgcgcggcagattcgtcgt
catcgccaccgtccacaaccagcagagctccgacctcgacttcttcgacctcgactttga
gggcgagatctgaccgccaaccttcagctcatgaacacgggcgaccactacggcgttact
gacattgagtgggacccctcaggacgtttcgtcgccacctgggcctctgcatggaagcac
atggaaaacggataccacatctacgacttcaagggcgaagaggagcctatcgagaagttc
aagcagctcgcgtggcgcccgcgc-cccgcgacgctgctcagcaaggaggagcaaaagca
gatccgc-aagaacctgcgcgagtacagccgcgtctttgagcaggaggacggcgcctccg
ccgacgaggtcgtcgagcgccgccgccagctcgcc-gagtgggtcgcttggcgatcgaag
aggaggtattgaggagattgtggaggaggtgctcgaggagacggag
>Colorb1 1726 bp
atcgacatctcaagtacgaggttcagctcgagcatggatagacaccttcgtgttgtcgac
ggtcttcccgaggttgaagcccaagcttgtcaagttcttgttgaagaagctcaacaggac
atttacatgcctgtgacaaggcaagacgttgccttcgtcgagtactc-ccccgaagctgc
tgccgctgttcgcctggaccaggttcctctcgacaagaagcagtcaacaagcttaccgac
atcgaccgctatccaggaggaccccccacctcgacgagttcgccgagaaggagcacctga
gatcattcatgaaggaccgaccagttcgtcctttaccgtggcgagaacgtcggcgtcttc
tggaacaacgaaaaggaccacccgaaaacatcgtcgaccggacagattcgtccgctggtc
gcccaagggcacctacctcacctctgtccacggccagggtgttcagacctggggcggtgg
ctcgtggtcaccagcgcttcgcccacccccgcgttcagtttgtcgactggtccccgaaaa
gtacatggtcaccttctccgagcaacccatctctccatcgacgaggatggcaagaactac
at-tatctgggatatcgagtccggaaagcccctccgttctttcgccagcgttgaaagctt
ctctggcccgctttcaagtggtcgtccgacgacaagtacgtcgctcgtctcaactaccag
accggcatttccatctacgagcttccccgcatgaacctcctcgacaagacctcgatcaag
attgagggcgtgatggatttcgactgggccccatcaaaacgtacgagcagctcctc--ag
ctactggacacccgaaatcggcagcaaccccgcaaaggtcgttatgagcatccccagcaa
ggaggttatccgacaactgcctctcttcagtgtctccgacgcaagctgcactggcagtcc
gaggccgagtacctctgcgttaaggtcgaccgtcactccaagtccaagaagtcccaggcc
acgacgcttgagatcttccgcatcaaggagaagggtgtacctgtcgaggtcgtcgagaca
ccgtcatcaacttcgcttgggagcccaagggcaacaggttcgtcatcatcaccaccgagc
ccgtgccgtcccccaagacctccgtcgccttcttccctgaggtaactttaagcacctccg
cactctcgacaagaagaacagcaacgccatctactggtcgcctcgtggtcgtttcgtcgt
tgtggctaccatcggtaaccctcagagctcggacctcgacttctacgacctcgacttcga
gggcgagaccttacggccaacctgcagcttgtgaacaccggagaccactacgctgtcacc
gacgtcgagtgggatccttcaggtcgttttgtcgcgacctgggcatctttctggagaaga
ccggaaactggataccacgtttacgacttcaagggagaggaagagtccgccgagcagttc
aagcagctggcgtggcgcccccgc-cctgccactctgctcaccaaggaggagcagaagca
gatccgc-aagaacctgcgcgagtacagccgcgtcttcgagcaggaggatggcgcctccg
ccgacgaggtcgtcgagcgtcgtcgccagctcgcc-gagtggcacgcctggcgatcgagg
aggaggtatcgaggagattgtcgaggaggtgctggaggagtcggag
>Colpa1 1726 bp
atcgacatctcaagtacgaggttcagctggagcagggatagacaccttcgtgtcatcgat
ggccttcccgaagtagaagcccaagctggtcaagttcttgctgaagaagctgaacaagac
atttacatgcccatgacaaggaaagtcgctgcctttgtcgagtactc-ccccaaagccgc
cgctgccgttcgactcgaccaggtccctctcgacaagaagcagtcaacaagctcaccgat
gtcgaccgctatccacgaggacgcctcacattgaggagttcaccgagaccgagcacctga
gatcattcatgaaggaccgaccagttcgccatgtaccgcggcgacaccgttggcgtcttc
tggaacaacgagaaggacgtcccgagaacgttgttgaccggacagattcatccgctggtc
accacagggaacctacctcacctcggtccacgcccagggtgttcagacttggggtggccc
gtcatggtcaaaagcgtttccctcacccctttgtcacctttgtcgactggtctccgagaa
gtacctggtgacatggtctgctcgccccatctgtctgtcgatgatgatggcaagaactac
gt-tatctggagtgtcgagtctggcaagcccattcgttccttcgccaacctggaaagctg
ctctggcccgctttcaagtggtccgccgatgacaagtacgtcgcgcgtctcaactaccag
accggtatctccgtctacgagctcccccgcatgaacctcctcgacaagacttccatcaag
atcgagggtatcatggagttcgactgggccccatcaagacatatgagcagcttctt--ac
ctactggacacccgaaattggcagcaaccccgccaaggttgttatgagcatccccagcaa
ggaggttgtccgtcaactgcccctcttcagcgtctctgacgcaagctccactggcaatcc
gatgcctcatacctctgcgtcaaggtcgatcgtcactccaagtccaagaagtcccaggcc
accactctcgagatcttccgcatcaaggagaagggcgttcccgtcgaggttgtcgagaca
cagtcattaactttgcctgggagcccaagggtgacagattcgtcatcatcacgacggagc
ccgtgccgtcccccaagacctccgtctccttcttccccgaggtaacttcaagcacctccg
caccctggagaagaagaacagcaacgccatctactggtccccccgcggtagattcgtcgt
gatcgccaccgtccacaaccagcagagctccgaccttgacttcttcgacctcgactttga
gggtgagacctgaccgccaacctccagctcatgaacaccggcgaccactacggtgtcacc
gacattgagtgggacccctcaggacgtttcgtcgccacctgggcctccgcctggaagcac
atggaaaacggataccacatctacgacttcaagggtgaggaggagcccgtcgagaagttc
aagcagctcgcgtggcgccctcgc-cccccgacgctgctcaccaaggaggagcagaagca
gatccgc-aagaacctgcgcgagtacagtcgcgtcttcgagcaggaggatggtgcctctg
ccgacgaggtcgtcgagcgccgtcgccagctcgcc-gagtgggtcgcctggcgatcgagg
aggaggtattgaggagattgtggaggaggttctcgaggagacggag
>Colph1 1726 bp
atcgacatctcaagtacgaggttcagctggagcaaggatagacaccttcgtgtcatcgat
ggccttcccgaagtagaagcccaagctggtcaagttcttgctgaagaagctgaacaagac
atttacatgcccatgagaaggaaagtcgctgcctttgtcgagtactc-ccccaaggctgc
cgctgccgttcgactcgaccaggtccctctcgacaagaagcagtcaacaagctcaccgat
gtcgaccgctatccacgaggacgcctcacattgaggagttcaccgagaccgagcacctga
gatcattcatgaaggaccgaccagttcgccatgtaccgtggcgacaccgtcggcgtcttc
tggaacaacgagaaggacatcccgagaacgtcgttgaccggacagattcatccggtggtc
accacagggaacctacctcacctcggtccacgctcagggtgttcagacttggggcggccc
gtcgtggtcaaaagcgtttcccccaccccttcgtcaccttcgtcgactggtctccgagaa
gtacctggttacatggtctgcccgccccatctgtctgtcgatgatgatggcaagaactac
gt-catctggagcgccgagtctggcaagcctatccgttccttcgccaacctggaaagctc
ctctggcccgccttcaagtggtccgctgatgacaagtacgtcgcgcgtctcaactaccag
accggtatctctgtctacgagcttccccgcatgaacctcctcgacaagacttccatcaag
attgagggtatcatggagttcgactgggccccatcaagacgtacgagcagcttctt--ac
ctactggacacccgaaatcggcagcaaccccgccaaggtcgttatgaccatccccagcaa
ggaagttgtccgtcaactgcccctcttcagcgtctccgacgcaagctccactggcaatcc
gatgcctcatacctctgcgtcaaggtcgaccgtcactccaagtccaagaagtcccaggct
accactctcgagatcttccgcatcaaggagaagggcgttcccgtcgaggttgtcgagaca
cagtcattaactttgcctgggagcccaagggtgacagattcgtcattatcacgactgagc
ccgtgccgtcccccaagacctccgttgccttcttccccgaggtaacttcaagcacctccg
caccctggagaagaagaacagcaacgccatctactggtccccccgcggtagattcgtcgt
catcgccaccgtccacaaccaacagagctccgaccttgacttcttcgacctcgactttga
gggcgagacctgaccgccaacctccagctcatgaacacgggcgaccactacggcgtcacc
gacattgagtgggacccctcaggacgcttcgtcgccacctgggcctccgcctggaagcac
atggaaaacggataccacatctacgacttcaagggtgaggaggagcccgtcgagaagttc
aagcagctcgcgtggcgcccccgc-cccccgacactgctcaccaaggaggagcagaagca
gatccgc-aagaacctccgcgagtacagccgcgtcttcgagcaggaggacggtgcctctg
ccgacgaggtcgtcgagcgccgccgccagctcgcc-gagtgggtcgcctggcgatcgagg
aggaggtattgaggagattgtggaggaggttctcgaggagacggag
>Colsa1 1726 bp
atcgacatctcaagtacgaggttcagctggagcaaggatagacaccttcgtgtcatcgat
ggccttcccgaagtagaagcccaagctggtcaagttcttgctgaagaagctgaacaagac
atttacatgcccatgagaaggaaagtcgctgcctttgtcgagtactc-ccccaaggctgc
cgctgccgttcggctcgatcaggtccctctcgacaagaagcagtcaataagctcaccgat
gtcgaccgctatccacgaggacgcctcacattgaggagttcaccgagaccgagcacctga
gatcattcatgaaggaccgaccagttcgccatgtaccgtggcgataccgtcggcgtcttc
tggaacaacgagaaggacatcccgagaacgtcgtcgaccggacagattcatccggtggtc
accacagggaacctacctcacctcggtccacgctcagggtgttcagacttggggcggccc
gtcgtggtcaaaagcgtttcccccaccccttcgtcacctttgtcgactggtctccgagaa
gtacctggtgacatggtctgcccgccccatctgtctgtcgatgatgatggcaagaactac
gt-catctggagcgtcgagtctggcaagcctatccgttccttcgccaacctggaaagctc
ctctggcccgccttcaagtggtccgctgatgacaagtacgtcgctcgtctcaactaccag
accggtatctctgtctacgagcttccccgcatgaacctcctcgacaagacttccatcaag
attgagggtatcatggagttcgactgggccccatcaagacgtacgagcagcttctt--ac
ctactggacacccgaaatcggcagcaaccccgccaaggtcgttatgagcatccccagcaa
ggaggttgtccgtcaactgcccctcttcagcgtctccgatgcaagctccactggcaatcc
gatgcctcatatctctgcgtcaaggtcgaccgtcactccaagtccaagaagtcccaggct
accactctcgagatcttccgcatcaaggagaagggcgttcccgtcgaggttgtcgagaca
cagtcattaactttgcctgggagcccaagggtgacagattcgtcattatcacgactgagc
ccgtgccgtcccccaagacctcggttgccttcttccccgaggtaacttcaagcacctccg
caccctggagaagaagaacagcaacgccatctactggtccccccgcggtagattcgtcgt
catcgccaccgtccacaaccagcagagctccgaccttgacttcttcgacctcgactttga
gggcgagacctgaccgccaaccttcagctcatgaacacgggcgaccactacggcgtcacc
gacattgagtgggacccctcaggacgcttcgtcgccacctgggcctctgcctggaagcac
atggaaaacggataccacatctacgacttcaagggtgaggaggagcccgtcgagaagttc
aagcagctagcgtggcgcccccgc-cccccgacactgctcaccaaggaggagcagaagca
gatccgc-aagaacctccgcgagtacagccgcgtttttgagcaggaggacggtgcctccg
ccgacgaggtcgtcgagcgccgccgccagctcgcc-gagtgggtcgcctggcgatcgagg
aggaggtattgaggagattgtggaggaggttctcgaggagacggag
>Colsi1 1726 bp
atcgacatctcaagtacgaggttcagctggagcagggatagacaccttcgtgttatcgat
ggtcttcccgaagtagaagcccaagctggtcaagttcttgctgaagaagctgaacaagac
atttacatgcccatgacaaggaaagtcgctgcctttgtcgagtactc-ccccaaagccgc
cgctgccgttcgactcgaccaggtccctctcgacaagaagcagtcaacaagctcaccgat
gtcgaccgctatccacgaggacgcctcacattgaggagttcaccgagaccgagcacctga
gatcattcatgaaggaccgaccagttcgccatgtaccgcggcgacaccgttggcgtcttc
tggaacaatgagaaggacgtcccgagaacgttgttgaccggacagattcatccgctggtc
accacagggaacctacctcacctcggtccacgcccagggtgttcagacttggggtggccc
gtcatggtcaaaagcgtttcccccaccccttcgtcacctttgtcgactggtctccgagaa
gtacctggtgacatggtccgctcgccccatctgtctgtcgatgatgatggcaagaactac
gt-tatctggagtgtcgagtctggcaagcccattcgttccttcgccaacctggaaagctg
ctctggcccgctttcaagtggtccgccgatgacaagtacgtcgcgcgtctcaactaccag
accggtatctccgtctacgagctcccccgcatgaacctcctcgacaagacttccatcaag
atcgagggtatcatggagttcgactgggccccatcaagacatacgagcagcttctt--ac
ctactggacgcccgaaattggcagcaaccccgccaaggttgttatgagcatccccagcaa
ggaggttgtccgtcaactgcccctcttcagcgtctctgacgcaagctccactggcaatcc
gatgcctcatacctctgcgtcaaggtcgaccgtcactccaagtccaagaagtcccaggcc
accactctcgagatcttccgcatcaaggagaagggcgttcccgtcgaggttgtcgagaca
cagtcattaactttgcctgggagcccaagggtgacagattcgtcatcatcacgacggagc
ccgtgccgtcccccaagacctccgtctccttcttccccgaggcaacttcaagcacctccg
cacactggagaagaagaacagcaacgccatctactggtccccccgcggtagattcgtcgt
tatcgccaccgtccacaaccagcagagctccgaccttgacttcttcgacctcgactttga
gggcgagacctgaccgccaacctccagctcatgaacactggcgaccactacggtgtcacc
gacattgagtgggacccctcaggacgtttcgtcgccacctgggcctccgcctggaagcac
atggaaaacggataccacatctacgacttcaagggtgaggaggagcccatcgagaagttc
aagcagctcgcgtggcgccctcgc-cccccgacgctgctcaccaaggaggagcagaagca
gatccgc-aagaacctgcgcgagtacagccgcgtcttcgagcaggaggatggtgcctctg
ccgacgaggtcgtcgagcgccgtcgccagctcgcc-gagtgggtcgcctggcgatcgagg
aggaggtattgaggagattgtggaggaggttctcgaggagacggag
>Colso1 1726 bp
attgatatctcaagtacgaggttcagctggaacaaggatagacaccttcgtgtcatcgat
ggcctccccgaagtagaagcccaagctggtcaagttcttgctgaagaagttgaacaagac
atttacatgcccatgagaaggaaagtcgctgcctttgtcgagtactc-tcccgaggctgc
tgccgccgttcgactcgaccaggtccctctcgacaagaagcagtcaacaagctcaccgac
atcgaccgctatccaggaagacaccctacattgaggagtttaccgagaaggagcacctga
gatcattcatgaaggaccgaccagttcgccatgtaccgtggcgacaccgtcggcgtcttc
tggaacaacgagaaggacgtcctgagaacatcgtcgaccggacagatttgtccggtggtc
gccccagggaacctacctcacctcggtccacgcccagggtgttcagatttggggcggtgc
ctcgtggtcacaggcgtttcccccatccctttgtcaccttctgcgactggtctccgagaa
gtacctggtgacatggtccaaccgccccatctgtccgtcgacgatgatggcaagaactat
gt-catctggagcgtcgagtccggcaagcccctccgttccttcgccaacctcgaaagctt
ctctggcccgccttcaagtggtctgccgacgacaactacgtcgctcgtctcaactaccag
actggtatctccgtctacgagctaccccgcatgaacctcctcgacaagacctcgatcaag
atcgagggcatcatggagttcgactgggccccgtcaagacgtacgagcagctcctc--ac
ctactggactcccgaaatcggcagcaaccccgccaaggtcgttatgagcatccccagcaa
ggaggttgtccgtcagctgcccctcttcagcgtttccgacgcaagcttcactggcagtcc
gacgccgcgtacctctgtgtcaaggtcgaccgtcactccaaatccaagaagtcccaggcc
acgacgctcgagatcttccgcatcaaggagaagggcgttcctgtcgaagttgtcgagaca
ccgtcatcaacttcgcctgggagcccaagggtgaccgcttcgtcatcatcaccacggagc
ccacgccgtcgcccaagacctccgtctccttcttccccgaggcaacttcaagcacctgcg
caccctggacaagaagaacagcaacgccatttactggtccccgcgcggccgcttcgtcgt
catcgctaccgtccacaaccagcagagctccgacctcgacttctttgacctcgacttcga
gggcgagacctgacggctaacctgcagctcatgaacacgggcgaccattacggtgtcacc
gacattgagtgggacccctcaggacgcttcgtcgccacctgggcttctgcctggaagcac
atggagaacggataccacatctacgatttcaagggcgaggaggaggctgtcgagaagttc
aagcagtgggcctggcgcccccgc-ccccctacgctgctctccaaggaggaacagaagca
gattcgc-aagaacctgcgcgagtacagccgcgtcttcgagcaagaggacggcgcctcgg
ctgacgaggtcgtcgagcgccgccgccagctcgcc-gagtgggttgcgtggcgatcgagg
ctgaggtattgaggagattgttgaggaggtactcgaggagtccgag
>Colsp1 1726 bp
atcgacatctcaagtacgaggttcagctggagcagggatagacaccttcgtgtcatcgat
ggccttcccgaagtagaagcccaagctggtcaagttcttgctgaagaagctgaacaagac
atttacatgcccatgacaaggaaagtcgctgcctttgtcgagtactc-ccccaaagccgc
cgctgccgttcgactcgaccaggtccctctcgacaagaagcagtcaacaagctcaccgat
gtcgaccgctatccacgaggacgcctcacattgaggagttcaccgagaccgagcacctga
gatcattcatgaaggaccgaccagttcgccatgtaccgcggcgacaccgttggcgtcttc
tggaacaacgagaaggacgtcccgagaacgttgttgaccggacagattcatccgctggtc
accacagggaacctacctcacctcggtccacgcccagggtgttcagacttggggtggccc
gtcatggtcaaaagcgtttccctcacccctttgtcacctttgtcgactggtctccgagaa
gtacctggtgacatggtctgctcgccccatctgtctgtcgatgatgatggcaagaactac
gt-tatctggagtgtcgagtctggcaagcccattcgttccttcgccaacctggaaagctg
ctctggcccgctttcaagtggtccgccgatgacaagtacgtcgcgcgtctcaactaccag
accggtatttccgtctacgagctcccccgcatgaacctcctcgacaagacttccatcaag
atcgagggtatcatggagttcgactgggccccatcaagacatatgagcagcttctt--ac
ctactggacacccgaaattggcagcaaccccgccaaggttgttatgagcatccccagcaa
ggaggttgtccgtcaactgcccctcttcagcgtctctgacgcaagctccactggcaatcc
gatgcctcatacctctgcgtcaaggtcgatcgtcactccaagtccaagaagtcccaggcc
accactctcgagatcttccgcatcaaggagaagggcgttcccgtcgaggttgtcgagaca
cagtcattaactttgcctgggagcccaagggtgacagattcgtcatcatcacgacggagc
ccgtgccgtcccccaagacctccgtctccttcttccccgaggtaacttcaagcacctccg
caccctggagaagaagaacagcaacgccatctactggtccccccgcggtagattcgtcgt
tatcgccaccgtccacaaccagcagagctccgaccttgacttcttcgacctcgactttga
gggtgagacctgaccgccaacctccagctcatgaacaccggcgaccactacggtgtcacc
gacattgagtgggacccctcaggacgtttcgtcgccacctgggcctccgcctggaagcac
atggaaaacggataccacatctacgacttcaagggtgaggaggagcccgtcgagaagttc
aagcagctcgcgtggcgccctcgc-cccccgacgctgctcaccaaggaggagcagaagca
gatccgc-aagaacctgcgcgagtacagtcgcgtcttcgagcaggaggatggtgcctctg
ccgacgaggtcgtcgagcgccgtcgccagctcgcc-gagtgggtcgcctggcgatcgagg
aggaggtattgaggagattgtggaggaggttctcgaggagacggag
>Colsu1 1726 bp
attgatatttcaagtacgaggttcagctggaacaaggatagacacctttgtgtcatcgat
ggcctgcccgaagtagaagcccaagctgatcaagttcttgttgaagaagttgaacaagac
atttacatgcccatgagaaggaaagtcgctgcctttgtcgagtactc-ttccgaggctgc
cgccgccgttcgactcgaccaggttcctctcgacaagaagcagtcaacaagctcaccgac
atcgaccgctattcaggaggacgccctatatcgaggagtttaccgagaaggagcacctga
gatcattcatgaaggaccgatcagttcgtcatgtaccgtggcgacaccgtcggcgtcttc
tggaacaacgagaaggacgtcccgagaacatcgtcgaccggacagattcgtccggtggtc
gccccagggaacctacctcacctcggtccacgcccaaggtgttcagatttggggcggtgc
ctcgtggtcaaaggcgtttcccccacccctttgtcaacttctgtgactggtccccgagaa
gtacctggtgacatggtctcaacgccccatctgtctgtcgacgacgatggcaagaactat
gt-catctggagcgtcgagtccggcaagcccatccgttccttcgctaacctcgaaagctt
ctgtggcccgccttcaagtggtccgccgatgacaaatacgtcgcccgtctcaactatcag
actggtatctccgtgtacgagctgcctcgcatgaacctcctcgacaagacctcgatcaag
atcgagggcatcatggagttcgactgggccccgtcaagacgtacgagcagcttctc--ac
ctactggactcctgaaatcggtagcaaccccgccaaggtcgttatgagcatccccagcaa
agaggttgtccgtcaactgcccctcttcagcgtttccgacgcaagcttcactggcagtcc
gacgcctcgtacctctgcgtcaaggtcgaccgtcactccaaatccaagaagtcccaggcc
acaacgctggagatcttccgcatcaaggagaagggcgttcctgtcgaggtcgtcgagaca
ccgtcatcaactttgcctgggagcccaagggcgaccgcttcgtcatcatcaccacagagc
ccacgccgtcgcccaagacttccgtctccttcttccccgaggtaacttcaagcacctgcg
cacgctagacaagaagaacagcaacgccatctactggtccccgcgtggccgcttcgtcgt
catcgccaccgtccacaaccagcagagctccgatctcgacttcttcgacctcgacttcga
gggcgagacctgacggccaacctgcagctcatgaacaccggcgaccactacggcgtcacc
gacattgagtgggacccctcaggacgcttcgtcgccacctgggcctctgcctggaagcac
atggagaacggataccacatctatgacttcaagggcgaggaggagcccgtcgagaagttc
aagcaatgggcctggcgcccgcgc-ccccctacgctgctctccaaggaggagcagaagca
gatccgc-aagaacctgcgcgagtacagccgcgtcttcgagcaggaggacggcgcttccg
ccgacgaggtcgtcgagcgccgccgccagctcgcc-gagtgggttgcgtggcgatcgagg
ccgaggtattgaggagattgtcgaggaggtcctcgaggagtcggaa
>Colta1 1726 bp
atcgacatctcaagtacgaggttcagctggagcagggatagacaccttcgtgtcatcgat
ggccttcccgaagtagaagcccaagctggtcaagttcttgctgaagaagctgaacaagac
atttacatgcccatgacaaggaaagtcgctgcctttgtcgagtactc-ccccaaagccgc
cgctgccgttcgactcgaccaggtccctctcgacaagaagcagtcaacaagctcaccgat
gtcgaccgctatccacgaggacgcctcacattgaggagttcaccgagaccgagcacctga
gatcattcatgaaggaccgaccagttcgccatgtaccgcggcgacaccgttggcgtcttc
tggaacaacgagaaggacgtcccgagaacgttgttgaccggacagattcatccgctggtc
accacagggaacctacctcacctcggtccacgcccagggtgttcagacttggggtggccc
gtcatggtcaaaagcgtttccctcacccctttgtcacctttgtcgactggtctccgagaa
gtacctggtgacatggtctgctcgccccatctgtctgtcgatgatgatggcaagaactac
gt-tatctggagtgtcgagtctggcaagcccattcgttccttcgccaacctggaaagctg
ctctggcccgctttcaagtggtccgccgatgacaagtacgtcgcgcgtctcaactaccag
accggtatctccgtctacgagctcccccgcatgaacctcctcgacaagacttccatcaag
atcgagggtatcatggagttcgactgggccccatcaagacatatgagcagcttctt--ac
ctactggacacccgagattggcagcaaccccgccaaggttgttatgagcatccccagcaa
ggaggttgtccgtcaactgcccctcttcagcgtctctgacgcaagctccactggcaatcc
gatgcctcatacctctgcgtcaaggtcgatcgtcactccaagtccaagaagtcccaggcc
accactctcgagatcttccgcatcaaggagaagggcgttcccgtcgaggttgtcgagaca
cagtcattaactttgcctgggagcccaagggtgacagattcgtcatcatcacgacggagc
ccgtgccgtcccccaagacctccgtctccttcttccccgaggtaacttcaagcacctccg
caccctggagaagaagaacagcaacgccatctactggtccccccgcggtagattcgtcgt
gatcgccaccgtccacaaccagcagagctccgaccttgacttcttcgacctcgactttga
gggtgagatctgaccgccaacctccagctcatgaacaccggcgaccactacggtgtcacc
gacattgagtgggacccctcaggacgtttcgtcgccacctgggcctccgcctggaagcac
atggaaaacggataccacatctacgacttcaagggtgaggaggagcccgtcgagaagttc
aagcagctcgcgtggcgccctcgc-cccccgacgctgctcaccaaggaggagcagaagca
gatccgc-aagaacctgcgcgagtacagtcgcgtcttcgagcaggaggatggcgcctctg
ccgacgaggtcgtcgagcgccgtcgccagctcgcc-gagtgggtcgcctggcgatcgagg
aggaggtattgaggagattgtggaggaggttctcgaggagacggag
>Colto1 1726 bp
atcgacatctcaagtacgaggttcagctggagcaaggatagacacctttgtgtcattgat
ggccttcccgaagtagaagcccaagctggtcaagttcttgttgaagaagttgaacaagac
atttacatgcccatgagaaggaaagtcgctgccttcgtcgagtactc-ccccaaggctgc
cgccgctgttcgactcgaccaggtccctctcgacaagaagcagttaacaagctcaccgat
gtcgaccgctatccaggaggacgccctacatcgaggagttcaccgagaaggagcacctta
gatcattcatgaaggaccgaccagttcgccatgtaccgtggcgacactgtcggcgtcttc
tggaacaacgagaaggacgtcccgagaacatcgtcgaccggacagattcatccggtggtc
gccgcagggaacctacctcacctcggtccacgcccagggtgttcagatttggggcggtgc
ctcgtggtcacaagcgtttcccccaccccttcgtcaccttctgcgactggtccccgagaa
gtacctggtgacatggtctgcccgtcccatctgtccgtcgacgacgatggcaagaactat
gt-catctggagcgtcgagtccggcaagcccatccgttccttcgctaacctcgaaagctg
ctctggcccgccttcaagtggtccgccgacgacaactacgtcgctcgtctcaactaccag
actggtatctccgtctacgagctgccccgcatgaacctcctcgacaagacctccatcaag
atcgagggcatcatggagttcgactgggccccaccaagacgtacgagcagctcctc--ac
ctactggactcccgaaatcggcagcaaccccgccaaggtcgtcatgaccatccccagcaa
ggaggttgtccgtcaactgcccctgttcagcgtctccgacgcaagctccactggcagtcc
gacgcctcgtacctctgcgtcaaggtcgaccgtcactccaagtccaagaagtcccaggcc
acgacgctcgagatcttccgcatcaaggagaagggcgtccccgtcgaggttgtcgagaca
ccgtcatcaacttcgcctgggagcccaagggcgaccgcttcgtcatcatcacgaccgagc
ccgcgccgtcgcccaagacctccgtctccttcttccccgaggcaacttcaagcacctccg
caccctggacaagaagaacagcaacgccatctactggtccccgcgcggccgcttcgtcgt
catcgccaccgtccacaaccagcagagctccgacctcgacttcttcgacctcgacttcga
gggcgagacctgacggccaacctgcagctcatgaacacgggtgaccactacggcgtcacc
gacatcgagtgggacccctcaggacgtttcgtcgccacctgggcctccgcctggaagcac
atggagaacggataccacatctacgacttcaagggcgaggaggagcctgtcgaaaagttc
aagcagtgggcctggcgcccgcgc-ccccccacgctgctctccaaggaggagcagaagca
gatccgc-aagaacctgcgcgagtacagccgcgtcttcgagcaggaggacggcgcctcag
ccgacgaggtcgtcgagcgccgccgccagctcgcc-gagtgggttgcctggcgatcgagg
ccgaggtattgaggagattgtcgaggaggtcctcgaggagacggag
>Coltof1 1726 bp
atcgacatctcaagtacgaggttcagctggagcaaggatagacacctttgtgtcattgat
ggccttcccgaagtagaagcccaagctggtcaagttcttgttgaagaagttgaacaagac
atttacatgcccatgagaaggaaagtcgctgccttcgtcgagtactc-ccccaaggctgc
cgccgctgttcgactcgaccaggtccctctcgacaagaagcagttaacaagctcaccgat
gtcgaccgctatccaggaggacgccctacatcgaggagttcaccgagaaggagcacctta
gatcattcatgaaggaccgaccagttcgccatgtaccgtggcgacactgtcggcgtcttc
tggaacaacgagaaggacgtcccgagaacatcgtcgaccggacagattcatccggtggtc
gccgcagggaacctacctcacctcggtccacgcccagggtgttcagatttggggcggtgc
ctcgtggtcacaagcgtttcccccaccccttcgtcaccttctgcgactggtccccgagaa
gtacctggtgacatggtctgcccgtcccatctgtccgtcgacgacgatggcaagaactat
gt-catctggagcgtcgagtccggcaagcccatccgttccttcgctaacctcgaaagctg
ctctggcccgccttcaagtggtccgccgacgacaactacgtcgctcgtctcaactaccag
actggtatctccgtctacgagctgccccgcatgaacctcctcgacaagacctccatcaag
atcgagggcatcatggagttcgactgggccccaccaagacgtacgagcagctcctc--ac
ctactggactcccgaaatcggcagcaaccccgccaaggtcgtcatgaccatccccagcaa
ggaggttgtccgtcaactgcccctgttcagcgtctccgacgcaagctccactggcagtcc
gacgcctcgtacctctgcgtcaaggtcgaccgtcactccaagtccaagaagtcccaggcc
acgacgctcgagatcttccgcatcaaggagaagggcgtccccgtcgaggttgtcgagaca
ccgtcatcaacttcgcctgggagcccaagggcgaccgcttcgtcatcatcacgaccgagc
ccgcgccgtcgcccaagacctccgtctccttcttccccgaggcaacttcaagcacctccg
caccctggacaagaagaacagcaacgccatctactggtccccgcgcggccgcttcgtcgt
catcgccaccgtccacaaccagcagagctccgacctcgacttcttcgacctcgacttcga
gggcgagacctgacggccaacctgcagctcatgaacacgggtgaccactacggcgtcacc
gacatcgagtgggacccctcaggacgtttcgtcgccacctgggcctccgcctggaagcac
atggagaacggataccacatctacgacttcaagggcgaggaggagcctgtcgaaaagttc
aagcagtgggcctggcgcccgcgc-ccccccacgctgctctccaaggaggagcagaagca
gatccgc-aagaacctgcgcgagtacagccgcgtcttcgagcaggaggacggcgcctcag
ccgacgaggtcgtcgagcgccgccgccagctcgcc-gagtgggttgcctggcgatcgagg
ccgaggtattgaggagattgtcgaggaggtcctcgaggagacggag
>Colzo1 1726 bp
attgatatctcaagtacgaggttcagctggaacaaggatagacaccttcgtgtcatcgat
ggcctccccgaagtagaagcccaagctggtcaagttcttgctgaagaagttgaacaagac
atttacatgcccatgagaaggaaagtcgctgcctttgtcgagtactc-tcccgaggctgc
tgccgccgtccgactcgaccaggtccctctcgacaagaagcagtcaacaagctcaccgac
gtcgaccgctatccaggaagacgccctacattgaggagtttaccgagaaggagcacctca
gatcattcatgaaggaccgaccagttcgccatgtaccgtggcgacaccgtcggcgtcttc
tggaacaacgagaaggacgtcccgagaacatcgtcgaccggacagattcgtccggtggtc
accccaaggaacctacctcacctcggtccacgcccagggtgttcagatttggggcggtgc
ctcgtggtcacaggcgtttcccccacccctttgtcactttctgcgactggtctccgagaa
gtacttggtgacatggtccaaccgtcccatctgtccgtcgacgatgatggcaagaactat
gt-catctggagcgtcgagtccggcaagcccatccgttccttcgccaacctcgaaagctt
ctctggccggccttcaagtggtctgccgacgacaactacgtcgctcgtctcaactaccag
actggtatctccgtctacgagctgccccgcatgaacctcctcgacaagacctcgatcaag
atcgaggccatcatggagttcgactgggcaccatcaagacgtacgagcagctcctc--ac
ctactggactcccgaaatcggcagcaaccccgccaaggtcgttatgagcatccccagcaa
ggaggttgtccgtcagctgcccctcttcagcgtttccgacgcaagcttcattggcagtcc
gacgccgcgtacctctgcgtcaaggtcgaccgtcactccaaatccaagaagtcccaggcc
acgacgcttgagatcttccgcatcaaggagaagggcgtccctgtcgaggtcgtcgagaca
ccgtcatcaacttcgcctgggagcccaagggcgaccgcttcgtcatcatcaccaccgagc
cggcgccgtcgcccaagacctccgtctccttcttccccgaggcaacttcaagcacctgcg
caccctggacaagaagaacagcaacgccatctactggtccccgcgcggccgcttcgtcgt
catcgccaccgtccacaaccagcagagctccgacctcgacttctttgacctcgacttcga
gggcgagacctgacggctaacctgcagctcatgaacacgggcgaccattacggtgtcacc
gacattgagtgggacccctcaggacgcttcgtcgccacctgggcttctgcctggaagcac
atggagaacggataccacatctacgatttcaagggcgaggaggaggctgtcgagaagttc
aagcagtgggcctggcgcccccgc-ccccccacgctgctctccaaggaggagcagaagca
gattcgc-aagaacctgcgcgagtacagccgcgtcttcgagcaagaggacggcgcctcgg
ctgacgaggtcgtcgagcgccgccgccagctcgcc-gagtgggtcgcgtggcgatcgagg
ccgaggtattgaggagattgttgaggaggtactcgaggagtctgag
>ConPMI546 1726 bp
gtcgacatctcaaatacgaagtgcagttggagtctggcctgacactttcgtgttgtcgat
ggactgcccacggtagaagccaaagctggtcaagttcctcttgaagaagatgaaccgcac
atttatatgcccatgaggaggcaagtccatgcctttgttgagtacac-gaaaaaggctgc
tgccgccgtgcagcttgatatggtccctcttgacaagaagcagtcaacaagcttaccgat
atcgatcactatcagcgagcacacccgagatcgagccgttccaggagaaggagcatttgc
ggtggttcatggccgatcgaccagttcgttatgtaccgcggagagagtgtcggagtcttc
tggaacaacgacaaggatcaccggagcttattgttgaccggacagattcgttcaatggtc
tcctctcggcacatatctgacatccgtacatgctcaaggtgttcagctttggggtggccc
gtcgtggacccaggcggttcgcgcaccccttcgtcaacatggtcgccttctcgccgagaa
ctacatggttacgtggtcgaaccgtcctatctgtccgtggacgacgatggcaagaactac
gt-gatctgggacgtcaagacttccaagccgctccgttcttttgcccagctcgaaagctc
ccgtggcccgcattcaagtggtcttcagatgacaagtacgtggcacgtctcacccaagga
tcggcgatctccgtctacgaactcccacgcatgaacctgctcgacaagacgaccatcaag
gtcgaaggtgtcatggactttgagtgggcgccttcaagggctatgagcagcttctc--tg
ctattggacccctgaaatcggcagcaacccagccaaggtcatgatgagtataccgtcgaa
gcaggttgtccgaactcttaatctctttagcgttagcgacgcaagcttcactggcaatct
gacggtgcatacctctgcgtcaaggtcgacagacactccaagtcgaagaagtctcaagcc
accacacttgagatcttccgcgtcaaggagaagggcgttccggtggaggtcgtagagaca
cagttatcaacttcgcctgggagccaaagggagatcgcttcgtgattatcaccaccgagc
ccgtgccgtcccctaagacgtcagtctcattcttcccggaggcaacttcaagcacctgcg
gacactggacaagaagaacagcaacgcgatctactggtctcccaagggccgattcgtggt
cgtcgcgaccgtggccaacacacagagctcggatctggacttcttcgacttggactttga
gggcgagacttgaccgcgaacctgcagttgatgaacactgcggaccattacggcgtcacc
gatgtcgagtgggatccctccggtcgttatgtcgccacgtgggcttcagcatggaagcat
atggagaacggatatcatctctacgacttcaagggcgaagaggagcctattgagaagttc
aagcagtggcaatggaggccgcgc-cctcctactctccttacgaaggaagagcagaagac
catccgc-aagaatctccgcgagtactcgcgcattttcgaccaagaggatatcagcagcg
ccgatgcggtcgtcgagcgccgccgcctcctcgag-gagtggtacgcatggcggtcgagg
cagagatatcgaggagattgtggaggaggtactggaggagacagag
>Conioc1 1726 bp
gtggacatttcaaatatgaagtccagctcgagtctggcctgataccttcgtgttgtcgat
ggcctccccaccgtagaagcccaagctcgtcaagttcctgctgaagaagatgaacaagac
atctacatgcccatgaggaggcaaatccatgccttcgtcgagtacac-caagaaggctgc
cgccgctgtgcagcttgatatggtccccctcgacaagaagcagtcaacaaggtcaccgat
atcgaccactatcgatgaccactcccgagatcgagcccttccaggagaaggagcatctgc
gctcgtttatggccgaccgaccagttcgttatgtaccgcggcgatagcgtcggcgtgttc
tggaataacgacaaggacaccccgagaacattgttgatcggacagattcgtccagtggtc
tcctctcggcacatatctcacatccgtgcacgcgcagggtgttcagctctggggcggtcc
atcatggaccaaggcggtttgcccatcctttcgtcaacatggttgccttttcaccgagaa
ctacatggttacctggtcgaaccgtcccatctctctatcgacgacgatggcaagaactac
gt-gatctgggatgttaagacctccaagccgctccgttctttcgcccagctcgaaagctc
ccctggcccgcattcaagtggtcttccgacgacaagtacgtcgcacgacttacccaggga
tccgccatctccgtctacgagcttccccgcatgaaccttctggacaagaccaccatcaag
gttgagggtgttatggactttgactgggcacctacaaggactacgagcagctcctc--tc
ctactggacccccgaaatcggcagcaaccccgccaaagtcatgatgagcataccgtccaa
gcaggtcgtgaggacgctcaacctcttcagcgttagcgacgcaagctgcactggcagtcc
aacggcgagtacctctgcgtcaaggtcgacaggcactccaagtcgaagaagtctcaagcc
accaccctcgagatcttccgcgtcaaggagaagggcgtgcccgtggaggtcgtagagaca
ctgtcatcaactttgcctgggagcccaagggagaccggttcgtgattatcaccaccgagc
cagtgccgtcccccaagacctcggttgcgttcttcccggaggcaacttcaagcacctgcg
gacactcgacaagaagaacagcaatgctctctactggtcgccaaagggtcgcttcgtcgt
tgttgccacagtcgccaacacccagagctcagatctcgacttcttcgacctcgactttga
gggcgagacctgaccgccaacctgcagttgatgaacactgccgaccactacggagttacc
gacgtcgagtgggatccttcaggtcgcttcgtcgccacctgggcttcggcatggaagcac
atggagaacggataccacctctacgacttcaagggcgaggaggagccgatcgagaagttc
aagcagtggcagtggaggccccgg-ccggccaccctcctcaccaaggaggagcagaagac
gatccgc-aagaacctgcgcgagtactcgcgtgtcttcgaccaggaggacatcagcagcg
ccgacgccgtggtggagcgccgccgcctgttggag-gagtggtatgcgtggcggtcgatg
aggaaatatcgaggagatcgtggaggaggtgctcgaggagacggag
>Conli1 1726 bp
gtcgacatttcaaatatgaagtacagctggagtctggcctgacactttcgtgttgtcgat
ggactgcccacggtagaagcctaagctggtcaagttcctcttgaagaagatgaaccgaac
atttatatgcccatgaggaggcaagtccatgcctttgttgagtacac-gaaaaaggctgc
cgccgctgtgcagctggatatggtccctctcgataagaggcagtcaacaagtttaccgat
atcgaacactatcagcgagaacacccgagatcgagccgttccatgatcaggagcacttgc
ggtggttcatggccgatcgaccagttcgttatgtaccgcggcgatagtgtcggcgtgttc
tggaataacgacaaggaccacccgagcttatcgttgatcggacagattcgtccaatggtc
tcctctcggcacatatctgacatccgtacatgcccagggtgttcagctttggggcggccc
gtcatggacccaggcggtttgcgcatcccttcgtcaacatggttgccttctcgccgagaa
ctacttggttacgtggtcgaaccgtcctatctgtccctggacgatgatggcaagaactac
gt-gatctgggacgttaagacctccaagccgctccgttctttcgcccaactcgaaagctc
ccgtggcccgcattcaagtggtcttccgatgacaagtacgttgcacgtctcactcaagga
tcagccatctctgtctacgagctgccacgcatgaacctcctcgacaagacaacgatcaag
gttgaaggcgtcatggactttgagtgggcgccttcaagggtcatgagcagcttctt--tg
ctactggactcctgaaatcggcagcaacccagccaaggtcatgatgagcataccaacgaa
gcaggttgtccgaactctcaatctcttcagcgtcagcgacgcaagctccactggcagtct
gacggtgcatacctatgcgtcaaggtcgatagacactccaagtccaagaagtcccaagcc
acgacactggagatcttccgcgttaaggagaagggcgttcctgttgaggtcgtagagaca
cggtcatcaacttcgcctgggagcccaagggagatcgcttcgtgattatcaccactgagc
ccgtgccgtcacctaagacgtccgtttcgttcttcccggaggcaacttcaagcacctgcg
gacactggacaagaagaacagcaacgcgatctactggtcgcccaagggccgcttcgttgt
cgtcgccaccgtcgcaaacacacaaagctcggatctggacttcttcgatttggactttga
gggcgagatctgaccgcgaacctgcagttgatgaacactgccgaccactacggcgttact
gacgtcgagtgggatccttccggtcgttttgtcgccacgtgggcgtcagcatggaagcat
atggagaacggatatcatctctacgacttcaagggcgaggaggagcccatcgagaagttc
aagcagtggcagtggaggccacgc-cccgccactctccttacaaaggaagagcagaagac
catccgc-aagaacctccgcgagtactcgcgcgtcttcgaccaagaggatatcagcagtg
ccgacgcggtcgtcgagcgccgccgcctcctggag-gagtggtacgcatggcggtcgagg
aggagatatcgaggagattgtggaggaggtgctggaggagacggag
>Conlig1 1726 bp
gtcgacatttcaaatatgaagtacagctggagtctggcctgacactttcgtgtagtcgat
ggactgcccacggtagaagccaaagctggtcaagttcctcttgaagaagatgaaccgaac
atttatatgcccatgaggaggcaagtccatgcctttgttgagtacac-gaaaaaggctgc
cgccgctgtgcagctggatatggtccctctcgataagaggcagtcaacaagtttaccgac
atcgaacactatcagcgagaacacccgagatcgagccgttccatgatcaggagcatttgc
ggtggttcatggccgaccgaccagttcgttatgtaccgcggcgatagtgtcggcgtgttc
tggaataacgacaaggaccacctgagctcatcgttgatcggacagattcgtccaatggtc
tcctctcggcacatatctgacatccgtacatgctcagggtgttcagctttggggcggtcc
gtcatggacccaggcggtttgcgcatcccttcgtcaacatggttgccttctcgccgagaa
ctacttggttacgtggtcgaaccgtcctatctgtccctggacgatgatggcaagaactac
gt-gatctgggacgttaagacctccaagccgctccgttctttcgcccaactcgaaagctc
ccgtggcccgcattcaagtggtcttccgatgacaagtacgttgcacgtctcactcaagga
tcggccatctctgtctacgagctgccacgcatgaacctcctcgacaagacaacgatcaag
gttgaaggcgtcatggactttgagtgggcgccttcaagggccatgagcagcttctt--tg
ctactggactcctgaaatcggcagcaacccagccaaggtcatgatgagcataccaacgaa
gcaggttgtccgaactctcaatctcttcagcgtcagcgacgcaagctccactggcagtct
gacggtgcatacctatgcgtcaaggtcgatagacactccaagtccaagaagtcccaagcc
acgacattggagatcttccgcgttaaggagaagggcgttcctgttgaggtcgtagagaca
cggtcatcaacttcgcctgggagcccaagggagatcgattcgtgattatcaccaccgagc
ccgtgccgtcacctaagacgtccgtttcgttcttcccggaggcaacttcaagcacctgcg
gacactggacaagaagaacagcaacgcgatctactggtcgcccaagggtcgcttcgttgt
cgtcgccaccgtcgcaaacacacagagctcggatctggacttcttcgatctggactttga
gggcgagatctgaccgcgaacctgcagttgatgaacactgccgaccactacggcgttact
gacgtcgagtgggatccctccggtcgttttgtcgccacgtgggcatcagcatggaagcat
atggagaacggatatcatctctacgacttcaagggcgaggaggagcccatcgagaagttc
aagcagtggcagtggaggccccgc-cccgccactctccttacaaaggaagagcagaagac
catccgc-aagaacctccgcgagtactcgcgcgtcttcgaccaagaggatatcagcagtg
ccgacgcggtcgtcgagcgccgccgcctcctggag-gagtggtacgcatggcggtcgagg
aggagatatcgaggagattgtggaggaggtactggaggagacggag
>Corca1 1726 bp
atcgactttaccaataccaagtgcgcctggatgagggtctgacgcctttgtgtcattgac
ggcctgcccgtcgtgcaaggccaagctgatcaagttcgtcttgaggaagctcaaccgtgt
gttttcatgcccgtgacgaggcaagactgagcctttgtcgagtacgc-gcccaaggccat
cgctgccgtcaagctccacggaaccccgctcgacaagaagcagtcaacaagctcaccgac
attgaccgctatcgacgaggaagcccgagattgagcccttccagcagaaggagcacttgc
gctcttggctcggagactgaccagatggtcatgttccgcggcgagagggtcggtgtgttc
tggaacaacaaggaagatgcccggagcccgttgtcgaccggaccgatttgtgcagtggtc
gccccagggtacctacctcacctcgatgcacgcgcagggtgtgcagctctggggtggcaa
ggcttggagcaaagaggttcgcgcatcccggcgtcaacctggtcgatttctcgccgagaa
gtacatcaccacctggtcccacaggcccatctctccctcgaggacgacggcaagaactac
at-catctgggatatcgcgactggaaagcctcttcgttcgtttgccaccatcgaaagatg
cagtggccgactttcaagtggtccgccgacgacaagtacgttgctcgtatgacccccggc
cagtccatctccgtctacgagacccccaggatgaacctgctcgacaagtcctcgatcaag
attgagggtgtcgtcgacttcgagtgggctccatcaggacctacgagcagctcttc--tg
ttactggactcccgagctcggcagcaaccctgccaaggtcgtcatgtccgttccctccaa
ggaggtcgtccgtacccgtaacctcttcaacgtctccgacgcaagctacactggcagtct
gacgctgcatatgtttgcgtcaaggttgaccgtcactccaagtcgaagaagtcgcaggcc
acctctctggagattttccgtgtccgcgagaagggtgtgcctgtcgaggttgtcgagaga
ctgtcatcaactttgcttgggagcccaagggcagccgtttcgtcatcatcactgctgaga
tcccgccgtcccccaagacctccgtttccttctttcccgaggcaacttccgtcacatccg
caccatcgacaagaagaacagcaacgccatctactggtcgcctaaggggcgctttgttgt
cgttgctacccttcaatctcagcagtctttcgagctcgacttctgggatctcagcttcga
ggatgagagctgcaagcgaacctccagctcatggagaccgttgagcactacggtatgact
gacattgagtgggaccccacgggccgctacgttgtcaccgttgccagtgctttccgccac
atggagaacggttaccacatgtacgacttcaagggcactgaagagtcgatcgaccgcttc
aagcagctcatctggcgtcctcgt-ccccccacgctcctgtccaaggaggagcaggccga
gatccgc-aagaacctccgcaactactccaagatcttcgacgagcaggatcgcaacagcg
ccaacgccgttgtcgagcgccgccgtctgctccag-gagtggctcgcgtggcggtcatcg
agatgctattgaggagattgtcgaggagattattgaggagacggag
>Corma2 1726 bp
attgacatctcaaatttgatgttcaggtcgagcaagggttgacgcgttcgtttggtggat
ggcctacctgtcgtaaaagccaaagctcgtgaaattcttgataaagaagctgaataagac
atcactatgcccatgatgaggcaagtcgcagcctttgtcgagttcgc-agccaaggccgc
cgctgcgatccagcttcacaacaccccgctggacaagaagcagtcaacaagcttaccgac
atcgagcggtttggaggaagacgccggagattgagcccttcgtcccgagggagcacctcc
ggtccttcctcaaggaccgaccaggtcgtccttttccgtggcgatactgttggcgtcttc
tggaacaacgagaaggataccccgagaacatcgtcgacaggaccgatttgtgcagtggtc
gcccctcggtacctacctgacctccatgcatgctcagggtgtgcagctgtggggcggtgc
ctcgtggcagccaacggttcccgcatccctacgtgacctttgttgcattctctccgagca
ctacattgtgacttggtccaaacgtcccatatcactctcgatgatgacggcaagaactac
gt-catctgggatatcgagacgggcaagccgctacggtcctttgcggacttcgaaagccc
tcttggccggccttcaagtggtcagccgacagcaagtacgtggctcgccttaaccagggc
tcttccatttccgtctacgagcttccgcgcatgaacctcttggacaagacaacaatcaag
cttgagggcgtcatggactttgagtgggcaccatcaagagctatgagcagctgttc--tg
cttctggacccctgagattggtagcaaccctgcccgggtcgtcatgagcattccgtccaa
ggatattattcgaagtcttaacctcttcagcgtctcggacgcaagctccactggcagtct
gaggcagcctacttgtgcgtcaaggtcgaccgacactcaaagtctaagaagtcacaggcg
acaacgctcgagatcttccgcgtcaaggagaagggcgttcccgtcgaagtggttgagaca
cggtcatcaactttgcatgggagcccaagggcgacaggttcgtcgccatcaccacagagc
ctgcgccgtcgcccaagacggccgtttcctttttcccggaggcaacttcaagcatctgcg
gacgttggacaagaagaatagcaacgccatctactggtcgcccaagggtcgctttgtcgt
tatcgctaccgtccagaaccagcagagctcggagctcgaattcttcgatctcgactttga
gggagagaccttaccgccaatctgcagctgatgaacatagccgaccactacggcgtgacg
gaggtcgagtgggactcttcgggtcgctatgtcgctacctgggcgtcgtcctggaagcat
atggaaaacggctaccatctatacgacttcaagggcgaggaagaacacattgaaaagttc
aagcagtgggcatggcggccccgg-ccgcccactctgctctccaaggacgagcagaagca
aatccgg-aagaacctccgcgagtacagccgcgtgtttgaacaggaggacggcgcctctg
ccgatgccgttgtcgagcggagacagttcctcgac-gagtggttcacgttccgattgagg
gcgacgaattgaggagacggtcgaggaggttatcgaggagcacgag
>Cornip1 1726 bp
gtcgacatctcaaatacgaggtacaactagagcaaggctagatgccttcgtgtcgtcgac
ggcctccctgaggtagaagcctagattggtcaagttcttgctgaagaagttgaataagac
atcttcatgccgatgaagaggaaagtcgctgcattcgtcgaatactc-tccagaggcggc
cgcggccgtgaagctcgatcttgtgcctctcgacaagaagcagtcaacaaattgacggat
attgaccggtatagacgaggacgccccatattgaggagttcactgagaaggaacatttgc
gatcgttcttagccgaccgaccagtttctcatgtaccggggcgaaacggttggcatattc
tggaacaacgaaagggaggcccggaaaacatcgtggagcggactgatttgtgcagtggtc
gccattgggcacgtacttagtctcggttcacgcgcaaggcgtgcagctctggggcggcgc
gtcgtggtcgaagacggttcgctcatccctttgtcagcctggtcgctttctctccgagaa
ctacatggtgacttggtcaaatcgccccatctgtcacttgatgatgatggcaagaattac
gt-catctgggacatccatacggccaagccactccggtcttttgcccaactcgaaagttt
ccatggcccgccttcaagtggtcagcggacgacaagtacgtcgccaggttaaatcaaggg
gcttctatctccatctacgaactgcctcacatggttctattggataagactgccgtaaag
attgacggcgtgatggacttcgagtgggcaccgttaaaacctacgagcagctcatg--tg
cttctggacgcccgagatcggcagcaacccagccaaagtcgtgatgagcgtcccgtccaa
gcagattgtacggacactgaacctcttcagtgtctcggacgcaaattgcactggcagtcg
gacgcagcgtatctgtgcgtcaaggtcgatcggcattccaaatcaaagaagtcgcaggcg
accacgttggaaatcttccgcgtaaaggagaaaggcgttccggtggaggttgttgagaca
ccgtcatcaactttgcttgggaaccaaaaggcgatcgattcgtcattatcacaaccgagc
ctgtgcagtcgcccaagacctcggtctcgttcttcccggaggcaacttcaagcatctgcg
cacgttagacaagaagaacaacaacgcgatctactggtcgcccaagggacggttcgtggt
gatcgccaccgtgcacaaccagcagtcctcagacctggacttctttgacttggacttcga
gggcgagacttgactgccaacttgcagctgatgaacacggccgagcactacgcagtgacc
gatgtcgagtgggactcgtcgggccgctttgttgcgacttgggcgtcatcatggaaacac
atggagaacgggtatcacgtgta-------------------------------------
------------------------------------------------------------
------------------------------------------------------------
------------------------------------------------------------
----------------------------------------------
>Corsim1 1726 bp
gtcgacatctcaaatatgaagttcagctcgagcaaggctagacacctttgtgttatcgac
gggttacccgctgtaaaaacccaagcttatcaagtttcttctgaagaagctcaacaggac
atttatatgcccatgatgaggcatgtcgctgcgtttgtcgaatactc-gccggaggccgc
tgcggctgtgcaacttgatctcgtccccctcgacaaaaagcagtcaacaagctcacggat
gttgaccggtatcgatgacgaccccaaagattgagccgtttcaagaaaaggagcatctcc
ggtccttcatggcagaccgaccagttcgtcatgttcaggggggaaaccgtgggtgtcttc
tggaacaacgagaaggaccaccggagaacattgtggaccggaccgatttgttcagtggtc
acctttgggaacatatctcacttcagtgcatgctcagggcgtactactttggggcggcgc
atcgtggtcgaaggcgatttgcgcatccctttgtgaacttggttgccttctcaccgaaaa
gtatctcgttacttggtcaaaccgcccgatctctcgatcgacgacgatggcaaaaactac
gt-catctgggatatcgagacttcaaagccgctgcggtcctttgcccagcaggaaagttc
ccctggcccgccttcaagtggtctgccgatgacaagtacgtggcgaggttgaaccagggt
acttccatctctgtgtacgagctccccaagatgaatctcctggacaagaccgccatcaag
attgacggcgtcatggattttgagtgggcgccgtcaagacgtacgagcaactcttt--tg
cttctggactcccgaaatcggcagcaacccggcaagagtcgtcatgagcattccctcaaa
gcaaatcgtccgttccctcaacctctttagcgtgtcagatgtaagcttcactggcaatca
gatgccgcgtacatctgcgtcaaggtcgaccggcattccaaatccaagaagtcgctggct
acaacccttgagatcttccgcgtcagggaaaagggcgttcctgtcgaggtcgttgagaca
cagttatcaactttgcttgggagcccaagggtgaccgattcgtcatcattaccaccgagc
cggtgcggtcgcctaagacggccgtttccttcttcccggaggcaacttcaagcatcttcg
gacgctcgacaagaagaataacaacgctatttactggtcaccaaagggccgctttgttgt
cgtggccaccattgccaacgcgcagagttctgacctcgacttcttcgatgtcgactttga
gggcgagatctcacagcgaacctgcagctcatgaacacctcggagcactacggcataacc
gatgtcgagtgggatccttcgggccgctacgtcgccacctgggcgtcggtgtggaagcat
atggagaacggctaccacctgtacgacttcaagggcgaggaagaggcgatcgagaagttc
aagcagtgggcgtggcgcccccgc-ccgccgacactgctgaccaaggaggagcaaaagca
aatccgc-aaaaacctgcgcgagtactcgcgggtcttcgagcaagaagatatcagcagcg
ccgacgccgtggtcgaacgccgccacctgctgcag-cagtggtacgcctggcgatggagg
aggagctgttgaagagaccatggaggaggtgctggaggagacggag
>Crypo1 1726 bp
gttgacgttcaaagtacgagacgtcgctcgaccagggctagactgcttcgtgttgttgat
ggtctgcccaccgtaaaaacccaagctggtcaagttcctccagaagaagctcaacagaac
ttgaacatgccaatggggaggccaatctctgcctttgtcgagtactc-cgccgaggctgc
cgctgccgtgccgctcgacatggttcctctcgacaagaggcactcaacaagatgacagat
atcgagaagtatcgacgacgaagcctgaaatcgcgcctttcgaggagaaggagcacttgc
gctccttcctcgccgaccgaccagctcgtcatgcatcgcggcgacaccgtcggcgtcttc
tggaacaacgacaaggataccccgagaatatcgtcgaccggaccgattcgtacaatggtc
tcctcttggcaccttcttggtcagtgtgcacgcgcagggagttcagctgtggggcggcgc
cacatggtctccgcagattcgcccaccccttcgtcaacttggtcgccttctccccgaaaa
ctacctggtcaccttctctgcacggcccatctcacccgcgatgacgatggcaagaattac
gt-gatctgggatctcgctacaggcaagcctttgcggtcattcccaagtctcgaaggcag
ccctggcctgcgttcaagtggtcggccgacgacaagtacgtcgctcgtctgatccccggc
tcctccatctccgtctacaccctgcccagcatgggtctgctcgacaagacgactgtcaag
attgagggtgtgatggacttcgactgggcaccgtcaagacgtacgagcagctcttc--tg
ctactggacccccgagatcggcagcaaccccgcaaaggtcgttatgagcatcccctccaa
ggaggttgtccgctccttgaacctgttcagcgtttccgatgcaagctccactggcagtca
gaaggcgcttacatctgcgtcaaggtcgacaggcactctaaatccaagaagtctcaggcc
accactctcgaaattttccgcatcaaggagaagggtgtgccggtcgaggtcgtagagaga
ccgtcatcaactttgcatgggagcccaagggcgaccgtttcgtcatcatcaccgctgagc
cagcgccgtcacccaagacctctgtcgctttcttcccggaggcaacttcaagcacctgcg
cacactcgacaagaagaacagcaacgctatctactggtcgcccaggggtcggttcgtcgt
ggtagcgaccattgctagctcgaccgcctccgatctcgaattctacgatctggactttga
gggcgagacttgaccgccaacctacagctcatgaacacaggcgaccactacgccattaca
gatgtcgagtgggatccgtcagggcgatacgtggcgacttgggcttctttgtggaagcat
atggagaacggataccacatctacgacttcaagggcgaggaggagccagtcgagaagttc
aagcagtggtcatggcgcccacgt-cctgctacactgctcaccaaggaggagcagaagca
aatccgg-aagaacctgcgcgagtactcgcggcaatttgaggaggaggacattacaggtg
ccaacgagatcatcgagaggcgcgacaagttccgc-gagtggctggacttccggtcgagg
gcgagatatcgaggagatcgtcgaggaggtgatcgaggagaccgag
>Crypto1 1726 bp
gtcgatgtctcaagtatgaagtcgctctcgatcaaggctagactgctttgtgtcgtcgac
ggtctgcccacggtaaaagccaaaactcatcaagttccttcaaaagaagctccacaggac
atacacatgcccat---aaggctcctctctgcttttgttgagtactc-ccccgaggccgg
cgctgccgtccagctcgacctggttccactcgacaagaagcagtcaacaagatgaccgat
atcgagcgttatcgacgatgaaacccgaaattgagcccttccaagaaaaggagcaccttc
ggtctttcttggccgaccgatcagctcgtcatgcaccgtggcgacactgtcggtgtcttc
tggaataacgacaaggatgccccgagaacattgtcgaccggaccgatttgtacaatggtc
tcccctcggaacataccttgtcagtgtccacgctcagggtgtccagctctggggaggtgc
cagctggtccccgcaggtttggtcatccctttgtaaacctcgtcgccttctccccgaaaa
gtatctggtcaccttctctgcgcgccccatttcacccgcgacgatgatggaaagaactac
gt-tatttgggacattgccactggcaagcccctgcggtcctttgcaagcctcgaagacag
ccttggcctgcattcaagtggtccgctgacgacaagtacgtggctcgcttgattcctggt
agctccatctccgtctacaccctgccaagcatgggtctcctggacaagactacgatcaag
atcgagggtgtgatggactttgactgggcgccgtcaagacctacgagcaactgttc--tg
ctactggaccccggaaatcggcagcaaccccgcaaaggtcgtcatgagcatcccctccaa
ggaagttgtccgttccctgaacctcttcagcgtctccgattgaagcttcactggcagtcc
gagggtgcctacatctgcgtcaaggtcgacaggcattccaagtcaaagaagtcccaggct
acgactctcgagattttccgcgtcaaggagaagggtgtgcccgtagaggttgtggagaga
ccgtcatcaacttcgcatgggagcccaagggcgaccgatttgtcattatcactgctgagc
cagcgctgtcccccaagacatcggtcgctttctttccagaggaaacttcaagcacttgcg
cacactggaaaagaagaacagcaatgccatctactggtctcctcgaggtcgttttgtcgt
ggtggccactatcgccagctcgacggcttctgaccttgagttctacgacctagactttga
gggcgagacctgaccgccaacctgcagctcatgaataccggtgatcattatgccatcaca
gacgttgagtgggacccctcagggcgttacgtggctacctgggcgtccctctggaagcat
atggaaaatggataccacatttacgatttccgtggcgaggaagagcccgtcgagaagttc
aagcagtgggcctggcgaccgcgc-ccggccacactgcttaccagggaggagcagaagca
gatccgt-aagaacctccgcgagtactcgcgactgtttgaggaggaagatatcacaggcg
ccaacgagatcattgaacgtcgcgagaagttccgc-gaatggatggacttccggtcgagg
gtgaggcatcgaggagattgtggaggaggttattgaggagagcgag
>Cryvi1 1726 bp
attgactattccaacaaggcgtcgagttgagacatgggttgacaatgtcctgtagtcgac
aacgtgcccgtgatagaagaagaagctgttcgagcgtctgaggtccacctttgccgaagc
atggagatgccatggagaaggtgaaagcaaatgttcttgacctactc-tgctgctgctac
ccacgcccttcgcctggaccagctcatgttcggtaagaaccggtcaaccgattcggagag
atcgagcgattacgcctaagaagtcaaagggcacgtagtcgaaatgcgaggagcacctcc
gatcatggcttgccgatcgaccagtttgctactttccgagacaccgctgtcgagatcaac
tggtgtggacgaaacggcgtgctgagcgagccgtcgaacgggcagatttgtcgcttggtc
gcctctcggcacatattttaccactctgcaccgaatgggtgtcgcgctttggcagggcaa
gtccttctcggtaccgattcactcacccgggagttcgtctcgtcgacttttcaccgaaaa
ctaccttgtgacgttcgctccggaacccatctcgcaccagaagacgagggaaaccatatc
gc-cgtttgggaagtcaagacgggtctcttgctccgaactttccctggtgaagcaagctc
gcttggcctttgttgcgatggtccccggatgacaaattcgtcgctcgatgcttgatgggt
tcgcagatctcggtctacgaggctcccagcatgggcttgttggacaagaagtcgatcaag
attgatggcgtgttggactttgagtggtgcccattggtggccaggagaacatgatt--gc
tttctggacaccggaagttgagaaccagccggcacgagtcatgatggctattcccagccg
agctactctgcgtcaaaagaacttgtacaatgtcgctgacgtaagctgcattggcaggat
cagggagcgtacctttgttgcaaggtcgaccgactcaaccgatcgaagaaggtcaaccag
tcgaatttggagcttttccgtgtcaaggagaagaactacccgatcgaggcggttgagacg
tatgcacccagtttgcatgggaaccgaagggtcaccgattcgccatggtgaccaccgagc
ccaaggacatgcccaagaacaacgtggacttttacattgaggcgatttccgtctgatgcg
acgtctggataacagggctgtcaacaccatccgatggtcaccgaaaggccgattcatcgt
cctggccaccatcggtctctccgtcaagcacgacctcgagttctgggatctcgactttac
agacgagaacctggagcgcacatgcagctcttgggatctggcgagcattacggtatgagc
gagattgcttgggatccttctggacgatacctcacttcggaggccagtactttccgaaac
cccgaatcaggatacaccatctgggatttcaagggacaacgaaatcagcttgacaagttt
aagcaattcttgtggcgtcctcga-ccccctaccttgctcggcaaagacgaacaaaagaa
gattcga-aagaacttgcgtgaatacagcaaacgattcgacgaggaggacgagagcaacg
tttcggaacttatcgctaggcgtcgactcatcgat-gaatggaacgcatggcgaggacga
aggagttgtggaagaatgggtggaggaggtcattgatgagacggag
>Crywi1 1726 bp
atcgactatac----acaaagtcgaattataatacg----gataacgttttgtagtagac
aacctcccttcagtgtcgtcagaaactgctcgaccgtgctcgtcaacaatttgctaaaca
atggagatgccttggaggggatagcaacaactcttcctcacctacac-tgtagaagccac
tgccgccctccacctagacggaactcttttcggaaagaaccggtcaacagattcggggac
attgaacgtta----------ggtcgaagatactgagatccagccacaagaagt------
-----tggttggccgatggatcagtacgtgacttataagggagatcaggtggatttgaac
tggatcggaaggggtggcgcggggagcctgcggttactcggggagatacgtctcttggtc
acctcagggaaccttcttgaccaccttgcaccgaatcggtgttgccctttggtcaggaaa
atcattccaaacagcgattcacccacgccggagtaaaattgttcgatttctccccgagaa
atacttggtgacctggtcccctgaatctatctcggaccggaggacgaggggaatcagatc
gc-cgtgtgggaggtaaagactggtttattactgcgtactttccccggtgagaaaaaatg
gcctggccactcttgcgttggtccccggatgacaagtacgtcgctaggtgtcacttggga
gcccagatctcggtctatgaactcccctcgatgggtttgttggagaagaagtcgatcaag
atagaaggggttttggactttgagtggtgtccattggggg---agaaaacatgttc--gc
ctactggacccctgagggtggaaatcagcccgctagagtcatgatggctatccctagcag
gaacgtgttgaggagcaagaacttgttcaacgtcaatgatgtaaactccattggcaagat
caaggaacctacctcagtgtcaaggtcgatagggtcaagag---caagcgaagcactttc
tcgaactttgagttgttcagggtcaaggagaagaactatcctgtggagactatcgagaga
cctgcacgcagttcgcttgggaaccttcaggcaaccgatttgctgcgatcacttgcgatc
ccaaggtgttgctcaagaccgctgtcgagttctacttggaggtgatttcaagctcatgcg
tcaattggagaacaagactgtcaacacgatagcctgggcgccaaaggggcgattcgtcgc
tcttgccactgtcggttcgggtgtcaagtacgacatcgagttctgggatctcgactttac
cgacgagatcccggtgccaacatgcaattgttggctactggtgagcactttgggatgtcc
gaaatcgcttgggatccttcgggtaggtaccttgcctcgagcgccagcgcgttccgacaa
cccgagaccggatacaacatctgggacttcaagggacaaaagcatcctctcgaaaaattc
aagcagttcgtgtggcgaccaaga-cctgctaccatgttggccaaggaggaccagaagcg
agtcagg-aagaacctccgagagtacagcaaacagttcgacgaggaggacgaatccaacg
tttcggagttgttggctaggaagaggttgatcgac-gaatggaacgcttggagagggcca
aggagttgtggaggagattgtcgaggacatcttggaggagaccgag
>Cylol1 1726 bp
attgacatttccgctttgaggtttccctcgaacagggctagacagttttgtgttattgac
ggcctgcccaaggtagaagcccaagttggtcaagttcttgttgaagaagctcaacaggac
atacatatgcctttgacgaggatattctctgcctttgtcgaatattc-ccccgaagccgc
cgctgccacccagctggaccaggttccacttgacaagaagcagtgaacaagtttaccgac
atcgagcgatatagacgagaacccctcacattgacgaatttgttgagaaggaacacttgc
gatggtggctcaaggaccgatcagtttgtcatgtaccgaggagacaacgtcggtatcttc
tggaacaacgaaaaggatcacccgagagcgttattgatcggaccgattcgttcagtggtc
tcccctcggcacctacttgacctccgtccacgcacagggcgttcagttgtggggtggttc
ttcgtggacgcgcccgatttgcccatccttttgtcaacctcgttgccttttctccgagaa
gtacctcgtcacttggtcgaaccgccccatctctctattgacgacgacggcaaaaactat
gt-catttgggatatcgccacttgcacccctctccgatctttcgccaaccttgaaagcag
cagtggcctgccttcaagtggtctgcggatgccaagtatgtcgcccgcctgaaccccggt
tcctccatctccgtctacgagcttccccgcatgaatctcctcgacaagacttccatcaag
gtcgaaggtgtcatggactttgactgggcgccgtgaagacgtacgagcaactcttc--tg
ctactggacccccgagatcggcagcaaccccgccaaggttgtgatgagcattccctcaaa
acaggtcgtgagatctctcaacctcttcagcgtcagcgacgtaagctacactggcaatcc
gatgcctcatacctctgtgtcaaggtggaccgtcactccaagtccaaaaaatcccaggcc
actacactggaaatttttcgcgtccgcgagaagggtgtgcctgttgaagttgtcgagata
ccgtcattaactttgcttgggagcccaagggtgatcgatttgccatcatcaccactgagc
ctgtgccgtcccccaagacggctgtgtccttcttccccgaggcaacttcaagcacctccg
aacactggacaagaagaacagcaacgccatctactggtctcctaagggtcgatttgtggt
gattgcgactattcataaccagcaaagctcggatcttgatttcttcgacctcgactttga
gggcgagatctcaccgctaacctgcaacttatgaacattgctgaccattacggtgtgacg
gacgtggagtgggatccttcaggacgatatgtcgccacttgggcttcagtctggaagcat
atggaaaacggttaccacatttacgatttcaagggcgaggaggagcccgtcgacaagttc
aagcagttccagtggcgaccccga-ccgcccaccatgctctccaaggacgagcagaagca
gattcgc-aagaacctaagagagtacagccgcacctttgagcaagaggatggtgcctcgg
ccgatgccgtggtggagcgtcgtcgcatgcttgag-gagtggcactcgtggcggtcgaga
gagaggcattgaggagattgtggaggacgttttggaggagaatgag
>Cypeu1 1726 bp
atcgacttcagcgctacgatgttcgcatggaggagggtctgacaccttcgtgtgatcgat
ggcctccccgtggtaaaaaccgaaattgatcaagttcttgatgaagcgactaaacaagga
atctatatgcctatgagcaggagtatctgagcctttgtcgaatatac-tcccgaagccgt
ggccgccacgaagcttcacggcgtagcactcgacaagaaacagtcaacaaactcaccgat
atcgaaaagtatcgacgatgactcctgaaatcccagccttcaccgagcgagagcatttgc
ggtggtggcttggtgatcgatcaattcgtcatgttccgcggtgacaatgtcggcgtcttc
tggaacaacaagaaagatcccccgagcaaatcgtcgaccggactcattcgtgaaatggtc
accacagggtacatacctcgcctccgttcatcagcaaggtgtccaaatctggggtggcga
gtcatttggtacgccaatttcctcatccctttgtgagcctcatcgagttttcgccgagag
gtatctcactacctggtccaatcaaccaatctcagccttgacgaagaaggcaaacatatt
gt-tatctgggatgttcaaactggcaagcctcttcgatcattcgtcgcctacgaaaggtc
cagtggcctgccttcaaatggtctgccgacgagaagtatgtggctcggatgaagccgggc
gaatcaatctccgtctacgagcttccacgtatgaatcttctagacaagacatccatcaag
gttgagggtatccaagagtttgaatgggcccccccaaggtgtacgagcaattactc--tg
ctattggactcctgagctgggctccaaccccgccaaagtcgtcatgtcaattccgactaa
ggaaatagtgcggacgcgcaacctgttcaatgtgaccgacgccgcctgcactggcaatcc
gatgccaaattcatctgtgttaaggttgaccgccactcgaaatccaagaaatctcttgct
accaaccttgagattttccgtatcaaggagaaaggtgtcccagttgaggtcgtcgagaca
cggtaatcaacttcgcctgggagcccaagggtgatcgcttcgttctgatcactgcagaag
ctgtaatgttacccaaaacagccatttccttcttccctgaggccccttcaagctgatcaa
gacaattgacaagaaaaacagcaacggcatctactggtccccaaaaggccgatttgttgt
tgttgccactgtcagtgttcaacagcactcggacatcgaattctacgatcttgactacga
gggtgaaatctcgctgccaatctcatgctcatgaacactgaagatcattatggcatgacc
gacattgaatgggatcctactggtcgctatgttgtcacaagcgcgtccgtctggactcac
atggagaacggctaccgcatctggaccttttccggcacggagcagcccaccgagaaattc
aaacaactacactggcggccccgc-cctcccacgctgctcagcaaagaagaacagcgtac
cgtccgc-cgaaatctccgcgaatacagcaaagagtttgatgagatcgacgaggagggtg
ctaacgctgtcatcgaccgtagacggttgtacgct-gaatggtacagctgggtgagaagg
aaatgctgttgaggaagtggtggatgaagtcattgaggaaaccgag
>Cytch1 1726 bp
gttgacgtctcaagtacgaggtccagctcgacagtggctagatcactttgtgttgttgat
ggactgccagaggtaaaaacccaagctggtcaagttcctgctcaagaagttggccaagac
atctacatgcccatgacaaggaaagtccttgccttcgtcgagtactc-agccgaggctgc
tgccgccgtccaactcgacatggtcgctctcgacaagaagcagttaacaagctgactgat
gtcgagcgatatcgaggaggaagcccgagatcgagcccttccaagaaaaggaacacctgc
ggtggttcttggccgatcgaccagtttgccatgttccggggtgagaccgttggtgtcttc
tggaacaacgacaaggatgccccgagaacattgttgaccggaccgattcgtgcagtggtc
ccctctgggcacctacctgacctcgatccatgcactcggtgttcagctgtggggtggccc
aagttggaccccgcaggttcggtcacccctttgtcaacctggtcgcctactcaccgagaa
ctacctggtcacttggtccgcccgccccatttcacccgtgacgacgatggtaagaattac
at-cgtctgggagattgccaccggcaagcccctgcgttccttcgccaacgtcgaaagttt
ccgtggcccgccttcaagtggtccgcagacgacaaatatgtcgctcgtatggtccagggt
caatccatctccgtctatacgctgccctctatgggtctcctggacaagacatctatcaag
atcgagggtgtcatggatttcgactgggcgccatcaagacctacgagcaactgttc--tg
ctactggactcctgaaatcggcagcaaccccgccaaggttgtgatgaccattccctccaa
ggaggtcatccgctctctgaacctcttcagtgtctccgatgcaagcttcactggcaatca
gatgccgcttacatctgcgtcaaggtcgacagacattccaagtccaagaagtcacaagct
acaacgcttgaaatcttccgggtcaacgaaaagggtgtacccgttgaggtcgtcgagata
ccgtcattaactttgcatgggagccaaagggcgccagattcgtcattatcacagccgagc
ccccgccgtctcccaagacctctgtggccttcttccctgaggcaacttcaagcacctgcg
gacactggagaagaagaacagcaacgcgatctactggtcgcccaggggtcgctttgtcgt
tgtcgccacggtccacaacacgcagagctcagaccttgatttcttcgacgtcgactttga
gggtgagacctcaccgcaaacctgcagctcatgaacaccgcggagcattacggtgtcacg
gatattgagtgggacccgagcgggcggtacgtcgcgacatgggcctcctcgtggaagcat
atggaaaacggatatcatatctacgacttcagaggcgaggaggaacccatcgagaagttc
aagcaatggtcctggaggccacgc-cccgccaccttgcttaccaaggaagagcagaagtc
gatccgc-aagaatctccgtgaatactcgagagtcttcgaggagcttgatattacgggcg
ccaacgaggtcatcgagcggagacaaatgctggac-gagtggctcgacttccgattgaga
gagaggtatcgaggagatcgtggaggaggtgcttgaggagagtgag
>Cytmel1 1726 bp
attgactactcaggtacaaggtacaatacgatgaagggctgacaacatcttgtcgtagat
ggtgtacccgttatacaagtccaagatggacaagctgttggcgagggaattcggaaagac
atgttcgtcccttggataaggaaagagcaaattttcatggagtttaa-tggggatgctgc
gtatgcgatggcgatgaatggtcatcctttcgatgcaagacagtgaaccgctttattgac
ttcgaaaaatttggatgagacagccagagctagagccttacaagccaaaagaacaccttc
gagcttggttgggtgaccgaccaatacgctacctaccgtggcgaggaagtgcagatacac
tggcacggaaagccctcacatgtgagattgctcatgagcggacagatacatctcatggtc
accactcgggacataccttgcctcccttcaccgccagggcattcggctctggggaggccc
ctcgtgggaggcagcgtttcgcgcacccgtttgtgaaactgattgacttctcaccgaaaa
ctacctcgtcacctggtcgcacgatccgatctctcgccggaagacgagggcaacaacata
gc-tgtatggaatatcaagactggtaatctgcttcgtacattcccctcgtcgcccaaatg
cagtggcccacgctgaaatggagctcagacgatcagttcgtcggccgtgttacacctgat
ttgcagatcagtgtctacgagctgccgagcatgcgcttgcacgacaagaaaagcatcaaa
atcgagggcgtggtcgatttcgagtggtgcccgggaagaagccggagaacctgctg--gc
gtactggacccctgaggttatgaaccaacccgcgcgtgtgatcatcaacttccctagtcg
cgccattttgcggcagaagaatcttttcagtgtcactgaggtaaactccactggcaaaat
cagggcgacttcctttgtgtcaaggttgaccggcacacaaagaccaagaaatcgatcttt
tgtaatctcgaaatattccgcgtgagggagaaggatttcccggttgaggtcgtagagatg
ctgtcactgatttctcatgggagcctaagggcgagcggttcgctatcatctcaagtgacc
ctaaggaatccatcaagactgatgttagcttttatcttctggtgacttcaagctccttcg
tacacttcctggacgaacaagcaacactatcaggtggtcacctcgcggccgacatgttgt
tctcgccactgtcggatcgtcgaccaagtccgaattggagttttgggatcttgacttcaa
agatgagaatggggcgcgagcattcagcatctgggcacggcggaccattacgctttgact
gatgctgagtgggatcctagtggaagatacttggcaactagcgccagcgcttggagacat
cttgaaaacggctacgccatctgggacttccgcggtcaaaagcatatcctagacaggttc
aagcagttcttgtggcgccctcgt-ccacgcacacttctcacgaaggagcaacttcttca
agttcgt-aagaacctgaaggagtacagcagggcgtttgaggaggaggacgaaagcaacg
tcagtgagttgatcgcgaggaagaggcttgtcgat-gagtggaacgcgtggcggcgaagg
aggaaatatcgaggtctggatcgatgaagttatcgagcaggttgag
>Daces1 1726 bp
atcgatatctccgcttcgaggttcagctggaacagggctagacagctttgtgtcatcgac
ggcctgcccgaggtagaagcccaagctggtcaagttcttgttgaagaagctcaataagac
atttatatgcccatgacaaggaaagtctctgcctttgtcgagtactc-tcccgaggccgc
cgctgccacccagttggaccaggttcccctcgacaagaagcagtcaacaaggtcactgat
atcgagagatatcgacgagaccccctcacattgacgagttcaccgaaaaggaacatttgc
gatggttcctcagagatcgatcagtttgttatgtaccgtggcgacaacgttggtgtttac
tggaacaacgagaaagatcacccgagaacattatcgaacggactgatttgtccagtggtc
tcccctcggcacctacctgacatctgtccacgcccaaggtgttcagctctggggcggttc
ctcatggtctcgcccgattcgcccacccctttgtcaacctcatcgccttttctccgaaaa
gtacctcatcacttggtctaacaggccaatctctccgtcgacgacgatggcaagaactat
gt-catctgggatgtcgctacttgcagccccctgcgatcctttgccaacctcgaaagctg
cagtggcccgccttcaagtggtcggctgatgagaagtacgttgctcggttgacccagggc
tcctctatctccgtctatgagctcccccgcatgaacctccttgacaaggtctcgatcaaa
attgagggtgtcatggattttgactgggcaccattaaggactacgaacagctcttc--tg
ctactggactcccgaaatcggtagcaaccccgccaaggtcgtgatgagcatcccttcaaa
acaggtcgtgagatctctcaacctcttcagcgtcagcgatgcaagctgcattggcaatcc
gacgccgcatacctctgtgtgaaggtcgatcgtcactcgaagtccaagaagtcacaagcc
accactctggagattttccgtgtcaaggagaagggtgttcctgtcgaggttgtcgagata
ccgtcattaacttcgcttgggaacccaagggcgaccgatttgccatcatcaccaccgagc
ccgtgccgtcccctaagacgtcagtatccttcttccctgaggcaacttcaagcacctccg
aactctggacaagaagaacagcaacgccatctactggtccccccggggtcggttcgtagt
tattgccactatccacaaccagcagagctctgacctcgacttcttcgaccttgactttga
gggcgagacctcactgccaaccttcagctcatgaacaccgctgaccactacggtgtgacg
gatgttgagtgggatccctctggtcgcttcgtggccacttgggcttccatgtggaaacac
atggagaacggttaccacatctacgatttccgcggcgaggaggagcctatggagaagttc
aagcagttctcctggcgcccccgg-ccgcccaccatgctctccaaggaggagcaaaagaa
cattcgc-aagaacctccgagagtacagccgtgtctttgagcaggaggatggtgcctctg
ccgatgctgttgtggaacgccgtgcccagctccta-gagtggtactcgtggcggtcgtgg
aggacgcattgaggagattgtggaggatgtcctcgaggagagtgag
>Dacma1 1726 bp
attgatatctccgcttcgaggttcagctagaacagggctagacagctttgtgtcatcgac
ggcctgcccgaggtagaagcccaagctggtcaagttcttgttgaagaagctcaacaagac
atacacatgcccatgacaaggaaagtccctgcattcgttgagtactc-tcccgaggccgc
cgcagccacccagttggaccaggttcccctcgacaagaagcagtcaacaaggtcaccgat
atcgagagatttcgacgagaccacctcacattgacgagttcgtcgagaaggagcatttgc
gatggttcctcagagaccgatcagttcgttatgtaccgcggcgacaacgttggtgtttat
tggaacaacgagaaggatcacccgagaacattatcgaccggaccgatttgtccagtggtc
tcccctcggcacctacctgacctctgtccacgcccagggtgtccagctttggggcggtgc
ctcatggtctcgcccgattcgcccatccctttgttaacctcatcgccttttctccgaaaa
gtacctcatcacatggtctaacaggccaatctctccgtcgacgacgatggcaagaactat
gt-tatctgggatgtcgctacctgcacccccttgcgatcctttgccaatctcgaaagctg
cagtggcccgccttcaagtggtcggctgatgagaagtatgtcgcccggttgacccagggc
tcttccatctccgtctatgagctgccccgcatgaacctcctcgacaaggtctcgatcaag
attgagggcgtcatggactttgactgggcgccgtcaagacctacgagcagctcttc--tg
ctactggactcctgaaatcggcagcaaccccgccaaggttgtgatgagcatcccctcaaa
acaagtcgtgagatctctcaacctctttagcgtcagcgacgcaagcttcactggcaatcc
gacgccgcatacctctgtgtcaaagtcgatcgtcactccaagtccaagaagtcacaagcc
accactctggagattttccgtgtcaaggagaagggtgttcccgtcgaggttgtcgagata
ccgtcatcaacttcgcctgggagcccaagggcgaccgatttgccatcatcaccaccgaac
ccgtgctgtctcccaagacgtcagtgtctttcttccctgaggcaactttaagcacctccg
gactctggacaagaagaacagcaacgccatttactggtctcctcgaggtcggtttgtagt
gattgccactattcacaaccagcagagctctgacctggacttcttcgaccttgactttga
gggcgagacctcaccgctaaccttcagctcatgaacaccgctgatcactacggtgtgacg
gatgttgaatgggatccctctggtcgcttcgtggccacttgggcttccgtgtggaagcac
atggagaacggttaccatatttacgatttccgtggcgaggaggagcctgtggaaaagttc
aagcagttctcctggcgcccccgg-ccgcccaccatgctctccaaggaggagcaaaagag
catccgt-aagaacctccgagagtacagccgtatctttgagcaagaggacggtgcctctg
ccgatgctgttgtggaacgccgtacccaactccag-gagtggtactcgtggcggtcgtgg
aggacgcattgaggagatcgtggaggatgttcttgaggagagtgag
>Dacruf1 1726 bp
atcgattatagagatacaaagtaaaattcgatgaatccttgagacgatcgtgtcgtcgac
aatatccccgttatcggctaatcagaaacaacagctcatggcgaaggactttcgggatcc
gtgcacatgccctggaagcgacaagggcaaatgtttattgaatatac-tgtggaggcgaa
tgttgccatcgcgatgaacgggcataggtttgatagaaagcagtgaaccgcttcgttgat
atcgaaaggtttggatgagacagccagagataaaggacttcaagccgcgagaacacttga
aagcttggttaggcgatcgaccaatatgttacgcttcgtaatgatgacgtacaaatcaac
tggaataatcggaacgggtctcggaactggtcttcgataggacggatatgttgcctggtc
accgtcaggaacgttgatggccacgttccacctcccaggtgtcaagttctggggtgggcc
ttcttggcaggcgccgattggcgcacccgcacgttaaactgatcgatttcagtccgagca
atacgtcgtaacgtggtcaaatgagccgatttctctcctgacgatgagggtaatcaggtg
gc-tgtatgggatctgaagagtggcttcttactacgaacattccccgtggcaca-agatg
gtctggcctatgttgaagtggagcggcgatgacaagtacattgcacgagtgacggccggg
cagcagataagtgtctacgagctgcctgggatgcacttggtcgataagaagagcatcaag
atcgaaggagtggttgacttcgaatggtgtccccgaagaaggcggagaacgttttg--gc
ctactggacaccggaggttgccaatcaacctgcccgcgtgatcatgggcttccccagtcg
aacgcagttacggtcgaagaatcttttcagtgtgtcggatgtaaacttcattggcagaat
caaggcgacttcctttgtgtcaaggtcgatcgacacacacggacgaagaagtctatcttc
tgcaatcttgagatcttccgaatgcgagaaaaggactaccctgtcgaagttcttgagaca
ctgttatatcttttacctgggaaccgaaaggggagcggttcgctattatttcaaccgacc
cgaagggacgtatcaagacctccgtcagcttctatctagaaacatattccgaattttgaa
aacccttgacaataagacatccaacgccgcattctggtctccgcgaggcagacattgcat
tctcgcaacaatgggctcacgggacaagttcgatcttgagttttgggatctggaattctc
ggatgagagtggggaggcggagtgcaactgctgaatactacggaacattatggagtgact
gatgtagaatgggaccctagtggccgctatgtcgctaccagcgctagcgcatggcgacat
atggagaacggctacgcaatatgggatttcagggggcagaagctggtgcttgaccgattc
aagcaattcctctggcggccacgg-ccacgcactcttcttacgaaggagcagcaacgcga
catcaga-aggcgactccgggagtacagccggcagtttgatgaggaagatgaaagcagcg
tgagcgagctgattgcgcggaagcggttgatcgac-gagtggaacgcgtggcggtgaaga
aggagatgtggaagagtatgtggacgagatcatcgaagaggtcatt
>Dactor1 1726 bp
atcgactacacagatacgccgtgaactacgatgagtccttgacagcatcatgttgtcgac
ggcctgcccaccgtaggccgaccggaaggaccggctggtcaccaaggacttcaagaaagc
ctgcacatgccgtggacgaggccagagcaaatcttcatcgagtacac-cgccgaagcgac
ctttgccatcgcgatacatggcttccgcttcgacaagaaccagcgaaccgattcaccgat
atcgagaagtttggaggagacagcccccgcaggaggagttcaagccgagggagcacttga
gggcgtggcttggcgatcgaccagtatgttatcctgcgccaggacgacctggaggtgttc
tggaacggaaggaacggagcgcggaactggtgatcgaacggaccgatacgtggcctggtc
tccagccggcacgctcatggccaccttccacatccaaggcgtgcagttctggggcggccc
ctcctggagcccggcggctcgtgcacccgcacgtcaagctgatggacttctccccgagaa
ctacgtggtgacatggtcgaacgagccgatctctccgccgacgacgagggcaacagcgtc
gc-ggtgtgggacctcaagtccggcttcgtcctgcggaccttcccctcgggccaaagatg
agctggcccatgctcaagtggagcggcgacgaccggtacgtcgcgcgcatccagccgggg
cagcagatcagcgtgtatgagctgcccggcatgcatctcgtcgacaagaagagcatcaag
gtcgagggcgtgacggactttgagtggtgcccggcaaaaaggcggaaaacatcctc--gc
gtactggacgcctgaggtggtgaaccagcctgcaagagtcatgatgagcttcccgagccg
tacacagttgcggtccaagaatctcttcaacgtttcagacgtaagcttcactggcaaaat
caaggcgacttcctctgcgtaaaggttgaccgtcacactcgtacgaagaaatccctgtat
tgcaacctggagattttccggatgcgcgagaaggactaccccgttgaggtgctggagata
ccgtcatttccttctcgtgggagccaagaggcgagcgattctgcattatcacgaccgatc
ccagggcaccaatcaagaccgccgctcacttctatctggaggcgacttccgtcttctcaa
aaccatcgataacaagacttcgaacggcgctttctggtctccgaggggccgtcatgttgt
gctcgccaccatgggctcgcagaccaagtttgatcttgagttctgggatctggacttcac
cgaggagacccaggcgcaggcattcagctgctgaacaccacggagcactacggcgtcact
gatattgagtgggaccctagtggccgttatgttgccagcagtgctagtgcctggagacat
ctggaaaatggctacactgtctgggacttccgcggacagaagcaggtgcttgaccgtttc
aagcagttcctatggcgaccgcgt-cctcggacgcttctcagcaaggagcaacagcgtga
gatccgc-aagaagctgcgcgagtacagcaagcagttcgacgaggaggatgagagcaccg
tcagcgagctcatcgcgcggagaaggctcatcgac-gagtggaatgcgtggcggtcaggc
gggagatattgaggagtacgtggatgagatcgtcgaggagaccatt
>DalEC12_1 1726 bp
attgatatttcaagtatgaggttcaactggagcaaggctagacaccttcatgtcattgac
ggtctgccggaggtaaaagcctaagctggtaaagttcttgctgaagaagctgaacaggac
gtctatatgccaatgaggaggcaagtctctgccttcgttgaatattc-cgctgaagccgc
cgccgccgtgaagcttgacgaggttcccctcgacaaaaagcagttaataaaatgactgat
atcgatcggtatggacgagaacacctaagatcgaagagttcactgagaaggaacacttgc
gatccttcttggccgaccgatcaatttgccatgtaccgaggcgatattgtcggcgtcttc
tggaacaacgaaaaggatcccccgagaatattgtcgaccggacggatttatacaatggtc
gcccttgggaacattcctcgtatctgttcaccagcaaggtgtgcaactgtggggtggtgc
ttcgtggtctcaagcgcttcgcacatcctttcgttaatatgctcgacttttctccgagaa
atacattgttacatggtcaaataggcctatctgtcactggatgaagatggcaagaattat
gt-tatctgggatgtcgaaactgccaaacccctccgttcgtttgccaatcttgaaaattc
ccatggccggctttcaagtggtctgctgacgacaaatatgtggcacgaatgacgcagggc
tcctcaatctcggtgtacgagcttcctcgaatgaatttgttggacaagacaacgatcaaa
attgaaggcgttatggattttgagtgggctccgtgaagcagtatgagcagctattt--tg
cttctggacaccagagattggtagcaaccccgcaaaggtcgtgatgagcataccttcgaa
gcagatcgttcggtcattgaacctcttcagcgtcacggatgcaagctccactggcagtct
gatgctacttatctctcagtgaaggttgaccgacattcgaaatctaagaagtcgcaggcc
accaccttagagattttccgtgttaaggagaagggcgtaccagttgaagttgtcgagata
cagtcatcaatttcgcctgggagcccaagggagatcgctttgtcattatcacgacggagc
cgacgccgtctcccaagacatccgtagcattctttcccgaggcaacttcaagcatctacg
aactctcgagaagaagaatagcaatgcgatctattggtctcccaagggccgatttgtagt
cgttgccacagttgctaaccagcagagctccgacctggaatttttcgacctggactttga
aggcgagatcttaccgccaatctgcagctgatgaacacggcagaccactacggtgtcacc
gacatccaatgggacccctcaggaagatttatcgcctcatgggcgtctgtttggaagcat
atggaaaatggctaccatgtctacgacttcaagggcgaggaggaacacgttgacaagttc
cgccaatggttatggcgtcctagg-ccaccaaccctgctcagtaaagacgaacagaagca
gatccgc-aagaaccttcgagaatactccaagattttcgaacaggaagatggggcatctg
ccgacgcagtggtggagagaagacgtctgctcgac-gaatggcttggatggcggttgaag
ccgagatattgaggagattgtagaagaggtgcttgaggagaacgag
>DelFL0756_1 1726 bp
atcgacttttccaatacgaagtccgccttgatgaaggcctgatacctttgtgtccttgac
ggcttaccccaggtgcaaacccaagttgatcaagttcattctgaggaagctgaacagggt
attcatatgcctttgacaaggaaagaccgagcctttgtggaatacgc-tcccgaggccgc
agccgcggtcaagcttcatggcactcctttggacaagaggcagtcaacaagctcaccgac
atcgaccgctatcgacgaagacgcccgagatcgagcccttccagcagaaggagcatctcc
gttactggctcggtgaccgaccaaatggtcatgtaccgtggcgacaaggttggtgtcttc
tggaacgagaaggaggacaccccgagtccatagtcgaccggaccgattcgtgcagtggtc
tccccagggaacctatcttctgtctatgcatgcacagggtgtccagctgtggggtggcaa
agcgtggagcaaagcgctttgcccatcccggcgtcaaccttgttgatttctccccgagaa
gtatctgaccacctggtcgcatcgcccactctgtctctagaagaggatggcaagaactac
at-aatctgggacatcgctaccggcaagcccctgcgttcatttgtcaccctcgaaagatg
caatggcctactttcaaatggtcttctgatgccaagtacgtcgccagaatgaaccctggc
cagtccatctccgtctacgaaacgcccaggttgaatctgcttgacaaggcctccatcaag
attgagggtgtcatggactttgagtgggcgccattaagacctacgaacagctcttc--tg
ctactggactcctgagcagggcagcaaccccgccaaggtcgtcatgactatcccgtccaa
ggagattgtccgtacccgcaatctgttcaacgtttctgatgcaagctccactggcaatcc
gaggccaaatatgtctgcgttaaggtcgaccgacacagcaagtcgaagaagtccatggct
actaacctcgaaatcttccgcgtgcaagaaaagggtgtcccggtcgaggttgtcgagaca
cggtcattaactttgcctgggagcccaagggcaaccgcttcgtcctcatcaccaccgagt
ctctggcgccacccaagacggctgtttctttctttcccgaggcaatttccgccatgttcg
cactgttccccagaagaacagcaacgccatctactggtctcccaagggccgcttcgtggt
tgttgccactcttcagtcgcagcagtcatttgatcttgatttctgggacatgagcttcga
ggacgagatttggctgccaacctccagcttatggccaccgctgaacactttggcgtgact
gacatcgaatgggatcccactggacgctatgtcaccaccgtcgcttctgctttcagacac
atggagaacggctaccatctctacgacttcaagggcacagaagagcccattgaccgcttc
aagcagttgctgtggcgcccgcgg-ccgcccaccctactctctaaggaggagcaggctga
gatccgc-aagaaccttcgcaactacagcaaactgttcgatgagcaggataagaacacgg
ctaaccaagtggtcgagcgcaggaggcttttccag-gaatggaaggcttggcggtcgttg
ctgagctattgaagaaatcgtcgaagagatcatcgaggaaactgaa
>Delco1 1726 bp
gtcgatttttccaatatgaagtgcgcttagaggagggcctgatgcctttgtgttgtcgat
ggcttgcccgttgtaccgcgccaaactggttaaattcttgctgaggaagttgaacagagt
gtacatatgcccttgaggaggaaagacggagcctttgttgagtacgc-tcccaaggctgt
ccaagcctgcaagttgaatggcactcctctcgataagaagcagtgaacaagcttaccgac
attgaccgctattgaggaagacacctcagatcgagccgttccagcaaaaggagcatcttc
gctcttggctcggcgacggatcagatggttttgtaccggggtgataaggttggcgtgttc
tggaacgagaaggaggatgcccggacgtcgtagtggaccggaccgattcgttcagtggtc
tccccagggtacctatcttacatccattcacgcccaaggtgtgcaactgtggggtggcaa
ggcttggagcaaagaggttctcccaccccggtgttaatctggtcgacttctctccgagaa
ctacatcaccacatggtcccataggccactctgtctctggaagaggatggcaagaactac
at-catctgggatgttgctaccggcaagccgttgcgctcatttgctaccatcgaaagatg
caatggcccactttcaagtggtccgccgacgagaaatacgtcgcaaggatgacccagggg
cagtccatctccgtctatgaactgccaaggatgaacctgctcgacaagacttcgatcaag
attgagggtgttatggacttcgagtgggcaccatcaagacttacgaacaacttttc--tg
ttactggacccctgaactcggcagcaaccccgccaaggtcgtcatgtcaatcccctccag
ggaaattgtacgtacgcggaacctcttcaacgtctccgacgcaagctccactggcaatcc
gatgcagcctatgtctgcgtcaaggttgacaggcactccaagtctaagaagtctatggct
accaatcttgagatcttccgtgtccgcgaaaagggtgtcccagtcgaggtcgttgagaca
aagtcatcaacttcgcatgggagcccaagggcaaccgtttcgtcttgatcactactgaaa
acccgccgtcccctaagacctccgtctctttcttccccgaggcaacttcaagcacatcaa
gaccgttgagaagaaaaacagcaacgccatccactggtcgccaaagggtcgcttcgtcgt
ggttgccactatcctttctcaacaatccttcgatcttgatttctgggatttgagcttcga
ggacgagagttgatggcaaatctgcagttgatgaacaccgtagaacactacggtgttact
aacatcgaatgggaccccactggacgttatgttgccagttatgctagtgctttcaggcat
atggaaaacggctaccacctctacgacttcaagggccaagaagagcacatcgacggcttc
aaacaattcatctggcgcccgcgc-ccgcccacgctcctctccaaggaagagcaagccga
gatccgc-aagaacctccgcaattacagcaagctcttcgacgagcaagataagaacacgg
ccaaccaagttgtcgagaggcgcaggttgctgcag-gaatggctgtcttggcgattgtgc
agttggtattgaggaggtggtggaggagattgttgaggagagtgag
>Didex1 1726 bp
atcgactttgccagttccaggtgcgcctcgacgagggcctgacgcgtttgtgtcatcgac
ggcctgcccgttgtgcaagggcaagctcgtcaagtttgtgctgcgcaagctgaaccgcgt
gtgcacatgcccgtgacgaggcaagaccgagcctttgtcgagtacgc-gcccgaggccct
cgccgccgtcaagctgcacggaacgccgctcgacaagaagcagtcaacaagctcaccgac
attgaccgctatcgacgaggaagcccgagatcccgccctttgagcagaaggagcacctgc
gctggtggctggccgaccgaccagatcgccatgtaccgcggcgagaaggtcggcgtcttc
tggaacgaccgcgaggaccacccgaggtcgtcgtcgaccggaccgattcatccagtggtc
gccgcgaggcaccttcctcacctccatccacgcccagggcgtgcagctgtggggcggcaa
ggcctggagccaagcgcttcgcccatcccggcgtcaacctggtcgactactcgccgagaa
ctacctcaccacctggtcgcaccgcccgctgtgtcgctcgaggaggacggcaagaactac
at-catctgggacattgcgaccggcaagcctctccgctcctttgccacaatcgaaagatg
cagtggccgaccttcaagtggtcgtcggacgaccagtacgttgcccgcttgacccagggc
cagtccatctccatctacgagctgcccaggatgaacctgctcgacaagtcctcgatcaag
attgagggtgtcgtggactttgagtgggctccatcaagacatacgagcagctcttc--tg
ctactggactcccgagctcggcagcaaccccgcaaaggtcgtgatgtccgtcccctccaa
ggagattgtccgcacgcgaaacctcttcaacgtctccgacgcaagctccactggcaatca
gacgccgcctacgtttgcgtcaaggtcgaccgtcactccaagtccaagaagtctctggct
acaaacctcgaaatcttccgtgtcagggagaagggcgtgcccgtcgaggtggtcgagacg
ctgtcatcaacttcgcctgggagcccaagggcaaccgcttcgtcctcatcaccaccgagg
ttgtgccgtcccccaagacggctgtttctttcttccctgaggcaacttccgccacatccg
caccgtcgacaagaagaacagcaacgccatctactggtcgcccaagggacgattcgtcgt
cgtcgcagctctccagtcccagcagtccttcgacctcgacttctgggacctcagcttcga
ggacgagagctgctcgcgaacctgcagctcatggacacagccgagcactacggcgtaacc
gacatcgaatgggaccccactggccgctacgtcgccaccgtcgcaagtgcctttcgccac
atggagaacggctaccacctgtacgacttcaagggcacagaggagtctgtcgaaggcttc
aagcagctcctctggcgcccgcgt-cccccgacactcctgtccaaggaggagcaggccga
gatccgc-aagaacctgcgcaactactccaaggtctttgacgagcaggataagagctcgg
ctaacgctgtggtcgagcgcagggagaagctccgc-gcttggaacgagtggcggttgcag
agaggctatcgaggagattgttgaggagatcatcgaggagagcgag
>Didma1 1726 bp
atcgacttcaccagttccaggtgcgcctcgacgagggcctgacgcctttgtgtcatcgat
ggactgcctgttgtgcaagggcaagctcgttaagtttgtgttgaggaagctgaaccgcgt
gtgcacatgcctgtgacgaggcaagaccgagccttcgtcgagtacgc-gcccgaggccat
cgccgccgtcaagctccacggcaccccgctcgacaagaggcagtcaacaagctcaccgac
atcgaccgctatcgacgaggacgcccgagatcgcgccgttcgagcagaaggagcacctga
ggtggtggctgggcgaccgaccaggttgccatgtaccgcggcgagaaggtcggcgtgttc
tggaacgaccgggaggaccacccgaggtcgtcgtggaccggacagattcatccagtggtc
gccgcgcggaacctacctcacctcgatccacgcacagggtgtacagctgtggggcggcaa
ggcttggagcaaagcgtttcgcgcatcccggtgtcaacctcgtcgactactccccgagag
ctacctgaccacctggtcgcaccgcccgctgtttcgctcgaggaggatggcaagaactac
at-catctgggacatcgcaaccggcaagcctctccgctcgttcgccacaatcgaaagatg
cagtggccgacgttcaagtggtcagctgacgacaagtacgttgctcgtctgacccagggc
cagttcatctccgtctacgagttgccccggatgaacctgctcgacaagtcttccatcaag
atcgagggtgttgtggactttgagtgggctccatcaagacccacgagcagctcttc--tg
ctactggactcctgagctcggcagcaaccccgcaaaggtcgtgatgtccatcccctccaa
ggaaatcgtccgtacacgaaacctcttcaacgtctccgacgcaagctccactggcagtca
gaggccgcctacgtttgcgttaaggtcgaccgtcactccaagtctaagaagtctctggct
acaaacctcgagatcttccgcgtcaaggagaagggcgtgcccgtcgaggttgtcgagaca
ctgtcatcaacttcgcttgggagcccaagggcaaccgtttcgttctcatcaccactgagg
tcgtgccgtccccaaagaccgccgtttccttcttccctgaggtaacttccgccacatccg
caccgtcgacaagaagaacagcaacgctatctactggtcgcccaagggccgcttcgttgt
cgtcgccgcgctccagtcccagcagtccttcgacctcgacttctgggatctcagcttcga
ggacgagagctcctcgcaaacctgcagctcatggacacagccgagcactacggcgtcaca
gacatcgaatgggaccccacaggccgctacgtcgcgaccgtcgcatccgccttccgccac
atggagaacggataccacctgtacgacttcaagggcacggaagagcacatcgacggcttt
aagcagctcctctggcgcccccgc-cccccgacactcctctccaaggaggagcaggccga
gatccgc-aagaacctccgtaactactccaagatcttcgatgagcaggataggagcagcg
cggacgctgtcgtcgaccgccgcgagaagctccgc-gcttggaaggagtggcggtcgccc
agaggctatcgaggagatcgtcgaggagatcatcgaagagactgag
>Elsamp1 1726 bp
attgacttctccaataccaggtacgcatggaggaaggtctgacgcctttgtgtttgcgat
ggactcccagttgtgccgtccgaaactcacaaagttcatcctgaagaggctcacatccac
gtctttatgccaatgaggaaaaatgactctgctttcgtcgagtattc-ttccgaagccgc
agctgcaatcactctcaacctgactgccttggacaagaagcagtcaacaggctcactgat
atcgagagatattgatgaggaagccacatattgagccttttgccgaaaaggagcatctgc
gttggtggttgtccgacagaccagttcgtggtttacagaggagacaatgttggtgtctac
tggaacgagcgagacgaaacccggatccgattgtcgatcggactgatttgttcagtggtc
acctctaggaacttatctcacgtccatgcacgctcagggtgtgcaattatggggtggacc
atcctggaccaaagcgattcgcccaccctggtgtcaatcttgtcgactattccccgaagc
atacctcgtcacctggtcgcacaagccactttatctcttgaagaggatgggaagaactac
at-catctgggatgtcgcgactggcaagcctctacgttctttcgccacactagaaagctc
cagtggcctgctttcaagtggtcttgcgacgccaaatacgttgcacgtatgaaccctggc
caatccatttccatttacgaacttccccgcatgaaccttctggacaagacatcggtcaag
atcgaaggcgtggtagactttgagtgggcaccaataagaagtatgagcagctgttg--tg
cttctggacgcccgaattggggtccaacccagccaaggtcgtcatgtcaattccaacaaa
ggagattgtccgtactcggaatctgttcaatgtcacagacgcaagctccactggcaatca
gagtctgcatatgtctgcgtcaaggtcgatcgtcatagcaagtcgaagaaatccctcgcc
acaaacctcgaaatcttccgcgtcaaggagaagggtgtccctgttgaagttatcgagaca
ccgtcatcaactttgcctgggaaccaaagggtgaccgcttcgtcctcatcacagccgaag
tcgtgccgtaacccaagacagccgtctccttcttccccgaggcaactttcgccacattcg
caccattgacaaaaagaacaacaacgccatccactggtcgcccgccggacgattcgtcct
cgtcgccaccgtcctcaaccaacaatccttcgacctcgacttctacgactttgactacga
aggcgagacctcaccgccaacctccaacatctcgcctccgtagaccactacggcgtgacc
gacattgaatgggaccccagcggacgcttcgtcgccaccagcgcctcggtctggaaacac
atggaaaacggctaccacctctacgacttccgcggcctcgaagaacccctcgacggcttc
aaacaattcgcctggcgcccgcgg-cccggccgcctcctctccaaagaagaacaaaaaac
cgtccgc-aaaaacctccgcgaatacagcaagcaattcgacgaacaagacaagaacacgg
ccaacgcggtcgtggagcgcaggaggaagctggac-gagtggagggcgtggagacggaga
ggttgttgtcgaggagattgtcgaggagattttggatgagacggag
>Elyde1 1726 bp
ctcgacttctcaaattcgaggtacagctggaggaaggtttgacacattcatgttgtcgat
ggcctaccaaaggtgtgcgccgaagctcatcaagtttcttctcagaaagttgacccctgt
gtacacatgcctttgaggaggccaatcattgcattcgtcgagtatac-tccggaggctgc
tgcagcagtcacctaccacctcgttcccctcgacaagaaacagtcaacaaattgactgat
atcgatcgatatcgatgatgacacctgaactcgccccattccaagaaaaagagcatctgc
gttcattcatgtatgatcgatcagttcgcaatgcaccgtggagacagtgttggagtattt
tggaacaatgagaagggtgacccgagccgcttgttgaccggactgattcactcaatggac
tcctcagggaacatacctggtttctatgcacgctcaaggtgtacagctctggggaggtgc
tggatggaatcatgcgatttgctcatccagatgtaaacttggtcgacttttctccgaaaa
gtttatgacaacctggtcaagcaagcccatttgggactggatgatgagggaaagaattac
gt-tatctgggatctcgagactggcaagccacttcgttccttcgcaaacatcgaaagatt
cactggccagctttcaagtggtcttctgatgacaagtacgttgcaagacttactcaaggc
caatcgatctccgtttatgaactaccgcgcatgaatcttctggacaggactaccatcaaa
attgaaggtgttatggactttgaatgggctccgtcaagacatatgagcagctattt--tg
ctactggactcctgaaattggtggaaaccctgccaaggtcgtgatgagcattccctccaa
ggaagttgtcagaactcttaacctcttcaacgttaccgacgcaagctgcactggcaatct
gatgctgcatatctatgtgtcaaggtcgataggcactcaaagtcaaagaaatcgcttgcc
accagtctcgaaattttccgcataaaagaaaagggtgtacctgttgaagtcgttgcgata
cagttgttaactttgcctgggaaccacgtggagacagattcattatcatcataaccgaag
ttgtgccgtctccaaagacctcggtcgccttctaccctgaggtaactttaagcacctcaa
gacctacgacaaaaagaacagcaatgcaatctactggtcacccaagggtcgcttcgtcgt
cgttgctactgttcactctcaacagagcttcgacatggagttctgggacatggactttga
gggcgagagctgactgccaaccctgttctcatgaatacggcagaccactacggtgtaaca
gatattgactgggatcctaccggtcgatatgttgccacgagtgccagtatgtggaagcac
atggaaaatggctaccacctatacgacttcaagggcgaagagcagcctgttgagaaattc
aagcaatggctctggcgtcccaga-ccagcctccctactcaccaaggaagagcaaaagca
aatccgc-aagaatctccgagagtacagcaaggtctttgagcaagaagatggtgcatctg
ctgatgccgtggttgaaagacgtagacaattggac-gagtggctttcatggaggttgagg
agcagctattgaggaattggttgaggaggttctcgaagagacggaa
>EndpusZ1 1726 bp
atcgactttagcaatatgatgttcgcagggatcagggcctgatactttcgtgtcatcgat
gggctacctatcgtataaagcaaaacttgtcaaattcctgctcaagaaattaaata----
attttgatgcccatgaccaaacatgtcagagcctttgtcgagtatac-accagaagcggc
agccgccaccaacctccacgggactgctcttgacagaagacagtcaacaaattgacagat
attgaccgctatagatgacgactcccgagatcgagccatttcatgagaaggaacatctca
ggtcatggctaggcgatcgaccagtttgtcatgtttcggggagacaatgttggagtgttc
tggaatatgaaaaaggatccccagagccagtcgtcgatcggacccattcgtacaatggtc
acctcagggcacgttccttgcatcaatacaccagcagggcgtgcaattgtggggaggacc
aatgttcagcaaagcagttccctcatccattcgtcagcttaatcgagttttcgccgagag
gtacctgacgacttggtcaaaccagccaatctcacgatcgaagaggaggggaagcatatt
gt-aatctgggatattgtcactggaaaaccactacgctcttttgtcgcgcatgaaaagtg
cagtggcccgcgttcaagtggtcttcggacgaaaagtatgttgccaggatgaagcaacat
gaatcactttctatctacgaactacctcgaatgaatctcctcgataaaacgtctatcaag
attgaaggtatcatggattttgaatgggctccatcaagacctacgaacagttgctg--tg
tttctggacacccgaaatcaaatcaaatcctgccaaagtcgtcatgtctgtgcccagcaa
agaaatcgttcgaacacggaatctcttcaacgtttccgatgtaagctgcattggcagtct
gaagcttcgtttgtttgtgtgaaagttgaccgccattcgaagtcgaagaaatcgcttgca
acgaatctggaaattttccgagtgagagaaaagggagttccagtcgaggttgtggagata
ctgtgattaactttgcttgggaacctaagggtgatcgctttgttctgattacggccgagg
tcgtaatgtcagccaagacagccgttgctttttttcccgaggcaatttcaaactcataag
aacggtcgacaaaaagaacagcaatgggatttactggtcacccaaaggacgtttcgtagt
ggttgcaacagtcgctgtccagcagcatttcgacctcgagttctgggatcttgactatga
gggcgagagttgtccgccaacttgatgtccatgaacatacaagaacattatggggtcaca
gatgtggactgggatcctactggtcgatatgtggtcagcagcgcatccgtctggacgcac
atggaaaacggctaccacatgtacaccttctcaggcgtggagaaccctattgaaaagttc
aagcagctgctatggcggcctcga-ccgcccacacttttatccaaagaggagcagcggaa
catccgt-cgtaaccttcgagaatactcgcgtgactttgacgaagaagatgttgatattg
caaacgcaatcgtggagagaagaaggcttctggag-gagtgggatgcttgggtgtgaaag
aagatgtgttgaggaattggttgaagatgttatcgaagaaagtgag
>Entma1 1726 bp
atcgacatttcaaatatgaagtccagttggaacaaggctagacaccttcgtgtgatcgac
ggtctccccgaggtagaagccgaagctcgtgaagttcctgttgaagaagttgacgaagac
gtctatatgcccatgaggaggcaaatctctgcctttgtggaattttc-gtccgaggctgc
cgccgccgtcaagctcgacatggttccgctcgacaagaagcagtcaacaagatgaccgac
atcgatcgttatggacgacaacgcccaaggtcgaagagttcaccgagaaggaacatctgc
gctcctttctggccgaccgaccagttcgccctctacaaaggtgattctgtcggtgttttc
tggaacaacgagaaagaacccccgagaccatcgtcgaccggaccgattcatacagtggtc
gccgctgggcagctacttggtgtccgtacatcagcagggtgttcagctgtggggtggcgc
gtcgtggtcgcaagcggtttgcccatcctttcgtcaacatgctcgacttttccccgagaa
atacatagttacctggtccaaccggcctatttgtccctggacgaagatgggaagaactat
gt-catctgggacgtggagacaaccaagcccctccgatcattcgccaacctagaaagttc
ccctggccggccttcaaatggtctgccgacgagaagtacgtggctcgacttacgcagggt
tcctgtatctctgtgtatgaactgccgcgtatgaatctattagacaagacgaccatcaag
atcgacggtgtcatggactttgagtgggctccgtcaaacaatacgagcagctgttc--tg
ttactggacgcccgaaataggtagcaaccccgccaaggtcgtgatgagcataccatccaa
gcaggtcgtccgatctctaaatctctttagtgtcactgacgcaagcttcactggcaatcg
gacgctacatacctttccgtcaaagtcgatcgccattccaagtccaagaagtcgcaagcc
accacgctagaaatcttccgcatcaaagaaaagggggtgcccgtcgaagtggtcgagaca
cggtgatcaatttcgcctgggagcccaagggcgaccgcttcgtcatcatcaccacggagc
ctgcgccgtcacccaagacctccgtatctttcttcccggagggaattttaagcacctgag
gaccctagagaagaagaacagcaacgccatatactggtcaccgcggggcaggtttgtcgt
catcgccactgtcgccaacgcacagaattccgaccttgaattctatgatcttgactttga
gggcgagacctgacggccaacctgcagctcaccaacacagccgaccactacggtctaacc
gacattcagtgggacccgtcgggtcgcttcgtcgcttcttgggcgtctgtgtggaagcat
atggaaaatggttatcatatctatgacttcaagggcgaggaggagcctgtcgagaagttc
cggcagctcgcttggcgacctagg-cccgccacattactgtccaaggaagagcagaagca
gatccgg-aagaacttgagggagtactccaagacattcgagcaagaggatggcgcgtccg
ccgacgccgtcgtcaagcgcagacgcctgctcgac-gagtggctggcatggcggtcgaag
aggaggtatcgaagaaatcgtagaggaggtcatcgaagagacggaa
>Erynec1 1726 bp
ctcgacttctccggttcgaagtccaattagaacagggcctgatacatttgtgttgttgat
ggacttcccgaagtcaaagcccaaattaattaaatttttaagacgtaaattagataaaat
atatacatgccgctgaggaggtatgtcagagccttcatagaatatac-ggttgaggctca
attggcttgcaaacttgatggcattgcattggataagaagcagtgaataaacttaccgat
attgagagattttgatgaaaaccccacagatcgaagattttcagcaaagagatcatttaa
gatcgtggttagctgaccgatcagttcgctattcataaagatgatcatgttcatattttc
tggaacaacgaaaaggacgcccagaacccataatagataggactgatttatttactggtc
tccattgggaacttatctaacttcaatgcataagcagggtgttcaactctggggcgggcc
gaaatggatccaagcgatttcctcatccgtttgtgaatttaatagacttttcaccgaaaa
atatctcacaacatggtcaaacaatccaatttatctattgatgatgatggaaagaacttc
at-aatatgggatattgagaccggcaaaccccttcgttcatttacaaatttagaaagatt
gtttggcctgccttcaagtggtctgctgatgaaaagtatgtggcacgcctgaatcaagga
acctctatatctgtctatgaattaccaggaatgaatgccctcgatagaaaacctattaag
attgatggtgtcatggattttgaatgggctccgtcaagacatacgagcaactgttt--tg
ttattggacgcctgaaattggtagcaacccagcaaaagttgtgatgagtatcccttctaa
ggaaatagttagaacactgaacctctttagtgtatctgatgcaagcttcactggcaatca
aacgctgattatctttgcgtgaaagttgatcgtcattctaagtcaaaaaaatcgctagct
actagtttagaaatatttcgagtccgagaaaagggtgttccggttgaggttgttgagata
ctgtaattaattttgcttgggaacctaaaggtgatcgatttgtgataattaccactgaag
ttgtgccgtcaccaaaaacatctgtcagcttcttcccggaggtaattttaagcttatacg
aactaatgataaaaaaaatagtaactcaatttattggtcaccaaaaggacgctttgtttt
agtcgctaccgttcactcacagcaaagctttgacttggaattttatgatttagattttga
gggtgagaccttacagcaaatttgcagctcatgaatactgctgaacattatggtgtcact
gatgtagaatgggatccaactggacgatacgtagccactggcgctagccactggaaacac
atggaaaatggatatcatctatatgattttaagggtgaggaagaacctattgaaaaattc
aagcaattgctctggcgcccacgc-cctccgacactgctcacaaaagatgagcagaaagc
tattcgg-aaaaatcttcgtgagtacagtaaagttttcgatcaagaagacgacgcttcgg
cggatgctgtcgttgaacgccgccgactactggat-gaatggctagcttggagttaaaag
aagaagtattgaagagattgttgaggagattattgaagaaacagaa
>EurotioJF033F_1 1726 bp
atcgacttcagagatatgatgtgcgcatggaagaaggactgatacttttgtgtcgtcgat
ggtctacctgtggtagaaatcaaaactcatcaaattcctgtctaagagattaaacaaaga
attttcatgcccatgaccaggcaactccgagcattcgtcgaatacac-accggaagcggt
ggccgccaccaaactccacggcgtagcccttgacaagaaacagtgaacaagctcaccgat
attgaaaaatatcgatgaagactcctgagatcgaaccattctcagacagagagcatttga
gatggtggcttttcgaccgaccagtttgccatgtttcgtggcgacaacgtcggtgtatat
tggcacaacaagaaagaacccccgaacctatcgtcgaccggacacattcgtatcctggtc
tccgcatggaacatatcttgcttcagtacatcagcagggtgtacagttgtggggcgggtc
gtcattcaagaaagcaatttccccatccttttgtcagccttgtcgagttctctccgagaa
ctacttgacaacctggtcccatcagcctatttcacacttgacgaggaaggcaagcatatc
at-catctgggaccttacgacgggcaaaccgttgcgttcttttgttgcctatgaaaagtc
caatggcccgctttcaaatggtccgcagacgagaagtttgtggctagaatgaagccaaac
gagagcatctccgtctacgaacttccccgaatgaatctcctcgacaagacatcgatcaag
gttgaaggacttgtggaattcgagtttgcaccgtcaagacgtacgaatcacttatc--ag
cttctggacgccagaaatgggctccaaccctgccaaagtcattatgtcccttcctagcaa
agagatcgtccggacaagaaacctgttcaatgtcactgatgcaagctgcactggcagtcg
gacgccaaattcctttgcgtcaaggtcgatcgccactcgaaatccaagaaatcccttgct
acgaatctcgagattttccgcatcaaggagaagggtgttcccatcgaagtcgtcgagaca
cagtcatcaactttgcctgggagcccaagggtgaccggttcgtgatcatcacagccgaag
ccgtaatgttggcaaagacggctgtctctttcttcccggaggtgcattcaagcatgcccg
tacgttcgacaagaagaatagcaacggtatttattggtcgcccaaaggaaggtttgtggt
cgttgccacggtcagtgtccagcaattttcggaccttgacttttacgacctcgactatga
gggcgacatctcaacgccaacttgatgctcatgaactccgaggatcattatggcatgacc
gatgtagactgggaccccactggtcgatacgttacgaccagtgctagtgtgtggacacat
atggaaaacggtttcaagatgtggacgttctacggccaagacgcaccgacggagaaattc
aagcaacttctatggcgaccgcga-ccaccaacgatgctgtcgaaagaggagcaacgcac
aatcaga-cgtaatctgcgtgagtactcgaaggagttcgaagagctggacgaagagggcg
ccaacgctgtcatcgatcgacggagactgtacgcg-gaatggtacagctgggtgagaagg
agcttctgtcgaagaggttgtggaggaggttatcgatgagaccgaa
>EurotioJF034F_1 1726 bp
atcgacttcagagatatgatgtgcgcatggaagaaggactgatacttttgtgtcgtcgat
ggtctacctgtggtagaaatcaaaactcatcaaattcctgtctaagagattaaacaaaga
attttcatgcccatgaccaggcaactccgagcattcgtcgaatacac-accggaagcggt
ggccgccaccaaactccacggcgtagcccttgacaagaaacagtgaacaagctcaccgat
attgaaaaatatcgatgaagactcctgagatcgaaccattctcagacagagagcatttga
gatggtggcttttcgaccgaccagtttgccatgtttcgtggcgacaacgtcggtgtatat
tggcacaacaagaaagaacccccgaacctatcgtcgaccggacacattcgtatcctggtc
tccgcacggaacatatcttgcttcagtacatcagcagggtgtacagctgtggggcgggtc
gtcattcaagaaagcaatttccccatccttttgtcagccttgtcgagttctctccgagaa
ctacttgacaacctggtcccatcagcctatttcacacttgacgaggaaggcaagcatatc
at-catctgggaccttacgacgggcaaaccgttgcgttcttttgttgcctatgaaaagtc
caatggcccgctttcaaatggtccgcagacgagaagtttgtggctagaatgaagccaaac
gagagcatctccgtctacgaacttccccgaatgaatctcctcgacaagacatcgatcaag
gttgaaggacttgtggaattcgagtttgcaccgtcaagacgtacgaatcacttatc--ag
cttctggacgccagaaatgggctccaaccctgccaaagtcattatgtcccttcctagcaa
agagatcgtccggacaagaaacctgttcaatgtcactgatgcaagctgcactggcagtcg
gacgccaaattcctttgcgtcaaggtcgatcgccactcgaaatccaagaaatcccttgct
acgaatctcgagattttccgcatcaaggagaagggtgttcccatcgaagtcgtcgagaca
cagtcatcaactttgcctgggagcccaagggtgaccggttcgtgatcatcacagccgaag
ccgtaatgttggcaaagacggctgtctctttcttcccggaggtgcattcaagcatgcccg
tacgttcgacaagaagaatagcaacggtatttattggtcgcccaaaggaaggtttgtggt
cgttgccacggtcagtgtccagcaattttcggaccttgacttttacgacctcgactatga
gggcgacatctcaacgccaacttgatgctcatgaactccgaggatcattatggcatgacc
gatgtagactgggaccccactggtcgatacgttacgaccagtgctagtgtgtggacacat
atggaaaacggtttcaagatgtggacgttctacggccaagacgcaccgacggagaaattc
aagcaacttctatggcgaccgcga-ccaccaacgatgctgtcgaaagaggagcaacgcac
aatcaga-cgtaatctgcgtgagtactcgaaggagttcgaagagctggacgaagagggcg
ccaacgctgtcatcgatcgacggagactgtacgcg-gaatggtacagctgggtgagaagg
agcttctgtcgaagaggttgtggaggaggttatcgatgagaccgaa
>Eutla1 1726 bp
attgatttttcaagtacgaggttcaactagaacaaggatagatacattcgtgtcgtcgat
ggattacctcaggtagaagcctaagctggtcaagttcttgttgaagaagctgaacaggac
atctacatgcccatgaggagacaagtcactgctttcgtcgagtactc-cgccgaggctgc
tgccgccgtgaaactcgacatggtacctctcgacaagaggcagtcaacaagatgactgat
atcgaccggtatcgacgaggacacccaagatcgagcccttccaggagaaggagcatctgc
gctccttcttagccgatcgatcagttcgccatgttccgtggtgacaacgtcggtgtcttc
tggaacaacgagaaggataccccgagaatatcgtcgatcggaccgattcgtccagtggtc
tcccctaggaacgtacttagtgtcggttcaccagcagggtgtccagctatggggaggcca
gtcgtggtctcagacgttttgctcaccccttcgtcaacatgctcgatttctccccgagag
atacgtcgtcacctggtccaaccgtcccatctgtccatggacgaagatggcaagaactac
gt-catctgggatctcgaaacctccaagcctctgcgatctttcgcgaacctcgaaagttc
ccgtggcccgccttcaagtggtcctccgacgacaggtacgttgctcggctgaaccagggc
cagtccatctctgtgtacgagctgccccgcatgaacctgctcgacaagatggccatcaag
ctcgagggcgtcatggatttcgagtgggctccgtcaagctgtacgagcagctcttc--tg
cttctggactcccgagatcggtagcagccccgcccgggtcgtcatgagcatgccctccaa
gcaggttgttcggtccctcaacttattcagcgtgtcggatgcaagctacattggcaatcc
gacgccgcgtaccttgctgtcaaggtcgaccggcattccaagtccaagaagtcccaggct
actaccctcgagatcttccgcgtaaaggagaagggtgtacccgtagaggtagtcgagaca
ccgtcatcaactttgcctgggaacccaagggagaccgctttgtcgttataacgacagaac
ccatgccgtctcccaagacctcggttgctttcttccctgaggcaacttccgacatctacg
cacgttggagaagaagaacagcaactccatctactggtcccccaaaggacgcttcgtagt
ggtggccaccatcgccaaccaacagagttccgatctagacttcttcgatctcgacttcga
gggtgagatctaaccgccaatctgcagcttatgaacgttgcggatcactacggcgtaaca
gaccttcaatgggatccgtctggccggttcgtcgcctcgtgggcgtcggtctggaaacat
atggaaaacggctaccatctctacgacttccggggcgaggaggagcccgtcgacaagttc
aagcagtggctctggcgaccacga-cctgccacgctactcactaaggacgagcagaagca
gatccgc-aagaacctgcgcgagtactcgcggcagttcgagcaggaggacggtgcgtcgg
ccgacgccgtcatcgaacggagacgcattctcgac-gagtggtacgcgtggcggtcgaag
aagagctatcgaggagatcgtcgaggaggtgctcgaggagcacgag
>Exigl1 1726 bp
atcgactactcagataccaggtgcacctgaacgagggctagacaacgtcgtgtcgtcgac
ggcgtcccgctcataccactccaaggaggagaagctctacgcgaaagaattcgcccgtcc
ctctacatgccatgtcgtcaacaaaagcaactctttatcgaatttag-cgatgaggctac
cctcgccatcgacatggaccatttcgccttcgacccgaagcagtcaaccgcttcaccgat
atcgaaaagtatggatgcagccgccagagccagagccgtttaagcctcgcgagcacttgc
gcgcctggctcgccgacagatcagtatgtcacctaccgtcaagacgatgttgcagtcatg
tggcatggaaagcccgcgcaaacgagaagaaggttggtgggacggatacgtggcttggtc
gcctctggggacgttgatggtcaccatgcatcgacagggtatacaattgtggggtggtcc
gtcatgggagcatgcgtttcgcacatcccatggccaaactcgtcgacttctctccgagca
gtacctcgttacatggtcacacgacgacatttctcgccagaggacgaggggaataacctg
gc-ggtatgggacgttcgcaccggccacctccttcgtaccttcaaaa------ccagatg
ccgtggccacaactcaagtggagcccggacgacaagttcgttgcgcgtgtgacgcccgac
gtccagatcagtgtatacgagctgccgagcatgggtctcaacgccaagaagagtatcaag
attgacggcgtcgtcgactttgagtggcggcctcgaagaagccggaaaacatgatt--gc
gttctggacacccgaggtggccaaccagcctgcacgcgtcttcatggccttcccgagccg
gtccgtgttgcgtgcgaagaatctgttcaacgtcacggaggtaagctgcacttccagaac
cagggcgacttcttgtgcgtcaaggtcgataggcacaccaagacgaagaagtccatcttc
tgcaacctggaaatattccgcatccgcgagaaggacttccccgttgaggttgtagagaca
ccgtccttgacttctcgtgggagcccaacggcgagcgcttcgccatcgtgtcgaccgacc
cgaaggcgtcccttcgtacggatgtgagcttctatctggagacaacttcaagcttttgcg
caatctccccgcgcgctccacaaacacaatacggtggtcgcctaagggcaggcacatcgt
gctcgccaccgtcggctcctcgagcaagtcggagctcgagttctgggacctcgacttcaa
tgacgagagtggggaagcggcattcagctcctcggcaccggggaccactacggagtcact
gatgttgagtgggatcccagcggccgctttgtcgccaccagcgcgagcgtttggaaacac
ctcgagaacgggttctgcatttgggacttccgcggccaaaagcatattctcgatcgcttc
aagcagttcctctggcgccctcgt-ccgcgcacgctgcttaccaaggagcagcaacgcct
ggtgcgg-aagaacctccgtgagtacagccgtgcattcgacgaggaggacgagagcaacg
tcagcgagctgctcgcccgcaaacgcctggtcgac-gagtggaatgcgtggcggtcaagc
gcgaggcatctcggaatggatcgaagagatcatcgagcagacggag
>Exoalc1 1726 bp
atcgacttcagcgctatgatgtgcgaatggaagaaggcctgacacctttgtgtcgtcgat
ggtctcccgctcgtaaaaatcgaagctgatcaagttcttgctgaaaagactcaataagga
atcttcatgccgatgaccaggaatgtcggagcattcgtcgaatacac-cccggaggcaat
cgccgccacgaaactgcacggaacagccttggacaaaaagcagttaacaaacttacggac
atcgagaagtatagatgagcacgccggaggttgagccattcacagacagagaacatctga
ggtcgtggctttttgaccgaccagttcgtgatgttccgtggcgacaacgttggcgtcttc
tggaacaacaagagagaccccccgagccgatagtcgaccggacgcattcgtcgcctggtc
gccgcaaggaacgtatctggcctcgattcatcagcagggagtccaattgtggggtggatc
gtcattcaagcaaacaatttcctcatcctttcgtcagcctggttgaattctccccgaaaa
ctacttgaccacatggtctaaccaacctatctcaccatcgacgaggaaggcaagcatatc
at-catctgggacatcacaaccggcaagcctctcagatcatttgtcgcccacgaaaagtt
cagtggccggctttcaaatggtccgcagatgaaaagtatgtcgcaagaatgaaaccccac
gagagtatttctatctacgaaactccaaggatgaatctgcttgacaagacgtctgtcaag
gcggagggaattatggacttcgaatgggccccatcaaaacatacgaatccctgctc--tg
ttactggactcccgaaattggctccaaccctgccaaagttgtgatgtcggtccccagcaa
ggagatcgtccgcacccgaaatctcttcaacgtcaccgatgcaaacttcactggcaatcc
gaaggaaagtttatctgcgtcaaggtcgatcgacattcgaaatcgaagaaatccctcgcc
accaacctcgagattttccgcatccgagaaaagggtgtcccagtggaggtcgtcgagaca
cagtcataaacttctcctgggagcccaagggagatcgcttcgtcctgatcacagccgaag
ccgtaatgttcgccaaaaccgctgtatcattcttcccggaggggcattcaaacatgtccg
gaccttcgataagaagaacagcaacggcatctactggtcgccaaagggccgatttgtggt
tgtcgcaaccgtcagcgtccaacagcattcggatcttgacttctacgatctcgactacga
gggggacagttcgcggcgaacctgatgctcatgaacagcgaggagcactacggcgtgaca
gatgtggaatgggatcccacgggacgatatgttaccaccggcgccagtgtgtggacccat
atggaaaacggctaccgtctctggagcttctacggtcaggaagtgccgactgaaaagttc
aaacagttcctgtggagaccccga-cctccaacattcctcaccaaagaggaacagcgaac
ggtcagg-cgcaatctgcgcgaatattccaaggaattcgacgagttggacgaggagggag
ctaacgccgttattgaccggcgcagactttacaca-gaatggaccagttgggtgagaagg
agttgctgtcgaggaggtggttgaagaggtcatcgaggagacggag
>Exoalc1_J33 1726 bp
atcgacttcagcgctacgatgtgcgaatggaagaaggcctgacacctttgtgtcgtcgat
ggtctcccgctcgtaaaaatcgaagctgatcaagttcttgctgaaaagactcaataagga
atcttcatgccgatgaccaggaatgtcggagcattcgtcgaatacac-cccggaggcaat
cgccgccacgaaactgcacggaacagccttggacaaaaagcagttaacaaacttacggac
atcgagaagtatagatgagcacgccggaggttgagccattcacagacagagaacatctga
ggtcgtggctttttgaccgaccagttcgtgatgttccgtggcgacaacgttggcgtcttc
tggaacaacaagagagaccccccgagccgatagtcgaccggacgcattcgtcgcctggtc
gccgcaaggaacgtatctggcctcgattcatcagcagggagtccaattgtggggtggatc
gtcattcaagcaaacaatttcctcatcctttcgtcagcctggttgaattctccccgaaaa
ctacttgaccacatggtctaaccaacctatctcaccatcgacgaggaaggcaagcatatc
at-catctgggacatcacaaccggcaagcctctcagatcattcgtcgcccacgaaaagtt
cagtggccggctttcaaatggtccgcagatgaaaagtatgtcgcaagaatgaaaccccac
gagagtatttcgatctacgaaactccaaggatgaatctgcttgacaagacgtctgtcaag
gcggagggaattatggacttcgaatgggccccatcaaaacatacgaatccctgctc--tg
ttactggactcccgaaattggctccaaccctgccaaagttgtgatgtcggtccccagcaa
agagatcgtccgcactcgaaatctcttcaacgtcaccgatgcaaacttcactggcaatcc
gaaggaaagtttatctgcgtcaaggtcgatcgacattcgaaatcgaagaaatccctcgcc
accaacctcgagattttccgcatccgagaaaagggtgtcccagtggaggtcgtcgagaca
cagtcataaacttctcctgggagcccaagggagatcgcttcgtcctgatcacagccgaag
ccgtaatgttcgccaaaaccgccgtatcattcttcccggaggggcattcaaacatgtccg
gaccttcgataagaagaacagcaacggcatctactggtcgccaaagggccgatttgtggt
tgtcgcaaccgtcagcgtccaacagcattcggatcttgacttctacgatctcgactacga
gggcgacagttcgcggcgaacctgatgctcatgaacagcgaggagcactacggcgtgaca
gatgtggaatgggatcccacgggacgatatgtcaccaccggtgccagtgtgtggacccat
atggaaaacggctaccgtctctggagcttctacggtcaggaagtgccgactgaaaagttc
aaacagttcctgtggagaccccga-cccccaacattcctcaccaaagaggaacagcgaac
ggtcagg-cgcaatctgcgcgaatattccaaggaattcgacgagttggacgaggagggag
ctaacgccgttattgaccggcgcagactttacacc-gaatggaccagttgggtgagaagg
agttgctgtcgaggaggtggttgaagaggtcatcgaggagacggag
>Exode1 1726 bp
atcgatttcagcgctacgatgtgcggatggaggaaggcctgatacttttgtgtcatcgat
ggtctcccaattgtaaaagcccaagctcatcaagtttttgctgaaacgcctaaacaagga
attttcatgcccatgagcagggatgtctgagcatttgttgaatatac-tccagaggcgat
tgccgcgacgaagcttcatggaacagcattggacaaaaagcagtcaacaaacttaccgac
atcgaaaagtattgacgaggacccccgagattgaaccgttccaggaacaagagcatctcc
ggtcgtggctctttgatcgatcagttcgccatgttccgtggcgacaatgttggcgtattc
tggaacaacaagagagaccccctgagcctgtggtggatcggacacattcgtctcctggtc
accgcaaggtacctacctcgcatccatccatcaacaaggtgttcaactctggggtggccc
gtcattcaagccgacagttccctcatcctttcgtcagcctgatcgaattctctccgagaa
gtaccttaccacgtggtcgaatcaacccatctgactatcgatgaagaaggcaagcacatc
gt-tatttgggacattactaccggcaaaccgctcagatcgttcatggctcatgaaaggtt
caatggccagcgttcaaatggtctgccgatgaaaaatacgtggccagaatgaaacctcac
gagagtatctcgatctacgaactcccgcgcatgaacctactggacaagacgtcggtgaag
gtcgaaggcataatggactttgaatgggccccgtcaagacatacgagtcgctgctg--tg
tttctggactcctgagatgggctccaacccggcgagagttgtaatgtctattccaagcaa
agagattgtccgaactcgaaacctgttcaatgtcacggatgcaaactgcattggcagtcc
gaaggcaaatttatctgtgtcaaggttgaccgacactccaagtccaagaaatccctggcc
acgaacctcgaaatcttccgcatcaaggagaaaggcgtacctgtcgaagtcgtcgagaca
ctgtcataaatttcgcctgggagcccaagggcgatcggttcgttctgatcactgccgagg
ccgtcagactccccaagaccgccgtgcaattctttcccgaggtccgttcaagcacgtccg
cacctacgacaagaagaacagcaacggtatctactggtcgccgaaaggccgtttcgtcgt
cgttgccacggttagtgtccagcaacactcggacattgacttctacgacctcgactacga
aggtgacacctcgccgccaatattatgcttatgaactctgaggaccactacggcatgacg
gatgtcgagtgggacccaaccggtcgatatgtgaccaccagtgctagtgtttggactcat
atggaaaacggttaccgactgtggacctttttcggccaagatgctcccaccgagaaattc
aagcaattcctctggcggccacgg-ccaccgaccatgctctccaaggaggaacagcgggc
tatccgt-cggaatctgcgggagtactccaaggagttcgaagagatcgacgaggagggtg
ccaacgccgtcatcgagcgtcggagactctaccaa-gagtggtacagttgggtgagaagg
agctgctgtcgaagaagtggtcgaggaggtcatcgaagaaaccgag
>Exome1 1726 bp
atcgacttcagcgctacgatgttcgcatggaagaaggcctgacacttttgtgtcatcgat
ggtctccccattgtaaaaacctaaacttgtcaaattcttactcaagagactgaacaagga
gtcttcatgccgatgatcaggacaatccgagccttcgtcgagttcac-gcctgaagcggt
cgctgccaccaaacttcacggaaccgccctcgacaagaagcagtcaacaagctaaccgac
attgaaaaatttagatgaagacaccacaagttgcacctttcacagagcaggatcatttaa
ggtcatggctctttgaccgaccaattcgtcatgttccgaggtgacaatgttggcgtgttt
tggcacaataaaaaagacaacctgagtccgtggtggacaggacacattcgtcagctggtc
acctcaaggcacatatcttgcatcagtacatcagcaaggtgttcagatttggggtggacc
aaagttcaacaagacaatttcctcacccctttgtcagcctcatcgaattctccccgagaa
atacatcacaacatggtccaatcaaccaatttgactattgacgaggaaggcaaacacatt
gt-gatttgggacgttgaaactggccagcctttacgttctttcgttgcccatgaaaggtc
caatggcccgccttcaagtggtctgccgacgagaaatatgttgctcgcatgaagcctggc
gagtccatctccatctacgaaacacctcgcatgaatcttctggacaaaacctccatcaaa
attgagggtatcgtcgattttgaatgggcaccgttaagatctcggagcagctgctc--tg
cttttggactcccgagatcggctccaatcctgccaaagttgtgatgtcggttcccaccaa
agaaatcgttcgcacccgtaacctcttcaatgtcaccgacgcaaactgcattggcaatcc
gaggcaaaattcatttgtgtcaaggttgatcgacatagcaagtcgaagaagtcattagct
actaacctagagattttccgcatcaaggagaagggcgttcctgtagaggttgttgagata
cagttatcaacttttcctgggaacccaagggggatcgatttgtcttgatcacagctgagg
ccgtaatgttgccaaaaactgccgtctcgttctttcccgaggcgcgttcaagcatgtacg
gacctacgacaagaaaaattccaacggcatctactggtcaccacgtggtcgttttgtcgt
ggtagcaactgtcagtgtgcagcaacacagcgacattgatttctatgatcttgactacga
gggcgagcattcgccgcaaatctgatgctgatgaacacggaagaccattacggtatgacg
gatatcgaatgggaccctacaggaagatacgttaccacggttgctagtgtgtggacccat
atggaaaatggctatcgcatgtggacgttcttcggacaagagaaccctactgagaaattc
aagcagctgctgtggcgaccacgg-ccagcgactttgctctctaaggaagaacaacgtgc
catccgc-cgcaacctccgagagtacagtaaagagtttgaagaattggacgaggaaggag
ccaatgcagttgttgaacgacgacgtttgtactcg-gagtggtacagctggatgagaaag
agcgactgtggaagaagttatcgaagaggtcatcgaggagaccgaa
>Exool1 1726 bp
atcgacttcagcgatacgatgtgcgcatggaagaaggtctgatacttttgtgtcattgat
ggtcttccagttgtaaaaatccaaactggtcaaatttctgctcaagagattgaacaagga
gtcttcatgcctatgagcaggcatgtccgagctttcgtcgaatacac-tcccgaagcggt
tgctgcgaccaaactccacggtgttgctctcgataagagacagtgaacaaacttacagat
atcgaaaagtattgatgaacactccagaggtcgagccattctcggaaaaggaacatctcc
ggtcttggcttttcgatcgatcaattcgcaatgttccgtggtgataaggtcggcgtgttc
tggaacaataagagagattccctgaaatggtggttgatcggactcatttgtatcttggtc
accacacggaacgtttctcgcctcaatacaccaacagggtgtgcaactatggggtggatc
gtcattcaagaaggcaatttcctcacccgtttgtcagtctgatcgagttctctccgagaa
gtatctcacaacctggtcacatcaaccaatcttactcttgatgaagaaggaaaacatatc
at-catttgggacatcacaactggcaaacctcttcgatccttcaccgcctatgaaaggtt
caatggccagcctttaagtggtcggccgacgagaagtacgtggccagaatgaaaccgcac
gagagcatttcaatctatgaactgccgcgaatgaacctgctcgataagacttcggtcaaa
gctgaaggcattatggatttcgagtgggcaccgtaaagacgtacgaatccctcctt--tg
ctactggacacccgagatgggatccaaccccgccaaagttgtgatgtctgttccaagcaa
ggagattgttcggacgaggaatctattcaacgtcaccgatgcaagctacactggcaatct
gaagctaaattcatctgcgtaaaggtcgaccgacattctaaatctaagaagtcgcttgcc
accaacctcgaaatcttccgcataaaggagaagggtgtacccgttgaagttgtcgagata
cagtcattaactttgcctgggagcccaagggtgaccggtttgttcttatcacggccgaag
ctgtaatgttaccgaagactgctgtctcgttctttcccgaggagccttcaaactagtcag
gacaatcgacaagaagaacagcaatggtatctactggtcacccaagggtcggttcgtggt
tgtagcgacagttagcgtacaacagcactccgatattgacttttatgacatggactatga
gggagaaacgttgcggccaatttgatgcttatgaactccgaggatcactatggcatgacg
gatgttgactgggatcccaccggcagatatgtcaccacatgtgctagcgtgtggacacat
atggaaaatggctacaagatgtggaccttttctggacaagaagccccaacagagaaattc
aagcagctactttggcggccgcga-cctccaacgatcctgtcgaaggaagaacaacgcac
tattcga-cgtaaccttcgcgaatactcgaaggagttcgacgagctcgacgaagaaggcg
ctaacgctgttatcgagaggcggagattgtacatg-gaatggtacagctgggtgagaaag
aacttctgtcgaggaagttgtcgaggaggtcattgaggagacagag
>Exosi1 1726 bp
atcgacttcagagatatgatgttcgcatggaagaaggactgatacttttgtgtcgtcgat
ggtctacctgtggtagaaatcaaaactcatcaaattcttgctcaagagattgaacaagga
attttcatgcctatgatcaggcaactccgagcattcgtcgaatatac-tccggaagcggt
ggccgccaccaaacttcatggcgtagccctcgacaagaaacagtaaacaagctcaccgat
attgaaaaatatcgacgaagaagccggagatcgaaccattttcagacagagaacatttga
gatggtggcttttcgaccgaccaatttgccatgttccggggcgacaatgtcggtgtatat
tggcacaacaagaaagaacccccgaacctatcgtcgaccggacacattcgtatcctggtc
tccgcatggaacatatcttgcttcaatacatcagcagggtgtacaactgtggggcgggga
gtcattcaagaaaacaattcccccatcccttcgtcagccttgtcgagttctctccgagaa
ttacattacaacatggtctcaccagccaatttcacacttgacgaagaaggcaagcatatc
at-catctgggatatcaccacgggaaaacctctgcgttctttcgttgcctatgaaaagtc
caatggccggctttcaagtggtctgcagacgagaagtttgtggctaggatgaagccaaac
gagagcatttccgtctacgaactccccaggatgaatcttctcgacaagacatccatcaag
gttgaaggaatcgttgagtttgaattcgccccgtcaagacatacgaatcacttgtc--tg
cttctggaccccggagatgggctccaaccctgctaaggtcattatgtcccttcccagcaa
ggaggtcgtccggacgcgaaatttgttcaacgtaactgatgcaagctgcactggcagtca
gatgccaagttcatctgcgtcaaggtcgatcgtcattcaaaatccaagaaatcccttgct
accaacctcgaaattttccgcatcaaggagaagggtgttcccgtcgaagtcgtcgagaca
cggtcatcaactttgcgtgggagcctaagggtgaccgatttgtactcatcacagctgaag
ccgtaatgtcgccaaagacggctgtctcgttcttccctgaggtgcattcaaacatgcccg
cacgtttgacaagaagaacagcaacggtatctattggtcgcccaagggaagatttgtggt
tattgccacggtcagcgtccagcaattttcggaccttgatttttacgacctcgactatga
gggcgacacctcaatgccaacttgatgctcatgaactcagaggaccattatggcatgacc
gatgtagaatgggaccccacaggccgatacgttaccaccagcgccagtgtttggacacat
atggaaaacggttataagatctggacattctacggacaagatgccccaacggagaaattc
aagcaacttctgtggcgaccacga-ccaccgactatgctgccgaaggaagagcaacgcac
aatcaga-cgcaacctgcgtgagtactcgaaggagttcgaggagctggacgaagagggcg
ccaacgccgttatcgatcggcgaagactatacatg-gagtggtacagctggctgagaagg
aacttctgtcgaggaggttgtggaagaggtcatcgaagagacggaa
>Exosp1 1726 bp
attgacttcagcgatacgatgtgcgcatggaagaaggcctgatacttttgtgtcatcgat
ggtcttcccattgtagaaagccaaattggtcaagtttctgctgaagagactgaacaagga
gtcttcatgcctatgaccaggcgtgtccgagctttcgtcgaatacac-cccagaagccat
tgccgctacgaagctccacggcgttgccctcgacaagaaacagtcaacaaactaacggat
atcgagaaatattgatgaacactccagaggtcgagccattctcggaaaaggaacacctca
ggtcttggcttttcgatcgaccaatttgcaatgttccgtggcgacaaggtcggggtgttc
tggaacaataagaaggagccccagagatggtggtcgatcggacccatttgtatcttggtc
accacagggaacatatctcgcctcagtacatcaacagggcgtgcaactatggggcggacc
gtccttcaagaagacaattccctcatcctttcgtcagtcttattgaattctctccgagaa
atatatcacaacctggtcacatcaaccaatcttacaattgatgaggaaggaaagcatatc
at-catttgggacattgagaccggcaaacccctccgatctttcaccgcctatgaaaggtt
caatggccagcgttcaaatggtctgccgacgagaagtatgtggcccggatgaaaccacac
gagagcatttcaatctatgaactaccgcgaatgaacctcctggacaagacttcggtgaaa
gctgaaggtattgtggacttcgagtgggcaccgtcaagacgtacgagtctctcctc--tg
ttactggacccccgagatgggttccaaccctgccaaagtcgtgatgtccgtgcccagcaa
agagattgtacggacgaggaatctattcaacgtcaccgacgcaagcttcactggcaatct
gaagccaagttcatctgcgtaaaagtcgaccgacactccaagtccaagaagtcgcttgcc
acgaaccttgaaatcttccgcatcaaagagaagggtgtaccggttgaagttgttgagata
cagtcattaactttgcctgggaacccaagggcgataggtttgttcttatcacagccgagg
ccgtaatgttgccaaagacggctgtctcattcttccccgaggagccttcaaactggtcag
gacgattgacaagaagaacagcaatggtatctattggtcacccaagggtcgatttgtggt
tgtggccactgttagcgtacaacagcactcggatatggacttctacgacttggactacga
gggagaaacgttgcagccaacttgatgcttatgaactctgaggatcactatggcatgacg
gatgttgactgggatcccaccggcagatatgtcaccacgagcgccagcgtgtggacacat
atggaaaatggctacaagatgtggaccttttctggacaggaagcgcccacggagaaattc
aagcaactactttggcgcccacgg-cctccaacgattctgtcgaaagaagaacaacgcac
cattcga-cgcaatcttcgggaatactcgaaggagttcgatgagctcgatgaagaaggtg
ctaacgctgttgtcgagaggcggaggttgtacatg-gaatggtatagctgggtgagaagg
aacttctgtcgaggaagttgttgaggaagtcattgaggagacggag
>Exoxe1 1726 bp
atcgacttcagcgatatgatgtgcgcatggaagaaggtctgatacctttgtgtgatcgac
gggctacctattgtaaaaatcgaaactcgtcaaattcttgctgaaaagactaaataagga
atcttcatgcctatgatcaggcatgtccgagcattcgtcgaatacac-cccagaagcggt
ggccgccacgaaactccatggtgtcgccctcgacaagagacagtcaacaagctcaccgat
attgagaaatattgatgaacactccagaaatcgaacctttctcagaccgagaacatctca
gatcatggcttttcgacggatcaatttgccatgttccgtggcgacaaggtcggcgtgttt
tggaataacaagaaggagcccctgaaatggtagtcgaccggacacattcgtatcctggtc
accgtatggaacgtatcttgcgtcagtacatcaacagggagtgcaattgtggggtggatc
ttccttcaagaaggcaatttcctcatccttttgtcagccttgtcgaattctccccgaaaa
ctacataacgacatggtcccatcagccaattttacccttgatgaagaaggcaagcatatt
gt-catctgggatatcaggacgggcaaacctctgcgatcttttgtcgcccacgaaaggta
caatggccagctttcaaatggtctgctgatgagaaatatgtggcgagaatgaagccgcat
gaaagtatctctatttacgaagcgccaagaatgaacctactcgacaagacgtcagtgaaa
gccgaaggaatcgtggacttcgaatgggccccgtcaagacatacgaatcacttctc--tg
ctactggacaccggaaatgggttccaaccccgccaaggtcgtgatgtctgttccttccaa
ggaaattgtccggacgagaaacctgttcaacgttacggatgcaaactgcattggcagtct
gacgcgaagttcatttgtgtcaaggtcgaccggcactccaaatccaagaagtccctggcc
acgaacctcgagattttccgcatcaaagagaagggcgtccctgtggaagtcgtggagaca
cagtcatcaactttgcatgggagcccaagggtgaccgctttgtgctgatcaccgccgaag
ctgtaatgttgcccaagacctctgtacagttcttccctgaggagcattcaagcacgcccg
cacatttgacaagaagaatagcaatggcatctactggtcacctaagggtcgattcgtggt
tgtcgccactgtcagcgtgcaacagcattctgatctcgacttctacgacctcgactacga
aggcgacatctgaatgccaatctgatgctcatgaattccgaggaccattatggcatgacg
gacgtagaatgggatcccacgggcagatacgtcaccactagtgccagtgtctggacacat
atggagaacggctacaagctgtggacattctatggccaagaagcaccgacggagaaattc
aaacagctgctatggcgtcctcga-ccgccaacaatgctgtcaaaggaggaacaacgtac
gattcga-cgcaatctgcgtgagtattccagagagtttgaagagctcgatgaggagggtg
ccaacgctgttgtcgagagacggagattgtacatg-gagtggtacagctgggtgagaagg
agctgctgtggaggaggtcgtggaagaggtcatcgaggagacagag
>Flafl1 1726 bp
attgactattcaggtacaaggtacaatacgatgaaggcctgacaacattttgtcgtagat
ggtgttccagtcatacaaatcgaagcaggagaaactgttggctagggagtttggcaagcc
atgttcgtcccatggacaagggaagagcaaattttcatggaattcaa-cgcagatgctgc
gtacgccttggcgatgaacgggcaccccttcgacgcgaggcaattaaccgctttgttgac
gtcgaaaaatatggacgagtcagccggagcctgagccatacaagccaaaggagcaccttc
gagcttggctgggcgatcgatcagtacgttacctaccggggtgaggaggtcgagattcac
tggcacggaaagccctcacatgtgaagtggctcattctcggacggatatgtttcgtggtc
accactcggaacctacctggcttctcttcatcgccaaggggtccgactttggggcggttc
gtcatgggaggcagcgattcgcgcacccattcgtgaaactcatcgacttctcaccgaaaa
ctatctcgtcacttggtcgcacgatcccatctctctcctgaagatgagggcaataacgtc
gc-tgtttgggatatcaagactggcaatctcctccgtaccttcccgtctctgctcagatg
cagtggcctgcgctgaagtggagtgctgacgacaagttcgtcggtcgtgtgactcctggc
tcacaaatcagtgtgtacgagctaccaagcatgcgtcttcacgacaagaagagtatcaag
attgagggtgttgtcgactttgaatggtgcccggcaagaagccggagaacttgctc--gc
atattggactcccgaagtttctaatcagccggcacgtgtgatcattaacttccccactcg
ttccattctgcgacaaaagaacttgttcaatgtcaccgaggtaaactctactggcaaaac
cagggcgacttcctctgcgtcaaggttgaccgacacacgaagaccaagaaatcgatattc
tgtaacttggagattttccgtgtacgggagaaggacttcccagtcgaagtcgtcgagatg
ccgtcaccgacttctcgtgggagcccaagggtgaacgtttcgcgatcatctcaagcgatc
ccaaggtatcgatcaagacagacgtcagcttctaccacgtggcgacttcaagcttatccg
cacgctccccggacgcacgagcaacacgatccgatggtcaccccgcggacgccacgtcgt
cctcgccaccgtcggctcgtcgaccaaatctgaactcgaattctgggatctcgacttcaa
tgacgagaatccggcgccagtgttcagcatctgggaacagctgatcactatgcgctgacc
gacgccgagtgggatcctagcggtcggtacttggccaccagtgccagtgcgtggaggcac
ctcgagaacggttacgccatctgggacttcaagggtcaaaaacacatccttgaccgcttc
aagcagttcttgtggcgccctcgc-ccgcgtacgctcctcaccaaggagcagatccgcca
gatccgc-cgtaacttgaaggagtacagcaaggtctttgacgaggaggatgagagcaatg
tcagtgaactcatcgcgaggaagaggctcgtggat-gagtggaacgcctggcggcgaagg
aagagttattgaggtttggatcgacgaggttatcgagcagattgag
>Fonmo1 1726 bp
atcgacttcagcgatatgatgtgcgcatggaagaaggcctgatacttttgtgtcatcgat
ggccttccgatcgtaaagatccaaactcatcaagttcttgctcaagaggctcaacaaaga
gtattcatgcccatgaccaggaatgtccgagcctttgtcgagtatac-acctgaagccat
cgcagccaccaaactccacggaacagccctggacaaaagacagttaacaagctcacagac
attgaaaaatatagatgaagacaccggagatcgaaccgtttgcagatcgtgaacatctca
ggtcatggctctttgatcgaccaattcgtcatgttccgcggtgataatgtgggggttttc
tggaacaataagaaggaacccctgagcccatcgtcgaccggacacattcgtttcttggtc
accccacgggacgtatcttgcttctatccatcagcaaggtgttcaattatggggtggtcc
atctttcaagaagacaattcccgcatccttttgtcagcttgatcgagttctcgccgaatc
atacttgacaacatggtccaatcagcccatctttccattgacgaagaaggcaagcacatc
gt-catctgggacatcacgacgggtaaaccacttcgatcctttgtcgcgcacgaaaagtt
cagtggccagcatttaaatggtctgccgatgaaaagtacgtcgcgaggatgaagcctcat
gagagtatctccatctacgaacttcccagaatgaatctcttggataagacatccgtcaag
gccgaaggaatcatggattttgaatgggctccatcaagacatatgaatcactcctc--tg
cttttggaccccggagataggatccaacccggcgaaggttgtgatgtccgttccttcgaa
ggaaattgtgagaacccggaacctcttcaatgtcaccgatgcaaacttcactggcagtcg
gaaggaaagttcatttgtgtcaaagtggatcgccactcaaagtccaagaaatccaatgcg
acgaatcttgaaatattccgaatccgagaaaagggtgttccggtcgaagtggtcgagata
ctgtcatcaatttcgcatgggaacctaagggcgataggttcgtgttgattaccgccgaag
cagtaacgtttcccaagacatctgtttcgttctttccggaggagcgttcaagcttgtacg
cacgtacgataagaaaaactccaatggaatctactggtcaccaaaaggtcgattcgtagt
cgttgccacagtcagcgtgcaacagcattccgacatcgacttttatgacctggactacga
gggcgaaatctaaatgcgaacctcatgctgatgaatagtgaggatcactatggtatgacg
gatgtggactgggatcccacgggtagatatgtcacgacgagtgccagtatgtggactcac
atggaaaacggctggcgtctatggaccttttacggcgccgaacaccccacggagaagttc
aagcaactgatctggcggcctcgg-ccgcctacccttcttagcaaagaagaacagcgcac
gatccgc-cgcaacctgcgcgaatactcgaaagaatttgacgagttggacgaagaaggag
caaacgcggtcatagacaggaggaggctgtacatg-gagtggtatagctgggtgagaagg
agttgttgtggaggaagtggtcgaggaggtgattgaggaaacggag
>Fonmu1 1726 bp
atcgacttcagcgatatgatgtgcgcatggaggaaggcctgacacttttgtgttatcgat
ggcctcccaatcgtaaaaatcaaaactcgtcaaattcttgctcaagaggctaaacaaaga
gtcttcatgcccatgagcaggaatgtccgagcctttgtcgagtatac-tccagaggccat
cgcagccaccaaattgcacggaacagccttggacaaaagacagtgaacaagcttactgac
attgaaaaatatagatgaagactcctgagatcgaaccatttgtagagcatgaacatctca
gatcatggctctttgatcgatcaattcgtcatgttccgaggagacaacgtgggagttttc
tggaacaacaaaaaggaacccccgagcccatcgtcgaccggacacatttgtttcgtggtc
gccacaggggacgtaccttgcttctattcaccagcaaggtgttcaattatggggtggcca
gtctttcaagaagacagttcccccatccctttgtcagcctgatcgaattttcaccgaatc
atacttgaccacctggtctaatcagcccatctcaccatcgacgaagaaggcaagcacatc
gt-cgtctgggacatcaccacgggcaaaccactccgatcttttgtcgcacacgaaaagtc
caatggccagcgttcaaatggtctgcggatgaaaagtacgttgcgaggatgaagcctcat
gagagcgtctcgatctacgaacttcccagaatgaacctcctggacaagacatctgtcaag
gctgaaggaatcatggattttgaatgggccccatcaagacctacgaatcactcctc--tg
cttctggacccccgagatcggctctaaccctgcgaaggtggtgatgtccgtcccgtccaa
ggagattgtgagaactcggaatctcttcaacgtcaccgacgcaaactccactggcagtct
gaagggaagttcatctgtgtcaaagtagaccgccactccaaatccaagaaatctaacgcc
acgaaccttgaaatcttccgcatcagagaaaagggcgtccctgtcgaagttgtcgagata
ccgtcattaacttcgcgtgggaacccaaaggtgatagatttgtgctgatcaccgcggaag
cagtaacgttgcccaaaacatccgtctctttcttccccgaggagcgttcaagcttgtgcg
cacatacgataagaaaaattccaacggcatctactggtcgcccaaaggtcgattcgtagt
cgttgccacagtcagtgtgcaacagcattcggacattgacttttatgatctggactacga
gggcgaaatctaaatgcgaacctcatgttgatgaatagtgaggatcactatggtatgacg
gatgtggattgggaccccacggggagatatgtgactacgagtgctagtgtgtggactcat
atggaaaacggctggcggctatggaccttttacggctccgaacacccgaccgagaaattc
aaacaattgatctggcggccgcgg-ccacctaccttgctcagcaaagaagaacagcgcac
catccgc-cgcaacctgcgcgaatactcgaaagaattcgacgagctggacgaagaaggag
cgaacgccgtcatcgacagacggagactgtacatg-gagtggtacagctgggtgagaagg
agctgttgttgaggaggtggtggaggaggtgattgaggagacagag
>Fonnu1 1726 bp
atcgacttcagcgatatgatgtgcgcatggaagaaggcctgatacttttgtgttattgat
ggccttccgatcgtaaagatccaaactcatcaagtttttgctcaagaggctcaacaaaga
gtattcatgcccatgaccaggaatgtccgagcctttgtcgagtatac-acctgaagccat
cgcagccaccaaactccacggaacagccctggacaaaagacagttaacaagctcacagac
attgaaaaatatagatgaagacaccggagatcgaaccgtttgcagatcgtgaacatctca
ggtcatggctctttgatcgaccaattcgtcatgttccgcggtgacaatgtgggggttttc
tggaacaataagaaggaacccctgagcccatcgtcgaccggacacattcgtttcttggtc
accccatgggacgtatcttgcttctatccatcagcaaggtgttcaattatggggtgggcc
atctttcaagaagacaattcccgcatccttttgtcagcttgatcgagttctcgccgaatc
atacttgacaacatggtcgaatcagcccatctttccattgacgaagaaggcaagcacatc
gt-tgtctgggacatcacgacgggtaaaccactgcgatcttttgtcgcgcacgaaaagtt
cagtggccagcgtttaaatggtctgctgatgaaaagtacgtcgcgaggatgaagcctcat
gagagcatctccatctacgaacttcccagaatgaacctcttggataagacatccgtcaag
gccgaaggaatcatggattttgaatgggctccatcaagacatatgaatcactcctc--tg
cttttggaccccggagataggatccaacccggcgaaggttgtgatgtccgttccttcgaa
ggagattgtgagaacccggaacctcttcaatgtcaccgatgcaaacttcactggcagtcg
gaaggaaagttcatttgtgtcaaagtggatcgccactcaaagtccaagaaatccaatgcg
acgaaccttgaaatattccgcatccgagaaaagggtgtcccagtcgaagtggtcgagata
ctgtcatcaatttcgcatgggaacctaagggcgataggttcgtgttgattaccgccgaag
cggtaacgtttcccaagacatctgtctcgttctttcctgaggagcgttcaagcttgtgcg
cacgtacgataagaaaaactccaatggaatctactggtcaccaaaaggtcgattcgttgt
cgttgccacggtcagcgtgcaacagcattcagacatcgacttttatgacctggattatga
gggcgaaatctaaatgcgaacctcatgctgatgaatagtgaggatcactatggtatgaca
gatgtggactgggatcccacgggtagatatgtcacgacgagtgctagtatgtggactcac
atggaaaacggctggcgtctctggaccttttacggcgccgaacaccccacggagaagttc
aagcaactgatctggcggcctcgg-ccgcctaccctccttagcaaagaagaacagcgcac
gatccgc-cgcaacctgcgcgaatactcgaaagaatttgacgagttggacgaagaaggag
cgaacgcggtcattgacaggaggaggctgtacatg-gagtggtatagctgggtgagaagg
agctgctgtggaggaagtggtcgaggaggtgattgaggaaacagag
>Fusco1 1726 bp
attgatatctccgattcgaggtttcactggaacaaggctagacagcttcgtgttatcgat
ggcctgcctcaagtagaagcccaagcttgtcaaattcttgttgaagaagctcaacaagac
atacatatgcccatgacgaggaaagtctctgcctttgtcgaatactc-gcccgaggctgc
cgccgccactcagctcgacctcacccccctcgacaagaagcagtcaacaagttcaccgat
atcgagcgatattgacgagaccccctcacatcgacgagttcaccgagaaggagcatctgc
gatggttcctcaaggatcgaccagttcgttatgtacaagggcgagagcgtcggcgtctac
tggaacaacgagaaggatcacctgagaacatcgttgagcggactgatttgttcagtggtc
tcctctcggcacatacctcacctctgttcatgcccagggtgttcagctttggggcggtcc
ttcatggacacgcccgattcgctcaccccttcgtgaacctggtcgctttctctccgagaa
gtacatcgtcacctggtctaaccgccctatctttcgatcgacgaccatggcaagaactat
gt-gatctgggacatcgctaccgctactcctctgcgatctttcgccaacctcgaaagatg
cagtggcccgccttcaagtggtctgctgacgacaagtacgttgcccgtctcaaccctggc
cagtccatctccgtatacgagctcccccgcatgaaccttctcgacaagacctccatcaag
atcgagggtgttgtggacttcgactgggctccgtcaaggactacgagcagctgttc--tg
ctactggactcctgaaatcggtagcaaccccgccaaggtggtgatgagcattccctcaaa
acaggtcgtccgatctctgaacctcttcagcgttagcgacgcaagcttcactggcaatcc
gaggctgcctacatttgcgtcaaggtcgaccgccactccaagtcgaagaagtctcaagcg
accacacttgagattttccgtgtcaaggagaagggtgtccctgttgaggtcgttgagata
ccgttatcaactttgcctgggagcccaagggtgacaggtttgccatcatctccaccgagc
ccgtgctgtcccctaagactgcagtttctttcttccctgaggtaacttcaagcacctccg
aacgcttgacaagaagaacagcaacgccatctactggtcaccccgcggtcgctttgttgt
tattgccaccattgccaaccagcagagctccgatctggacttcttcgaccttgatttcga
gggcgagaccttaccgccaacctccaggctatgaacaccgccgaccactacggtgtcaca
gatgttgagtgggacccttcaggccgattcgttgcctcatgggcttctgcttggaagcac
atggaaaacggctaccacatttacgatttcaagggcgaggaagagccgcttgagaagttc
aagcagttctcatggcgccctcgg-ccccagactctgctcaccaaggaggagcagaaggc
tgtgcgc-aagaaccttcgagaatacagccgcgtctttgagcaagaagatggtgcgtctg
ctgacgctgtggttgagcgccgacatatgctcgag-gagtggtacaactggcggtcgagg
ccgagatattgaggagattgtggaggaggttcttgaggagagtgag
>Fuseq1 1726 bp
attgacatttccgcttcgaggtttccctcgatcagggatagacaacttcgtgtcatcgac
ggcctcccccaggtagaagcccaagctcgtcaagttcttgttgaagaagctcaacaaggc
gtacacatgcccatgacgaggaaagtctctgcctttgttgagtactc-accagaagccgc
cgctgcttgtcagctcgacctcacccctctcgacaagaagcagttaacaagtttaccgat
atcgagcgatatcgacgagaccacctgaaatcgaggagttcactgagaaggagcatctgc
gatggttccttagagaccgaccagttcgtcacgtaccgcggtgataacgtcggcgtctac
tggaacaacgagaaggaccacccgagaacattgtcgagcggacagatttgttcagtggtc
tcctctcggcacttaccttacctccgtccacgctcagggtgtgcagctttggggtggccc
ttcgtggctacgcccgatttgctcatcccttcgtgaacatggtcgctttctccccgagaa
gtacattgtcacctggtccaaccgccctatctctccatcgacgaccacggcaagaactac
gt-tatctgggacatcgctaccgctactcctcttcgatctttcgccaacctcgaaagatg
cagtggcctgcctttaagtggtctgctgatgaaaagtacgtcgcccgtctgaaccccgga
cagtccatctccgtctacgagctcccccgcatgaacctcctcgacaagacctctatcaag
atcgacggcgtggtggactttgattgggctccgtcaaggactacgagcagcttttc--tg
ctactggacccccgaaatcggcagcaaccccgccaaggtcgtgatgagcattccctcaaa
acaggttgttcgatctctgaacctcttcagtgtcagcgatgcaagcttcactggcaatcc
gaggccgcctacatttgcgtcaaggtcgaccgacactccaagtccaagaagtctcaagcc
accacccttgagattttccgtgtcaaggagaagggtgtccctgttgaggtcgtcgagaca
ccgtcatcaactttgcttgggagcccaagggcgaccgattcgccatcatttccaccgagc
ctacgccgtcccccaagacagctgtctctttcttccctgaggtaacttcaagcacctccg
aacgcttgacaagaagaacagcaacgccatttactggtcgcctcgaggtcgtttcgttgt
tatcgctactatcgccaaccaacagagctccgaccttgacttcttcgacctcgactttga
gggtgagaccttactgccaacctacaggctatgaacaccgccgatcactacggtgttaca
gatgttgagtgggatccctcaggccgcttcgtcgcctcctgggcatccgcctggaagcac
atggaaaacggttaccacatctacgatttcaagggtgaggaagagcccctcgagaagttc
aagcaattctcatggcgccctcgg-cccgcgactctccttactaaggaggagcagaaggc
tgtccgc-aagaacctccgagaatacagccgtgtctttgagcaagaagatggtgcttctg
ccgacgccgttgtcgagcgtcgccgcatgctccag-gagtggcactcttggcggtcgagg
ccgacatattgaggagatcgttgaggaggtgattgaggagagcgag
>Fusfu1 1726 bp
attgatatctccgattcgaggtttcgctggagcaaggctagacagcttcgtgttatcgat
ggcctgcctcaagtagaagcccaagcttgtcaagttcttgttgaagaagctcaacaagac
atacatatgcccatgacgaggaaagtctttgcctttgtcgaatactc-gcccgaggctgc
tgccgccactcagctcgacctcacccccctcgacaagaagcagtcaacaagttcaccgac
atcgagcgatatcgacgagaccccctcacatcgacgagttcaccgagaaggagcatctgc
gatggttcctcaaggatcgaccagttcgttatgtacaagggcgagagcgtcggcgtctac
tggaacaacgagaaggatcacctgagaacatcgttgagcggactgatttgtccagtggtc
tcctctcggcacatacctcacctctgtccatgcccagggtgtccagctttggggcggtcc
ttcatggacacgcccggttcgctcaccccttcgtgaacctggtcgctttctctccgagaa
gtacatcgtcacctggtctaaccgccctatctttcgatcgacgaccatggcaagaactac
gt-gatctgggacatcgccaccgctaaacctctgcgatctttcgccaacctcgaaagatg
cagtggcctgccttcaagtggtctgctgacgacaagtacgttgcccgtctgaaccccggc
cagtccatctccgtatacgaactcccccgcatgaaccttctcgacaagacttccatcaag
atcgagggtgttgtggactttgactgggctccgtcaaggactacgagcagctcttc--tg
ctactggactcctgaaatcggcagcaaccccgccaaggtcgtgatgagtgttccctcaaa
acaggtcgttcgatccctgaacctcttcagcgttagcgacgcaagcttcactggcaatcc
gaggctgcctacatttgtgtcaaggtcgatagacactccaagtcgaagaagtctcaagca
accacactcgagattttccgtgtcaaggagaagggtgtccctgttgaggtcgttgagata
ctgttatcaactttgcctgggagcccaagggtgataggtttgccatcatctccaccgagc
ccgtgctgtctcccaagactgcagtttccttctttcctgaggtaacttcaagcaccttcg
aacgcttgacaagaagaacagcaacgccatctactggtcaccccgcggtcgctttgttgt
cattgccaccattgccaaccaacagagttccgaccttgacttctttgaccttgatttcga
gggcgagaccttaccgccaacctccaggctatgaacaccgccgaccactacggtgtcaca
gatgttgagtgggacccctcaggccgattcgtcgcctcgtgggcttctgcttggaagcac
atggaaaacggctaccacatttacgatttcaagggtgaggaagagcccattgagaagttc
aagcagttctcatggcgccctcgg-cccgcgactctgctcaccaaggaggaacagaaggc
tgtgcgc-aagaaccttcgagaatacagccgcgtctttgagcaagaagatggtgcgtccg
ctgacgctgtggttgagcgccgacacatgctcgag-gagtggtacaactggcggtcgagg
gcgagatattgaggagattgtggaggaggttattgaggagagtgag
>Fusgr1 1726 bp
attgatatctccgattcgaggtttccctagaccaaggctagacaactttgtgttatcgat
ggccttccccaggtagaagcccaagcttgtcaagttcttgttgaagaagctcaacaagac
gtacacatgcccatgacgaggaaagtctctgcctttgtcgagtactc-gcccgaggctgc
cgccgctactcagctcgacctcacccccctcgacaagaagcagttaacaagttcaccgat
atcgagcgctatcgacgagaccgccccagatcgaggacttcaccgagaaggagcacttgc
gatggttcctcaaggaccgatcagttcgtcatgtaccgtggcgacagtgtcggaatctac
tggaacaacgagaaggatcacccgagaacattgttgagcggacggatttattcagtggtc
tcctctgggtacataccttacctctgtccacgctcagggtgtccagctttggggtggcgc
ttcatggtcgcgctcgatttgctcacccttttgtgaacatgatttctttctccccgagaa
gtacatcgtcacctggtccaaccgacccatctctccatcgacgaccacggcaagaactac
gt-tatctgggacatcgctaccgctaccccccttcgatctttcgccaacctcgaaagatg
caatggcctgccttcaagtggtctgccgacgacaagtacgttgcccgtctcaaccccggc
cagtccatctccgtctacgagcttccccgcatgaaccttctcgacaagacctccatcaag
atcgatggtgttgtggactttgactgggctccgtcaaggaatacgagcagcttttc--tg
ttactggactcctgaaattggcagcaaccccgccaaggttgtgatgagcgttccctcaaa
agaggttgttcgatctctcaacctcttcagtgtcagcgatgcaagcttcactggcaatcc
gacgctgcctacatttgtgtcaaggttgaccgacactcaaagtccaagaagtctcaagcc
acaactcttgagatcttccgagtcaaggagaagggtgtccctgttgaggtcgttgagata
ccgtcatcaactttgcttgggaacccaagggtgaccgattcgccatcatctccaccgagc
ctgtgccgtctcccaagactgccgtctctttcttccccgaggtaactttaagcacctccg
aacactcgacaagaagaacagcaacgccatttactggtcacctcgtggtcgttttgttgt
tatcgccaccattgccaacacacagagctccgacctcgacttcttcgacctcgactttga
gggcgagaccttaccgccaacctccaggctatgaacactgccgatcactacggcgtcaca
gatgtcgagtgggacccctcaggtcgtttcgtcgcctcctgggcatctgcctggaagcac
atggaaaacggataccatatctacgacttcaagggtgaggaagagccccttgaaaagttc
aagcagttcgcgtggcgccctcgc-cctgctactctccttactaaggaggagcagaaggc
ggtccgc-aagaacctccgagaatacagccgtgtctttgagcaagaagatggtgcttctg
ctgatgccgttgtcgagcgtcgccgtatgcttgag-gagtggcacagctggcgatggagg
ccgacgtattgaggagattgttgaggaggtgattgaggagagtgag
>Fusox2 1726 bp
------------------------------------------------------------
------------------------------------------------------------
------------------------------------------------------------
------------------------------------------------------------
------------------------------------------------------------
------------------------------------------------------------
------------------------------------------------------------
------------------------------------------------------------
------------------------------------------------------------
------------------------------------------------------------
---------------------------------------------------------atg
cagtggcccgccttcaaatggtctgctgacgacaagtacgttgcccgtctcaaccccggc
cagtccatctccgtatacgagcttccccgcatgaaccttctcgacaagacctccatcaag
atcgagggtgttgtggacttcgactgggctccgtcaagaactacgagcagctgttc--tg
ctactggacccctgaaatcggcagcaaccccgccaaggtcgtgatgagcattccctcaaa
acaggtcgttcgatccctgaacctcttcagcgttagtgacgcaagcttcactggcaatcc
gaggctgcctacatttgcgtcaaggtcgaccgacactccaagtcgaagaagtctcaagca
accacactcgagattttccgtgtcaaggagaagggtgtccctgttgaggtcgttgagata
ccgttatcaactttgcctgggagcccaagggtgacaggtttgccatcatctccaccgagc
ccgtgctgtcccctaagactgcagtttctttcttccctgaggtaacttcaagcacctccg
aacgcttgacaagaagaacagcaacgccatctactggtcacctcgcggtcgctttgttgt
tattgccaccattgccaaccaacagagctccgatctggacttcttcgaccttgatttcga
gggcgagaccttaccgccaacctccaggctatgaacaccgccgaccactacggtgtcaca
gatgttgagtgggacccttcaggccgattcgttgcctcatgggcttctgcttggaagcac
atggaaaacggctaccacatttacgatttcaagggcgaggaagagccgcttgagaagttc
aagcagttctcatggcgccctcgg-cccccgactctgctcaccaaggaggagcagaaggc
cgtgcgc-aagaaccttcgagaatacagccgcgtctttgagcaagaagatggtgcgtctg
ctgacgctgtggttgagcgccgacatatgctcgag-gagtggtacaactggcggtcgagg
ctgagatattgaggagattgtggaggaagttcttgaggagagtgag
>FusoxT415 1726 bp
attgatatctccgattcgaggtttcactggaacaaggctagacagcttcgtgttatcgat
ggcctgcctcaagtagaagcccaagcttgtcaagttcttgttgaagaagctcaacaagac
atacatatgcccatgacgaggaaagtctttgcctttgtcgaatactc-gccagaggctgc
tgccgctactcagctcgacctcacccccctcgacaagaagcagtcaacaagttcaccgat
atcgagcgatatcgacgagaccccctcacatcgacgagttcaccgagaaggagcatctgc
gatggttcctcaaggatcgaccagttcgttatgtacaagggcgagagcgtcggcgtctac
tggaacaacgagaaggatcacctgagaacattgttgagcggactgatttgttcagtggtc
tcctctcggcacatacctcacctctgttcatgcccagggtgttcagctttggggcggtcc
ttcatggacacgcccgattcgctcaccccttcgtgaacctggttgctttctctccgagaa
gtacatcgtcacctggtctaaccgccctatctttcgatcgacgaccatggcaagaactat
gt-gatctgggacatcgctaccgctactcctctgcgatctttcgccaacctcgaaagatg
cagtggcccgcctttaaatggtctgctgacgacaagtacgttgcccgtctcaaccccggc
cagtccatctccgtatacgagcttccccgcatgaaccttctcgacaagacctccatcaag
atcgagggtgttgtggacttcgactgggctccgtcaagaactacgagcagctgttc--tg
ctactggacccctgaaatcggcagcaaccccgccaaggtcgtgatgagcattccctcaaa
acaggtcgttcgatccctgaacctcttcagcgttagtgacgcaagcttcactggcaatcc
gaggccgcctacatttgcgtcaaggtcgaccgacactccaagtcgaagaagtctcaagca
accacactcgagattttccgtgtcaaggagaagggtgtccctgttgaggtcgttgagata
ccgttatcaactttgcctgggagcccaagggtgacaggtttgccatcatctccaccgagc
ccgtgctgtcccccaagactgcagtttctttcttccctgaggtaacttcaagcacctccg
aacgcttgacaagaagaacagcaacgccatctactggtcaccccgcggtcgctttgttgt
tattgccaccattgccaaccagcagagctccgatctggacttcttcgaccttgatttcga
gggcgagaccttaccgccaacctccaggctatgaacaccgccgaccactacggtgtcaca
gatgttgagtgggacccttcaggccgattcgttgcctcatgggcttctgcttggaagcac
atggaaaacggctaccacatttacgatttcaagggcgaggaagagccgcttgagaagttc
aagcagttctcatggcgccctcgg-cccccgactctgctcaccaaggaggagcagaaggc
cgtgcgc-aagaaccttcgagaatacagccgcgtctttgagcaagaagatggtgcgtctg
ctgacgctgtggttgagcgccgacatatgctcgag-gagtggtacaactggcggtcgagg
ctgagatattgaggagattgtggaggaggttcttgaggagagtgag
>Fusoxy1 1726 bp
attgatatctccgattcgaggtttcactggaacaaggctagacagcttcgtgttatcgat
ggcctgccccaagtagaagcccaagcttgtcaagttcttgttgaagaagctcaacaagac
atacatatgcccatgacgaggaaagtctttgcctttgtcgaatactc-gcccgaggctgc
tgccgctactcagctcgacctcacacccctcgacaagaagcagtcaacaagttcaccgat
atcgagcgatatcgacgagaccccctcacatcgacgagttcaccgagaaggagcatctgc
gatggtttctcaaggatcgaccagttcgttatgtacaagggcgagagcgtcggcgtctac
tggaacaacgagaaggatcacctgagaacatcgttgagcggactgatttgttcagtggtc
tcctctcggcacatacctcacctctgttcatgcccagggtgttcagctttggggcggtcc
ttcatggacacgcccgattcgctcaccccttcgtgaacctggttgctttctctccgagaa
gtacatcgtcacctggtctaaccgccctatctttcgatcgacgaccatggcaagaactat
gt-gatctgggacatcgctaccgctactcctctgcgatctttcgccaacctcgaaagatg
cagtggcccgccttcaaatggtctgctgacgacaagtacgttgcccgtctcaaccccggc
cagtccatctccgtatacgagcttccccgcatgaaccttctcgacaagacctccatcaag
atcgagggtgttgtggacttcgactgggctccgtcaagaactacgagcagctgttc--tg
ctactggacccctgaaatcggcagcaaccccgccaaggtcgtgatgagcattccctcaaa
acaggtcgttcgatccctgaacctcttcagcgttagtgacgcaagcttcactggcaatcc
gaggctgcctacatttgcgtcaaggtcgaccgacactccaagtcgaagaagtctcaagca
accacactcgagattttccgtgtcaaggagaagggtgtccctgttgaggtcgttgagata
ccgttatcaactttgcctgggagcccaagggtgacaggtttgccatcatctccaccgagc
ccgtgctgtcccctaagactgcagtttctttcttccctgaggtaacttcaagcacctccg
aacgcttgacaagaagaacagcaacgccatctactggtcaccccgcggtcgctttgttgt
tattgccaccattgccaaccagcagagctccgatctggacttcttcgaccttgatttcga
gggcgagaccttaccgccaacctccaggccatgaacaccgccgaccactacggtgtcaca
gatgttgagtgggacccttcaggccgattcgttgcctcatgggcttctgcttggaagcac
atggaaaacggctaccacatttacgatttcaagggcgaggaagagccgcttgagaagttc
aagcagttctcatggcgccctcgg-cccccgactctgctcaccaaggaggagcagaaggc
cgtgcgc-aagaaccttcgagaatacagccgcgtctttgagcaagaagatggtgcgtctg
ctgacgctgtggttgagcgccgacatatgctcgag-gagtggtacaactggcggtcgagg
ctgagatattgaggagattgtggaggaggttcttgaggagagtgag
>Fusoxys1 1726 bp
attgatatctccgattcgaggtttcactggaacaaggctagacagcttcgtgttatcgat
ggcctgccccaagtagaagcccaagcttgtcaagtttttgttgaagaagctcaacaagac
atacatatgcccatgacgaggaaagtctttgcctttgtcgaatactc-gcccgaggctgc
tgccgctactcagctcgacctcacccccctcgacaagaagcagtcaacaagttcaccgat
atcgagcgatatcgacgagaccccctcacatcgacgagttcaccgagaaggagcatctgc
gatggttcctcaaggatcgaccagttcgttatgtacaagggcgagagcgtcggcgtctac
tggaacaacgagaaggatcacctgagaacatcgttgagcggactgatttgttcagtggtc
tcctctcggcacatacctcacctctgttcatgcccagggtgttcagctttggggcggtcc
ttcatggacacgcccgattcgctcaccccttcgtgaacctggttgctttctctccgagaa
gtacatcgtcacctggtctaaccgccctatctttcgatcgacgaccatggcaagaactat
gt-gatctgggacatcgctaccgctactcctctgcgatctttcgccaacctcgaaagatg
cagtggcccgccttcaaatggtctgctgacgacaagtacgttgcccgtctcaaccccggc
cagtccatctccgtatacgagcttccccgcatgaaccttctcgacaagacctccatcaag
atcgagggtgttgtggacttcgactgggctccgtcaagaactacgagcagctgttc--tg
ctactggacccctgaaatcggcagcaaccccgccaaggtcgtgatgagcattccctcaaa
acaggtcgttcgatccctgaacctcttcagcgttagtgacgcaagcttcactggcaatcc
gaggccgcctacatttgcgtcaaggtcgaccgacactccaagtcgaagaagtctcaagca
accacactcgagattttccgtgtcaaggagaagggtgtccctgttgaggtcgttgagata
ccgttatcaactttgcctgggagcccaagggtgacaggtttgccatcatctccaccgagc
ccgtgctgtcccctaagactgcagtttctttcttccctgaggtaacttcaagcacctccg
aacgcttgacaagaagaacagcaacgccatctactggtcaccccgcggtcgctttgttgt
tattgccaccattgccaaccagcagagctccgatctggacttcttcgaccttgatttcga
gggcgagaccttaccgccaacctccaggctatgaacaccgccgaccactacggtgtcaca
gatgttgagtgggacccttcaggccgattcgttgcctcatgggcttctgcttggaagcac
atggaaaacggctaccacatttacgatttcaagggcgaggaagagccgcttgagaagttc
aagcagttctcatggcgccctcgg-cccccgactctgctcaccaaggaggagcagaaggc
tgtgcgc-aagaaccttcgagaatacagccgcgtctttgagcaagaagatggtgcgtctg
ctgacgctgtggttgagcgccgacacatgctcgag-gagtggtacaactggcggtcgagg
ctgagatattgaggagattgtggaggaggttcttgaggagagtgag
>Fusps1 1726 bp
attgatatctccgattcgaggtttccctagaccaaggctagacaactttgtgttatcgac
ggccttccccaggtagaagcccaagcttgtcaagttcttgttgaagaagctcaacaagac
gtacacatgcccatgacgaggaaagtctctgcctttgtcgagtactc-gcccgaggctgc
cgccgctacccagctcgacctcacccctctcgacaagaagcagttaacaagttcaccgat
atcgagcgctatcgacgagaccgccccagatcgaggagttcaccgagaaggagcacttgc
gatggttcctcaaggaccgatcagttcgtcatgtaccgtggcgacagcgtcggaatctat
tggaacaacgagaaggatcacccgagaacattgttgagcggacggatttattcagtggtc
ccctctgggtacataccttacctctgtccacgctcagggtgtccagctttggggtggctc
ttcatgggtgcgctcgatttgctcaccctttcgtgaacatgatttctttctccccgagaa
gtacatcgtcacctggtccaaccgacccatctctccatcgacgaccacggcaagaactac
gt-tatctgggatatcgctaccgctactccccttcgatctttcgccaacctcgaaagatg
caatggcctgccttcaagtggtctgccgacgacaagtacgttgcccgtctcaaccccggc
cagtccatctccgtctacgagcttccccgcatgaaccttctcgacaagacctccatcaag
atcgatggtgttgtggactttgactgggctccatcaaggaatacgagcagcttttc--tg
ttactggactcccgaaattggcagcaaccccgccaaggttgtgatgagcgttccctcaaa
agaggttgttcgatctctcaacctcttcagtgtcagcgatgcaagcttcactggcaatcc
gacgctgcctacatttgcgtcaaggtcgatcgacactcaaagtccaagaagtctcaagcc
acaactcttgagatcttccgagtcaaggagaagggtgtccctgttgaggtcgtcgagata
ccgtcatcaactttgcttgggaacccaagggtgaccgattcgccatcatctccaccgagc
ctgtgctgtctcccaagactgccgtctctttcttccccgaggtaactttaagcacctccg
aacactcgacaagaagaacagcaacgccatttactggtcgcctcgtggtcgttttgttgt
tattgccaccattgccaacacacagagctccgacctcgacttcttcgacctcgactttga
gggcgagaccttaccgccaacctccaggctatgaacactgccgatcactacggcgtcaca
gatgtcgagtgggacccctcaggtcgtttcgtcgcctcctgggcatctgcctggaagcac
atggaaaacggataccatatctacgacttcaagggtgaggaagagccccttgaaaagttc
aagcagttcgcgtggcgccctcga-cctgctactctccttactaaggaggagcagaagtc
ggtccgc-aagaacctccgagaatacagccgtgtctttgagcaagaagatggtgcttctg
ctgatgccgttgtcgagcgtcgccgtatgctcgag-gagtggcacagctggcgatggagg
ccgacgtattgaggagattgtcgaggaggttattgaggagagtgag
>Fusre1 1726 bp
attgatatctccgattcgaggtttcactggaacaaggctagacagcttcgtgttatcgat
ggcctgcctcaggtagaagcctaagcttgtcaagttcttgttgaagaagctcaacaagac
atacacatgcccatgacgaggaaagtctttgcttttgttgaatactc-gcccgaggctgc
tgccgctactcagctcgaccttacccctctcgacaagaagcagtcaacaagttcaccgac
atcgagcgatattgacgagaccccctcacatcgacgagttcaccgagaaggagcatctac
gatggttcctcaaggatcgaccagttcgttatgtacaagggcgagagtgtcggtgtttac
tggaacaacgagaaggatcacctgagaacatcgttgagcggactgatttgttcagtggtc
tcctctaggcacatacctcacctctgttcatgcccagggtgttcagctctggggcggccc
ttcatggacacgcccgattcgctcaccccttcgtgaacctggttgctttctctccgagaa
gtatatcgtcacctggtctaaccgccctatctttcgatcgacgaccatggcaagaactat
gt-gatttgggacattgctaccgctacacctctgcgatctttcgccaacctcgaaagatg
cagtggcccgccttcaagtggtctgctgacgacaagtacgttgcccgtctcaaccccggc
cagtccatctccgtgtacgagcttccccgcatgaaccttctcgacaagacctccatcaag
attgaaggcgttgtggactttgactgggctccgtcaaggactacgagcagctgttc--tg
ctactggacacctgaaatcggtagcaaccccgccaaggtcgtgatgagcattccctcaaa
acaggtcgttcgatccctgaacctcttcagcgttagcgacgcaagcttcactggcaatcc
gaggctgcctacatctgcgtcaaggtcgaccgacactccaagtcgaagaagtctcaagca
accacacttgagattttccgtgtcaaggagaagggtgtccctgttgaggtcgttgagata
ccgttatcaactttgcctgggagcccaagggcgacaggtttgccatcatctccaccgagc
ccgtgctgtcccctaagactgcagtctctttcttccctgaggtaacttcaagcacctccg
gacgcttgacaagaagaacagcaacgccatctactggtcacctcgcggtcgttttgttgt
tattgccaccattgccaaccagcagagctctgatcttgacttcttcgaccttgatttcga
gggcgagaccttaccgccaacctccaggctatgaacaccgccgaccactacggtgttaca
gatgttgagtgggacccttcaggccgattcgtcgcctcatgggcttctgcttggaagcac
atggaaaatggttaccacatctacgatttcaagggcgaggaagagccgcttgagaagttc
aagcagttctcatggcgccctcga-cccccgactctgctcaccaaggaggagcagaaggc
tgtccgc-aagaaccttcgagaatacagccgcgtctttgaacaagaagatggcgcgtctg
ctgatgctgtggttgagcgccgacatatgcttgag-gagtggtactcttggcggtcgagg
ccgaggtattgaggagattgtggaggaggttcttgaggagagtgag
>Fusso1 1726 bp
attgatatttcagattcgaggtgcagctggagcagggctagacagcttcgtgtcatcgac
ggccttcccgaggtagaagcccaagctcgtcaagttcttgttgaagaagctcaacaagac
gttcacatgcccatgacaaggaaagtctctgcttttgttgaatactc-gcccgaggctgc
cgccgccactcagctcgacctggtccccctcgacaagaagcagtgaacaagttcaccgac
atcgagcgatattgacgagacccccccacattgacgagttcaccgagaaggagcatctcc
gatggttcctcaaggatcgatcagtttgttatgtacaaaggtgaaagcgttggtgtctac
tggaacaacgagaaggaccacccgagaacatcgtcgagcggactgatttgttcagtggtc
tcctctcggtacctacctgacctctgtacacgcgcagggtgtccagctctggggcggaca
gtcctggtcccgcccgatttgcccacccttttgtcaacctcgtcgccttctctccgagaa
gtacatcgtgacctggtctaaccgccctatctttcaatcgacgaccatggcaagaactat
gt-catctgggatattgcgactgctactcctctccgatcctttgccaacctcgaaagatg
cagtggcctgctttcaagtggtccgccgatgacaagtacgtcgcccggttgacccagggt
cagtccatctccgtctacgagctcccccgcatgaacctcctcgacaagacctcgatcaag
attgagggcgttatggactttgactgggccccgtcaagacctacgagcagctgttc--tg
ctactggacacccgagattggcagcaaccccgccaaggtcgtgatgagcattccctcaaa
acaggtcgtccgatccctcaacctcttcagtgtcagcgacgcaagctccactggcaatct
gaggccgcctacctctgtgtcaaggtcgaccgacactccaagtccaagaagtctcaggcc
accactcttgagatcttccgcgtcaaggaaaagggtgtccccgttgaagttgtcgagaca
ccgtcattaactttgcttgggagcccaagggcgaccgcttctccatcatcaccaccgagc
ccgtgccgtctcccaagactgccgtttccttcttccccgaggcaacttcaagcacctccg
aactctcgacaagaagaacagcaacgctatctactggtcacctcgaggtcgctttgttgt
tattgccaccattgcgaaccagcagagctccgaccttgactttttcgatctcgactttga
gggcgagacctcactgccaacctccagcacatgaacactgccgaccactacggtgtgaca
gacgtcgagtgggacccttcaggccgattcgtcgccacctgggcttctgcctggaagcac
atggaaaacggctatcacatctacgacttcaagggcgaggaagagcccctcgagaagttc
aagcagttctcttggcgcccccgg-ccagcgaccttgcttaccaaggaggagcagaaggc
tgttcgc-aagaacctccgagagtacagccgcgtctttgagcaagaagatggcgcgtccg
ccgacgccgtggtggagcgccgcagcatgctccag-gagtggtacaactggcggttgagg
ccgacacatcgaggagattgtggaggaggtgctcgaggagagcgag
>FusspF10_1 1726 bp
attgacatttcagattcgaggtgcaactggagcagggctagacagcttcgtgtcatcgac
ggccttcccgaggtagaagcccaagctcgtcaagttcttgttgaagaagctcaacaagac
gttcatatgcccatgacgaggaaagtctctgcttttgttgagtactc-gcccgaggctgc
cgctgccactcagctcgacctggtccccctcgacaagaagcagtcaacaagttcaccgac
atcgagcgatattgacgagacccccccacatcgacgagttcaccgagaaggagcatctcc
gatggttcctcaaggatcgaccagtttgttatgtacaaaggcgagagcgtcggcgtctac
tggaacaacgaaaaggaccaccagagaacatcgttgagcggactgatttgttcagtggtc
tcctctcggtacctacctgacctctgtccacgcgcagggagttcagctctggggcggaca
gtcctggtcccgcccgatttgcccacccctttgtcaacctcgttgccttctcgccgagaa
gtacatcgtgacctggtctaaccgccctatctttcgattgacgaccacggcaagaactat
gt-tatctgggatattgcgactgctacgcctctccgatcttttgccaacctcgaaagatg
caatggcctgctttcaagtggtcctccgatgacaagtacgtcgcccggttgacccagggt
cagtccatctccgtctacgagctcccccgcatgaacctcctcgacaagacgtcgatcaag
attgagggcgttatggactttgactgggccccgtcaagacctacgagcaactgttc--tg
ctactggacacccgagattggcagcaaccccgccaaggtcgtgatgagcattccctcaaa
acaggtggtccgatccctcaacctcttcagtgtcagcgatgcaagcttcactggcaatct
gaggccgcctacctgtgtgtcaaggtcgaccgacactccaagtccaagaagtctcaggcc
accactcttgagatcttccgcgtgaaggagaagggtgtgcctgttgaggttgtcgagaca
ctgtcattaactttgcttgggagcccaagggtgaccgcttctccatcatcaccaccgagc
ctgtgccgtctcccaagactgccgtttccttcttccccgaggcaacttcaagcacctccg
aacactcgacaagaagaacagcaacgccatctactggtcacctcgaggtcgctttgttgt
tattgccaccattgcgaaccagcagagctccgaccttgactttttcgatctcgactttga
aggcgagacctcaccgccaacctccagcacatgaacaccgccgaccactacggtgtgaca
gacgtcgagtgggacccttcaggccgattcgttgccacctgggcttctgcctggaagcac
atggaaaacggctatcacatctacgacttcaagggcgaggaagagccccttgagaagttc
aagcagttctcgtggcgcccccgg-ccggcaaccatgcttaccaaggacgaacagaaggc
tgtccgc-aagaacctccgagagtacagccgcgtctttgagcaagaagatggtgcgtctg
ccgacgccgtggtggagcgtcgcaccatgctccag-gagtggtactcttggcggttgagg
ccgacacatcgaggagattgtggaggaggttctcgaagagagcgag
>FusspF11_1 1726 bp
attgatatttcagattcgaggtgcagctggagcagggttagacagcttcgtgtcatcgac
ggccttcccgaggtagaagcccaagctcgtcaagtttttgttgaagaagctcaacaagac
gttcacatgcccatgacaaggaaagtctctgcttttgttgagtactc-gcccgaggctgc
cgctgccactcagctcgacctggttcccctcgacaagaagcagtcaacaagttcaccgac
atcgagcgatattgacgagacccccccacattgacgagttcaccgagaaggagcatctcc
gatggttcctcaaggatcgatcagtttgtcatgtacaaaggcgaaagcgtcggtgtctac
tggaacaacgagaaggaccacccgagaacatcgtcgagcggactgatttgttcagtggtc
tcctctcggtacctacctgacctctgtccacgcccagggtgttcagctctggggcggaca
gtcctggtcccgcccgatttgcccaccctttcgtcaacctcgtcgccttctcgccgagaa
gtatatcgtgacctggtctaaccgccctatctttcgattgacgaccacggcaagaactat
gt-catctgggacattgcgactgctactcctcttcggtcctttgccaacctcgaaagatg
cagtggcctgctttcaagtggtccgccgatgacaagtacgtcgcccggttgacccagggc
cagtccatctccgtctacgagctcccccgcatgaacctcctcgacaagacctcgatcaag
attgagggcgttatggactttgactgggccccatcaagacctacgagcagctgttc--tg
ctactggacacccgagattggcagcaaccccgccaaggtcgtgatgagtattccctcaaa
acaggtcgtccgatccctcaacctcttcagtgtcagcgacgcaagctccactggcaatct
gaggccgcctacctctgtgtcaaggtcgaccgacactccaagtccaagaagtctcaggcc
accactcttgagatcttccgcgtcaaggaaaagggtgtccccgttgaagttgtcgagata
ccgtcattaactttgcttgggagcccaagggcgaccgcttctccatcatcaccaccgagc
ccgtgccgtctcccaagactgccgtttccttcttccccgaggcaacttcaagcacctccg
aactctcgacaagaagaatagcaacgccatctactggtcacctcgaggtcgctttgttgt
tattgccaccattgcgaacacccagagctctgaccttgactttttcgatctcgactttga
gggcgagacctcaccgccaacctccagcacatgaacactgccgaccactacggcgtgaca
gacgttgagtgggacccttcaggccgattcgtcgccacctgggcctctgcctggaagcac
atggaaaacggttatcacatctacgacttcaggggcgaggaagagcctcttgagaagttc
aagcagttctcttggcgcccccgg-ccagcgaccatgcttaccaaggaggagcagaaggc
tgttcgc-aagaacctccgagagtacagccgcgtctttgagcaagaagatggcgcgtccg
ccgacgctgtggtggagcgccgcaacatgctccag-gagtggtacaactggcggttgagg
ccgacacatcgaggagattgtggaggaggtgctcgaggagagcgag
>FusspF23_1 1726 bp
attgatatttcagatttgaggtgcagctggagcagggctagacagcttcgtgtcatcgac
ggccttcccgaggtagaagcccaagctcgtcaaattcttgttgaagaagctcaacaagac
gttcacatgcccatgacaaggaaagtctctgcttttgttgagtactc-gcctgaggctgc
tgccgccactcagctcgatctggttcccctcgacaagaagcagtcaacaagttcaccgac
atcgagcgatattgacgagacccccccacattgacgagttcaccgagaaggagcatctcc
gatggttcctcaaggaccgatcagtttgttatgtacagaggcgagagcgtcggtgtctac
tggaacaacgagaaggaccacccgagaacatcgtcgagcggactgatttgttcagtggtc
tcctcttggtacctacctgacctctgtccatgcccagggtgttcagctctggggcggaca
gtcctggtcccgcccgatttgcccaccccttcgtcaacctcgtcgccttttcgccgagaa
gtacatcgtgacctggtctaaccgccctatctttcgattgacgaccacggcaagaactat
gt-catctgggatattgcgactgctactcctctccgatcctttgccaacctcgaaagatg
cagtggcctgctttcaagtggtccgccgatgacaagtacgtcgcccggttgacccagggt
cagtccatctccgtctacgagctccctcgcatgaacctcctcgacaagacctcgatcaag
attgagggcgttatggactttgactgggccccgtcaagacctacgagcagctgttc--tg
ctactggacacccgagattggcagcaaccccgccaaggtcgtgatgagcattccctcaaa
acaggtcgtccgatccctcaacctcttcagtgtcagcgacgcaagctccactggcaatcc
gaggccgcctacctctgtgtcaaggtcgaccgacactccaagtccaagaagtctcaggcc
accactcttgagatcttccgcgtcaaggaaaagggtgtccccgttgaagttgtcgagaca
ccgtcattaactttgcctgggagcctaagggcgaccgcttctccatcatcaccaccgagc
ccgtgccgtctcccaagactgccgtttccttcttccccgaggcaacttcaagcacctccg
aacgcttgacaagaagaatagcaacgccatttactggtcacctcgaggtcgctttgttgt
tattgccaccattgcgaaccagcagagctccgaccttgactttttcgatctcgactttga
gggcgagacctcaccgccaacctccagcaaatgaacactgccgaccactacggtgtgaca
gacgtcgagtgggacccttcaggccgattcgtcgctacctgggcttctgcctggaagcac
atggaaaacggctatcatatctacgacttcaagggcgaggaagagccccttgagaagttc
aagcagttctcttggcgcccccgg-ccggcgaccatgcttaccaaggaggagcagaaggc
tgttcgc-aagaacctccgagagtacagccgcgtctttgagcaagaagatggcgcgtccg
ccgacgccgtggtggagcgccgcaccatgctccag-gagtggcacaactggcggttgagg
ccgacacatcgaggagattgtggaggaggtgctcgaggagagcgag
>Fustr1 1726 bp
attgatatctccgatttgaagtttcactggagcaaggatagacagcttcgtgtcattgat
ggcctacctcaggtagaagcccaagctggtcaagttcttgttgaagaagctcaacaaggc
gtacacatgcctatgacgaggaaagtctctgcttttgttgaatactc-acccgaggctgc
cgctgctactcagctcgatcttacccccctcgacaagaagcagtcaacaagttcaccgat
atcgagcgatattgacgagaccccctcacatcgacgagttcaccgagaaggagcatcagc
gatggttccttaaggatcgatcagtttgtcatgttccgcgacgagaacgttggtgtctac
tggaacaacgagaaggaccacctgagaacatcgttgagcggactgatttgttcagtggtc
tcctctgggaacataccttacctccgtccacgctcaaggtgttcagctctggggaggccc
ttcgtgggcaagcccggtttgctcatccctttgtgaaccttgtcgctttctctccgagaa
atacatcgtcacatggtccaaccgccctatctctccatcgacgaccacggcaagaactac
gt-tatctgggatatcgcgacctgctcccctctccgatctttcgctaatctcgaaagatg
cagtggcctgccttcaagtggtcttccgacgataagtacgttgctcgccttaaccctggc
cagtccatctccgtctacgagctcccccgtatgaaccttctcgacaagacttctatcaag
attgatggtgttgtggactttgactgggctccatcaaggaatacgagcagcttttc--tg
ctactggactcccgaaatcggcagcaaccccgcaaaggtcgttatgagcattccctcaaa
agaggttgtccgatccctgaatctcttcagtgtcagcgatgcaagcttcactggcaatcc
gacgccgcctacatttgtgtcaaggtcgaccgtcactcaaagtccaagaagtctcaggcc
accacacttgagattttccgcgtcaaggagaagggtgttcctgttgaagttgtcgagata
ccgtcatcaacttcgcttgggaacccaagggtgacaggttcgctattatctccaccgagc
ctgtgctgtcccccaagactgctgtctctttcttccctgaggtaacttcaagcatctccg
aacactcgacaagaagaacagtaacgccatttactggtcacctcgtggtcgctttgttgt
tattgccaccattgccaaccaacagagctctgaccttgacttcttcgacctcgactttga
gggcgagaccttactgccaaccttcaggctatgaacactgccgaccactacggtgtcaca
gatgttgagtgggatccttcgggccgtttcgttgcctcctgggcttctgcctggaagcac
atggaaaacggttatcacatctacgatttcaagggtgaagaagagccccttgagaagttc
aagcagttctcgtggcgtcctcga-cccgcgactctgctcaccaaggaggagcagaagtc
tgttcgc-aagaacctccgagaatacagccgtgtctttgagcaagaagatggtgcctctg
ccgatgctgttgttgaacgcagacgtatgcttgag-gagtggcactcgtggcgatggagg
ccgacgtattgaggagattgtggaggaggttctagaggagagtgag
>Fustri1 1726 bp
attgatatctccgatttgaagtttcactggagcaaggatagacagcttcgtgtcattgat
ggcctacctcaggtagaagcccaagctggtcaagttcttgttgaagaagctcaacaaggc
gtacacatgcccatgacgaggaaagtctctgcttttgttgaatactc-acccgaggctgc
cgccgctactcagctcgatcttacccccctcgacaagaagcagtcaacaagttcaccgat
atcgagcgatattgacgagaccccctcacatcgacgagttcaccgagaaggagcatcagc
gatggttcctcaaggaccgatcagtttgtcatgttccgcgacgagaacgttggtgtctac
tggaacaacgagaaggaccacccgagaacatcgttgagcggactgatttgttcagtggtc
tcctctgggaacatacctcacctccgtccacgcccaaggtgtccagctctggggcggccc
ttcgtgggcaagcccgatttgcccacccctttgtgaaccttgtcgctttctctccgagaa
gtacatcgtcacatggtccaaccgccctatctctccatcgacgaccacggcaagaactac
gt-tatctgggatatcgcgacctgctcccctcttcgatctttcgctaatctcgaaagatg
cagtggcctgcctttaagtggtcgtccgacgataagtacgtcgcccgcctcaaccctggc
cagtccatctccgtctacgagctcccccgtatgaaccttctcgacaagacttctatcaag
attgatggtgttgtggactttgactgggctccatcaaggaatacgagcagcttttc--tg
ctactggactcccgaaattggcagcaaccccgcaaaggtcgttatgagcattccctcaaa
agaggtcgtccgatccctgaacctcttcagtgttagcgatgcaagcttcactggcaatcc
gacgccgcctacatttgtgttaaggtcgaccgtcactccaagtccaagaagtctcaggcc
accacacttgagattttccgcgtcaaggagaagggtgttcctgttgaagttgtcgagata
ccgtcatcaacttcgcttgggagcccaagggtgacaggttcgccattatttccaccgagc
ctgtgctgtcccccaagactgctgtctctttcttccctgaggtaacttcaagcatctccg
aacacttgacaagaagaacagcaacgccatttactggtcacctcgtggtcgctttgttgt
tattgccaccattgccaaccaacagagctctgaccttgacttcttcgacctcgactttga
gggcgagaccttactgccaaccttcaggctatgaacactgccgaccactacggtgtaaca
gatgttgagtgggatccttcgggccgtttcgtcgcctcctgggcttctgcctggaagcac
atggaaaacggttatcacatctacgatttcaagggtgaggaagagccccttgagaagttc
aagcagttctcgtggcgtcctcga-cccgcgactctgctcaccaaggaggagcagaagtc
tgttcgc-aagaacctccgagaatacagccgtgtcttcgagcaagaagatggtgcctctg
ccgatgctgttgttgaacgcagacgcatgcttgag-gagtggcactcgtggcgatggagg
ccgacgtattgaggagatcgtggaggaggttctagaggagagtgag
>Fusve2 1726 bp
attgatatctccgattcgaggtttcgctggagcaaggctagacagcttcgtgttatcgat
ggcctgcctcaagtagaagcccaagcttgtcaagttcttgttgaagaagctcaacaagac
atacatatgcccatgacgaggaaagtctttgcctttgtcgaatattc-acccgaggctgc
tgccgctactcagctcgatctcacccccctcgacaagaagcagtcaacaagttcaccgac
atcgagcgatatcgacgagaccccctcacatcgacgagttcaccgagaaggagcatctgc
gatggttcctcaaggatcgatcagttcgttatgtacaagggcgagagcgtcggcgtctac
tggaacaacgagaaggatcacctgagaacattgttgagcggactgatttgtccagtggtc
tcctcttggcacatacctcacctctgtccatgcccagggtgtccagctttggggcggtcc
ttcatggacgcgcccgattcgctcaccccttcgtgaacctggtcgctttctctccgagaa
gtacatcgtcacctggtccaaccgccctatctctcgatcgatgaccatggcaagaactac
gt-gatctgggacatcgccactgctactcctctgcgatctttcgccaacctcgaaagatg
cagtggcctgccttcaagtggtctgctgatgacaagtacgttgctcgtctgaaccccggc
cagtctatctccgtatacgaactcccccgcatgaaccttctcgacaagacctccatcaag
atcgagggtgttgtggacttcgactgggctccgtaaaggactacgagcagctgttc--tg
ctactggactcctgaaattggcagcaatcccgccaaggtcgtaatgagcattccctcaaa
acaggtcgttcgatccctgaacctctttagcgttagcgacgcaagcttcattggcaatcc
gaggctgcctacatttgcgtcaaggtcgacagacactccaagtcgaagaagtctcaagca
accacactcgagattttccgtgtcaaggagaagggtgtccctgtcgaggtcgttgagata
ccgttatcaactttgcctgggagcccaagggtgacaggtttgccatcatctccaccgagc
ccgtgctgtctcctaagactgcagtttctttcttccctgaggtaacttcaagcacctccg
aacgcttgacaagaagaacagcaacgccatctactggtcaccccgcggtcgcttcgttgt
tattgccaccattgccaaccagcagagctccgatctcgacttcttcgaccttgatttcga
gggtgagaccttactgccaacctccaggctatgaacaccgccgaccactacggtgtcaca
gatgttgagtgggacccttcaggtcgattcgttgcctcatgggcttccgcttggaagcac
atggaaaacggttaccacatttacgatttcaagggtgaggaagagccccttgagaagttc
aagcagttctcatggcgccctcgg-cccgcaaccctgctcaccaaggaggagcagaaggc
tgtgcgc-aagaaccttcgagaatacagccgcgtctttgagcaagaagatggtgcgtccg
ctgacgctgttgttgagcgccgacacatgctcgag-gagtggtacaactggcggtcgagg
ccgagatattgaggagattgtggaggaggttctcgaggagagtgag
>Fusven1 1726 bp
attgatatctcagattcgaggtttccctagaccaaggctagacaactttgtgtcatcgac
ggccttccccaggtagaagcctaagctggtcaagttcttgttgaagaagctcaacaagac
gtacacatgcccatgacgaggaaagtctctgcctttgtcgagtactc-acccgaggctgc
cgccgctactcagctcgacctcactcctctcgacaagaagcagtcaacaagttcaccgat
atcgagcgctattgacgagaacacccgaaatcgaagacttcaccgagaaggagcacctgc
gatcgttcctcaaggaccgatcagttcgttatgtaccgtggtgaaagcgtcggaatctac
tggaacaatgagaaggaccacccgagaacattgttgagcggacagattcgtccaatggag
tgtgctaggcacatacctcacctccgtccacgctcagggtgtccagctttggggcggccc
ttcatggtcgcgctcgatttgctcaccctttcgtgaacatggtcgctttctccccgagaa
gtacatcgtcacctggtccaaccgccccatctctctatcgacgaccacggcaagaactac
gt-tatctgggatatcgctaccgctacccctcttcgatctttcgccaaccttgaaagatg
cagtggcctgccttcaagtggtcgtccgacgacaagtacgttgcccgtcttaaccctggc
cagtctatctccgtctacgagctcccccgcatgaacctcctcgacaagacctccatcaag
atcgacggtgttgtggactttgactgggctccgtcaaggaatacgagcagcttttc--tg
ctactggactcccgaaattggcagcaaccccgccaaggttgtgatgagcattccctcaaa
agaggttgttcgatctctcaacctcttcagtgtcagcgatgcaagcttcactggcaatcc
gaggctgcctacatttgcgtcaaggtcgatcgacactccaagtccaagaagtctcaagcc
acaactcttgagatcttccgtgtcaaggagaagggcgttcctgttgaggttgttgagaca
ccgtcatcaactttgcttgggaacccaagggtgaccgattcgccatcatctccaccgagc
ctgcgccgtctcccaagacggcagtctccttctttcctgaggcaacttcaagcacctccg
aacactcgacaagaagaacagcaacgctatttactggtcgcctcgtggtcgctttgttgt
tattgccaccattgccaacacacagagctccgacctcgacttctacgacctcgactttga
gggtgagaccttaccgccaacctccaggctatgaacaccgccgaccactacggcgtcaca
gatgtcgagtgggacccttcaggtcgattcgtcgcctcttgggcatctgcctggaagcac
atggaaaacggttaccacatctacgacttcaagggtgaggaagagccccttgagaagttc
aagcagttctcgtggcgccctcgg-cctgcgactctccttacgaaggaggagcagaaggc
ggtccgc-aagaacctccgagactacagccgtgtctttgagcaagaagatggtgcgtctg
ctgatgctgttgttgagcgtcgccgcatgctcgag-gagtggcacatctggcgatggagg
ccgacgtattgaggaaattgtcgaggaggttattgaggaaagtgag
>Gaegr1 1726 bp
attgacgtctcaggttcgaggttcaggtcgagcagggatagataccttcgtgtcatcgac
ggcctgcccaccgtagaagcccaagctggtcaagtttctgctaaggaagctgaacaggac
gtcgatatgcccatcctgaggcaaatcgctgcattcgtcgagtactc-gccctaggctgc
cgccgctgtcaagctcgaccaggttcctctcgacaagaagcagtcaacaagcttatggac
atcgaccgctatagacgacgacccccgttatcgacgagttccagcccaaggaccacctca
ggtcgttcatggccgaccgaccagttcgtcatgttccggggcgaccacgttggagtttac
tggaacaacgagcgagacgccccgagaacatcgtcgaccggacagattcgtgcaatggtc
tccgttgggcacctacctgatgtcgatgcacatgcagggtgtccagctctggggtggccc
caagtgggacaggccgcttcccccatcccttcgtcaccatggccgccttctcaccgagaa
ctacctcgtcacctggtcgacccggcccatctctccatcgacgacgacggcaagaactac
gt-catctgggacatcgccaccggcaaacccctgcgatcctttgccaacctggaaagaac
ccctggcccgccttcaagtgggcgtcggacgataagtacgttgcccgcctgactcctggc
cagtccatctcggtctatgagctgccgcgcatgaacctgctcgacaagacctccatcaag
attgagggtgtcatggacttcgagtgggccccatcaagacatacgagcagctgttt--tg
ctactggacccccgagattggcagcaacccggccaaggtcgtgatgagcctgccctccaa
ggaggttgtgcgttcgctcaaccttttcagcgtctccgacgtaagctagagtggcaatcc
gacggcgcctacctctgcgtcaaggttgatcgccattccaagtctaaaaagtcacaagcc
accacgttggaaatcttccgcgtaaaagaaaagggcgtgcccgtcgaggttgtcgagaca
ccgtcatcaactttgcgtgggagcccaagggtgaccgcttcctcatcatcacgacgacgc
cgacgctgtcacccaagactgctgtctccttcttcccagaggcaacttcaagctcctgcg
aacactcgacaagaagaacagcaacgcaatctactggtcgcccaggggaaggtttgttgt
cgtcgccactgtgctcaaccagcagagctcggacctcgacttcttcgatgtggactttga
gggcgagaccttaccgccaacctccagctcatgaacacggcagatcactatggtatcacg
gatgtcgagtgggacccctctggacgatttgtcgccacgtgggcgtcggcatggaagcac
atggagaatggctaccacctgtacgacttcaagggtgaggaggagcccatggagaagttc
aagcagctccagtggcgcccgcgg-ccatcgacgctgctcaccaaagacgagcagaagac
gatccgc-aagaacttgcgtgagtactcgcgcgtgtttgatcaagaggacattgcgggtg
cggatgaagttgtggaccggcgtcgtatcctcgag-gagtggcacgcatggcgaccgagg
ccgatgtatcgaggagattgtggaggaggttctcgaggagaacgag
>Galinc1 1726 bp
atcgactactcaggtaccaggtgcagtatgacgagggcttgacaacatcctgtcgtggac
ggcgtgcctgtgataccggagcaaactcgacaagctgctgacgaaggagttcagcaagac
atctttgttccctggatgcggcaagagcaaatctttgtcgagttctc-tgccgaggcctc
gttcgcgttgccgatgaacggccacccgttcgacacacggcagtgaacctgttcaccgat
atcgagcggtatggacgagacagccggagctggaggagtacaagtcgaaggaacatctaa
aatcgtggctggcggaccgatcagtacgtcgcataccgaggtgacgaagtcagcgtccgt
tggcacggcaagccgtcccatgcgaagaggcgtacagcaggacagatacgtctcatggtc
gccgctcgggacgtacatcgcgtcgctgcaccggcaaggtgtgcgactctggggcggcgc
gtcctttgggccagcggttcgtgcacccgctcgtcaagctgatcgacttctcgccgagaa
ctacttcgtgacgtggtcgcacgatccaatctttcgcccgaggatgaaggaaacgacatc
gc-ggtgtgggacatccgcaccggacacctccttcgcacattctcgtcgacgcccagatg
cagtggcccgcgctcaagtggagtgcggacgacaagtacgtcgcgcgcgtcacgcccggg
cagcagatcagcgtgtacgagctcccgagcatggcgctccaggcgaagaagagcatcaag
attgagggcgtggtcgacttcgattggtgcccacgaagaaggcggagaatatgctc--gc
attctggacccctgaggtcgccaaccagcctgcccgtgttatgatggacttccccgggcg
gaacatcctccggcagaagaacttgttcaacgttactgaagtaagctgcactggcaaaat
cagggcgatttcctgtgcgtcaaggtcgatcggcacacgaagacgaagaagtctatattc
tgcaacctcgagattttccgcgtccgggagaagaactacccggttgaggttgtggagata
ccgtcctcgacttctcttgggagcccaagggcgagcgcttcgcgatcgtggcgagcgacc
cgaaggtgtcgatcaagacggacatcagcttctacctcgaggcgacttcaagctgctgcg
cacgctcccttcgcgaacgagcaacaccatccggtggtcgccccgcgggcggcacgtggt
gctcgccaccgtcgggtcgtcgaccaagtctgagctcgagttctgggacctggattttac
agacgagagtggggctccgggatccagcacctgggcacagcggaccactacggcgtgacg
gacgtcgaatgggacccgagtggcaggtatctagcgaccagcgcgagcgcctggcggcat
ctcgagaacgggtacgcgatatgggacttcaagggccagaagcacatcctggaccggttc
aagcaatttgtgtggcggccgcgg-ccacgcacgctgctctcgaaagagcagcagcggct
catccgc-aagaatctgcgcgagtatgggcggcagttcgaggaagaggacgagagcaacg
tgagcgagctgatcgcgcggaaacgcctggtggac-gagtggaacgcctggcgtgcaaag
aagaagcatcgaggtatgggtggacgaggtcatcgagcagatcgag
>Gelte1 1726 bp
gtcgacatttcaagtacgaggttcagcttgagcagggctagatgccttcgtgttgtcgat
ggtctccctgaggtaaaaacccaagctcgtcaagttcttgttgaagaagctcaacaagac
atcttcatgcccatgaggaggaaagtcgctgccttcgtcgagtactc-ggccgaggctgc
tgccgcctgcaagctcgacctcgtccccctcgacaagaagcagtcaacaagcttaccgat
gtcgaccgctatcgatgacgactcccaagatcgaggagttccaggagaaggagcacctcc
gctccttcatggccgaccgatcagtttgttatgttcaggggagagtccgttggcgttttc
tggaacaacgagaaggataccccgagaacattgtcgaccggaccgatttgtgcagtggtc
gcccctcggtacctatctcacctccgtccacgcccagggtgttcagctttggggtggccc
ctcgtggaccaaggcgtttcgcccatcccttcgtcaaccttgtcgccttctcaccgaaaa
gtacattgtcacctggtccaacaggccgatttgtcggtagaagacgacggcaagaactac
gt-tatctgggatatcgagacctcaaagcccctccgttctttcgcccagctcgaaagttc
ccctggcccgcgttcaagtggtctgccgatgacaagtacgtcgccaggctgaaccccggc
cagtccatttccgtctacgagctcccgaggatgaacttgttggacaagaccgccatcaag
atcgagggcgttgtggacttcgactgggctccgtcaagacctacgagcagcttttc--tg
cttctggacccctgagatcggcagcaaccccgccagagtcgtgatgagcatcccctctaa
gcaggttgtcaggtcactgaacctcttcagcgtctcggatgcaagctccactggcagtct
gagggtgcttacctttgcgtcaaggttgaccgtcactccaagtccaagaagtctcaggct
accactcttgagattttccgtgtcaaggagaagggtgtccccgtggaagttgtcgagata
ccgtaataaactttgcctgggagcccaagggcgacaggttcgttattatcaccaccgagc
ctgtgccgtcccccaagacgtcggtcgctttcttccctgaggaaacttcaagcacctccg
cactctcgagaagaaaaacagcaacgccatctactggtcgcctaagggacgtttcgtggt
cgttgccactgttgccaacactcagagctctgatctcgacttctacgacctcgacttcga
gggcgagaccttaccgccaaccttcagctcatgaacaccgctgaccactacggtgtcacc
gacgtcgagtgggacccctcgggtcgcttcgttgccacctgggcttccgcgtggaagcac
atggagaacggatatcatctgtatgacttcaagggtgaggaggaggctatcgagaagttc
aagcagttccagtggaggccgcgc-cccgctaccctccttagcaaggaggagcagaaggc
catccgc-cgcaacctccgcgagtactcgaggatcttcgagcaggaagacatcagcagcg
ccgacgccgttgtcgagcgccgccgtctcctcgag-gagtggttcgcttggcgatcatgc
aggaggtatcgaggagatcatggaggaggtgttggaggagaccgag
>Gervar1 1726 bp
atcgactttagcgctaccgggtcgacatgccaaccggattgagacagttgtgtggtggac
aacactccaaaggtagaaggaccgtcttctcagcgccataaagaagatcttcaagaagac
atccacatgccaatcacaaggacagtccaagttttcattgagtttac-tgtggaagccac
ccaggcggtgatcggcaacgggcacaagcttgacagagcgcagtcaaccgctttgacgac
attgaaaaataccaacgacgaaacctgccgaagtgccttttgtcgagaaagagcacctca
agagctggttggcggaccgaccagtgggtcatgatgaagggtgatgaagtcagcatttac
tggaacaacaagagcgagcacccgaccttgaccacagccggtccgatacgtttcgtggtc
gccaaagggaacctacttggccacgttccacaaacagggcattgcgctctggggaggacc
gacttggagcaaaccgcttcgcccaccccaatgtcaagcttatcgactttagcccgagaa
atacatcaccacctggagccacgagcctttctcccgcccggagatgatagcaagcgcctc
gc-catctgggacatcgttactggccgccaactccgcacttttgccattgatgcaagatt
gactggccaatgttcacgtggtcttacgatgacaaatacgtcgcacgcctcgctcccgg-
--aatgatcagcgtatacgaaacccccggaatgggtcttttggacaaaaagtcgatcaag
gtcgacgatgtgcaagccttcgcgtggtcccc------------gaacacatcctc--ag
cttctggacgccggaaagcggcaacatcccagcccgtgtgttcatgcgtcttcccactcg
tgaagttctccggacaaagaacttgttcaacgtcatcgacgtaagctctactggcaacaa
tctggcgattatctccttgtcaccgtcaa---gcgcgcaaagagcaaaaaggcaaccacc
acgaattttgagatcttccgccttcgtgaaaaggacgtccctgtggacgtcatggactcg
aggtcaccaacatctactgggagccactgggttcgcgatttgctttgctcgcgatcaaaa
ttgtgccgcggccaaaggc---------------------cagggtgtcaagctccttaa
gagctttgacgccaagggcaccaaccagattatctggtcaccaaagggacgcttctgctt
gctcgcaggtgtgcgcgcgttccaaggc---gagattcagttctgggatgtcga------
----------------------------tgatgggatctggcgagcactacatgtgcaca
gacgtggactgggacccgacgggtcgttacgtgacatcgtctgtgtcgtggtgg------
acggatacgggattcatcatgtggacatttacgggccagaagcaagcggttccgggtttc
aagcagcttctgtggcgcccgcgc-ccgcccacactcttgtcggaggaggagcagaagca
ggtgaag-aagaacctgaaggagtactcgaagcagtttgacgaggaggacaccaaggctg
ttacggaagtgctggagcggatcaagctgtggaac-gagtgggccgaataccggtgcacg
ccgactattggaggagtgggttgaggaggttgtggaagagacggaa
>Glalo1 1726 bp
cttgatttctccgcttcgaagtccaacttgagcaaggattgacacatttgtgttatcgat
ggtctaccagtagtcaagaccgaagttgatcaagttcttgttgagaaaattgaacacgac
atacacatgccaatgatgaggcaaatcgcagcattcgttgaatatac-tcctgaggctgt
cgccgcttgcactctagaccaagttcagctcgacaagaagcagtcaacaaacttaccgac
attgaccgatttcgatgaacactcctaaaattgatgagttcaccgagaaggagcatttga
aggcattcattgcggatcgatcagtttgtcatgtacaaggacgaccgggtacaagttatg
tggaataacgagaaagatccccagagaccatcgtagatcggaccgatttgtacaatggtc
gccacaaggtacatatttgacctcgatgcatcagcagggtgttcaactgtggggaggagc
atcttggactaaagagattcgcacatccattcgtcaatttggtagacttttcgccgagaa
gtatcttaccacctggtcaaatcgcccgatttgactgtcgaagacgatggcaagaattat
gt-tatctgggacattgagaccggaaaggcgctccgttctttcgccaatatcgaaagatc
acttggccagctttcaagtggtctgctgatgaccagtatgttgctcgattaacacaaggc
acatctatctccgtttacgaactgccaaaaatgggacttcttgataaaaccacaatcaaa
atcgaaggcgtcatggatttcgactgggctccgttaaaacctacgagcaacttttc--tg
ctattggacccctgaaattggtagcaaccccgccaaggttgtgatgagtattccttcaaa
agaagtcgttagaacactcaacctcttcagtgtgactgatgcaaacttcactggcaatcc
gatgcatcatatctatgcgtaaaggttgaccgacactccaagtcaaagaagtctcttgca
acaagtttggaaattttccgtgtcaaagagaagggtgtaccagttgaggttgttgagata
ccgtcattaacttcgcgtgggaaccgaagggtgacagatttgttatcatcacaacggaag
ttgtgctgtccccaaagacttcggttagcttctacccagaggaaacttcaagcacatcag
aacatacgacaaaaagaatagcaatgccatctactggtcaccaaagggtcgctttgtcat
tgtcgccactgttcactcacaacaaagtttcgacatggatttctacgacatggactttga
gggagagacttgaccgcgaacctgcaactcatggctactgctgaccattacggtgtcact
gatattgactgggatccaactggaagatatgtcgctactagtgccagtatctggaaacac
atggaaaatggttaccacttgtacgacttcaagggtgaagaagagccggtcgagaagttc
aagcaatggctctggcgcccacgt-ccagccaccctcctcagcaaggaagaacaaaagac
catccgc-aagaacctccgtgaatacagcaaagtctttgaccaagaagatggtgcatctg
ctgatgccgtcgtcgagagacgcagactcttggac-gaatggctcgcctggaggtcgaac
aggatgtatcgaggagatcgttgaggagattgtcgaggagacggag
>Gloac1 1726 bp
atcgacatctcaagtacgaggttcagctggagcagggatagacaccttcgtgtcatcgat
ggccttcccgaagtagaagcccaagctggtcaagttcttgctgaagaagctgaacaagac
atttacatgcccatgacaaggaaagtcgctgcctttgtcgagtactc-ccccaaggccgc
cgctgccgttcgactcgaccaggtccctctcgataagaagcagtcaacaagctcaccgat
gtcgaccgctatccacgaggacgcctcacatcgaggagttcaccgagaccgagcacctga
gatcattcatgaaggaccgaccagttcgccatgtaccgcggcgacaccgtcggggtcttc
tggaacaacgagaaggacgtcccgagaacgtcgttgaccggacagattcatccggtggtc
accacagggaacctacctcacctcggtccacgctcagggtgttcagacttggggtggccc
gtcatggtcaaaagcgtttccctcaccccttcgtcaccttcgtcgactggtctccgagaa
gtacctggtaacatggtctgctcgccccatctgtctgtcgatgatgatggtaagaactac
gt-tatctggagtgtcgagtctggcaagcccatccgttccttcgccaacctggaaagctg
ctctggcccgctttcaagtggtccgccgatgacaagtacgtcgcgcgtctcaactaccag
accggtatctccgtctacgagctcccccgcatgaacctcctcgacaagacttccatcaag
atcgagggtatcatggagttcgactgggccccatcaagacatacgagcaactcctt--ac
ctactggacacccgaaattggcagcaaccccgccaaggtcgttatgagcatccccagcaa
ggaggttgttcgtcaactgcccctcttcagcgtctctgacgcaagctccactggcaatcc
gatgcctcatacctctgcgtcaaggtcgaccgtcactccaagtccaagaagtcccaggct
accacgctcgagatcttccgcatcaaggagaagggcgttcccgtcgaggttgtcgagaca
ccgtcattaactttgcctgggagcccaagggtgatagattcgtcattatcacgacggagc
ccgtgccgtcccccaagacctccgtctccttcttccctgaggtaactttaagcatctccg
caccctggagaagaagaacagcaacgccatctactggtcccctcgcggtagattcgtcgt
tatcgccaccgtccacaaccagcagagctccgaccttgacttcttcgacctcgactttga
gggcgagacctgaccgccaacctccagcttatgaacactggcgaccactacggtgtcacc
gacattgagtgggacccctcaggacgtttcgtcgccacctgggcctccgcctggaagcac
atggaaaacggataccatatctacgacttcaagggtgaggaggagcccatcgagaagttc
aagcagctcgcgtggcgcccccgc-cccccgacactgctcaccaaggaggagcagaagca
gatccgc-aagaacctgcgcgagtacagccgcgtcttcgagcaggaggatggtgcctctg
ccgacgaggttgtcgagcgccgccgccagctcgcc-gagtgggtcgcctggcgatcgagg
aggaggtattgaggagattgtggaggaggtcctcgaggagacggag
>Gloci1 1726 bp
attgacatttcaagtacgaggttcagttggagcagggttagatgctttcgtgtcgtcgac
ggcctccccgaggtagaagcccaagcttgtcaagttcttgttgaaaaagttgaacaagac
atttacatgcccatgacaaggcaagtcgctgccttcgtcgagttctc-caccgaggccgc
cgccgctgtccgacttgaccaggtccctctcgacaagaagcagttaacaagcttaccgat
atcgagcgctattcaggaggacgcctcagattgaggagtttaccgagaaggagcacttga
gatcattcctgaaggaccgatcagttcgccatgtaccgtggcgagactgttggtgttttc
tggaacaacgagaaggacgtcccgagaacatcgtcgaccggaccgattcgtccgctggtc
gccccagggcacctacctcacctcggtccacaaccagggtgttcagatctggggcggtgc
ctcatggacaccagcgtttcgcccaccccaacgttacttttgtcgactggtccccgagaa
ctaccttgttacctggtctgcccgccccatctgtccatcgacgaggatggcaagaactac
at-cgtctggagcgtcgagagcggcaagcctttgcgttccttcgccaacctggaaagctc
ctctggcccgccttcaagtggtccgccgacgaaaagtacgttgcccgtctcaactaccag
actggtatctccatctacgaactcccccgcatgaacctcctcgacaagacctcgatcaag
atcgagggtattatggacttcgactgggccccgtcaagacatacgagcagctcctt--ac
ctactggacccctgaaatcggcagcaaccccgccaaggtcgtcatgagcatccccaacaa
ggaagtcgtcagacaactgcccctcttctccgtctccgacgcaagctccactggcaatcc
gaggccgcctacctctgcgtcaaggtcgaccgtcactccaagtccaagaagtctcaggcc
acaaccctcgagatcttccgcatcaaggagaagggcgtccccgtcgaggttgtcgagaca
ctgtcatcaactttgcgtgggaacccaagggcgacagattcgtcatcatcacaacggagc
ccgtgccgtcccccaagacgtccgttgccttcttccccgaggcaacttcaagcaccttcg
cacgttggacaagaagaacagcaacgccatttactggtctcctcgcggacgtttcgtcgt
cattgccaccgtccacaaccagcagagctccgatctggacttcttcgaccttgacttcga
gggtgagacctgaccgcaaacctccagctcatgaacactggcgaccactacggtgtcacc
gacattgagtgggactcctcaggacgcttcgtcgcctcctgggcttctgcctggaagtca
atggaaaacggctaccacatctacgacttcaagggtgaggaggagcccatcgagaagttc
aagcagctggcgtggcggccccgc-cccgcgactctcctcagcaaggaggagcagaagca
gatccgc-aagaacctccgcgagtactcccgcgtcttcgagcaggaggacggcgcctccg
ccgacgaggtcgtcgagcgccgccgccagttggcc-gagtggcacgcctggcgctcgagg
aggaggtatcgaggagattgtggaggaagtgctcgaggagtccgag
>Golci1 1726 bp
cttagttttaccgatttgaggttcagttagagcaagggctgacgcatttatgtaattgat
ggacttccagaggtcaaagcctaagttgatcaaatttttgaggagaaaattggataaggt
atatatatgcctctgaagagggaaatcggagcatttttggaatacac-tcctgaagcaat
tgcagcatgtaaacttgatggtaccccgctggacaagaaacagtgaataaattaacagat
attgagcgtttttgaagaaacaaccaaagatcgaagagtttcaggaaaaggaacatttgc
ggtcgtggctggcagatcgatcagtatgttatgtataaggacgatcatgttcaggtcttt
tggaacaatgaaaaagacgcccagaaccagtgattgaccggacagatttgttcagtggtc
tccacttggaacttatctaacatctatgcaccaacagggagttcagttatggggtggacc
aaagtggagccaagcggtttgctcatccctttgtaaacctagtagatttctcaccgaaaa
atatctcacaacatggtcaaatcgtgctatttatctgtcgacgacgacggtaagaactat
at-catctgggacattgaaactggaaagccactccgttcatttgcgaaccttgaaaaatt
gtctggcctgctttcaaatggtctgccgatgataagtacgtcgcacgattgaatcaagga
tcatctatctccgtatacgaattacctggcatgaatgctctggacagaaagccaattaag
atagatggtgtcatggattttgaatgggctccgttaaggtagatgaacaacttttt--tg
ttactggacacctgaaatcggtagcaaccctgccaaagtcgtaatgagtattccatcaaa
agaaattgttcgaactcttaatctttttagtgtttctgatgcaagcttcactggcaatct
aactctgattacctttgtgttaaagttgatcgtcattctaagtcaaagaagtccctagcg
accagtttggaaatttttagagtacgagaaaaaggtgtaccggttgaagttgttgagata
ccgtcattaatttcgcttgggaaccaaaaggtgatcgttttgttatcataacgactgagg
tcgtgctgtcaccaaaaacctctgttgggttctacccagaggcaacttcaggctaattcg
tacttatgacaagaaaaatagtaatgctatttactggtctccaaaaggccgatttgtaat
tgtcgctacagttcattctcaacaaagtttcgaaatggaattttatgatttagatttcga
aggtgagatttaactgccaacttgcaactcatgaatacagctgatcattacggtgtcact
gacattgattgggatcctacaggtcgttatgtggctacaagtgctagtatttggaaacat
atggaaaacggctatcatctctatgattttaaaggtgaagatgaacctgtcgagaagttc
aagcaatggatctggcgccctcgc-cccccaactatgctcacaaaagaagaacaaaaatc
tattcgt-aaaaatctacgcgaatacagcaaagttttcgaccaagaagatggtgcctcag
ctgatgctgttgttgaacgtcgcctactactaaat-gaatggctatcgtggagatcgaag
aagagatattgaagaaattgttgaagagatcgtcgaagaaaccgaa
>Greab1 1726 bp
ctagacttttcagatttgaggttcaccaggagtccggattgatgctttcgtgtagttgat
ggactgccagaagtcaaaaccaaaactgatcaagttcttgaagcgtaagttggagaagat
atacacatgccactgaagaggcaaatctgagcattcgttgagtatac-tgctgaagccct
cgcagcatgtaaactggatggtgttcccctcgacaagaagcagtgaataaattgacggac
attgagcgatatcgatgaacaaacccaagattgaggaattccaggaaaaggagcacttgc
gatcatggttggcagaccgaccaggttgtcatgtacaaggatgacagagtccaagtcttc
tggaataacgagaaggatgtccagagagtatcgtcgaccggaccgattcgttcaatggtc
tccacaaggtacctatctcacttcgatgcaccaacagggtgtacagttgtggggtggacc
atcttggactcaagcgattcgcgcatcccttcgtcaacttggtagacttttctccgagaa
gtacttaacgacatggtccaaccgtcctatttctctgttgatgatgatggcaagaactat
gt-catttgggatatcgagaccggcaaacctctccgttccttcgcaaacatcgaaaggtt
gtttggccagcatttaagtggtcatccgacgataagtatgttgctcgtctgacccagggt
tcctccatctcagtctacgaattgcctcgcatgggacttctagacaaaacttctatcaaa
atcgatggcgttatggaatttgaatgggcaccgtgaagacctatgagcagcttttc--tg
tttctggactcctgagatcggtagcaaccccgcaaaagtcgtgatgagcatcccgtccaa
ggaaattgtcagaacattgaacctcttcagtgtcactgatgcaaacttcactggcagtcg
aacgcagactacctgtgcgtcaaggttgaccgtcactccaagtcaaagaagtctcaagca
accagtttagagattttccgcgtccgagagaagggcgttccagttgaggtcgttgagaca
ttgtgatcaactttgcatgggagccaaagggtgacaggtttgttattattaccagggaac
cagtgctgtctcctaagacatcggtagctttctacccagaggtaacttcaagcatatcag
aaccttcgacaagaagaacagtaacgctatctactggtctcccaagggccgcttcgtcat
cgttgctacagttcactcccagcagagtttcgaaatggagttttacgacatggacttcga
gggcgagacctgactgccaatcttcaattgatgaacactgctgagcactacggtgttact
gacattgattgggatcctactggtcgattcgtcgctaccagtgccagcatgtggaagcat
atggagaatggataccacttgtatgacttcaagggagaggacgagcctgtagagaagttc
aagcaatggctctggcgtccacgt-ccaccaacactcctcaccaaggaagagcaaaagca
gatccgc-aaaaacctacgcgagtatagcaaagtcttcgatcaagaggatggtgcctccg
ctgatgctgttgtcgagcgcagacgcctattggac-gaatggcttgcgtggagatcgagg
aagatgtatcgaagagatcgttgaggagatcgtggaggagaccgag
>Grocl1 1726 bp
gtcgatatttcaagtacgaggtgcagctagaggaaggactgatacgtttgtgtcatcgat
ggacttccggttgtagaagcccaagcttgtcaagttcctgttgaaaaagctgaacagaac
attgagatgccgatccagaggcaaatcactgcctttgttgagttttc-acctgaagctgc
ggccgccgtcaaacttgacaatgttcccctcgacaagaagcagttaacaagctgaccgac
atcgagcgatatcgacgaagacgccagtcatcgacgagttccagccgaaggaccatctgc
gctcgttcttggcagaccgaccaatttgttatgtaccgtggcgacaacgtcggcgtctgc
tggaacagcgaaaaggaagcccggaaagcgttgtcgaccggacggattcgttcaatggtc
tcctcttggaacgtacctgacatccgttcacattcagggcgttcagctctggggtgggcc
aaagtgggaccggcagatttccccaccctttcgttaacctcgtggcgttctcaccgaaaa
ctatattgtcacctggtctggtcgcccgatctgagcttagacgacgatggcaaaaactac
gt-tatctgggatgttgcaaccgcaaaacctctacggtcatttgcgaacaatgaaagtcc
ccctggcctgctttcaagtggtcttcggacgacaagtacgttgcccggctgacacagggg
tctgccatttctgtctacgagcttccccggatgaaccttctagacaagtcaacgatcaaa
attgaaggcgtgatggactttgattgggcaccgtcaagacgtatgagcaactgttt--tg
ctactggacgcccgagattggaagcaatccggccaaggtcgtgatgagcgtcccgtcgaa
ggagattgttcgcacgttgaatttgtttagcgtgtcagatgcaaacttcactggcagtcc
gatgctgcgtatctttgcgtcaaggtggaccggcactcgaaatcgaagaagtctcaggca
acaacactcgaaatattccgcgtcaaggagaagggtgttcctgtggaagtcctcgagata
cggttatcaactttgcctgggagcccaagggtgaccgatttgtgataatcacaacagagc
cgacgcagtccccaaagacgtctgtttccttttacccagaggaaacttcaagcacctccg
aactcttgagaagaaaaacagcaatgctatttactggtcacccaagggacgctttgttgt
catcgctacggtgcatagtcagcaagcttcggagcttgagttcttcgacctggactttga
aggcgagacttgacggcaaaccttcaattaatgaacgtcgccgagcactacggggttaca
gatgttgaatgggacccatctggaagatttgtcgcaacttgggcgtctgcctggaagcac
atggagaacggttatcacctgtacgatttcaggggtgaagaggagcacctcgaaaaattc
aagcagtggcaatggaggcctcgc-cctgcgacactactttcaaaagaggagcagaagac
gatccgc-aagaacctgcgtgattattcgcgtgtgtttgatcaggaagacatagctggcg
ctgatgaggttattgaccggcgtcgccttcttgaa-gagtgggtttcctggcggttgaga
aggatctgttgaggagatagtcgaagaggttctagaggaatctgaa
>Herpot1_1 1726 bp
atcgactttaccaataccaagtgcgcctagatgaggggctgacgcctttgtgtggttgat
ggactgcctgtggtacaaggcgaaactcataaagtttgtgctcaggaagctgaacaaggt
gtgtttatgcctttgacgaggcaagactgagcgtttattgagtacgc-gcccaaggctat
cgcagcctgcaaacttaacggaaccccactcgacaagagacagtcaacaagctcacagat
atcgaccgctatcgacgaggacaccaacccagcaaccctttgagcaaaaggaacatttgc
gatcatggctgggtgatagaccagatggtcatgttccgcagcgacaaggttggcgtgttc
tggaacgacaaggaagatccccggagcaggtcgttgatcggaccgattcgtgcagtggtc
accacaaggaactttcctcacatcactacatgcccagggtgtacaactatggggaggcaa
ggcatggagcaaagcgtttctcacatcctggagtcaaccttgttgatttctcgccgagaa
gtatgtcaccacatggtcacaccggccactcttacaatcgaggaagacggcaagaattac
at-catttgggatgtcgcaactggcaagcctctccggtccttcaccactatcgaaagatg
cagtggccgaccttcaagtggtcctcggacgacaagttcgttgcgcgcatgacacagggt
caatctatctccatctacgaactccctaggatgaatctgctcgacaaggcctctattaag
attgagggcgtcatggacttcgaatgggcaccataaagatatacgagcaacttctc--tg
ctattggactcccgaactcggaagcaaccctgcaaaggtcgttatgaccatccccacaaa
agaaattgtccgcacacgcaatctcttcaacgtttcagacgcaaactacactggcagtca
gaagccgcatatgtctgcgtcaaggtcgaccgtcactccaagtccaagaagtccatggcc
acaaatctcgagattttccgtgtccgggagaagggtgtacctgtcgaagttgtcgagata
ctgttatcaatttcgcttgggagcctaagggtagccgcttcgttctgattactactgaag
tcgtgcagtctcccaagaccagtgtatctttcttcaccgaggtaatttcaagcatgtccg
cactgttgagaagaagaacagcaacgccatctattggtcccccaagggtcgcttcgtcat
tgtcgcaactctgcaatcacaacaatccttcgatctcgacttctgggatctcagctttga
ggatgagacctgaatgccaaccttcagctcatgaacacagtcgagcactacggtgtaacg
gacatcgaatgggaccccacaggccgatatgtggctacagttgccagtgctttcagacat
atggaaaacggataccacatgtacgacttcaaaggccaagaagagtctatcgacggcttc
aagcaactcctctggcgcccacgc-ccacccacgctcctctccaaagaagagcaggccga
gatccgc-aaaaacttgcgcaactactcccgggtcttcgatgaggcagataagaacacag
ctgaccaggttgtggagaggcggagactgttggcc-gaatggcttgcgtggcgatgattg
agatgctattgaggagatcgtggaggagatcatcgaagagacggag
>Hymvar1 1726 bp
ctagatttcagagattcgaggttcaattagagcaagggttgatacattcgtgtcatcgat
ggcctgccagtggtcaagaccgaagttgattaagtttttaaagagaaaattggatcgaac
atacacatgcctatgatgaggcaactctcagcatttgttgaatatac-acctgaggccgt
tgctgcatgcacccttgatatggtccagcttgacaagagacagttaacaaaatgaccgat
atcgatcgtttttgatgatcacaccaaagatcgaggaatttacggagaaagaacacttga
gatcgtggttgtcagatcgatcaattcgttatgtacaaggatgaccgggtacaggtattt
tggaacaatgagaaagatgcccagaaagtgttgtcgatcggacagatttgttcaatggtc
tccccaaggtacatatcttacatctatgcatcaacaaggtgtacaactctggggtggacc
atcgtggacccaagcgattcgcacatccgtttgtcaatttggtagatttctcaccgagaa
gtacatcaccacctggtcaaatagacccatttttctgttgatgacgatggaaagaactat
gt-aatttgggacattgaaactggcaagcctcttcgttcgtttgccaacattgaaaaatt
atctggccagctttcaagtggtcttctgatgacaagtatgttgctcgtctgacacaaggc
acttcaatctctgtctacgagcttcctaagatgggtcttttggacaaaactacaatcaag
attgagggcgttatggactttgactgggcaccgtcaagacatacgaacagcttttc--tg
ctactggactcccgaaattggcagcaaccctgctaaggttgtgatgagcattccttccaa
ggaagttgtccgaaccttaaatctgttcagtgttaccgacgcaagctccactggcaatcc
gatgcttcatatctctgtgttaaggttgatcgacattccaaatcaaagaagtccttggct
accagtcttgaaattttccgcgtcagagaaaagggtgtacctgtcgaggttgttgagata
ccgttatcaacttcgcctgggagccaaagggtgacagattcgtcatcatcactacagaag
ttgtgccgtcaccaaagacatcggtcgcattttaccccgaggcaatttcaagcacatcag
aacatatgataaaaagaacagcaatgctatctactggtcaccaaagggacgttttgtcat
cgttgctactgttcactcgcaacaaagcttcgatatggaattctttgatctcgatttcga
gggtgagatttgactgccaacttgcaacttatgaatgttgctgaccactatggtgtcact
gatattgactgggaccctaccggaagattcgttgccaccagcgccagtatttggaagcac
atggagaatggttaccacctgtacgatttcaagggcgaggaagagcctgtcgagaaattt
aagcaatggctctggcgcccacgc-ccaccaacgctactcactaaagaagagcaaaagca
aatccgc-aaaaacctccgagaatatagcaaagcattcgacattgaagatggtgcatctg
ctgatgcggttgtcgaaaggagaaggttgttggat-gagtggctggcttggaggttgagg
cggatgtattgaggaaattgtcgaggaaattgttgaggaaactgaa
>HypCI4A_1 1726 bp
atcgacatctcaagtacgaggtccaactcgagcaaggttagacacttttatgttattgat
ggcctacccgaagtaaaagccaaagctcgtcaagttcttgtccaagaaattgaataagac
gtctttatgcccatgaagaggaaagtctctgctttcgtcgaatatac-ccccgaagccgc
cgccgccgtgaagcttaacatggtgcccctcgacaagaaacagtcaacaagatgacagat
gtcgaccgatatggacgacaactcccaagatcgaagagttcaccgaaaaggagcatctac
gctcattccttgccgatcgatcagttcgccatgtaccgaggcgatgtggttggtgtcttc
tggaacaacgagaaggaagccccgagaatatcgtggacaggaccgattcgtgcagtggtc
gcctctgggcacctttctggtgtctgtccatcagcagggtgtgcagctctggggtggcgc
ctcatggtctaaagcggttcgcgcatccgtttgtcaatatgctcgacttctccccgagaa
atacatcgtcacatggtccaacagggccatctgtccatcgacgaggacggcaaaaactac
gt-gatctgggacgtcgaaacctccaagccgctccgatccttcgcaaacctcgaaaattc
ccctggcctgcgttcaagtggtccgctgacgaaagctacgtcgcccgaatgacccaaggc
tcctccatctccgtgtacgagctgcctcgcatgggtctcctggacaagacgtcgatcaag
atcgaaggcgtcatggatttcgagtgggctccgtgaagcaatacgaacagctcttc--tg
cttctggacgcccgagatcggcagcaatcctgccaaggtcgtcatgagcataccatcgaa
acaaatcgtccgctcgctgaatctgttcagcgtcaccgacgcaagctgcactggcagtcg
gaaggcgcctacctctccgtcaaggtggaccgacactccaaatccaagaagtcgcaagcc
accacgctcgagatcttccgcgtcaaggagaagggcgtgcccgtcgaggtggtagagaca
cagttatcaacttcgcatgggagccgaagggcgatcgttttgtcatcatcacgaccgaac
cggtgctgtctccgaagacctcggtgacgttcttccccgaggtaactttaagcacctacg
aactctggagaagaagaacagcaacgccatttactggtctcccaagggtcgatttgtcgt
cgtcgccacggttgccaaccagcagagctcggacctggaattctacgatgtagaatttga
cggcgagatctcacagccaatctacagcttatgaacacggcggaccactacggtgtcaca
gacatccagtgggacccatccggtcgctttgttgcgtcttgggcatccgtctggaagcat
atggagaacggctaccacgtctacgacttcaagggtgaagaggaacccgtagacaagttc
cgacaatggttgtggcgccctaga-ccacctactctactctctaaggacgagcagaaaca
aatccgc-aagaacttccgagaatacgccaagaatttcgagcaggaagacggagcgtctg
ccgacgcggttgtggaacgaagacgtctactcgac-gagtggttggcgtggcggtcgacg
aggagctatcgaggagatcgtagaagaggtgctcgaggaaaacgaa
>HypCO275_1 1726 bp
atcgacatttcaagtatgaggtccaactcgaacagggctagacaccttcgtgtcatcgat
ggactgcctgaggtaaaagcctaagctcgtcaagttcttattgaagaaattaaataaaac
gtctatatgcctatgaaaaggcaagtctctgcctttgttgaatactc-tcccgaagctgc
tgccgccgtcaagctcgacatggtgcccctcgataagaaacagtcaacaagatgacggac
atcgatcgatatagatgagaaccccgaagatcgaagagttcaccgaaaaggaacacttgc
gctcgttcttggccgaccgaccagttcgccatgtaccggggcgatgttgtcggcgtgttc
tggaacaacgagaaggaccccccgagaacattgttgatcggacggatttgtacagtggtc
gcccttaggaacgtatctagtatccgttcatcagcaaggtgtgcaactctggggtggtgc
ctcatggtcccaaacggttcgcgcatccctttgtcaacatgcttgacttctctccgagaa
atacattgtcacatggtccaacagaccaatttgtcattagacgaggatggcaagaattac
gt-tatctgggacgtcgagaccgctaagccgctccgatcattcgcgaatctcgaaaattc
ccatggccagcgttcaagtggtcttctgacgataaatacgttgcacgaatgacacaagga
tcgtctatctcggtgtatgaactgccacgcatgggccttctggacaagaccaccatcaaa
atcgaaggcgtcatggatttcgagtgggcaccgtgaagcaatatgagcaactgttt--tg
tttctggacaccggaaattggtagcaatcctgcaagggttgtaatgagcataccctcgaa
gcagattgttcggtccttgaacctatttagtgtcactgatgcaagcttcattggcagtca
gatgccacgtatctctcagtgaaggtcgaccgacattcaaagtctaagaagtcgcaggct
actaccttggagattttccgcatcaaagagaagggtgtacctgttgaggttgtcgagaca
cagtcatcaacttcgcctgggaaccgaagggagatcgctttgtcatcatcacgactgaac
ccacgccgtctccgaagacttccgtgtcgttcttccctgaggcaacttcaagcacctccg
tactctagagaagaagaatagcaacgctatatactggtctcctcggggccgttttgttgt
[truncated: 312,307 more chars]
