# Supplementary material for: Evolutionary Histories of Type III Polyketide Synthases in Fungi
Source: Front Microbiol. 2020 Jan 21;10:3018. doi: 10.3389/fmicb.2019.03018 (PMC6985275; doi:10.3389/fmicb.2019.03018)
Supplement: MATERIAL S5 — Curated protein alignments used to build phylogenetic trees. [file Data_Sheet_5.zip › Fig3.t3PKS.clustaloChal.trimal.algn.treefile]

(Phlbr1_136883:0.0677464120,((((((((Phlbr1_108039:0.0957698327,Phlrad1_141831:0.0604158547)100/100:0.1265579243,(Cervir1_2022348:0.0425570625,Lepmol1_2316055:0.0491444830)99.9/100:0.0961187561)74.7/100:0.0426463454,Phlcen1_7835:0.0599285562)91.7/96:0.0422403268,Bjead1_1_142184:0.1588122168)27.6/89:0.0061757670,(Phaca1_249916:0.2133910395,(Phchr2_2897723:0.0087748455,Sl-PKS2_AMW87980.1:0.0080429656)99.9/100:0.1025593570)99.6/100:0.1054091794)94.8/95:0.0498109551,((((((((Exigl1_829394:0.3998713460,Trace1_1348192:0.2572302377)94.7/100:0.1155521706,Galinc1_344920:0.4277733950)98.6/100:0.2055430441,((Dactor1_675355:0.2054522630,((Calco1_430574:0.1625843123,Calvi1_598521:0.1977117307)98.5/100:0.1697751351,Cercer1_734948:0.4053917018)96.2/100:0.1683774303)98.8/100:0.2251338529,Dacruf1_2279974:0.6669921564)98.1/100:0.2249124256)88.8/100:0.0799130741,((Crywi1_578722:0.2581280936,Cryvi1_302877:0.2682946606)100/100:0.4671429845,Gervar1_416586:1.2880991907)89.5/99:0.1456937555)86.1/98:0.0983774485,(((((((((Mycvit1_1188581:0.0595333710,Mycros1_1161140:0.1279181833)68.9/87:0.0206005428,((((Mycrub1_926698:0.0041191021,Mycrub1_388412:0.0136766863)100/100:0.0742278749,(Mycalb1_834175:0.0622555395,Mycgal1_1740611:0.0507599039)85/85:0.0083573162)17.3/79:0.0057362623,((Mycepi1_844837:0.0109710630,Mycepi1_836507:0.1935872650)95/100:0.0447938928,Myccro1_904958:0.0801446612)66.7/96:0.0224381435)74/56:0.0053521922,(Mychae1_1030879:0.0722670529,Mycsan1_848303:0.1353349930)93.7/84:0.0263082950)74.9/56:0.0054760000)85/80:0.0151577521,(Mycrub1_1219374:0.1405406026,(((Mycsan1_89409:0.0044180468,Mycsan1_89542:0.0237235928)86.4/100:0.0111380001,(Mycsan1_1022340:0.0439839766,Mycsan1_946141:0.0449688190)97.7/100:0.0409465307)94/100:0.0346426953,(Mycgal1_1993470:0.1357375864,Mycgal1_1999990:0.0630546085)0/84:0.0000021081)84.9/98:0.0490318649)99.8/100:0.0966144939)69/96:0.0065508898,((Mycbel1_803600:0.1032548592,Mycbel1_949230:0.0332140603)99.4/100:0.1013615794,Myclat1_1093857:0.0958001399)94.2/99:0.0387351628)96.9/100:0.0361944902,Mycfil1_1221806:0.1060280182)84.5/100:0.0237930809,(Myc59_1_2167317:0.1181796193,Mycreb1_1142006:0.2269466225)94.1/100:0.0456004697)90.1/100:0.0370374936,Mycfil1_1177376:0.0857413243)90.1/100:0.0663099657,(((((Rorror1_784507:0.2616942841,(Panst_LUM_1_1_3189165:0.0236470669,Panst_KUC8834_1_1_732737:0.0772300674)99.8/100:0.1535084410)99.7/100:0.1548322309,Myclat1_1121858:0.4436274228)88.4/93:0.0480695674,(Myc59_1_1958176:0.3392078481,(Myclat1_1041585:0.0808665686,(Mycepi1_915635:0.0934617149,Mycgal1_1912175:0.1023842524)36.8/85:0.0281803417)86.2/95:0.0388717002)82.6/91:0.0384857701)93.7/97:0.0555961705,Myccro1_920884:0.3074085842)18/92:0.0403382734,((Mycreb1_1175656:0.1044375489,Mycreb1_1365803:0.1112089186)96.6/100:0.0680881494,Mycreb1_1365800:0.2121229748)98.9/100:0.1197450836)100/100:0.2193440482)99.4/100:0.2345414822,Chicu1_829035:0.7359899863)83.8/99:0.0943016006)93.6/98:0.0902717837,(((((((((Mictr1_651489:0.0897191691,(Podcur1_432032:0.1280416638,Cercau1_548618:0.0469589342)100/100:0.1566589437)41.3/94:0.0069073429,(Conlig1_650466:0.0207621719,Conli1_2212:0.0035822537)100/100:0.0844622773)93.7/96:0.0414016227,Fuseq1_389072:0.1598274217)93.8/99:0.0505442357,(Bysni1_75188:0.1971768239,(Calor1_3750:0.1590459729,Usnflo1_812441:0.1403954742)86.1/100:0.0311570277)73/100:0.0197598060)100/100:0.5461207164,Clagr3_2366:0.2978485706)73.2/97:0.0966384404,(((((((((((((Podans1_336218:0.0000025137,Podan3_210066:0.0000025137)94.5/100:0.0274617255,Thihy1_516824:0.0796642938)97.3/100:0.0378989063,(Coltof1_158351:0.0000025137,Colto1_2793:0.0000025137)99.9/100:0.0687450428)71.6/100:0.0172146791,Corsim1_32405:0.0975051634)98.4/100:0.0678223583,Crypo1_476505:0.1961312054)83.2/99:0.0224890606,(((((((Colce1_789433:0.0577678852,(Coltof1_159857:0.0000025137,Colto1_4997:0.0000025137)99.4/100:0.0610240803)72.8/100:0.0367627014,Gloci1_1843353:0.0768175157)99.2/100:0.1128081560,Lepor2_720195:0.2539708773)96.2/100:0.1171177404,((Acral2_2111345:0.2552058352,Oidma1_43477:0.0427833515)99.5/100:0.1349688191,Pyrly1_567234:0.0891747518)97.4/100:0.1290314695)100/100:0.2635068748,Myrin1_537294:0.3524656064)38.9/96:0.0324782521,(((((Necha2_37360:0.0000025137,FusspF11_1_303135:0.0000025137)92.8/100:0.0067861607,FusspF23_1_278805:0.0000019936)0/99:0.0000027570,Corma2_701021:0.0039498456)100/100:0.1612931339,(Lophiu1_208553:0.0370020319,Melbi2_612283:0.0020825994)12.9/99:0.0244771021)98.6/100:0.1034694017,PhaeoFL0889_1_539961:0.2222465123)100/100:0.2469629259)86/97:0.0506064308,Maggr1_111814:0.2919173429)85.6/41:0.0373815870)56.4/40:0.0269695125,(Cersc1_491118:0.0858788128,Podap1_10197:0.0408335292)100/100:0.2320163261)90.5/93:0.0454139703,(Melsp1_91685:0.1905800757,(Apimo1_111700:0.3245715804,Micca1_7920:0.0811754022)28.1/92:0.0542631540)94.9/95:0.0954426866)79.3/90:0.0330080470,((Beaba1_4373:0.1758260089,((Triru1_3591:0.0134935414,(Triver1_840:0.0070358716,Artbe1_7737:0.0138532438)74.8/100:0.0109291668)100/100:0.2884913556,((((Penca1_394485:0.0641572416,Penant1_2826:0.1046932866)100/100:0.1461819538,((((((Penpol1_568:0.0165043246,Penth1_165339:0.0347927122)85.5/100:0.0080186319,(Pensoli1_292715:0.0034387787,Pensol1_1013:0.0034309752)96.9/100:0.0180012018)90.8/100:0.0130654404,Pensub1_5678:0.0701703684)5.1/67:0.0041326777,(((PenchWisc1_1_148158:0.0140192220,Pench1_27929:0.0000019901)99.3/100:0.0358703198,Penfla1_6890:0.0492776523)69.7/95:0.0122072278,Penla1_393835:0.0397864193)98.1/100:0.0348875737)92.4/100:0.0309165510,(Penex1_396598:0.0780009291,Pencop1_7137:0.0917436909)94.5/100:0.0366229163)90.8/100:0.0366083307,PenbrAgRF18_1_218923:0.1765658178)99.8/100:0.0964440601)85.3/99:0.0315565299,((Aspbom1_6366:0.0161987099,Talabor1_2751:0.1331186492)98.3/100:0.0623442266,(Penla1_418316:0.0155713246,PspB:0.0127205185)92.1/100:0.0350437672)98.8/100:0.0580605780)27.2/99:0.0167071784,(Aspcar1_307148:0.0754184725,Aspcal1_767631:0.0360942447)100/100:0.3523011724)90.8/98:0.0434357462)33.7/88:0.0141103661)95.7/99:0.0548511630,(Aurpu_var_nam1_75968:0.1677417903,Aurpu_var_mel1_79469:0.2230900409)100/100:0.2335000380)20.8/83:0.0116230648)90.3/95:0.0368765840,(Lopnu1_688781:0.1686093248,Mycgr3_31911:0.3195275051)74.7/97:0.0510046635)91/98:0.0455533751,(((Phapo1_731002:0.0934552098,Stasp1_217069:0.0310496890)95.4/100:0.0316041173,Jahaq1_414591:0.0000022473)100/100:0.2230292098,Cocst1_627647:0.1213046866)99.9/100:0.1728855817)89.4/98:0.0710590383,(DelFL0756_1_542840:0.2207465057,Delco1_424334:0.1725581308)99.5/100:0.1889884141)98/99:0.1201338182,((Elsamp1_319167:0.7682673281,Macpha1_697164:0.2403600821)0/46:0.1092509052,Botdo1_1_296760:0.2898622995)99.1/99:0.1660096712)81.3/98:0.0619196530)46.6/90:0.0854430115,((((((Xylhyp1_493129:0.0703481552,Xylcub1_449650:0.0318348215)75.6/80:0.0172865649,Entma1_369862:0.0334269773)31.1/79:0.0188672613,Antav1_406099:0.0080237063)100/100:0.4181931327,((((((((((((Aspni7_1169209:0.0000000000,AnPKS_XP_001390871.1:0.0000000000):0.0000025137,Aspni_NRRL3_1_11726:0.0000025137)78.7/100:0.0032347296,Aspph1_241217:0.0032827735)88.1/100:0.0065949931,Aspwel1_161008:0.0032976766)96.4/100:0.0279840806,((Aspneo1_443366:0.0065740630,Asptu1_73108:0.0032791167)75.3/98:0.0030239552,Aspcos1_217105:0.0067951368)98.8/99:0.0406026093)98.3/100:0.0695375906,((Asplac1_484852:0.0000000000,Aspni_DSM_1_160016:0.0000000000):0.0000025137,Aspni_bvT_1_342453:0.0000025137)99.4/100:0.0872227965)98.4/100:0.0677404850,(((((Aspfo1_85387:0.0000025137,Aspka1_1_17660:0.0000025137)77.9/100:0.0033114858,Asppip1_508381:0.0033439032)85.2/100:0.0071221811,Aspeuc1_455342:0.0167558226)97.1/100:0.0226670485,Aspvad1_336926:0.0121475108)98.1/100:0.0596731396,Aspbr1_205386:0.0654324503)100/100:0.1418642361)99.7/100:0.1354732501,Aspamy1_172125:0.2989169802)92.6/91:0.0637466826,(((Pengl1_434780:0.1521659342,Penbi1_381114:0.2619721771)98.4/100:0.0918448248,(((((Aspac1_1891372:0.0610314904,(Aspacu1_376762:0.0205976112,(Aspfij1_524700:0.0033908419,Aspbru1_492270:0.0102569814)0/99:0.0000022099)88.5/100:0.0170285814)99/100:0.0500399615,Aspuva1_434095:0.0112109288)92.4/97:0.0140743597,(Aspjap1_427590:0.0000025137,Aspvio1_455279:0.0067395980)84.9/100:0.0095931441)76.3/96:0.0124659719,Aspind1_359895:0.0187390811)100/100:0.2176728364,Asphom1_470697:0.2072409242)99.9/100:0.2562590419)91.5/88:0.0427173166,(((Aspneoa1_166658:0.0278472870,Aspste1_508980:0.0464612537)73.5/98:0.0084703730,Aspros1_197769:0.0408414797)93.3/98:0.0234946627,(Aspnom1_51735:0.0436219205,Aspnovo1_230376:0.0386804836)89.1/100:0.0230650718)99.9/100:0.0953120734)64.7/87:0.0200472111)96.3/92:0.0633848149,Theau1_60110:0.0644611945)47.8/94:0.0403873227,Asprobu1_158070:0.3841038060)60.6/96:0.0567264526,Tryvi1_523642:0.2613921750)81.5/100:0.0562867983)85.5/100:0.1599977890,Clagr3_8243:0.3724456390)99.3/100:0.1973175327,Exosi1_115876:0.3808481462)96.2/100:0.1426958161)63/79:0.0737781653,((((((Melpu1_252460:0.0781567024,Herpot1_1_501768:0.1450200112)99.8/100:0.1505341341,Hyspu1_1_115384:0.1358717064)93.2/100:0.0841770683,Veren1_553143:0.2864208759)29/79:0.0608400788,((((((((((Phapo1_578091:0.0910814693,Stasp1_98209:0.1184343926)99.9/100:0.1470141399,Ampqui1_554094:0.2341349366)84.6/99:0.0299330618,(((Parchr1_457737:0.0580275640,Parch1_447473:0.0195686728)99.9/100:0.1223499890,Setho1_82942:0.1212239032)100/100:0.1926458317,(PhaPMI808_767086:0.2162443115,SsARS_AXB87495.1:0.1495248868)61/93:0.0350622087)65.1/53:0.0138171226)70.1/55:0.0186183296,(Stano2_4172:0.1636054605,Ophdi1_393847:0.2040933747)96.5/99:0.0712099965)93.1/96:0.0371031342,Pyrly1_602631:0.2045573397)73.3/73:0.0156839665,(((((Didex1_52831:0.0583921560,Didma1_16052:0.0826667080)96.6/100:0.0415879988,Ascra1_209:0.1150781961)82.4/94:0.0164157079,(Lizem1_167966:0.0713212786,Parsp1_1186637:0.2055948634)27.5/65:0.0121664672)81.3/61:0.0137770098,Macan1_86078:0.0331896140)2.9/60:0.0028163100,(Boeex1_430645:0.0615746357,Phomu1_415768:0.0658343703)45.1/99:0.0285876970)100/100:0.1762579267)84.6/89:0.0213620705,(((((Stely1_942:0.1552571424,((Settu3_170296:0.0067321735,Settur3_174529:0.0000022105)100/100:0.1736469522,(Coclu2_24710:0.1656280928,((((Cocvi1_36309:0.0000025137,Cocca1_37772:0.0000025137)98.3/100:0.0239231530,Cocmi1_35684:0.0408321176)90.2/97:0.0116279658,Cocsa1_152065:0.0202954553)38.7/94:0.0071370018,(CocheC5_3_1034143:0.0209826829,CocheC4_1_141265:0.0003534456)98.7/100:0.0412663242)99.8/100:0.1094031751)88.8/100:0.0614920400)97.2/100:0.0822188323)91.2/100:0.0558951345,(Pyrtt1_2225:0.0330595953,Pyrtr1_150286:0.1094152520)100/100:0.1328235873)85.8/100:0.0281811751,(((Altalt1_456778:0.0044408898,Altal1_1030286:0.0044375337)99.9/100:0.0968849237,Altbr1_3050:0.0370276841)98.9/100:0.0917195903,Altro1_409136:0.1148980959)96.7/100:0.0629488765)96.4/100:0.0595702890,Clael1_446458:0.1725829466)60.8/100:0.0122660771,(Photr1_110429:0.1732696732,Lepmu1_8133:0.1775914519)99.9/100:0.1537067280)92.1/98:0.0386427609)95.2/98:0.0501369751,Trepe1_532110:0.1221247985)98.7/100:0.1171582414,Cloaq1_540137:0.3611536565)82.3/98:0.0575600531,Corca1_608903:0.2864367380)28/94:0.0496440866)89.9/81:0.0610151877,Polfu1_538258:0.3666582745)81.4/79:0.0476893350,Lopnu1_453651:0.4981370331)94/100:0.1245186990)99.8/100:0.2301524274,((((((((Penox1_2098:0.2779274995,Penja1_440530:0.1336303742)78.1/100:0.0659869800,Penra1_347807:0.1443241798)93.8/100:0.0770460771,((((Aspnom13137_1_9704:0.0064404232,Aspnom1_141090:0.0140274769)95.5/100:0.0187364153,Aspbom1_2119:0.0160776782)87.7/100:0.0356945627,((((Aspor1_8044:0.0000025137,CsyA_BAD97390.1:0.0000025137)88/100:0.0067663720,Aspfl1_27431:0.0032931672)84.3/99:0.0065483218,Aspmin1_245938:0.0103651587)98/99:0.0272374584,(Asppar1_235544:0.0134659387,Aspnovo1_193470:0.0067268699)75/100:0.0041892216)93.6/100:0.0433566943)99.5/100:0.1226906971,Aspbrev1_267975:0.1929586630)99.5/100:0.1264042178)96.6/100:0.0995479050,Pensub1_2637:0.1732391519)97.4/100:0.1295088661,(((Aspnom13137_1_961:0.0105311624,Aspnom1_156863:0.0141947231)95.8/100:0.0379957583,Aspbom1_9624:0.0504747978)96.1/100:0.0751109107,Aspnovo1_229608:0.1238414406)100/100:0.4033278286)59.8/99:0.0392548232,((((Aspnom13137_1_11654:0.0520866840,Aspnom1_159204:0.0000024127)98.2/100:0.0441509859,Aspbom1_2583:0.0315823537)12.8/77:0.0337208107,(Asppar1_234908:0.0047106614,Aspnovo1_201824:0.0092379096)98.3/100:0.0914950118)100/100:0.7578230285,((Aspnom13137_1_525:0.0071343858,Aspnom1_152372:0.0000024463)100/100:0.3357789404,(Aspor1_7499:0.0000025137,CsyB_BAD97391.1:0.0000025137)100/100:0.3594655459)94.5/100:0.1254287552)56.8/98:0.0458780051)99.9/100:0.3289998625,(Uncre1_5312:0.1413085439,Cocim1_1156:0.0365950891)100/100:0.7101885628)89.4/99:0.1023997617,Rutfi1_712582:1.2143586538)22.7/92:0.0454635483)94.6/98:0.1084351532)81.7/95:0.0499232697,(((((((((((((((((((((Olipa1_744902:0.1983991736,((Schves1_329121:0.1970620535,Podcur1_467939:0.0889730523)10.1/47:0.0159612578,(Bombar1_448971:0.1230884687,(Cernew1_333845:0.0159635596,Cercau1_498153:0.0235648948)22.7/100:0.0207446314)77.3/100:0.0183592292)98.3/100:0.0559111361)90.6/90:0.0327964179,(Chain1_8792:0.0686229713,(ThoPMI491_1_661517:0.0514017008,CodFL1790_1_706997:0.0627288860)97.9/100:0.0437994764)98.2/100:0.0372789112)67.7/41:0.0123345353,((Apope1_293210:0.0471207397,(Cersc1_448389:0.0000028175,Podap1_287796:0.0101130440)99.4/100:0.0686613090)98.6/100:0.0550402118,(Lashi1_624319:0.0124051714,Lashir1_496080:0.0082615967)98.7/100:0.0538113757)93.1/99:0.0294400315)80/43:0.0141718809,(((((((Achstr1_401522:0.0851463773,Thite2_2110340:0.0678188181)90.3/94:0.0315106608,(Thihy1_497264:0.0265693809,Thiap1_661211:0.0244375957)99.8/100:0.0680701816)47.5/94:0.0172165072,(((((Myche1_742610:0.0000025137,Mychet1_279622:0.0000025137)88.7/100:0.0068498920,Spoth2_2306947:0.0100594210)90.1/100:0.0144488510,Corsim1_34417:0.0221819057)96.6/100:0.0321579633,((Chafi1_467716:0.0208551516,Chame1_204244:0.0452613727)54.4/100:0.0141565450,Chagl_1_18758:0.0208429750)94.6/100:0.0327093329)88.9/100:0.0237230548,Chafu1_371130:0.1374150511)92.5/97:0.0305198003)85.7/98:0.0153909187,(Thiar1_770766:0.0874032526,(Thian1_436614:0.0927111268,CtPKS_XP_006694643.1:0.1431008677)88.2/100:0.0297946991)0/44:0.0131781284)94/100:0.0378331655,(((Podans1_303270:0.0000025137,Podan3_207184:0.0000025137)100/100:0.1135307452,Apibac1_299451:0.0569877783)98.6/100:0.0850570598,Clabul1_888732:0.1553236644)91.3/100:0.0433506202)90.7/99:0.0381211603,Cornip1_377243:0.1286667677)44.1/71:0.0097864691,(((Sorbr1_133926:0.0173170405,SmPKS_XP_003353120.1:0.0035110737)81.2/98:0.0076936492,Gelte1_220784:0.0076838731)84.7/98:0.0084390235,(((((Neucr2_8781:0.0000000000,ORAS_NCU04801.1:0.0000000000):0.0000022018,Neucr_trp3_1_8781:0.0000025137)0/61:0.0000024471,Neucr4830_1_459186:0.0000021123)92.1/100:0.0101502122,(Neurospora_tetrasperma_mata_152889:0.0000022157,Neuhi1_150908:0.0000025137)86.9/99:0.0071657698)92.1/100:0.0149362153,Neurospora_discreta_126414:0.0193284339)82.8/100:0.0124923957)100/100:0.1324438987)85.9/44:0.0167913561)94.5/99:0.0255979370,((Lasov1_646271:0.0033418101,Lasmin1_742922:0.0000024095)99.9/100:0.0899678142,(Bombom1_488597:0.1310534482,Poddi1_397199:0.0719688881)6.5/88:0.0197021555)84.2/99:0.0131265826)86.6/99:0.0080628398,((((Conioc1_1284206:0.0236868954,Conioc1_289697:0.0043567222)99.6/100:0.0725567185,((Conlig1_4301:0.0316493490,Conli1_6509:0.0150863858)95.2/100:0.0341519667,ConPMI546_2971:0.0515918060)37.5/95:0.0223880200)99/100:0.0634059337,LecAK0013_1_428205:0.0933853227)95.2/100:0.0421610301,(Maggr1_118892:0.0621173353,(Magpo1_11101:0.0383768893,Gaegr1_1207:0.0258328733)99.6/100:0.0681120442)99.2/100:0.0748136601)63.5/77:0.0243638244)92.9/77:0.0214260763,Aciaci1_1384789:0.1672364502)89.7/93:0.0191410690,(((((Ophnu1_1986485:0.0722307505,Ophpic1_6032:0.0238637291)77.1/100:0.0236569987,Ophpi1_6649:0.0134970125)100/100:0.1119347850,Grocl1_2652:0.0954773918)98.3/100:0.0583972020,Calpu1_423:0.0874360576)90.2/98:0.0221891054,((((Melsp1_177209:0.0965438446,Cytch1_515260:0.0476084941)92.6/100:0.0252728543,((Pilidi1_359034:0.0786729248,Cryphonectria_parasiticav2_229956:0.0556013371)94.9/100:0.0499135348,(Crypto1_51024:0.0569645902,Crypo1_440547:0.0795006321)97.7/100:0.0649458066)96.8/100:0.0505733133)95.7/100:0.0473017198,(Phaal1_887:0.0382830422,PhaeoFL0889_1_248451:0.0236597016)99.9/100:0.1130826296)60.8/88:0.0223564878,Lolmi1_13213:0.0994533564)92.6/89:0.0287322051)33/72:0.0099360990)91.7/90:0.0197834344,(((((((Xylhyp1_576967:0.0263944111,Xylcub1_342290:0.0238784226)75.3/100:0.0055457740,Entma1_356607:0.0597340870)93.8/100:0.0268492308,Antav1_350995:0.0413076674)100/100:0.1016870736,Bisnum1_636518:0.0405248708)95/100:0.0431560080,((HypCI4A_1_321616:0.0417637587,(HypEC38_3_433962:0.0034837556,HypCO275_1_21730:0.0067946508)100/100:0.0650798996)68.2/99:0.0185380800,DalEC12_1_334746:0.0422102769)96.8/100:0.0513677669)92.5/100:0.0270516892,(((Mictri1_245740:0.2350793803,Micbo1_123883:0.2215782650)98.1/100:0.1148953456,(Mictri1_358107:0.0526090149,Micbo1_187226:0.0578981075)95.4/100:0.0640864022)99.9/99:0.1170436274,Eutla1_9895:0.0659517154)14.3/70:0.0042682468)92.4/79:0.0213650863,(((XylPMI506_481067:0.1042375240,(Pestal1_148148:0.0712183814,Truan1_523326:0.0718598103)65.4/98:0.0234786644)88.1/96:0.0264437143,Plecto1_283587:0.0537603087)35.7/94:0.0130011412,(Pseve2_347475:0.1690791150,(Apimo1_171751:0.0547960514,Khuory1_374754:0.0750479130)94/100:0.0468657332)62.2/84:0.0096746384)88.7/96:0.0207554027)97.6/93:0.0404374643)95/96:0.0309504866,(((((((((Fusre1_502092:0.0034079712,Fusfu1_8547:0.0034067274)0/91:0.0000025488,(((((((Fustr1_404750:0.0108503366,Fustri1_569028:0.0196413052)79.8/100:0.0089621462,((Fusps1_4303:0.0033542963,Fusgr1_9890:0.0000025137)75.6/100:0.0042051454,Fusven1_523210:0.0092839593)93.9/100:0.0191557212)87/97:0.0094683553,Fuseq1_142950:0.0156378949)97.9/97:0.0254758134,(Fusco1_501147:0.0035640930,Fusoxys1_872892:0.0000027485)84.5/99:0.0035728886)0/12:0.0000010909,(FusoxT415_241579:0.0000025137,Fusox2_17626:0.0000025137)0/31:0.0000020421)0/3:0.0000028582,Fusoxy1_142453:0.0034032883)0/93:0.0033741493,Fusve2_10278:0.0102690080)83.5/93:0.0068317679)98.8/99:0.0483681323,((((Necha2_123115:0.0000025137,FusspF11_1_802298:0.0000023014)98.1/100:0.0170394404,Fusso1_389694:0.0067885532)31.6/79:0.0032842954,FusspF23_1_113888:0.0000024370)80.6/97:0.0081557639,FusspF10_1_402658:0.0351285893)99.1/100:0.0496541896)49.8/88:0.0179194195,(Ilyrob1_540500:0.0150790252,(Ilyeu1_621972:0.0000025137,Ilysp1_1748286:0.0000026999)96.5/100:0.0219492376)99.9/100:0.0890790789)90.1/91:0.0296589435,Acrst1_690044:0.2041820939)87.8/92:0.0223459761,((Neodi1_8724:0.0614812104,(((Neora1_197176:0.0032955953,(Ilyeu1_672826:0.0000025137,Ilysp1_1486137:0.0000025137)0/68:0.0000023913)33.9/96:0.0032854974,Ilyrob1_346406:0.0000021296)75.7/93:0.0157543374,(Daces1_175642:0.0143967656,Dacma1_15748:0.0163117043)98.5/100:0.0388714790)98.8/100:0.0492184623)81.1/91:0.0276543381,Nieex1_855997:0.0966629057)9.9/35:0.0163342607)64.1/67:0.0213143194,(MarPMI226_412285:0.0997071123,Cylol1_250281:0.0744983649)93.2/76:0.0287685923)91.4/92:0.0211147616,((Cloro1_571853:0.1471212004,Stagr1_393416:0.0706874607)92.7/94:0.0413877541,(Stael1_450797:0.0862048573,Myrin1_466014:0.0981014867)90.5/98:0.0338753669)50/89:0.0127434118)87.7/94:0.0182386287,(Stael1_395439:0.4307836726,Pursp1_307317:0.2602904328)83/88:0.0475401105)86.2/91:0.0180368411)90.4/92:0.0202470045,(((((Colorb1_142422:0.0572662994,Gloci1_1753444:0.0422602320)99.4/100:0.0509369353,(((((((((Colsp1_11875:0.0033044442,Colpa1_62:0.0033416943)0/39:0.0033640329,((Colcu1_11505:0.0000000000,Colsi1_975010:0.0000000000):0.0000022733,Colme1_14421:0.0000021626)0/82:0.0000026254)40.4/20:0.0033249390,(Colco1_16950:0.0033449637,((Colsa1_938298:0.0000000000,Colgo1_693848:0.0000000000):0.0000026526,Colph1_158039:0.0000025203)78.1/99:0.0033337978)79.3/92:0.0033310719)0/6:0.0000023767,Colac2_751886:0.0000025137)0/10:0.0000022522,(Gloac1_1322900:0.0000022311,Colfi1_285174:0.0033336397)85.6/97:0.0033514123)0/43:0.0000025229,((Colta1_14029:0.0000021206,Colab1_5294:0.0000025137)0/50:0.0000027223,(Collup1_17694:0.0000025137,Collu1_555052:0.0000025137)0/92:0.0000025137)84.5/97:0.0033298558)89/94:0.0067471736,Color1_1488:0.0168819325)93.9/99:0.0173826316,(((Colce1_607797:0.0000020058,(Coler1_529499:0.0000025137,Colsu1_438547:0.0000025137)94.4/100:0.0098840277)91.3/100:0.0066721231,(Colfa1_326718:0.0132054210,((Colca1_64626:0.0033220939,(Colzo1_651543:0.0000025137,Colso1_94414:0.0032877116)87.2/100:0.0066212124)92.6/100:0.0100601786,(Colna1_521909:0.0000027299,Colgr1_9977:0.0166087465)87.7/100:0.0066004350)42/97:0.0033182033)0/90:0.0000024072)87.6/100:0.0070889531,((Colin1_5266:0.0000022816,(Coltof1_155670:0.0000025137,Colto1_7340:0.0000025137)86/100:0.0033168994)72.4/100:0.0034250444,Colhig2_7632:0.0269741001)10.9/50:0.0067167157)92.5/100:0.0144186517)92/100:0.0186407184,Colch1_2107:0.0445401004)94.8/100:0.0300483205)90.3/100:0.0235595312,(Plecuc1_7973:0.0191665550,Plecu1_361058:0.0124177193)99.8/100:0.0636090322)88.2/100:0.0228572508,(Verdah1_233045:0.0000022981,Verda1_2946:0.0274399884)100/100:0.1406521552)84.3/97:0.0158374831,(Acral2_1059998:0.0516317559,Sodal1_354672:0.0959924675)99.5/100:0.0745176067)85.7/77:0.0214004980)63.5/75:0.0234931346,(Linth1_309128:0.1950624424,Corma2_231922:0.0320542275)97.3/99:0.0539493411)60.4/79:0.0172314800,Torra1_435626:0.2318591924)64/80:0.0196023965,Mictr1_101764:0.1537934055)79.9/82:0.0377507630,Cloro1_577592:0.2950464392)83.6/93:0.0218142788,((((((((Amore1_137121:0.1046306703,(Lorju1_423909:0.0036391824,Lorma1_414259:0.0076637920)96.3/100:0.0718894758)85.7/74:0.0465957244,((Acema1_723373:0.0387614420,Phisc1_652694:0.0419428206)94/98:0.0247806303,(Bissp1_608807:0.0959489341,(Hymvar1_397061:0.0161827106,Zalva1_289536:0.0110483651)99.8/100:0.0784959668)0/19:0.0069344366)70.5/40:0.0155602749)84.8/61:0.0160843621,(Rutfi1_637649:0.0753271415,(Sclsc1_8923:0.0281427869,(Botci1_8483:0.0000025137,BPKS_XP_001555327.1:0.0000020402)89.2/100:0.0191916214)99.9/100:0.0861025233)97.4/100:0.0429373428)75.6/64:0.0066297056,Greab1_404594:0.0706455245)77/89:0.0080857098,Bissp1_690260:0.1551463292)75.2/82:0.0112453681,(((((Melva1_436004:0.0898116546,Chalo1_432867:0.0096175267)61.6/98:0.0016665360,Melbi2_607994:0.0088825653)97.3/98:0.0337777842,Rhier1_221636:0.0436889010)95.8/100:0.0335913076,Ascsa1_9669:0.0438399800)90.3/90:0.0252254132,(((((Lepor2_606752:0.0000025922,Leptod1_300957:0.0000025137)91.5/100:0.0067484679,(Rhesp1_276887:0.0204485093,Marbr1_2823:0.0682723356)0/87:0.0000020162)89.8/97:0.0068495784,Phimu1_365123:0.0135206356)77.2/97:0.0038151595,(Cadsp1_525675:0.0115115010,Cadsp1_542958:0.0593296994)22/89:0.0030073035)98.3/99:0.0356709799,(Glalo1_11078:0.0794873575,Lacsu1_8841:0.1006141788)90.4/95:0.0220279359)89.5/92:0.0196030041)19.8/37:0.0086089048)62.8/83:0.0301099809,(((Cocst1_700823:0.0572719386,Pseel1_2333:0.0528906885)74.6/94:0.0057344930,((Elyde1_716616:0.0668222750,Lopnit1_1_206560:0.0036359113)94.9/38:0.0246023298,Spafl1_4813:0.0395978199)67.2/32:0.0147503539)99.9/100:0.1071690996,Bulin1_228355:0.0552691736)98.3/100:0.0829743155)60.3/97:0.0314204211,((((Blugr2_2192:0.0034366335,BlugrR1_1_78750:0.0000025137)59/99:0.0032900614,Blugra1_376:0.0175730016)100/100:0.1416916731,(Golci1_1250902:0.1853493460,Golci1_1765570:0.0743698600)97.5/100:0.0695049531)56.8/99:0.0348449258,Erynec1_378:0.1246106981)100/100:0.1685028475)95.1/100:0.0518643238)94.9/94:0.0587977447,(Thest1_4822:0.0224995181,Themi1_600997:0.0387907929)100/100:0.1970051305)97.3/94:0.0818536406,((Clagr3_3665:0.0879009044,Usnflo1_571140:0.1121509393)92.4/100:0.0529959043,Xanpa2_1648256:0.1938794350)99.6/100:0.1174417704)70.8/56:0.0430282389,(((Cocba1_648717:0.1040697818,(((((Capep1_4943:0.0354436227,Capcor1_5625:0.0432597149)86.7/99:0.0139968699,Exode1_7633:0.0188297160)94.4/100:0.0199751122,((Exool1_133300:0.0278873935,Exosp1_906:0.0274995729)85.1/100:0.0283302984,Exome1_111436:0.1384501213)86.6/73:0.0247390794)49.1/29:0.0125705513,((((((Claim1_153431:0.0000027059,(Capse1_365777:0.0035032138,(Claye1_7335:0.0248085708,Claca1_104690:0.0000025703)80.8/100:0.0069955995)100/100:0.0575792274)86.7/61:0.0069448635,Fonmu1_232:0.0069285014)0/53:0.0000027196,(Fonnu1_4746:0.0000022022,Fonmo1_5161:0.0000021650)93.3/100:0.0104379998)92.4/98:0.0138950498,(Claba1_132678:0.0000029820,Claps1_4034:0.0105337046)93.3/99:0.0178374173)99.2/94:0.0328961749,Exoxe1_137180:0.0284226951)90.8/91:0.0137980086,(((Exosi1_112633:0.0201333067,(EurotioJF033F_1_243430:0.0000025137,EurotioJF034F_1_14745:0.0000025137)60/98:0.0013090918)97.2/100:0.0414790993,(Cypeu1_121914:0.1365420303,Phiatt1_4129:0.3467622637)99.4/82:0.1242216891)92.6/75:0.0303184386,((Exoalc1_J33_514045:0.0033451020,Exoalc1_529911:0.0000022810)100/100:0.1126361654,Exoaq1_7861:0.0524756799)89.7/93:0.0190535537)83.3/26:0.0080254925)74.6/25:0.0051077167)79/67:0.0218590472,Claim1_150955:0.2298061910)42.5/75:0.0302766222)95.3/81:0.0524435437,EndpusZ1_8056:0.2241645485)98.8/99:0.0985303187,Symko1_849293:0.2699747321)53.8/77:0.0397531094)39.1/40:0.0398059448,((Artol1_2125:0.1190586890,Monha1_2358:0.2097041316)100/100:0.2826746950,Zasce1_25004:0.6400197980)37.8/72:0.0764838304)0/34:0.0000022470,Sclsan1_240076:0.3640973690)99.6/96:0.1155965747)98.9/100:0.1397390409,(((((Cytmel1_1282012:0.1298277421,Cytmel1_1424582:0.0960620382)97.7/100:0.0851062658,(Irplac1_1215172:0.1195676890,Flafl1_1311017:0.0849683054)100/100:0.1616329361)92.9/67:0.0846122366,Trace1_965590:0.2928158738)50.3/67:0.1129689523,(Irplac1_1214919:0.0705287330,Flafl1_864580:0.0665200892)100/100:0.3077777531)83.8/100:0.0686128167,(Cervir1_2013684:0.3335639501,Cervir1_2013686:0.1028566777)100/100:0.2936899183)99.9/100:0.1917314631)70.2/100:0.0738065355)94.8/100:0.0632021420,(((Phaca1_249918:0.0591621004,Phchr2_2898034:0.0558552284)88.4/100:0.0463882843,Phchr2_2678047:0.1970416165)94.5/100:0.0572547738,(Cervir1_1842948:0.0107591077,Lepmol1_959691:0.0240292228)97.8/100:0.0579776891)93.4/100:0.0642933253)81.2/100:0.0492802399,Phlcen1_7834:0.1104891852)98.5/100:0.0662646950,Phlrad1_141829:0.0801836638);
