# Supplementary material for: Evolutionary Histories of Type III Polyketide Synthases in Fungi
Source: Front Microbiol. 2020 Jan 21;10:3018. doi: 10.3389/fmicb.2019.03018 (PMC6985275; doi:10.3389/fmicb.2019.03018)
Supplement: MATERIAL S5 — Curated protein alignments used to build phylogenetic trees. [file Data_Sheet_5.zip › Fig2.t3PKS.clustaloChalsti.trimal.algn]

>Phlbr1|136883
ILGIGIEYPQYICTPRR----INE-NTGIDVRSVAAPSIEELGVKLAVWACRKAISEITH
MVATTCTN-SANPGYDYHVARELGLVERTLLHGVGCAGGLSVLRMAANLALTTYMG--A-
PARVLVVTCELASMMVRLRVGVTLFSDGAAALVLSNGIGPIYDLLTLPETIG--FDVH-S
LTPRVPALASLLPRPQDFDWALHPGGAKVITGVQKLLSLTP-HHLRASYD-IYKNHGNSS
SAAVLSVLNRLRRDNVVACAFGPGVAVEMCI
>Phlbr1|108039
IMGVGCQYPEKTVTAQELAYRINE-NTGIDSRSVVAPTIDELGVKLAAAAARHALSQITH
VVATTCTN-SANPGYDYYVAKELGLVERTLLHGVGCAGGLAALRNAANIALGSYMK--K-
PARVLIVACELASLQVRLRIGLTIFSDGASAAVLSNGIGPVYELLTVPETIG--FDIH-P
LTPRVPVLASLIPRPTEFDWVVHPGGLKVLMTVEKIMGISP-AQLRASYD-VYKKHGNCS
AATIFSVFNRLRKEHVVGLAFGPGVAVEMCV
>Exigl1|829394
ILGIGVAYPPELITPDESALKVNR-KTGIEQRAFL-PSIEAIVPKLAVPAAQRALHDLTH
VVCTTVTD-SSNPGFDVHLIDALGIVERCLLAGIGCAGGLAALRAAANTVLAR--G--E-
CVNVLVVAMEVVSGFKTLNVAVSLFSDCAAALVLTSRD-AAYRVLTLPGTLR--YDVN-P
ISPKLPQMTDLLRAPEDVDWALHPGGAAILRACGETLGLNADDHLRASWS-VYRKRGNSS
SATVISVLQTLRREWVVVVAFGPGVTVEMVV
>Mycvit1|1188581
ITGFGIAYPSNVVPTAKLAYKINR-RTGIKTHSLIPPSIKEVGLALALSASRRAIHEITH
VVATTCTN-SSNPGFDAFLAQELGLVEKVLLHGIGCAGGLAALRLAASLCQAAWRG--E-
PAHVLLIACEITSSMRRVRIGVTLFGDGASALILSLDPSGIYELVTVPDTLR--IDVD-A
LSARIPNLTTLLKTPQDFDWAVHPGGAAILSAIQTEMLLNK-EHMKASWE-VYENHGNTS
SASVLSVLDTVRGEWVMSVAFGPGVAAEGVL
>Rorror1|784507
ITGLGVAYPPTRVPTEKGAYKLNR-TSGIKTRSMVPPTIDEIGVKLTVSAARAAIDAINY
MIASTCTD-SSSPGYDLLVARELGLMERVLLHGVGCTGGLAGLRLAASLCHAACRG--G-
TANILVVACEIMTSGGRIRAAPIIFGDGASALMVSLDS-GIFEIVALPGTLS--VNVT-P
MSPELPAVINLLSSPVNFDWPIHTSSMHFIDSAAKLMGIQRDDHLQATWK-VFQHYGNTS
SASVFAVLDESR-------------------
>Cytmel1|1282012
VVGVAPGYPKQHVSQSEYATLIAT-KTGIEFRSSASPTIDQQGVQLAADAARKALSQVTH
IIAVSSMV-FSNPGLDLRVAQQLGLIERVVLHGVGCSGGLAGLRHAANIACGKQMN--R-
PARILVVVAELGTLSLRILIPSTIFADAGSALILSNGIGPVYDLLTVDNSIA--LDMD-V
LTYRVPKLTSLSTRASDIDWAIHPGGAKVLIDICKIMGLTE-EHCRASWD-VYRSHGNTS
GATIFSVLHRLRRDLVLATAFGPGVSVETCV
>Cytmel1|1424582
IVGVAPGYPKRHVPQDEYANTIAS-KTGIIQRACASPTIDLQGVDLAVGAARKVISQITH
IIAVSSMV-FSNPGVDFRVAQALGLVERVVLHGVGCSGGLAGVRHAANIACGKLMN--R-
PARILIVAVELGTVSLRVLIPATLFADAASALMLSNGIGPVYDLLTVDDSIA--FDAD-V
LTHRVPKLTSITSRAADFDWAIHPGGAKVLVDVCKVMGLTE-EHCRASWD-IYRNHGNTS
SATIFSVLNRLRRDFVLATAFGPGVSVETCV
>Myc59_1|1958176
ITGIGVAYPPDLVPVEKTAYAINR-RSGIKTRSQVIPSIKAIGLALAVSAARSAIEEITH
VVATTCTG-SSNPGYDVLLARELGLVEKVLLHGVGCSGGLAGLRLASICATL------H-
GECCVL----------------------------SLDCGGIYEVIIFPESLT--FNIT-P
-------LTSLLAAPADFDWPIHTGGAAFLKSAAKAMGLEK-EHMKASWD-VYENHGNSS
SASVFCVLDVSRREWAVCVGFGPGLAGEGVL
>Myc59_1|2167317
IAGLSVAYPPNLVTVEKLAYRINR-RTGIKTRSVIPPTIKEIGVALAISASRSAIDEITH
VVATTCTA-SSNPGFDCFVAQELGLVERVLLHGVGCAGGLAGLRLAASLCQAAWRG--Q-
PAHVLFVACEITSSMRRVRLGITLFGDGASALILSLDYGGIYELVTTPDTLR--IDVD-S
LSARIPTLTALLKTPVDFDWAMHPGGATILSTAQKMMQLDK-DHMKASWQ-VYENHGNTS
SVSVLSVLHTLRREWVVSVAFGPGVTAEGAL
>Mycreb1|1175656
ITGIGVAYPPTLVPAEKTAYEINR-SSGVKTRSLAVPTINTIGVALAVSAARLAISEITH
VVSTTCTT-SSNPGYDVLLAAEIGLVESVLLHGVGCSGGLAAIRLATSLCHTAWRG--R-
GANVLVVACEICSTGWRVRVGLTLFGDGAGALVLSLDDGGIFEIVLLPGTLR--FDVS-P
ISPRLPEVIGVLAAPTDFDWPVHTGGTSILRSIEKAMGIGK-EHTKASWE-VYQNQGNTS
SSSVLCVLDMSRREWCISVGFGPGLCGEALL
>Mycreb1|1142006
ITGLAVAYPPRLVPVEDFAYKINR-RTGIKTLSLAPPSVSEVGVPLAVAASRNAVEDITH
VVATTCTT-SSNPGFDCYVAQELGLIERVLLHGVGCAGGLAALRLAASLCQSAWRD--E-
PAHVLVVACEITSSMRRVRVGITLFGDGSSALVLSLDYGGIYELVTVPDTLR--VEVT-S
LSNQIPALTTLLKTPKDFDWAMHPGGAAILTATQNALQVDK-EHMKSSWE-VYEKHGNTS
SVTVLSVLNAVRREWVVSEAFGPGITAEGVL
>Mycreb1|1365800
ITGMGVAYPPNLLTSGKTAYEINR-NSGIRTRSVAIPTIKTIGVALAVSAARLAINEITH
VVSTTCTN-SSNPGYDAFLARELGLVERVLLHGIGCTGGLAAIRLASSLCHSAWKG--R-
PANVLVVACETPSTLWRVRPGVAVFADGAGALVISLDYGGIFEVVLVPGTLS--FNIG-P
MSPRFFELINLLATQSDFDWPVTTGGTVFLRSVQKAMGIEK-ENMEASWE-VYENHGNTS
SSSVLCVLETSRREWCISVCLGPGLCSEALL
>Mycreb1|1365803
ITGMGVAYPPTEVLGEKTAYAINR-GSGIKSRSVAVPTIKTLGVALAVSAARLAIDEITH
VVSTTCTA-SSNPGYDAFLARELGLVEKVLLHGVGCSGGLAAIRLASSLCYTAWRG--R-
PAHVLVVACEICSTHWRVRVGLTLFGDGAGALVVSLDSGGIFEVVLLPDTLR--FDVS-P
ISPRLPEVISLLAANADFDWPVHTGGTAILRTVEHAMGIEK-EHTRASWE-VYQNHGNTS
SSSVLCVLDTSRREWCISVGFGPGLCGEALL
>Bjead1_1|142184
IMGIASEYPENTCNAQDFALRINE-NTGIDTRSTVAPTIDQLGVRIATRAARKAISAITH
VVAVTCTN-SANPGFDYYMARELCLVERTLLHGVGCAGGLAALRTAANIALGAFLD--R-
PARVLVVACELASLMARLRIGVTIFSDGASALVLSNGIGPLYDLLTVPDTIG--FDVH-P
LTPRVPALASLIARASDFDWALHPGGAKVLTSCQKTLGLGA-DHLRASYD-VYRKHGNSS
SATVFSVLNRLRREHVVGCAFGPGVVVEMCV
>Mycrub1|926698
ITGFGIAYPPNLVPTAKLAYKINR-RTGIKTHSLIPPSIKEVGLALALSASRHALEEITH
VVATTCTN-SSNPGFDTFLAQELGLVEKVLLHGVGCAGGLAGLRLAASLCQAAWRG--E-
PAHVLLVACEITSTMRRIRIGITLFGDGAGALILSLDPGGIYELVTVPDTLR--IDVD-A
LSARIPTLTTLLKTPKDFDWALHPGGAAILSAIEAEMQLDK-QHTKASWD-VYENHGNTS
SVSVLCVLDTVRREWVMSAAFGPGVAAEGVL
>Mycrub1|388412
ITGFGIAYPPNLVPTAKLAYKINR-RTGIKTHSLIPPSIKEVGLALALSASRRALEEITH
VVATTCTN-SSNPGFDTFLAQELGLVEKVLLHGVGCAGGLAGLRLAASLCQAAWRG--E-
PTHVLLIACEITSTMRRIRIGITLFGDGAGALILSLDPGGIYELVTVPDTLR--IDVD-A
LSARIPTLTTLLKTPKDFDWALHPGGAAILFAIEAEMQLDK-SHTKASWD-VYENHGNTS
SVSVLCVLDTVRREWVMSAAFGPGVAAEGVL
>Mycrub1|1219374
VTGFGIAYPPHLVPTTKLAYKINR-RTGIKTHSLIPASIKETGVALAVSASRQAIEEITH
IVATTCTN-SSNPGYDSFLAQELGLVEKVLLHGVGCAGGLAALRLAASLCQSAWRG--E-
PAHVLLSTCEISSNMLRVL--------------------AIYELVTVPDTLR--IDVT-S
--------------PQNFDWAVHPGGAAILMGIQAAMGVKK-EHMRASWD--YENHGNTS
SVSVIHVLDTVRREWVMSAAFEPGVAAEGAL
>Mychae1|1030879
ITGLGTVYPQNLVPTAKLAYKINR-RTGIKTHSLIPASIQEVGLPLAISASRRAIDEITH
VVATTCTN-SSNPGFDSFLAQELGLVEKVLLHGIGCAGGLAGLRLAASLCQAAWRG--Q-
SAHILLIACEITSSMRRVRIGITLFGDGASALILSLDPGGIYELVTVPDSLR--IDVD-A
FSTRVPSLTTLLKTPKDFDWAIHPGGAAILSAIQTEMSIDR-EHMKASWD-VYENHGNTS
SVSVLSVLDNMRREWVVSAAFGPGVAAEAVL
>Phaca1|249916
IMGIASQYPDHAVGVQ-FVLKFNE-STGIDTRHTIAPTIDQLGVKIAAAASSKAISEITH
VIAVTCTN-SANPGYDYYVARELGLVERTLLHGVGCAGGLAALRNAANIALGTFLN--R-
PARILIVACELTSLLIRFRIGAAIFSDCASAAVLSNGIGPVYDLLTVPETIG--FDIH-P
LTPKVPAIASLLSRAADFDWAVHPGGAKVLLSVGKVLGLPL-EHLRASWD-IYKNRGNSS
SATILSVMHRLRRENVVAVAFGPSVAVEMCI
>Phaca1|249918
IVGIGVQYPPYACKPQKLALRINE-NTGIDTRSVSPPTVDELGVKLAVDASRRAISELTH
LVATTCTN-SANPGYDYYVARDLGVVERTLLHGVGCAGGLAALRTAANIALLSYLH--R-
PARVLVVASELVSPLARLRIGVTLYSDGASALVLSNGVGPLYDLLTLPDTIT--FDVH-P
LTPRVPALSSLLRRAQDFDWALHPSGTKVISGVQKLLNLTP-DHLRASYD-VYKNHGNTS
SATLFSILDRLRREHAVACAFGPGVTVEMCI
>Galinc1|344920
IIGLGVQYPPNRAYPHEFVAEINR-KTMIHGRSVLPPLITSISVPLAVSAARKALAAITH
VVACSCTD-ASNPGYDVAVCEQLGIVPRDLLCGMGCAGGMAVLRVATSMAISRAMG--R-
DATILCVATESVSGLITVNVGITLFSDCSSAVILSTKAPGVYSIHTIPGTLR--HDIN-E
LSQKLPAVTSLVKAPADMDWACHPGGAAILAAIGESYGLDATDHLRASWG-VYQNRGNSS
SATIYSVLQTLRREWVLAAAFGPGVTVEMAL
>Phlcen1|7834
IVGLGVEYPPHLCSPRKLALRINE-NTGIEKRSVVPPTIEELGVRLAVGASRAAISEITH
VVATTCTN-SANPGYDYYVARELGLVERTLLHGVGCAGGLAALRTAANLALTTFMQ--T-
PARILVVSCELTSVMARLRVGVTLFSDGASALVLSNCVGPLYDLLTIPDTIR--FDVH-P
LSSRVPALASLIPRPQDFDWALHPGGAKVITGVQNLLSLTP-HHLRASYD-VYKHHGNSS
GATIFSVLHRLRRDHVVACAFGPGVAVEMCI
>Phlcen1|7835
IMGVGSQYPEHTVSPQEFALRINE-NTGIDVRSAAAPTIDQLGVKLAVGASRKAISQITH
VVATTCTN-SANPGYDYYVARELGLVERTLLHGVGCAGGLAVLRNAANIALGSFLG--R-
PARILVVTCELASLMARLRIGMTIFSDGSSAVVLSNGIGPVFDLLTLPETIG--FDVH-P
LTPRVPALASLLPRPQDFDWALHPGGAKVLTSVQKLLGLTP-HHLRASYD-VYKNHGNSS
GATIFSVLNRLRREHVVGCAFGPGVAIEMCV
>Mycros1|1161140
VTGFGIAYPPHLVPTEKLAYKINR-RTGIKTHSLIPISIKEVGMALAIAASRRAIDEITH
VVGTTCTN-VSNPGFDCLLAQELGLVEKVLLQGVGCAGGLAGLRLAASLCQAAWRG--E-
PAHVLLVACEITSTMRRVRIGPTLFGDGASALILSLTPGGIYELVTVPDTLR--IDVY-A
LSARIPTLTTLLKTPREFDWAVHPGGAAILSMIQQTMLLDR-DHMKASWE-VYENHGNTS
SASVLSVLDTVRREWVMSVAFGPGVCAEGVL
>Phlrad1|141829
ILGIGVEYPQHICTPRRFAYRINE-NTGIDVRSVAAPSIQELGVKLATWASRKAISELTH
MVSSTCTN-SANPGYDYYVARELGLVERTLLHGVGCAGGLAALRTAANLALTSFMG--A-
PARILVVTCELASLLVRLRVGLTLFSDGASALVLSNGLGPIYDLLTIPETIS--FDVH-T
LTPRVPALTSLLPRPQDFDWALHPGGAKVLTGVQKLLNLSP-HHLRASHD-VYKNHGNSS
GATILSVLSRLRRENVVACAFGPGVVVEMCI
>Phlrad1|141831
IMGVGSQYPEGSVTAQEFAYRINE-NTGIDARSVVAPTIDELGVKLAAGASRRAISQITH
VVATTCTN-SANPGFDYFVAKELGLVERTLLHGVGCAGGLAALRNAANIALGSFMK--R-
PARVLVIALELASLLVRLRIGLTIFSDGASAAVLSNGIGPVYELLTVPETIG--FDVH-P
LTPRVPTLAALLPRPSEFDWVVHPGGLKVLMSVEKIMGLSP-SLLRASYD-VYKNHGNCS
GATIFSVFNRLRKEHIVGLAFGPGVAVEMCI
>Panst_LUM_1_1|3189165
IIGFGVAYPPTLVPAGQTAYAMNR-RSGIKTRAMVAPPIGAIGVKLAVSAARAAMEGITH
LVASTCTN-SSNPGYDLLVARALGLVERVLLHGVGCTGGLAGLRLAASLCHAAYRG--D-
AANVLVVACEVLSSFARIRAAPIIFGDGASAAMLSI-K-GIYEIVAVPGTLT--ANLT-P
ANPHLPSLINLLSSPADLDWPVHASSAHFLNEAVKLMGIDK-ENLKASWE-VYENQGNTS
SSSVFCVLDMSRREWAVSLAFGPGLLAEAVL
>Irplac1|1214919
ILAVGVEYPAFTRPQSDYAAEIAN-KTGIDSRNFASPLIDKQGVDQATAAARKALRHITH
VIGVSSMA-FSNPGFEFYVAQNLGLVERVVLHGVGCSGGLAGLRNAANIACGSFLG--R-
PARILVVSTELSSASTRVRIPAALFGDAATAIVLSNGIGPVYDVYTLDDCIA--LDVY-P
LTGRVPKLTDLVSRPADIDWAVHPGGAKILIDVVKKMNLTD-DHVRASWD-IYKNHGNTA
SATIFSVLNRLRREWVVGFAFGPGISVETCV
>Irplac1|1215172
VVGVASAYPERHVPQKEYASRIAE-RTGIKMRSCASPNVEQQGVQLATQAACTAISQITH
IIAVSSTA-FSNPGIDYYIARELGLVERACLQGVGCAGGLAGLRHAAQLACGAFLG--R-
PARILVVSVELATLCARILIPSTLFADAGSALILSNCIGSVYDLLTVEESLR--LDLA-A
LSHKIPKLTSITSRPTDFDWALHPGGAKVLTEVTKVMGLTG-EHMRASWD-IYRKHGNTS
SATIFSVLSRLRRDFVIACAFGPGISVETCI
>Mycbel1|803600
ITGFGVAYPPNPTPSGKLAYKINK-HT----------------------------DAITH
VVATTCTN-SSNPGYDSFLAQDLGLVEKVLLHGVGCAGGLAALRLAASLCQAACRG--E-
PAHVLVVACEITSLTGRVRIGITLFTDGASALVLSLDAAGIFELVTVPDTLA--FSLS-A
LSARIPSLTTLLRTAADFDWAVHPGGAAILTAIQAVMKLDQ-EHMRASWE-VYENHGNTS
SVTILSVLDTVRREWVMGVAFGPGICAEGVL
>Mycbel1|949230
VTGFGVAYPPNLTPTGKLAYKINK-HTRIKSHSLIPPSIEEVGLPLALSASRCAMDAITH
VVATTCTS-SSNPGYDSFLAQDLGLVEKVLLHGVGCAGGLAALRLAASLCQAAWRG--E-
PAHVLVVACEITSPMRRVRIGVTLFGDGASALVLSLDRAGIFELVTVPDTLE--ISVG-V
LSARIPSLTTLLRTASDFDWAVHPGGAAILSAIQAVMKLDR-EHMKASWE-VYETHGNTS
SVTILSVLNTVRREWVMGAAFGPGISAEGVL
>Trace1|1348192
VLGLGVAYPPDNMYPDELTARINR-KTGIEKRSIL-PTIDLIAVPLAGQAARKALSELTH
VVCCTVTD-SSNPGFDVDLVNHLGLIERYLLAGVGCAGGLATIRTATNVILAKAVG--R-
PATVLVVATEVVSPFATVNVAATLFSDCASALVMSYAGGGVYSLYTLPDTLR--YNVN-S
LSPKLPALTKLLVAPAEFDWAVHPGGAAILKACGEKMGLADDDQLRASWG-VYTKHGNSS
SATIFSVLEALRREWVAAVAFGPGVTLEMAI
>Trace1|965590
VVGVAPCYPERHNPQKNYATKIAD-NAGIDYRACAPPTLARQGVGLTVNAARKAIAEITH
IVGVSSTT-FSNPGMDYFVAQALGLVERVLLHGVGCAGGLAGLRTAAQLACATLLR--R-
PARVLIVACELGTVSLRVHIPVALFADAGSALILSNTVGPVYELLTVPETIT--FDIT-P
LTHRVPKIASLTSRASEYDWAIHPGGAKVLLDAQKVMGLTP-EHTRASWD-VYRRHGNTS
SATIFSVLSRLRRSHVLACAFGPGVVVEGCV
>Mycsan1|89409
ITGFGISYPASS-PAVKIAYKINR-RTGIKAHSLIPESIKETGLALALSASRLAIDEITH
VVATTCTN-SSNPGYDSFLAQELGLVEKVLLHGVGCAGGLAALRLAASFCQSAWRG--E-
PAHVLVNACEITSSMLRVRLGITLFGDGAASLVLSLDPGAIYELVTVPDTLR--IDVT-S
LSARIPTLTDLLKTPTNFDWAVHPGGAAILAGIQTAMRLEK-EHMKASWE-VYENHGNTS
SVSVIHVLDTLRREWVMSAAFGPGVTAEGCL
>Mycsan1|89542
ITGFGISYPASS-PAAKIAYKINR-RTGIKAHSLIPESIKETGLALALSASRLAIDEITH
VVATTCTN-SSNPGYDSFLAQELGLVEKVLLNGVGCAGGLAALRLAASFCQSAWRG--E-
PAHVLVNACEITSSMLRVRLGITLFGDGAASLVLSLDPDAIYELVTVPDTLR--IDVT-S
LSSRIPTLTDLLKTPANFDWAVHPGGAAILAGIQAAMRLEK-DHMKASWE-VYENHGNTS
SVSVIHVLDTLRREWVMSAAFGPGVTAEGCL
>Mycsan1|848303
ITGFGTAYPPYLAPTPKLAYKINR-RTGIKTYSLIPASIKEVGLPLAISASRHAIEEITH
VVGTTCTN-SSNPGFDSFLAQELGLVEKVLLHGVGCAGGLAGLRLAASLCQAAWRG--E-
PAHVLVVACEITSTMKRVEIGVTLFADGASALILSLDPGGIYELVTVPDSIR--VEVD-A
LSTRIPSLTTLLETPQDFDWAVHAGGAAILSGIQAVMSLDR-DHMKASWD-VYENHGNTA
SASVLNVLNTSRKEWVLSAAFGPGVVAEGML
>Mycsan1|1022340
ITGFGIASPPSV-PSAEIAHRINR-RTGIKAHSVIPESIKETGLALALSASRLAIDEITH
VVATTCTN-SSNPGYDSFLAQELGLVEKVLLHGVGCAGGLAALRLAASFCQSAWRG--E-
PAHVLVNACEITSTMLRVRVGITLFSDGAASLVLSLDTGAIYELVTVPDTLR--VDVS-P
LSARIPTLTDLLKTPRDFDWAVHPGGATILAGVQTAMRLEK-EHVRASWE-VYENHGNTS
SASVIHVLDTLRREWVMSAAFGPGVAIEGCL
>Mycsan1|946141
ITGFGIASPPAV-PSAKVAYKINR-RTGIKARSVIPESIKETGLALALSASRLAIDEITH
VVATTCTN-SSNPGYDSLLAQELGLVEKVLLHGVGCAGGLAALRLAASFCQSAWRG--E-
PAHVLVNACEITSSMLRVRLGITLFSDGAASLVLSLDPGAIYELVTVPDTLR--VDVT-S
LSARIPTLTTLLKTPKDFDWAVHPGGAAILAGVQAVMHVEK-EHVRASWE-VYENHGNTS
SVSVIHVLDTLRREWVMSAAFGPGVTAEGSL
>Phchr2|2678047
VVGIGVQCPLYACRPSRLALRINE-NTGIDARPAVPPTIDELGVGLAVAASRKAISQLTH
LVATTCTN-SSNPGYDYHVARLLGIVERTLLHGVGCAGGLAALRTAANAALLAYLG--K-
PARILVVACEIVSTLARLRIGVTLYSDGASAVVLSNGLGPLYRLLTAPETMV--LSVH-P
LTPRVPALSSLLCRAEDFDWAVHPGGAKVISGVQQLLGLTP-DHLRASYD-IYRHRGNSS
SAAIFSVLDRLRREHVVACAFGPGVTTEMCI
>Phchr2|2897723
IMGIAAEYPEHICSTQEFCLRVHE-NTGIETRRTASPTIDQLGVELAVGASRKAISEITH
VVATTCTN-SANPGYDYFVARELGLVERTLLHGVGCAGGLTALRTAANIALGSFMQ--R-
PARILVVACELSSLLVRLRIGVSIFSDGASAVLLSNGIGPVYDLLTVPETIG--FDVH-P
LTPKVPAITALVPRAADFDWALHPGGAKVLTSVQKVLGLST-EHLRASYE-TYRTKGNSS
SATIFSVMNRLRRSNVVACAFGPGVAIEMAI
>Phchr2|2898034
IVGIGVQYPPYACKPHKLALRINE-NTGINTRSVAPPTIDELGVRLAVDASKKAISELTH
LVATTCTN-SANPGYDYHVARDLGIVERTLLHGVGCAGGLAALRTAANIALLAYLH--K-
PARILVVASEIVSTLARLRIGMTLYSDGASALVLSNGIGPLYDLLTLPETIM--FDVH-P
LTPRVPVLSSLLRRAQDFDWALHPSGAKVLTGVQQLLDLTP-DHLRASYD-VYRNHGNSS
SATLFSILDRLRREHAVACAFGPGVTVEMCI
>Myclat1|1121858
ITGIGVAYPPNSEGLEKAAHAFSR-STGIKSRSLVIMGVDEMGVALAVSAARAAIGDITH
VVSSTCTN-SSNPGYDVLVARDLGLVEKVLLHGVGCTGGLAGLRLASTLCDAASRG--R-
PANVLVVASEITSPLGRFPIGLAIYGDGASALVVSLDTNGIFEVVIVPGTLT--FNVT-P
TSPQVPQTYGLLDTPSDFDWPIQ-GSYFLINAVKRALGLDR-DNFKASWE-LYENYANTS
SSSFGCALDISRKEWLVSVGFGGGVAGEAVL
>Myclat1|1041585
ITGLGVAYPPDLVPVEKTAYAINR-SSGIKTRAMTAPSIKAIGLALAVSAARAAIDEITH
VVATTCTS-SSNPGYDLLLARELGLVEKVLLHGVGCSGGLAGLRLASNLCHTAWRG--R-
SANVLVVACEITSSFARVRIGLALFADGASALVLSLDHGGIFEVIALPGTLT--FNIG-P
ISPKLPILTALLSSPSGFDWPIHTGGTAFLNSAIKSLGIER-EHLKASWE-VYENKGNTS
SSSVFCVLDLSRREWVVSLGFGPGLVGEAVL
>Myclat1|1093857
VTGFGVAYPPYTTPVEKLAYKINK-RTGIKTLSLYPPSIKEVGLLLAISAARGAIDAITH
VVATTCTN-SSNPGFDAFLAQDLGLVEKVLLHGVGCAGGLAALRLAASLCQSAWRG--E-
PAHVLVVACELTSTMRRVRIGITLFGDGASALILSLDRGGIYEVVTVPDTLR--IDID-A
LSARIPSLTTLLKTAKDFDWAVHPGGAAILTAIQDAMLLTR-EHMKASWE-VYENHGNTS
SVSVLSVLNTVRREWVMSAAFGPGVSAEGVL
>Olipa1|744902
ILGLGTQYPPNALPPSILCNKIND-CTGIEARSSIAPSISDIGVPLAVAACRKALAQITH
MVASTCTD-SAHPGYDHLVARELGLVEKVLLHGVGCSGGLAGLRTAANLCLGTQRG--L-
RARILVVALEVSTTLVRTRIGVTLFSDCSSAIVLSNGIGPIYELLTIPDTLG--FDVD-P
LSPRVPQLT-----PADFDWAMHPGGLKIMTGAEKALGITA-KHMRASYD-TYKNHGNSS
SATIFSVLDRLRRDYVVGCAFGPGITVEMCM
>Mycepi1|915635
IMGLGVAYPPALVPVERTAYAINR-RSGIKTRSMVAPSIKDIGLPLAISAARSAIDEITH
VVASTCTN-SSNPGYDLLLARELGLVERVLLHGVGCSGGLAGLRLASSLCQTAWNG--R-
PANVLVVASEITSSFTRVRIGLALFADGASALMVSLDYGGIFEVVAVPGSLT--FNIG-P
ISPQLPVLTNLLSSPSDFDWPIHTGGTAFLNSAIKGMGIER-EHLKASWE-VYENHGNTS
SSSVFSVLDLSRREWVVTLGFGPGLVGEAAL
>Mycepi1|844837
ITGFGIAYPPNLVPTEKLAYKINR-RTGIKTHSLIPPSIKEVGLALAIAASRLAVNQVTH
VVATTCTN-SSNPGFDSFLAQELGLVEKVLLHGVGCAGGLAGLRLAASLCQAAWRG--E-
PAHVLLIACEITSSMRRIRIGVTLFGDGASALILSLDPGGIYELITVPDTLR--IDVD-A
LSARIPSLTTLLDTPKDFDWAMHPGGGAILSAIQDVMKLDK-EHMKASWD-VYENHGNTS
SVSVLSVLDTVRREWVMSAAFGPGVTAEGVL
>Mycepi1|836507
IVGFGIAYPLNLVPTEKLAYKINR-RTGIKTRSLIPPSIKEVGVALAVTASRLAVEQVTH
VVATTCTN-SSNPGFDSFLAQELGLVEKVLLHGLGCAGGLAGLRLAASLCHAAWRG--E-
PAHVLLIACQITSSVTRVRIGVTLFGDGTSALILSLDPGRIYELIKTST-----------
-------------------GQCTPGGGAILSATQDAMQLDE-EHMRTSWD-VYGNHGNTS
SVSVLSVLNTVRREWVMSVAFGPGVAAEEVL
>Panst_KUC8834_1_1|732737
ITGFGVAYPPTLVPAGQTAYAMNR-RSGIKTRAMVAPAIDAIGVKLAVSAARAAMEGITH
LVASTCTN-SSNPGYDLLVARALGLVERVLLHGVGCTGGLAGLRLAGSLCHAAYRG--D-
AANVLVVLSSFARNELDIRTAPIIFGDGASAAMLSISK-GIYEIVAVPGTLT--ANLT-P
ANPQLPSLITLLSSPADLDWPVHASSAHFLNEAVKLMGIDK-ENLKASWE-VYEHHGNTS
SSSVFCVLDMSRREWAVSLAFGPGLLAEAVL
>Myccro1|904958
ITGLGIAYPPNLVPTEKFAYKINR-RTGIKSHSLIPPSIKEVGLALSLDASRRAIDEITH
VVATTCTN-SSNPGFDSFLAQKLGLVEKVLIHGVGCAGGLAGLRLAASLCQAAWRG--E-
PAHVLLIACEITSSMRRIRIGVTLFGDAAGALVLSLDPAGIYELATVPDTLR--IDVD-A
LSARIPGLTALLMTPRDFDWALHPGGAAILTAIQDVMQLDR-EHMRASWD-VYENHGNTS
SVSVLSVLDTLRREWVMSAAFGPGVTAEGVL
>Myccro1|920884
ITGIGVAYPSSQVYAEAAAYALNR-RSGIKSRSQIVSTIREIGVALSVSAARQAIEDITH
VVATTCTN-SSNPGYDTLVAKALNLVERVLLHGVGCSGGLAGLRLAPNLCHTAWRG--K-
SAHVLVLASEINSSFGRVRVGVALFGDGAGALLLSLDYDGIFEVILIPETLR--FDVC-P
ISPRLPVVVDLRSSPADFDWPIHTGGAAVLKSAAHAMSIGE-EHLKASWQ-VYENYGNTS
SSSVLAVLDTTRREWAISMAFGPGLVGEAVM
>Cervir1|2022348
VMGIGSQYPEHTVTAQEFAYRINE-NTGIDVRSAAAPTIDQLGVKLSVSSSRKAISEITH
VVATTCTN-SANPGFDYYVAKELGLVQRTLMHGVGCAGGLAALRVAANIACGSFMN--Q-
PARILVVTCELASLMARLRIGITIFSDGSSALVLSNGIGPVFDLLTVPETIG--FDVH-P
LTPRVPTLAALVPRASDFDWVLHPGGLKVIMQVQKAMGLQA-EHLRASYD-IYKNHGNCS
AATIFSVLNRLRRDHVVGCAFGPGVAIEMCV
>Cervir1|1842948
IVGLGTQYPPYACSPHRLALRINE-NTGIETRSVAAPTINELGVQLAVSASRKAISQITH
IVATTCTN-SANPGYDYYVARELGVVERTLLHGVGCAGGLAALRTAANFALLSFMQ--R-
PARILVVACELASTMARLRIGVTLFSDGASALVVSNGIGPLYDLLTLPQTIS--FDVH-P
LTSRVPALSSLLQRPQDFDWALHPGGAKVITGVQKLLSLTP-DHLRASYD-VYRNHGNSS
GATIFSVLDRLRREHVVACAFGPGVTTEMCM
>Cervir1|2013684
ILAIGCEHPEFRVDTQEFAAKITA-QTGIESRSCSVPTVGQQGTKVVAAAARKAISDITH
HSRT--------RATTFFMAKELGLVERILIHGNACSGGMAALRTAANIACGTMLK--R-
PARILVTCLEMSTLCMRVRLPITLFGDAGTALIVSNDVGPIYDILYVPETSS--YSVQ-A
LSHQVPMLSDLLRR-------VHASGLRILTELQSQLRLTD-NHLRASYA-AYRKNGSTS
SAMIYSVLNELRRDNVFACGFGPGIAVETCV
>Cervir1|2013686
IFGIGVEYPEARVDTQEFAAKISS-KTGIDSRACAVPTVNQQGTKIVAAAARKAIADITH
VVATSSTA-FTNPGYDFFLVQELGLVERTLVHGVGCSGGMAALRVAANLACGTSLG--H-
SARILVVCLEMSTLCTRVRIPITLFGDAATALIVGNGVGPV----FVPETIT--YHVQ-A
LSHRVPTLTDLVTRAQDFDWAVHPGGLKVITEVQNRLRLTP-DHLRASYY-VYKNYGNTS
SATIFSVLNQLRRDHIVACAFGPGITVETCM
>Mycalb1|834175
ITGFGIAYPPNLVPTAKLAYKINR-RTEIKTHSLIPPSIKEVGLALALSASRLAIDEITH
VVATTCTN-SSNPGFDSFLAKELGLVEKVLLHGVGCAGGLAALRLAASLCQAAYRG--E-
PAHVLVNACEITSSMRRVRIGITLFGDGAGALILSLDPGGIYELVTVPDTLR--IDVD-A
LSARIPSLTTLLKTPRDFDWALHPGGAAILTAIQTEMSIDR-EHMKASWD-VYENHGNTS
SVSVLSVLDVARREWVMSAAFGPGVAAEGVL
>Flafl1|1311017
IVGVAPAYPERHVPQKEYATRIAE-KTGIEMRACASPDVEQQGVTLAAQAARTAISQITH
IIAVSSTA-FSNPGLDYYVARELGLVERACLQGVGCAGGLAGVRQAASLAYGQAMG--W-
PARILVVSAELATICARVLIPSTLFADAGSALILSNCVGFVYDLLTIENSIR--FDLA-A
LSPKIPKVTSLIERATDFDWALHPGGAKVLIEVAKVMNLTE-EHMRASWD-VYRRHGNTS
SAAIFSVLSRLRRDFVVACAFGPGVSVETCI
>Flafl1|864580
ILAVGVEYPAFARSQVDYADEIAG-KTGIDSRNFASPLIDKQGVDQATAAARKALRHITH
VVGVSSMA-FSNPGFEFFVAENLGLIERVVLHGVGCSGGLAALRNAANIACGSFLG--R-
PARILVVSTELSSTSTRVRIPATLFGDAASALVLSNGIGPIYDVYTLEDCVA--LDVY-P
LTSRVPKLTDLISRPSDIDWAVHPGGAKVLTDLVKKMDLTD-DHVRASWD-IYKNHGNTA
SATIFSVLNRLRREWVIGFAFGPGISVETCV
>Lepmol1|959691
IVGLGTQYPPYACSPHRLALRINE-NTGIDTRSVAAPTISELGVQLAVSASRKAISQITH
IVATTCTN-SANPGYDYFVARELGVVERTLLHGVGCAGGLAALRTAANFALLSFMQ--R-
PARILVVACELASMMARLRIGVTLFSDGASALVVSNGIGPLYDLLTLPQTIA--FDVH-P
LTSRVPALSSLIQRPQDFDWALHPGGAKVITGVQKLLSLTP-DHLRASYD-VYKNHGNSS
GATIFSVLDRLRRENVVACAFGPGVTTEMCL
>Lepmol1|2316055
VMGIGSQYPEHTVTAQEFAYRINE-NTGIDVRSAAAPTIDQLGVKLSVSSSRKAISQITH
VVATTCTN-SANPGFDYFVAKELGLVQRTLLHGVGCAGGLAALRVAANIACGSFLG--Q-
SARVLVVTCELASMMARLRIGITIFSDGSSALILSNGIDPVFDLLTVPETIG--FDVH-P
LTPRVPTLAALIPRADDFDWVLHPGGLKVIVQVQKTMGLKP-EHLRASYD-IYKNHGNCS
AATIFSVFNRLRRDHIVGCAFGPGVAIEMCV
>Mycfil1|1221806
ITGFGVAYPPNLVPTARFAYKING-RTGIKTHSLLPPSIKEVGVALALSASRSAIEKITH
VVSTTCTN-SSNPGFDVFLAQKLGLVEKVLLHGVGCAGGLAALRLAASLCQAAWRG--E-
PSHVLVVACEITSSMRRIRIGITLFGDGASALILSFDPTGIYELVTVPDTLR--IDVD-A
LSARIPSLTTLLKTPRDFDWAVHPGGAAILSAIETAMVIDR-SHTRASWE-VYESHGNTS
SVTVLSVLDTLRREWVVSVAFGPGVTAEGAL
>Mycfil1|1177376
ITGLAVAYPPNLVPTARVAYKINR-RTGIKTRSLIPPSIKEVGVALAVSAARAAIEEITH
VVSTTCTN-SSNPGFDVFVAQELGLVEKALLHGVGCAGGLAALRLAASLCQAAWRG--E-
GAHVLVVACEITSSMLRVRIGITLFADGAAALILSLTHSGIYELVTVPDTLR--FDVD-A
ISPRIPSLTTLLKSAKEFDWTVHPGGAAILSAIQSAMVLDK-EHLRASWE-VYENHGNTS
SVAVLSVLDTLRREWVVSVAFGPGVAAEGVF
>Mycgal1|1993470
ITGLGIAYPASS-PAVKIAYKINR-RTGITAHPFLPASIKEMGLALALSASRLAIEEITH
VVATTCTN-SSNPGYDSFLAQELGLVEKVLLHGVGCSGGLAALRLAASMCQSAWRG--E-
PAHVLVNACEITSSMLRVRLGITLFGDGAASLILSLDPGGIYELVTVPDTLR--VDVS-S
HTIRPH---APPIRPTDFDWAVHSGGASILAGIQTAMGIEK-EHMKASWE-VYENHGNTA
SVSVLHVLDTLRREWVMSAAFGPGLTAEGCL
>Mycgal1|1912175
IMGLGVAYPPALVPIEDLAYAINR-RSGIKTRSMVAPSIKAIGLALAISAARSAIDEITH
VVASSCTS-SSNPGYDLLLARELGLVEKVLLHGVGCSGGLAGLRLASSLCHTAWRG--H-
AANILVVASEITSSFARVRVGLALFADGASALVLSLDHGGIFEVVV-------------S
ISPQLPILSNLLSSPSEFDWPIHTGGTAFLNSAKIAMGIEN-EHLKASFE-VYENHGNTS
SSSVFCVLDMSRREWAVSLGFGPGLVGEAVL
>Mycgal1|1740611
ITGFGITYPPNLAPTAKLAYKINR-RTGIKTHSLIPASIKEVGLALAISASRLAVDEITH
VVATTCTN-SSNPGFDSFLSQELGLVEKVLLHGVGCAGGLAGLRLAASLCQAAWRG--E-
PAHVLLVACEITSSMRRVRIGVTLFGDGAGALILSLDPGGIYELVTVPDTLR--IDVD-A
LSSRIPSLTTLLKTPKDFDWAIHPGGAAILSAIQAEMRIEK-EHMKASWE-VYENHGNTS
SVSVLSVLDTVRREWVMSAAFGPGVAAEGAL
>Mycgal1|1999990
LLIFGVAYPPSS-PAVKIAYKINR-RTGIKARSLIPASIKETGLALALSASRLAIEEITH
VVATTCTN-SSNPGYDSFLAQELGLVEKVLLHGVGCAGGLAALRLAASI-----------
------ERCEITSSMLRVRLGITLFGDGAASLILSLDPGGIYELVTVPDTLR--IDVT-S
LSARIPALTALLNTPTDFDWAVHPGGGAILAGIQTAMGVEK-EHMKASWE-VYENHGNTT
SVSVLHVLDTLRREGVMSAAFGPGVTAEGCL
>Crywi1|578722
ILGIATQYPAIENTADAYFRKINR-ATRILKRPHVPPTIKTVGVDLAVQAAKKALEDITH
LVCNTCTA-SAYPGFDHALLMALGLTDRTLLHGVGCAGKLSALRLANQFSL-IPST--R-
PPRVLVVATEVTSTLVRGNVGVCLFSDGASALVVGG---VSFEIETLPDTLG--FNVD-E
ISPRVPSLTNLLQAAPSLDWLIHPGGASILAKIEQSLSLSPTDHTRASWE-VYVNKGNTS
SVSIGAVMERSRREGCVAVSFGPGVTVEGAL
>Cryvi1|302877
ILGIGTAFPQDLLYPQDFATKVNN-HTQINHRPLVPPKIRDVGVELALAAAKKALEDITH
LVCNTCTA-SSYPGYDHAVLMALGLTDRTLLHGVGCAGGLSLVRLAHQLSRVSPTS--K-
PNRILIISTEVTSTLCRPNVSLCLFSDGASAMVVGAADSSSFEVLTVPDTLG--FNVD-E
ISQRVPKLTRLMAKPNTLDWLIHPGGSLIISKIENQLGLSCEDHTQASWN-VYQNNGNTS
SVSIGAVIERSRREGCVAVAFGPGVTVEMCL
>Dactor1|675355
IVGMGVQYPPDTMSAERFAARINR-NTGIKSRSVVPKTISDCGVALGVAAARKAISSITH
LVCVTVCT-SSNPGFDYYVAQELGLVQRTLLHGVGCTGGLALMKAATNLALAHVLG--Q-
PAVVLCVASEVASMFYRVSPGVTLFGDGAGAFIVTASTKRSYSIQTLPCSLS--VDIS-A
LSKRVPALTALQGAPEEMDWALHPGGAAIIKGVQDVMSI-SEDSLRASWE-VYREHGNSA
SATIISVLDRMRKKDVLVTAFGPGINAEMMM
>Dacruf1|2279974
-------------MPA---ANICR-PGLAISPYVSVPASPAGGSWDGSGRSSQGSSAVTH
LVAVTCTD-NANPGFDYYLLQDLGLVERTLLQGIGCTGGLAILRTAANLILARALG--R-
KATVLCVSCEITSLLFRVNPGITLFSDCASAVLVTASEVGIHSVLTIPSTLR--IDVV-Q
LSRNVPAITVVSSAPSEMDWALHPGGSAILMAVQETMELQSNDQLRASWA-VYAEHGNSG
SATIFSVLNQLRRDMVLATSFGPGVNAEMAM
>Calco1|430574
IFGMGVSYGPHDMLPEAYALAINR-STLIRKRGICPRPVEDSGVDLAASAARKALREITH
LVCVTVCA-SSNPGFDHYLSSALGLVQKTLLHGVGCTGGLAMLRHAAQLVLAQAVG--GR
KATVLCVASELPSLYYRVGPGVTLFADGAGAFVAPG---PIYTVRTLPSSLA--VNIS-S
LSRRVPALTALQDAAGEMDWALHPGGAAVVKAVQQAAQV-PEGRLRATWE-VYGQQGNVA
AVTIVGVLQAMRRQDVLATAFGPGINVEMMM
>Cercer1|734948
ITGLGSAFPEEQMSAQDFALRINC-STLITNRSIALPPIEEAGVALGAQAARLALSSITH
LVCVTVCC-SSNPGWDLHLAQSLGLIPRTLLHGVGCLGGLSLLRQATALALAHVLE--R-
EANILCVAAETPSLFYRVRPAVTLFGDGAAAMVVSTPAPVHYLLRTLPNSLA--VPLS-S
LSRRVPALTALQTAPGELDWALHPGGAAVLSAVQKVAHV-PRERVRASWE-VYGERGNCA
SATVLAILQRMSRKEVLATAFGPGVGVEMVM
>Calvi1|598521
-MGLGVEYGAHPLLPEAYALRINR-STLISQRRTAPAPVEASGVALAASAARRALGEITH
LVCVTVCA-SSNPGFDHYLASSLGLVQKTLLHGIGCTGGLALLRHAAQLVLAHVMG--Q-
KVTVLCVAAEMASLYYRVSPAVTLFADGAGAFVVSSCPAPIYTLRTLPLSLS--VNLS-S
LSRSVPLLTSLQRAAGEMDWALHPGGAAIVKSVQKAAGV-PEERLKAVWE-VYGECGNMA
SATVVGVLQALRRRDVLATAFGPGVGVEMIM
>Chicu1|829035
LVVQGLASEHGPFSTTFEAFVVNA-STMIQARSGLPASIEEIGVGMATRACTKAINAITH
MVSVSCTN-TANPGFDHLVAQNLGLVEKTLLAGIGCSGGLAALRLAANLVMAAYQG--K-
KAVALVCACEVTSALARLHIGVVLFSDGAGALLLTNEEDGIFELKSLPDTLG--FDAS-A
LSPQVPELTSLATGPEACDWAVHPGGALILKAAEQVFQLTP-KHLWASWH-IYAQHGNSS
SPTVLQVLDALRRKQVVAIAFGPGINAEGAL
>Ascim1|416225
VLSVRTALPEHRYTQAAWFVDFHV-NSGIDTRHLALTDFGAAGVKLGARAVTDALTDVDM
IISVTVTG-PAVPSLDARVASLIGLVVRVPIVGLDCVAGAAGLARLYDYLLG-----HP-
NAIAVLMSIELCSLTLQNILAGGLFGDGAAAVVATGGVRPHPEVLLYPDSIA--WDVG-A
LGNTVPGLVRFLTE-DIEWYVVHPGGPKVLEAVQAALKVDR-SALEMSWE-SLRCVGNLS
SASALHVLERTLGSLGLMLAMGPGFCSELVL
>Sclsan1|240076
IVGMGVKYPPHVHTTKTLAKRINR-LTGVDTRSSIPATVDQLGIPMSVAAGNAAIEAITH
VVSTTCTH-SANPGFDHYVVKEMGLVEKALLHGVGCSGGLAALRTAANLALGSHEQ--R-
PARILVLACEITTTFARVNIGATLFSDCASAVVLSNGVGALYHLLMIPNTLR--FDLS-P
LSNRVPKKAELVAQPADFDWALHPGGLTVLTGVQKAVGLTD-EHMRASID-TYINHGNSS
SATIFSVMDKLRREHVVGTAFGPGLGVEMMI
>Colorb1|142422
IIGVGTQYPPHALAASYLSQKINR-FTGIEHRSSIPPSITDLGVPLAVSASRKAISEITH
VVSTTCTD-SANPGFDHYVVKGLGIVEKVLLHGVGCSGGLAALRTAANLALGRARG--K-
PARILCVALEVSTTLVRTRIGVALFSDCASAVVLSNGIGPVYSLLIIPDTLG--FDVD-P
LSPRVPKFAELLASAEDFDWAMHPGGATILTEAEKAMNITP-YHLRASYD-TYINHGNSS
SATIFSVMDRLRRDYVVGCAFGPGISVEMCM
>Achstr1|401522
VLGVAAEYPPHSLKPSVLSKRINR-YTGIDQRSSIPPSITDLGVPLAVNAARKALGQVTH
MVSTTCTN-SANPGYDHFVAKELGLLEKVLLHGVGCSGGLAALRTAADLCLGTMRR--K-
PARILVVALEISTTLVRTRIGVALFSDCAGALVLSNNIHPIYTLLTIPETLG--FDVD-P
LSPRVPALTSLMSTPADFDWAMHPGGATILSGAERVLGITP-EHMRASYD-TYINHGNSS
SATILSVLDRLRKEYVVGCAFGPGISVEMCL
>Myche1|742610
ILGLGTQYPPYDLKPSVLSKRINR-YTGIDQRSSIPPTITELGVPLAVSAARKALDQVTH
MVSTTCTN-SANPGYDHFVARELRLTEKVLLHGVGCSGGLAALRTAANLCLGTMRR--K-
PARILVVALEISTTLVRTRIGVALFSDCASACLLSNSIPAIYSLLTIPDTLG--FDVD-P
LSPRVPRLTSLLASPADFDWAMHPGGATILSGAEQALGITP-EHMRASYD-TYINHGNSS
SATILSVLDRLRKEHVVGCAFGPGITVEMCM
>Ophnu1|1986485
IIGLGHHYPPHSLKPDTLAKRINR-YTGIDQRASIAPSIAELGVPLAVRASELALSQITH
IVSATCTN-SANPGFDHYVAKGLGMVEKVLLHGIGCSGGLAALRTAANLALGAMRG--K-
PARILVVTLEVSTTMVRTRIGVALFSDCGSAVILSNGIGPIYELLIIPDTLG--FDVD-A
LSPRVPTMADLMASPADFDWAMHPGGATILSGAERVLGITP-HHMRASYD-TYMKHGNSS
SATIFSVLDRLRREYVIGCAFGPGISVEACV
>Thite2|2110340
ILGLGAEYPPHALEPKVLSKRINR-YTGIDQRSSIPPSIADIGVPLAVSAARKALEQVTH
MVSTTCTD-SANPGYDHFVAKELGLTEKVLLHGVGCSGGLAALRTAANLCLGTMRR--K-
PARILVVALEISTTLVRTRIGVVLFSDCAGALLLSNDIPPIYTLLTIPATLG--FNVD-P
LSPRVPALTSLLSSAPDFDWAMHPGGATILSGAEQALGLTP-EHMRASYD-TYIRHGNSS
SATILSVLDRLRREYVVGCAFGPGIAVEMCM
>Plecuc1|7973
IIGVGSQYPPYNLDSDILSKRINR-FTGIDKRSSIAPSIAELGVPLAVTAAQKAISEITH
IVSTTCTD-SANPGFDHYVAKGLGIIEKVLLHGIGCSGGLATLRTAANLALGRARG--K-
PARILCVALEVSTTMVRTRIGVALFSDCASAVVLSNGLGPVYELLIIPDSLG--FDVD-P
LTPRVPKLADLLSSASDFDWAMHPGGATILTGAEKAMGISS-YHMRASYD-TYINHGNSS
SATIFSVLDRLRRDYVVGCAFGPGISVEMCM
>Sorbr1|133926
ITGLGVQYPPYNLGPDILSKRINR-YTGIDQRSSIPPTVDELGVPLAVEASRKAMNQITH
MVSTTCTD-SANPGYDHFVAKELGLLEKVLLHGIGCSGGLAALRTAANLCLGKARG--K-
PARILVLALEVSTIMVRTRIGIALFSDCASAVVLSNGIGAIYDLLVIPDSLG--FDVD-P
LSPRVPVLADLISSPADFDWAMHPGGATILSGAESAMGLTP-EHMRASYD-TYINHGNSS
SATIFSVLNRLRKEYIVGCAFGPGINVEMCM
>Verdah1|233045
IIGVGTQYPPHALDQNVLAARINR-FTGIDARSSIAPSITDLGIPLSVSAGRKALAQITH
IVATTCTD-SANPGFDHYVAKQLGIVEKVLLHGIGCSGGLATLRTAANLALGTARG--K-
PARILCLALEVSTTMVRTRIGIALFSDCGSAVVLSNGIGPVYDLLIIPNSLG--FDVD-V
LSPRVPALADLLASADDFDWAMHPGGATILTGAEKAMGISS-EHMRASYD-TYINHGNSS
SATIFSVLDRLRRDFVVGCAFGPGITAEMCM
>Fusre1|502092
IIGIGAEYPPYSLDYTTLSDKINR-YTGIDTRSSIAPSIAELGVPLAIRAARKAIRFITH
IVATTCTD-SANPGFDHFVAKGLGIVEKALLHGVGCSGGLATLRTGANLALGKARG--L-
PARVLCVALEVSTTMVRTRIGACLFSDCGSAAVLSNGIGPVYDLLTIPDTLG--FDVD-P
LTPRVPKLTDLKAAAADFDWAMHPGGATILSGAERAMDITP-EHQRASYD-TYINHGNSS
SATIFSVMDRLRRDYVVGCAFGPGITVEMCM
>Mictr1|651489
IVGLGHHYPPYVNGLEEYLARANR-KTGIKERPNIPPTISDLGVDLAARACRKAISQISH
TVAATGTN-AGSPGYDLLVNDRLGVAQRMLLSGIGCAGGLAAIRAAATIVNDTLRG--R-
PARVLGFACDLTSINIRTRVSMALFSDAAAAFVVCNSRGVIYSVLILRGTEQ--CLVD-P
MSPDLPNVTRMLARATDLDWVVHPAGLSVLDKVRENMKLGD-GQMSASFD-VFESKGNSA
GPTLLIVLDKLRRENVVACSFGPGVCNEMLA
>Mictr1|101764
IAGLGVEYPPHDLKPDILRKRINR-YTGIDTRSSIPPSIKELGVPLAITAAQKAIREITH
VVSTTCTN-SANPGFDHYVVKGLGIVEKVLLHGVGCSGGLAALRTAANLALGTARG--K-
PARVLCLALEISTILVRTRIGIALFSDCASAAVVSNGIGPVYELLVIPDTLG--FDVD-P
LTPRVPKLTELLGSAPDFDWAMHPGGATILTGAEKAMGISP-EHMRASYD-TYVRHGNSS
SATIFSVMNRLRKEYVVGCAFGPGITVEMCM
>Colsp1|11875
IIGVASQYPPYSLKTNYLSNKINR-FTGIDYRSSIAPSITELGVPLAVEASRKAISEITH
VVSTTCTD-SANPGFDHYVVNGLGIVEKVLLHGVGCSGGLATLRTAANLALGKARG--K-
PARILCVALEVSTTMVRTRIGVALFSDCASAVVLSNGIGPVYDLLIIPDTLG--FDVD-P
LTPRVPKLAEMLSDPEDFDWAMHPGGATILSGAETTMGITS-YHMRASYD-TYINHGNSS
SATIFSVMDRLRRDYVVGCAFGPGISVEMCM
>Xylhyp1|576967
IIGLGAQYPPNKLKPDKLAAKINR-FTGIETRSSIPPSIADLGVPLAVDAARKALSQITH
VVSTTCTD-SANPGFDHYVAKELGLVEKVLLHGVGCAGGLAALRTAAHLALGRFRG--R-
PARILCVALEVSTTLVRTRIGACLFSDCASAVVLSNGVGPVYELLVIPDTLG--FDAD-P
LSNRVPKLTDLMASAPDFDWAMHPGGLTILTNAERTLKISA-EHMRASYH-RYMEHGNSS
SATIFSVMDHLRKEYVVGCAFGPGISVEMCM
>Xylhyp1|493129
ISGLGSAWPDLLVGTAEYAESVNA-QTGVQTRAVLPPTIEQVAPPLTASAARKALSAITH
MVSVTATN-CKCPGYDHLVAKELGIAEKTLLSGSGCAGGLAALRVANSMACASLRG--R-
PARILVVACELSSINLRLRIGAALFSDGAAAVVLCNDLARLFTVEVAAETVS--VTTV-S
LSRTLPKHARLFGEAKNFDWALHAGGSAIIQGVQKSVGIPD-QRLRATSD-VYSTRGNTA
SVTVLAVLDKLRTEDVVVCSFGPGLTVEMAR
>XylPMI506|481067
IIGLGSQYPPYALKPVNLAQKINR-YTGIETRASIAPSITELGVPLAVEAARSAISEITH
IVSTTCTD-SANPGFDHFLARDLGIVEKVLLHGVGCSGGLAVLRTAANLALGAARG--K-
PARILCVALEVSTTMVRTRIGVCLFSDCGSAVVLSNNIGPIYELLVIPDTLG--FDVD-P
LSPRVPTLAQLLGDAADFDWAMHPGGATILTGAEKALTIKP-EHMRASYT-TYMNHGNSS
SATIFSVMNCLRKDYVVGCAFGPGITVEMCM
>Podans1|336218
ITGIASQYPPYLLGPEEFAKRINK-TSGIDTRASIAPTLADLGVDLAAQACRKALCDITH
TIAVTCTN-QGNPGYDLLVARRLGLVDRMLLHGVGCAGGLAIMRAAAQVASGASRG--K-
PARVLAFACELCTPNVRVSIAGVLFADGAAAFVLCNDAGPLFQLLTIPDTMA--FYAE-G
LTRDVPSFTDLLPGVADFDWALHPGGEAIIQGAQEMLDLTS-EQLRATRE-IYRTRGNSS
SPTVLAVLDLLRKDHVVATSFGPGLAIEMSL
>Podans1|303270
ILGLGTRYPPYTLDSRELSKRINR-FTGIDKRSSIPPTIAQLGVPLAISASKEALSQITH
MVSATCTD-SANPGYDHYVAKALGLVEKTLLHGVGCSGGLAALRTAANLCLGSTRG--L-
PARILVVTLEISTTLVRTRIGVCLFSDCASAVVVSNDIPPVYSLLTVPDTLG--FDTH-P
LSPRVPNLTSLMSGPKDFDWAMHPGGATILTGAEKVLGIQP-EHMRASYD-TYVNHGNSS
SATIFSVLNRLRRELVVGCAFGPGITVEMCL
>Neucr2|8781
ITGLGVQYPPYSLGPDILSKRINR-YTGIDQRSSIPPTVKELGVPLAVEASRKAMAQITH
MVSTTCTD-SANPGYDHYVAKELGLLEKVLLHGIGCSGGLAALRTAANLCLGTARG--K-
PARILVLALEVSTTMVRTRIGIALFSDCASAVILSNGIGAIYDLLVIPDSLG--FDVD-P
LSPRVPVLADLLSSPADFDWAMHPGGATILSGAESAMGLTP-EHMRASYD-RYINHGNSS
SATIFSVLNRLRKEYVVGCAFGPGINVEMCM
>Lasov1|646271
IVGLGSEYPPYSLKPDTLARKINR-YTGIDYRSSIAPSITELGVPLAIGAARKALAQVTH
VVSTTCTN-SANPGYDHFVAKALELVEKVLLHGCGCSGGLAALRTAANLCLGAMRG--K-
PARILVVALEVSTSMVRTRIGVALFSDCGSAVVLSNGIAPIYELLVIPDTLG--FDVD-P
LSPRVPKLTAMMNSPADFDWAMHPGGATILTGAEKAMNISP-EHMRASYD-TYIRHGNSS
SATIFSVLDRLRRDFVIGCAFGPGITVEMCM
>Bisnum1|636518
IIGLGAQYPPNALRAEKLATAINR-FTGIETRSSIAPSIADLGVPLALEASRKAVSQITH
VVSTTCTD-SANPGFDHFVAKGLGLVEKVLLHGVGCSGGLAALRTAANLAMGSMRR--K-
PARILCVALEVSTTMVRTRIGACLFSDCASALVLSNGIGPVYELLTIPDTLG--FDVD-P
LSPRVPKLTELLETAVDFDWAMHPGGLTILTNTERTLGISP-EHMRASYD-RYMNHGNSS
SATIFSVMDRLRRDYVVGCAFGPGITVEMCM
>Neodi1|8724
IIGVGAQYPPNSLDSSTLSKRINQ-YTGIDARSSVAPSITDLGVPLAVQAARKAIRHITH
IVSTTCTD-SANPGFDHYVAKGLGIVEKVLLHGVGCSGGLAVLRTGANLALGTARR--R-
PARVLCVALEVSTTMVRTRIGACLFSDCASAVVLSNGIGPIYELLVIPETLG--FDVD-P
LSPRVPKLTDLKASAADFDWAMHPGGATILTGAERAMNISA-EHMRASYD-TYINHGNSS
SATIFSVMDRLRREYIVGCAFGPGITVEMCM
>Clabul1|888732
ILGLGVQYPPHALKCNILSKKINR-YTGIDQRSSIPPSISELGLPLATSACQKALSAVTH
LVSTTCTD-SSNPGYDHYVAKSLGLTQKVLLHGVGCAGGLTALRTAANLCLASFRG--I-
PARILVLALEVSTTMVRTRIGVCLFSDCASAALLSNNVPPIYSLLTIPDTLG--FDVD-P
LTPRVPALTSLLASPADFDWAMHPGGATILTGAESALGITP-QHMRASYD-TYVNHGNSS
SATIFSVLDRLRREFVVGAAFGPGICVEMCV
>Fustr1|404750
IIGLGAEYPPHSLDYTILGER----YTGIDTRSSIAPSIAELGIPLAIRAARKAIRLITH
IVATTCTD-SANPGFDHFVAKGLGIVEKVLLHGVGCSGGLATLRTGANLALGKARG--L-
PARVLCVALEVSTTMVRTRIGACLFSDCGSAAVLSNGIGPVYDLLTIPDTLG--FDVD-P
LTPRVPKLTDLKTSAADFDWAMHPGGATILSGAERVMDITP-EHMRASYD-TYINHGNSS
SATIFSVMNRLRRDYVVGCAFGPGITVEMCM
>Lasmin1|742922
IVGLGSEYPPYSLKPDTLARKINR-YTGIDYRSSIAPSITELGVPLAIGAARKALAQVTH
VVSTTCTN-SANPGYDHFVAKALGLVEKVLLHGCGCSGGLAALRTAANLCLGAMRG--K-
PARILVVALEVSTSMVRTRIGVALFSDCGSAVVLSNGIAPIYELLVIPDTLG--FDVD-P
LSPRVPKLTAMMNSPADFDWAMHPGGATILTGAEKAMNISP-EHMRASYD-TYIRHGNSS
SATIFSVLDRLRRDFVIGCAFGPGITVEMCM
>Pestal1|148148
IIGVGSQYPPHALLPDHLAERINR-FTGIETRASIAPSIAELGVPLAVEASRKAISDMTH
I---------------------LGVVEKVLLHGVGCSGGLATLRTAANLALGAARR--K-
PARILCVALEVSTTMVRTRIGVTLFSDCGSAVILSNGLGPVYELLVIPDTLG--FDVD-P
LSPRVPKLAELMRDAADFDWAMHPGGATILTGAEKAMSITP-EHMRASYM-TYMHHGNSS
SATIFSVMDKLRKDFVVGCAFGPGITVEMCM
>Schves1|329121
IIGLGTQYPPYTITAKKFSKKINR-FTGIDTRSSIAPTIAELGVPLAVSAARQALSQITH
MVSTTCTS-SANPGFDHFVARDLGLLEKVLLHGVGCSGGLAALRTAANLCLGSMRG--L-
PARILVVALEISTTLVRTRIGVALFSDCASAVVLSNSLGPVYSLLIIPDTLG--FDAH-P
LTPRVPAFTSLITSPADYDWALHPGGATILTGAERALALTP-EHMRASYY-TYVRHGNSS
SATILSVLNRLRRDRVIAAAFGPGITVETAM
>Fusoxy1|142453
IIGISAEYPPHSLDYTTLSDRINR-YTGIDTRSSIAPSIAELGVPLAIRAARKAIRFITH
IVATTCTD-SANPGFDHFVAKGLGIVEKVLLHGVGCSGGLATLRTGANLALGKARG--L-
PARVLCVALEVSTTMVRTRIGACLFSDCGSAAVLSNGIGPVYDLLTIPDTLG--FDVD-P
LTPRVPKLTDLKASAADFDWAMHPGGATILSGAERAMDITP-EHQRASYD-TYINHGNSS
SATIFSVMDRLRRDYVVGCAFGPGITVEMCM
>Conioc1|1284206
ILGLGTQYPAYSLPPSTLAEKINR-FTGIDARSSIAPTISDLGLPLAVSAARKAMREVTH
VVSTTCTD-SANPGYDHFVAKELGLVERVLLHGIGCSGGLAALRTAANLALGKARG--K-
AARVLVLAMEISTTMVRTRIGVALFSDCASAVVLSNGVGGVYELLIIPDTLG--FDVH-P
LSPRVPGLAALIADPKDFDWAMHPGGATILTGAEKALEISA-EHMRASYD-TYINHGNSS
SATIFSVLDRLRKDYVVGCAFGPGITVEMCM
>Conioc1|289697
ILGLGTQYPPYSLPPSTLAEKINR-FTGIDARSSIAPTISDLGLPLAVSAARKAMADVTH
VVSTTCTD-SANPGYDHFVAKELGLVERVLLHGIGCSGGLAALRTAANLALGKARG--R-
AARVLVLAAEVSTTMVRTRIGVALFSDCASAVVLSNGVGGVYELLVIPDTLG--FDVH-P
LSPRVPGLAALIADPKDFDWAMHPGGATILTGAEKALEISA-EHMRASYD-TYINHGNSS
SATIFSVLDRLRKDYVVGCAFGPGITVEMCM
>Colce1|789433
ITGIGSQYPPYLIPPEKWAKRLTM-SSGIETRASSIPTIDQLGVDLTVQACRKALEDITH
VIGVTVGS-LSLPGYDYLVARRLGLVENMFLNGIGCAGSVALMRVAANVAMAAARK--R-
PARILCFASEVCTMYLRMDIAGAIFGDAASAFILCNEYGAKFQLMTVPNTMG--AMVK-T
ITKQVPDLTRLLPSVSHFDWALHPGGESIIDNVKDIMVLTE-EQIRATRQ-IYRTRGNTG
SPTAICVLDLLRSEHVVATSFGPGLATEMAF
>Colce1|607797
IIGVGSQYPPYSLKTAYLSNKINR-FTGIDYRSSIAPSIAELGVPLAVEASRKAISEITH
VVSTTCTD-SANPGFDHYVVKGLGIVEKVLLHGVGCSGGLATLRTAANLALGKARN--K-
PARILCVALEVSTTMVRTRIGVALFSDCASAVVLSNGVGSVYDLLILPDTLG--FDVD-P
LSPQVPKLAEMLASADDFDWAMHPGGATILSGAEKVMGISS-YHMRASYD-TYINHGNSS
SATIFSVMDRLRRDYVVGCAFGPGISVEMCM
>Acrst1|690044
IIGVDAEYPPYSLDYKTLAQKINR-YTGIDHRASIAPSITELGLPLAVTAARRAIEDITH
IVTTTCTD-SANPGFDHFLARDLGIVEKVLLHGVGCSGGLATLRTAANLALGTARG--K-
PARVLCVALEVSTTMVRTRIGVCLFSDCGSAVVLSNGIGPVYQLLVLPDTLG--FNAN-A
LTPRVPKLTDLKAAAPDFDWAMHPGGATILSGAERSLGITP-QHMRASYD-TYVNHGNSS
SASIFRVMHRMRRDYVVACAFGPGITVETCM
>Mictri1|245740
IIGIGVQYPPSSLAPVKLAKKINE-QTGILRRSSVPATIDRLGVPLAVTAARKAVSDITH
IVSTTCTN-SANPGYDHAVSNELGLVEKILLHGVGCSGGLAALRTAANLALASFRS--K-
PARILCVALEVNTTLARARIGVCLFSDGASAVILSNGLGPVYSLLLIPNSLG--FDVD-P
LSPAVPALALLLSR-SDFDWAIHPGGAKILVGAQKALSLSP-EHMRASYD-IYQNHGNSS
SATIFSILDRHRREHVVSCAFGPGITIETCI
>Mictri1|358107
ILGLGVQYPPYSLTPDKLARTINQ-MTGIEKRSSIAPSIAQLGVPLAVEAARKALADITH
VVSTTCTD-SANPGFDHYVAKELGLVEKVLLHGIGCSGGLAVLRTSANLALGTFRR--K-
PARVLCIALEVSTTLARTRIGACLFSDCASASILSNGLGPVYTLLTLPDSLG--FQVD-P
LTPNVPKLAKLVDNPADFDWAMHPGGATILTGAEKTMAISS-EHMRASYD-VYMNHGNSS
SATIFSVLDRLRRDFIVGCAFGPGITVETCM
>Nieex1|855997
IIGLGTQYPPHALDSKTLSERINQ-YTGIDARSSIAPSIAELGVPLAVSAARRAIRNITH
IVSTTCTD-SANPGFDHYVAKGLGIVEKVLLHGVGCSGGLATLRTGANLALGAARG--R-
PARVLCVALEVSTMLVRNRIGACLFSDCASAVVLSNGIGPIYDLLTIPETLG--FDVD-P
LTPRVPKLTDLTESAADFDWAMHPGGATILSGAERAMDISP-EHMRASYD-TYINHGNSS
SATIYSVMDRLRSDYVVGCAFGPGITIEMCM
>Mychet1|279622
ILGLGTQYPPYDLKPSVLSKRINR-YTGIDQRSSIPPTITELGVPLAVSAARKALDQVTH
MVSTTCTN-SANPGYDHFVARELRLTEKVLLHGVGCSGGLAALRTAANLCLGTMRR--K-
PARILVVALEISTTLVRTRIGVALFSDCASACLLSNSIPAIYSLLTIPDTLG--FDVD-P
LSPRVPRLTSLLASPADFDWAMHPGGATILSGAEQALGITP-EHMRASYD-TYINHGNSS
SATILSVLDRLRKEHVVGCAFGPGITVEMCM
>Maggr1|118892
ILGVGSQYPPYALKPDTLAKRINR-YTGIDARSSIAPSISELGVPLAVSAARKAFASITH
VVSTTCTD-SANPGYDHFVARELGLVEKVLLHGVGCSGGLAALRTAANLALGAMRG--L-
PARILVMALEVSTTFVRTRIGVCLFSDCASAVVLSNGIGPAYELLTIPDTLG--FDVD-P
LTPRVPQLTSLMASPSDFDWAMHPGGATILTGAEKAMGITP-EHMRASYS-TYMNHGNSS
SATIFSVLDCLRTDYVVGCAFGPGITVETCM
>Maggr1|111814
ITGLGSQFPPHLFGPEELARRINR-STGIETRAAVPPSIADMGVDLATEACRKALTEITH
TVAVTCTN-QGNPGYDLMVAQRLGLVDRTLLSGVGCAGGLAILRCAAQLATGAARG--R-
PARVLCFACEVCTPGMRVSIAGALFADGAAAFVLCNELGPLLQLLVIPDTLA--SYVN-P
LTRDVPRLASLLQLAVDLDWALHPGGQAIISGVQTTLNLTD-HQLRATKQ-IYRTRGNSS
SSAVLAVLDLLRRDHIVAASFGPGVAIEMAI
>Melsp1|91685
ITGIAAQYPPYFQGPEVFAKRVNK-ATGINTRATIPPSIRDIGVDLTVQACRKALDTITH
TIGVTCTN-QGNPGYDVLVNRKLNLTERILLHGVGCAGGLAIMRAAAQIACATARR--K-
AARILCFACELCTPNARFNIAGVLFSDAAAAFVLCNELAAVFKLLTLPDTMG--FFAE-S
LTRDVPSYTELLPSVQDFDWALHPGGEAIIQGAKDEMELTD-DHLRASKQ-IYKTRGNSS
SPTVLIVLDLLRRDHVVATSFGPGLVIEMAM
>Melsp1|177209
ILGVGSQYPPYRLKPDILAKRINQ-YTGIDTRSSIPPSIAQLGVPLAVSAARKAIDDITH
VVSTTCTD-SGNPGFDHFVCEKLGVAERVLLHGVGCAGGLTALRTAANLALGKYRG--R-
PARILVVALEVSTTMVRTRIGVCLFSDCASAVVLSNGLGPVYDLLIIPGTLG--FDVD-P
LSPSVPKITDLMSSPSDFDWAMHPGGATILTGAEREMGLVP-EHMRASYD-TYINHGNSS
SATIFSVLDRLRKDHIVGCAFGPGVAVEMCI
>Neora1|197176
IIGLGAQYPPYSLDTSTLSERINQ-FTGIESRSSVAPSITEIGVPLAVQAARKAIRHITH
IVSTTCTD-SANPGFDHYVAKGLGIVEKVLLHGVGCSGGLAALRTGANLALGRARG--R-
PARVLCVALEVSTIMVRTRIGACLFSDCASAIVLSNGIGPIYELLIIPDTLG--FDVD-P
LTPRVPKLTDLKASAADFDWAMHPGGATILSGAERAMNISA-EHMRASYD-TYINHGNSS
SATIYSVMDRLRREYVVGCAFGPGIAVEMCM
>Neora1|900087
IESIATGVPDCMRKQCDLVAAIYS-RTRIDKRHMAHMSIRQRAAPLAVDVSLRALEEVGL
LVLVTSTG-FVAPGIDIAIAKGLRLVSRAVVNFMGCAAAMNGLRVAADYVRC-----RV-
GSRALVCCVELSSVNAVDVIISSLFGDGCAAMVVSGI-SGQVIVHLVGDTIT--LGVN-H
LSPKLPSYIKVLSR-DVHLWAIHPGGPKIIQESLRALDLDS-GVAAKSWD-ALSEFGNTL
SVSLPFVLQRMVNPTGLAFSFAPGVTVEGFL
>Colfa1|326718
IIGVGSQYPPYSLKTDYLSNKINR-FTGIDYRSSIAPSIAELGVPLAVEASRKAISEITH
VVSTTCTD-SANPGFDHYVVKGLGIVEKVLLHGVGCSGGLATLRTAANLALGKARN--K-
PARILCVALEVSTTMVRTRIGVALFSDCASAVVLSNGVGSVYDLLILPETLG--FDVD-P
LSPQVPKLAEMIASADDFDWAMHPGGATILSGAEKVMGISS-YHMRASYD-TYINHGNSS
SATIFSVMDRLRRDYVVGCAFGPGISVEMCM
>Bombar1|448971
IVGLGSQYPAFSLPTSELSKRINR-FTGIDQRSSVAPTITELGVPLAVNAARQALEQVTH
MVSTTCTN-SANPGYDHFVGRQLGLTEKVLLHGIGCSGGLAALRTAANLCLGAMRG--L-
PARILVVALEVCTTLVRTRIGVALFSDCAGALVVSNGIPSIYDLLTIPDTLG--FDVD-P
LTPRVPNLTSLLSTPADFDWAMHPGGATILTGAERALSLAP-EHMRASYD-TYINHGNSS
SATIISVLNRLRRDHVVGCAFGPGISVEMCM
>Bombar1|591841
IESIATGVPAPSREQSAQVAQLYA-NTRITTRHRAAMPIRQRAGPLAADVARRAVEDIGL
LVMVTSTG-FIAPGVDVAVMKALGLVARVVINFMGCAAAMNGIRTAADYVLAQSR-GRT-
TKKALVVCVELSSVNGVDVIISSLFGDGCAAMVIGARGEGEIALCLVDGTIT--LGVN-G
LSQRLPHYIEVLAE-GVHLWAIHPGGPKIIEESLKSLGLPD-DVAKASWD-MLSRYGNML
SVSLPFVLQRMAVSTGVAFSFGPGITVEGVV
>Grocl1|2652
ITGIGRQYPPFALGPDAVSKRINR-YTGIDARSSIAPSIAELGVPLAVSAAQKAITQITH
VVSTTCTN-SANPGYDHFVVKGLGIVEKVLLHGVGCSGGLAALRTAANLALGAMRR--K-
PARILVVALELSTIMVRTRIGVALFSDCASALVLSNGIGPVYDLLVIPDSLG--FNVD-P
LSPRVPQLTDLIASPDDFDWAMHPGGATILTGAERAMDITP-EHMRASYD-TYINHGNSS
SATIFSVLDRLRKEYIVGCAFGPGITVEMCV
>Colco1|16950
IIGVASQYPPYSLKTDYLSNKINR-FTGIDYRSSIAPSIAELGVPLAVEASRKAISEITH
VVSTTCTD-SANPGFDHYVVSGLGIVEKVLLHGVGCSGGLATLRTAANLALGKARG--K-
PARILCVALEVSTTMVRTRIGVALFSDCASAVVLSNGVGPVYDLLIIPDTLG--FDVD-P
LTPRVPKLAEMLSDPEDFDWAMHPGGATILSGAETTMGITS-YHMRASYD-TYINHGNSS
SATIFSVMDRLRRDYVVGCAFGPGISVEMCM
>Chain1|8792
IIGVGSQYPPHSLKPNILSKRINR-YTGIDQRSSIAPTIADIGVPLAVRAASKALSQVTH
MVSTTCTD-SANPGYDHFVAKDLGLVEKTLLHGIGCSGGLAALRTAANLCLGTMRG--L-
PARILVLALEVSTIMVRTRIGVALFSDCASAVVLSNGIGPVYELLVVPDTLG--FDVD-P
LSPHVPKLTRLLDAAPDFDWAMHPGGATILTGAERAMGITP-EHMRASYD-TYMNHGNSS
SATIFSVLDRLRKEYVVGCAFGPGITVEMCL
>Apope1|293210
ITGLGKQYPPHALPTSMLAKRINR-YTGIDQRSSIAPTIAELGVPMAVSAARKALGQITH
MVSTTCTN-SANPGYDHYVAKEIGLVERVLLHGVGCSGGLAALRTAANLCLGTMRG--K-
PARILVVALEVSTTMVRTRIGLALFSDCASALVLSNGLGPVYELLVIPDTLG--FDVD-P
LTPRVPKLTALLSSPTDFDWAMHPGGATILTGAEKAMGISP-QHMRASYD-TYVNHGNSS
SATIFSVLDRLRRDYVVGCAFGPGITIEMCM
>Pseve2|347475
IIGVGAHYPPYGLKPVKLGAKINR-YTGIDTRSSIAPTIAQLGVPLAVEASKKAISQITH
VVATTCTD-SANPGFDHYVVKQLGIVEKVLLHGVGCSGGLAILRTAANLALGTARR--K-
PARILCVALEVSTTMVRTRIGVCLFSDCGSAVVLSNGVGPVYDLLIIPNTLG--FDVH-P
LTPQVPKLAKLVGSAADFDWALHPGGATILTGAERALGISS-QHLRASYT-VYMGHGNSS
SATIFSVMHTLRKDFVVGCAFGPGISVEMCI
>Gloac1|1322900
IIGVASQYPPYSLKTDYLSNKINR-FTGIDYRSSIAPSIAELGVPLAVEASRKAISEITH
VVSTTCTD-SANPGFDHYVVNGLGIVEKVLLHGVGCSGGLATLRTAANLALGKARG--K-
PARILCVALEVSTTMVRTRIGVALFSDCASAVVLSNGVGPVYDLLIIPDTLG--FDVD-P
LTPRVPKLAEMLSDPEDFDWAMHPGGATILSGAEATMGITS-YHMRASYD-TYINHGNSS
SATIFSVMDRLRRDYVVGCAFGPGISVEMCM
>Fusps1|4303
IIGLSAEYPPHSLDYTTLGERINR-YTGIDSRSSVAPSIAELGVPLAIRAARKAIRFITH
IVATTCTD-SANPGFDHFVAKGLGIVEKVLLHGVGCSGGLAALRTGANLALGKARG--L-
PARVLCVALEVSTTLVRTRIGACLFSDCGSAAVLSNGIGPIYDLLTIPDTLG--FDVH-P
LTPRVPKLTDLKASAADFDWAMHPGGATILSGAEKVMDITP-EHMRASYD-TYINHGNSS
SATIFSVMNRLRRDYVVGCAFGPGITVEMCM
>Eutla1|9895
IIGLGAKYPPYSLKAEKLGTKINR-YTGIETRSSIAPSIAELGVPLAVEASRKAISQITH
IVATTCTD-SANPGFDHFVAKGLGIVEKVLLHGVGCSGGLATLRTAANLALGAFRR--K-
PARILCVALEVSTTFVRTRIGACLFSDCASAVVLSNGIGPVYQLLIIPDTLG--FDVD-P
LTPRVPSLTELLENAADFDWAMHPGGATILTGTERAMGISP-EHMRASYD-TYMNRGNSS
SATIFSVMDRLRREYIVGCAFGPGISVEMCM
>Colin1|5266
VIGVGSQYPPYSLKTDYLSNKINR-FTGIDYRSSIAPSIAELGVPLAVEASRKAISEITH
VVSTTCTD-SANPGFDHYVVKGLGIVEKVLLHGVGCSGGLATLRTAANLALGKARN--K-
PARILCVALEVSTTMVRTRIGVALFSDCASAVVLSNGVGSVYDLLIIPDTLG--FDVD-P
LSPQVPKLAEMLASAEDFDWAMHPGGATILSGAEKTMGISS-YHMRASYD-TYINHGNSS
SATIFSVLDRLRRDYVVGCAFGPGISVEMCM
>Necha2|37360
IMGLGHQYGAYLCGPEELATRVNR-TSGIDQRPSVMPTITDLGVDLCARACRKALSEITH
VVACTTTC-YGNPGVDLIVANRLGLVQRVLLAGVGCAGGLSIMRNAAQVALATAQH--K-
PARILAFACELCTTNARISIAAALFSDGAGAFVLCNDAGPIFQLMTIPDSMG--WDLV-P
LTRTVATAAKMLPAAANLDWALHPGGKAIIRGVQDSMGLTE-EQLFATKH-VYKTRGNSS
SPTVLVVLDTLRKDDVVAVAFGPGMAIEMSF
>Necha2|123115
IIGIGTEYPPYALEHTILSERINK-YTGIETRSSIAPSIAELGIPLAIRAARKAIRFITH
IVATTCTD-SANPGFDHFVAKGLGIVEKVLLHGVGCSGGLATLRTGANLALGRARG--L-
PARVLCVALEVSTTLVRTRIGACLFSDCASAVVLSNGIGSVYDLLVIPDTLG--FDVD-P
LTPRVPKLTDLKASAADFDWAMHPGGATILTGAEQAMNITP-EHMRASYD-TYINHGNSS
SATIFSVMDRLRREYVVGCAFGPGISVEMCM
>Beaba1|4373
ITGIGSQYPAFLLGPETFAARINR-CTGIETRAAIAPTISDLGVDLTVQACRKALRDITH
TIGVTCTN-QGTPGYDLLVHRKLGLVDRMLLHGVGCAGGLSIMRAAAQIANGSMVG--K-
PARILAFACELCTSNVRMSIAGALFSDAAAAFVLCNEFAPIFELLLVPDTMA--FYAA-E
LTRDVPIYTSLLPRASDFDWALHPGGEAILDGAAEAMHLTP-DQLRASRE-IYRTRGNSS
SPTVLAVLDKLRRDHVVATSFGPGLAIEMAI
>Colta1|14029
IIGVASQYPPYSLKTDYLSNKINR-FTGIDYRSSIAPSIAELGVPLAVEASRKAISEITH
VVSTTCTD-SANPGFDHYVVNGLGIVEKVLLHGVGCSGGLATLRTAANLALGKARG--K-
PARILCVALEVSTTMVRTRIGVALFSDCASAVVLSNGIGPVYDLLIIPDTLG--FDVD-P
LTPRVPKLAEMLSDPEDFDWAMHPGGATILSGAETTMGITS-YHMRASYD-TYINHGNSS
SATIFSVMDRLRRDYVVGCAFGPGISVEMCM
>Pilidi1|359034
ITGLGTQYPPYGLKSDILVHRINK-YTGIESRSSIPPSIEELGVPLAVSAAQKAIAEITH
VVSTSCTD-SANPGYDHFVCQGLGIVEKVLLHGIGCSGGLAALRTAANLALGSYRG--K-
PAKILVIALEVSTTFVRTRIGVCLFSDCASAAILSNDVSPVYDLLIVPDTLG--FDAH-R
LTPRVPTIADLMSSPADFDWAMHPGGATILTGAEQTMGLKP-EHMRASYD-VYMNHGNSS
SATIFSVLDRMRREYVVGCAFGPGVSVEMCM
>ThoPMI491_1|661517
IIGVAAQYPPYALKPDTLAKKINR-YTGIDQRSSIPPSIADIGVPLAVSAARKAMSQITH
MVSTTCTN-SANPGYDHFVARDLGLLEKVLLHGIGCSGGLAALRTAANLCLGAMRG--L-
PARILCMALEVSTTMVRTRIGVALFSDCASAVVISNGIGPVYELLIVPDTLG--FDVD-P
LSPRVPKLTALLAAAADFDWAMHPGGATILTGAERAMTITP-EHMRASYD-TYINHGNSS
SATIFSVLDRLRKDYVVGCAFGPGIAVEMCL
>Fusco1|501147
IIGISAEYPPHSLDYTTLSDK----YTGIDTRSSIAPSIAELGVPLAIRAARKAIRFVTH
IVATTCTD-SANPGFDHFVAKGLGIVEKVLLHGVGCSGGLATLRTGANLALGKARG--L-
PARV-------------TRIGACLFSDCGSAAVLSNGIGPVYDLLTIPDTLG--FDVD-P
LTPRVPKLTDLKASAADFDWAMHPGGATILSGAERAMDITP-EHQRASYD-TYINHGNSS
SATIFSVMDRLRRDYVVGCAFGPGITVEMCM
>Plecto1|283587
VIGVASQYPPYGLKPNILAEKINR-YTGIDTRASIAPSIVELGVPLAVEASRKAISQITH
IVSTTCTD-SANPGFDHFLAKGLGIVEKVLLHGVGCSGGLAALRTAANLALGTARR--K-
PARILCVALEVSTTMVRTRIGICLFSDCGSAVVLSNGIGPVFDLLVIPDSLG--FDVD-P
LSPRVPKLAELMRDAPDFDWAMHPGGATILTGAERAMSITP-EHMRASYD-TYINHGNSS
SATIFSVMDRLRRDYVVGCAFGPGITVEMCM
>Podcur1|467939
IIGLGTQYPPYSLPLAVLARKINR-FTGIDRRSSIPPTITDIGVPLAVSASRQALSQITH
LVSTTCTN-SANPGYDHFVARDLGLVEKVLLHGVGCSGGLAALRTAANLCLGAMRG--L-
PARILVVALEISTTLVRIRIGAALFSDCASALVISNGIAPVYELLIIPETLG--FDVD-P
LTPRVPTLTSLLDSAADFDWAMHPGGATILTGAEKALGLAP-EHMRASYD-TYINHGNSS
SATIISVLNRLRREHVIGCAFGPGITVETCM
>Podcur1|432032
VVGLGHHYPPYLNSLDGYLAKVNR-KTGIKARPSIPPTISDLAVDLAARACRKAIGEITH
TVAVTGSN-AGSPGYDVLVNDKLGVAQRALLAGIGCTGSLATLRVAATIANDTLRG--R-
PARILGYACDLTSTNIRTRVALTLFSDGAAAFVLCNELAIIFSVLVLKNTEY--SLPD-P
MSPELPQITKLLARPTDLDWAVHPAGLAVLDKVRENMDLHD-GQMRACFE-VFEGKGSSA
SPTLLIVLDRLRRENLAAAAFGPGICVEMIA
>Magpo1|11101
ILGIGSQYPPYALKPDALGKRINR-YTGIEARSSI------------APAARRALAQITH
VVSTTCTD-SANPGYDHFVSRALGLVEKVLLHGVGCSGGLAALRTAANLALGAMRG--L-
PARILVLALEVSTTFVRTRIGVCLFSDCASAVVLSNGVGPAFDLLTIPDTLG--FDVD-P
LTQRVPKLTALMSSAADFDWAMHPGGATILMGAEKAMGIAS-EHMRASYD-TYMNHGNSS
SATIFSVLDRLRADYVVGCAFGPGITVEMCM
>Colsa1|938298
IIGVASQYPPYSLKTDYLSNKINR-FTGIDYRSSIAPSIADLGVPLAVEASRKAISEITH
VVSTTCTD-SANPGFDHYVVNGLGIVEKVLLHGVGCSGGLATLRTAANLALGKARG--K-
PARILCVALEVSTTMVRTRIGVALFSDCASAVVLSNGVGPVYDLLIIPDTLG--FDVD-P
LTPRVPKLAEMLSSPEDFDWAMHPGGATILSGAETTMGITS-YHMRASYD-TYINHGNSS
SATIFSVMDRLRRDYVVGCAFGPGISVEMCM
>Conlig1|4301
IIGLGTQYPPYTLAPSTLSARINR-FTGIDTRSSIAPTIAELGLPLAVSAARKALEAVTH
VVSTTCTD-SANPGYDHYVAKELGLVQRVLLHGVGCSGGLAALRTAANLALGGARG--K-
SARVLVLAAEVSTTMVRTRIGVALFSDCASAVVLANGIGPVYELLIIPDTLG--FDVH-P
LSPRVPKLAALIGDPADFDWAMHPGGATILTGAEKALGISA-EHMRASYD-TYINHGNSS
SATVFSVLDRLRKEYVVGCAFGPGITVEMCM
>Conlig1|650466
IVGLGHHYPPYVNGLDDYLAKINR-KTGIKERPNIPPTIAELAVDLAVRACRKAISQITH
SVAATGTN-AGSPGYDFLVNDKLGVAQRMLLGGIGCAGGLASIRAAATIANDTLRG--R-
PARVLGFVCDLTSTNIRTRVSMALFSDAAAAFVVCNGLGVVYSVLVLKGTEQ--CLVD-P
MSPSLPDVTRLLARSTHLDWAMHPAGLAVLDKVKENLQLDD-DQMKASFD-VLQSKGNSA
GPTVLIVLDRLRRQYVVACSFGPGVCAEMLA
>Ophpi1|6649
IIGVGHHYPPYSLKPDTLSKRINR-YTGIDQRASIAPSIAELGVPLAVRASEKALTQITH
VVSATCTN-SANPGFDHYVVKGLRMVEKVLLHGIGCSGGLAALRTAANLALGAMRG--K-
PARILVVTLELSTTMVRTRIGVALFSDCGSAVVLSNGIGPVYDLLIIPDTLG--FDVD-P
LSPRVPKMTDLVASAADFDWAMHPGGATILSGAERVLDITP-HHMRASYD-TYINHGNSS
SATIFSVLDRLRREYIIGCAFGPGISVETCV
>Colcu1|11505
IIGVASQYPPYSLKTNYLSNKINR-FTGIDYRSSIAPSIAELGVPLAVEASRKAISEITH
VVSTTCTD-SANPGFDHYVVNGLGIVEKVLLHGVGCSGGLATLRTAANLALGKARG--K-
PARILCVALEVSTTMVRTRIGVALFSDCASAVVLSNGVGPVYDLLIIPDTLG--FDVD-P
LTPRVPKLAEMLSDPEDFDWAMHPGGATILSGAETTMGITS-YHMRASYD-TYINHGNSS
SATIFSVMDRLRRDYVVGCAFGPGISVEMCM
>Spoth2|2306947
ILGLGTQYPPYDLKPSVLSKRINR-YTGIDQRSSIPPTISELGVPLAVSAARKALAQVTH
MVSTTCTN-SANPGYDHFVARELRLTEKVLLHGVGCSGGLAALRTAANLCLGTMRR--K-
PARILVVALEISTTLVRTRIGVALFSDCASACLLSNSLPAIYSLLTIPDTLG--FDVD-P
LSPRVPQLTSLLASPADFDWAMHPGGATILSGAEQALGITP-AHMRASYD-TYINHGNSS
SATILSVLDRLRKEHVVGCAFGPGITVEMCM
>Cernew1|333845
IIGLGTQYPPFSLPTSALSKKINR-YTGIDQRSSIAPTITEIGVPLAVSAARQALTQITH
MVSTTCTN-SANPGYDHFVARDLGLVEKVLLHGIGCSGGLAALRTAANLCLGAMRG--L-
PARILVVALEISTTLVRTRIGIALFSDCAGALVLSNGLGPVYELLTIPDTLG--FDVD-P
LTPRVPTLTALLDAAADYDWAMHPGGATILTGAEKALRITP-EHMRASYD-TYINHGNSS
SATIISVLNRLRRDHVVGCAFGPGISVEMCM
>Cloro1|577592
IIGVGVQYPRFNLAPDTLSKRINR-FTGIENRSSIAPSVSQLGVPLAITAAQKAIADITH
VVSTTCTN-NANPGFDNLVVSGLGIVEKVLLQGVGCSGGLAVLRTASNLALGTAQR--K-
PARILCVALELCTPLVRVRIGPALFSDCASALILSNDVGPIYDVLMIPDTLR--FDSD-P
LTPDVPKVADILASADDFDWALHPGGATILTGTEKEMNITP-YHLRASYD-TYMKHGNSS
SATIFSVLNRLRREFVMACAFGPGVSVEMCA
>Cloro1|571853
ILGIGTQYPPHSLKPDILSEKINR-FTGIEARSSISPSIKQIGLPLAVNAARKAINQITH
IVSTTCTD-SSNPGFDHYVAKELGIVEKVLLHGVGCSGGLAALRTAANLALGSARR--K-
PARVLCLALEISTILIRTRIGPCLFSDCASALVLSNGIGPVYELLIIPDTLG--FNVD-P
LTPRVPKLASLLSQAADFDWAMHPGGATILSGAERIMGIKP-EHMRASYD-RYISHGNSS
SATIFSVMDRLRRDYVVGCAFGPGISVEMCM
>HypCI4A_1|321616
IIGLGAQYPPNSLKPDKIAAKINK-YTGIDTRSSIAPSIADLGVPLAVEASRKAISQITH
IVSTTCTD-SANPGFDHYVAKGLGIVEKALLHGVGCAGGLTTLRTAANLALGAMRR--K-
PARILCVTLEVSTTMARMRIGACLFSDCASALVLSNGIGPVYELLILPDSLG--FDVD-P
LSPRVPRLADLLQSAPDFDWAMHPGGLTILTGAEKVMGISP-EHMRASYD-RYMNHGNSS
SATIFSVMDRLRRDYVVGCAFGPGIAVEMCM
>Ilyrob1|346406
IIGLGAQYPPYSLDASTLSKRINQ-FTGIESRSSVAPSITEIGVPLAVQAARKAIRHITH
IVSTTCTD-SANPGFDHYVAKGLGIVEKVLLHGVGCSGGLAALRTGANLALGRARG--R-
PARVLCVALEVSTIMVRTRIGACLFSDCASAIVLSNGIGPIYELLIIPDTLG--FDVD-P
LTPRVPKLTDLKALAADFDWAMHPGGATILSGAERAMNISA-EHMRASYD-TYINHGNSS
SATIYSVMDRLRREYVVGCAFGPGIAVEMCM
>Ilyrob1|539821
IESIATGVPDCMRKQCHLVATLYA-KTCIDKRHMAHMSIRQRAVPLAVDVSLRALEEVGL
LVLVTSTG-FVAPGVDIAIAKGLRLVSRAVVNFMGCAAAMNGLRVAADYVRC-----RL-
GSKALVCCVELSSVNAVDVIISSLFGDGCAAMVVSGI-GGQVIVHLVDDTIN--LRVN-H
LSPKLPSYIKVLSR-DVHLWAIHPGGPKIIQESLRALDLDS-RVAAKSWD-ALSEFGNML
SVSLPFVLQRMVNQTGLAFSFAPGVTVEGFL
>Ilyrob1|540500
IIGLGIEYPPHSLDHTVLSARINQ-YTGIHTRSSIAPSIAELGVPLAIRAARKALRQITH
IVATTCTD-SANPGFDHFVAKGLGIVEKVLLHGVGCSGGLATLRTGANLALGTARK--L-
PARILCVALEISTTMVRTRIGACLFSDCGSAAVLSNGIGPIYDLLIIPDTLG--FDVD-P
LTPRVPKLTDLKASATDFDWAMHPGGAAILSGAEQAMGISA-EHMRASYD-TYINHGNSS
SATIFSVMDRLRRDYVVGCAFGPGISVEMCM
>Collup1|17694
IIGVASQYPPYSLKTDYLSNKINR-FTGIDYRSSIAPSIAELGVPLAVEASRKAISEITH
VVSTTCTD-SANPGFDHYVVNGLGIVEKVLLHGVGCSGGLATLRTAANLALGKARG--K-
PARILCVALEVSTTMVRTRIGVALFSDCASAVVLSNGIGPVYDLLIIPDTLG--FDVD-P
LTPRVPKLAEMLSDPEDFDWAMHPGGATILSGAETTMGITS-YHMRASYD-TYINHGNSS
SATIFSVMDRLRRDYV---------------
>FusspF11_1|303135
IMGLGHQYGAYLCGPEELATRVNR-TSGIDQRPSVMPTITDLGVDLCARACRKALSEITH
VVACTTTC-YGNPGVDLIVANRLGLVQRVLLAGVGCAGGLSIMRNAAQVALATAQH--K-
PARILAFACELCTTNARISIAAALFSDGAGAFVLCNDAGPIFQLMTIPDSMG--WDLV-P
LTRTVATAAKMLPAAANLDWALHPGGKAIIRGVQDSMGLTE-EQLFATKH-VYKTRGNSS
SPTVLVVLDTLRKDDVVAVAFGPGMAIEMSF
>FusspF11_1|802298
IIGIGTEYPPYALEHTILSERINK-YTGIETRSSIAPSIAELGIPLAIRAARKAIRFITH
IVATTCTD-SANPGFDHFVAKGLGIVEKVLLHGVGCSGGLATLRTGANLALGRARG--L-
PARVLCVALEVSTTLVRTRIGACLFSDCASAVVLSNGIGSVYDLLVIPDTLG--FDVD-P
LTPRVPKLTDLKASAADFDWAMHPGGATILTGAEQAMNITP-EHMRASYD-TYINHGNSS
SATIFSVMDRLRREYVVGCAFGPGISVEMCM
>Stael1|450797
VIGLGTQYPPYNLTSKVLSERINR-FTGIDTRSSIAPSIKELGVPLAVEAARQAITQITH
IVSTTCTD-SANPGFDHFVAKGLGIVEKVLLHGVGCSGGLAAMRTGANLALGAARG--K-
PARVLCVALEVSTTMVRTRIGACLFSDCASAVILSNGIGPVYELLIIPETLG--FDVD-P
LTPRVPKLADLMASPDDFDWAMHPGGATILTGAERAMNITP-EHMRASYD-TYMNHGNSS
SATIYSVLNRLRREYIVGCAFGPGISVEMCV
>Stael1|395439
ITGLGTQYPKHRIGPEALADRINR-KTGIASRPTVPPTIEDQGLPLAISAARKAMSDITH
LVATTCTD-SCNPGYDHYVAKELGLTERVLLHGVGCSGGLAVLRTAANLALGTARG--Q-
PARVLCVALEVVSLLGRVRVGASLFSDGSSAVVLSNDIGPIYQLLLIPGVLR--FDVE-P
LSPLVPKITKLMAK-SDFDWAMHPGGQAILKGTEQMMGVTE-EHLRASYA-TYMTYGNSS
SASVFSVMDRLRRDHVVACAFGPAVTIEMFV
>Podan3|207184
ILGLGTRYPPYTLDSRELSKRINR-FTGIDKRSSIPPTIAQLGVPLAISASKEALSQITH
MVSATCTD-SANPGYDHYVAKALGLVEKTLLHGVGCSGGLAALRTAANLCLGSTRG--L-
PARILVVTLEISTTLVRTRIGVCLFSDCASAVVVSNDIPPVYSLLTVPDTLG--FDTH-P
LSPRVPNLTSLMSGPKDFDWAMHPGGATILTGAEKVLGIQP-EHMRASYD-TYVNHGNSS
SATIFSVLNRLRRELVVGCAFGPGITVEMCL
>Podan3|210066
ITGIASQYPPYLLGPEEFAKRINK-TSGIDTRASIAPTLADLGVDLAAQACRKALCDITH
TIAVTCTN-QGNPGYDLLVARRLGLVDRMLLHGVGCAGGLAIMRAAAQVASGASRG--K-
PARVLAFACELCTPNVRVSIAGVLFADGAAAFVLCNDAGPLFQLLTIPDTMA--FYAE-G
LTRDVPSFTDLLPGVADFDWALHPGGEAIIQGAQEMLDLTS-EQLRATRE-IYRTRGNSS
SPTVLAVLDLLRKDHVVATSFGPGLAIEMSL
>Chafi1|467716
ILGLGAQYPPHDLKPEILSKRINR-YTGIDQRSSIPPTITEIGVPLAVNAARKALGHVTH
MVSTTCTN-SANPGYDHFVATELGVTEKVLLHGVGCSGGLAAIRTAANLCLGTMRR--Q-
PARILVVALEISTTLVRTRIGVALFSDCAGALLLSNGIPAIYTLLTVPSTLG--FDVD-P
LSPRVPQLTSLLASPADFDWAMHPGGATILSGAERALGLAP-EHMRASYD-TYINHGNSS
SATILSVLDRLRKEYVVGCAFGPGITVEMCM
>Collu1|555052
IIGVASQYPPYSLKTDYLSNKINR-FTGIDYRSSIAPSIAELGVPLAVEASRKAISEITH
VVSTTCTD-SANPGFDHYVVNGLGIVEKVLLHGVGCSGGLATLRTAANLALGKARG--K-
PARILCVALEVSTTMVRTRIGVALFSDCASAVVLSNGIGPVYDLLIIPDTLG--FDVD-P
LTPRVPKLAEMLSDPEDFDWAMHPGGATILSGAETTMGITS-YHMRASYD-TYINHGNSS
SATIFSVMDRLRRDYVVGCAFGPGIS-----
>Antav1|350995
IIGLGAQYPPNKLKSDKLAARINK-FTGIETRSSIPPSIADLGVPLAVAAARKAMTQITH
VVSTTCTD-SANPGFDHFVAKELGLVEKVLLHGVGCAGGLATLRTAANLALGRFRG--R-
PARILCVALEVSTTLVRTRIGICLFSDCASAVVLSNGVGPVYELLTVPDTLG--FDVD-P
LSPRVPKLTDLMASAPDFDWAMHPGGLTILTNAERTLKISP-EHMRASYH-RYIEHGNSS
SATIFSVMDHLRKDYVVGCAFGPGITVEMCM
>Antav1|406099
ITGLGSEWPKLLVGPEEYAESVNA-QTGVETRAVLPPTIEQVAPPLTAGAARKALSAITH
MVSVTATN-CKCPGYDHLVAKELGIAERSLISGSGCAGGLAALRVANSMACASLRG--R-
SARILVVACELSSINLRLRIGGALFSDGAAAIVLCNDIARLFTVAVAANTVS--VTTV-S
LSRTLPKHARLFG-PKDCDWALHAGGAAIIQGVQKSVGIPD-HQLRATSA-VYRTRGNTA
SVTVLAVLDKLRTEDVVMCSFGPGLTVEMAR
>Daces1|533080
IESIATGVPDCMRKQSDLVAAIYS-KTRIDKRHMAHMSIRQRAAPLAVDVSLRALEEVGL
LVLVTSTG-FVAPGIDIAIAKGLQLVSRAVVNFMGCAAAMNGLRVAADYVRC-----RV-
GSRALVCCVELSSVNAVDVIISSLFGDGCAAMVVSGI-SGQVIVHLVGDTIT--LGVN-H
LSPKLPSYIKVLSR-DVHFWAIHPGGPKIIQESLRALDLDS-RVAAKSWD-ALSEFGNML
SVSLPFVLQRMVNPTGLAFSFAPGVTVEGFL
>Daces1|175642
IIGIGVQYPPYSLDASTLGKRINR-FTGIESRSSVAPSIAEIGVPLAVEAARKAVRHITH
IVSTTCTD-SANPGFDHYVAKGLGIVEKVLLHGVGCSGGLAALRTGANLALGRARG--Q-
PARVLCVALEVSTIMVRTRIGPCLFSDCASAVVLSNGIGPVYELLIIPDSLG--FDVD-P
LSPRVPKLTDLKASAADFDWAMHPGGATILSGAERAMDISA-EHMRASYD-TYINHGNSS
SATIYSVMDRLRREYVVGCAFGPGIAVEMCM
>Neurospora_discreta|126414
ITGLGVQYPPYNLGPDILSKRINR-YTGIDQRSSIPPTVDELGVPLAVEASRKAMTQITH
MVSTTCTD-SANPGYDHFVAKELGLLEKVLLHGVGCSGGLAALRTAANLCLGKARG--K-
PARILVLALEVSTTLVRTRIGIALFSDCASAVILSNGIGAIYDLLVIPDSLG--FDVD-P
LSPRVPLLADLLSSPADFDWAMHPGGATILSGAESAMGLTP-EHMRASYD-RYINHGNSS
SATIFSVLNRLRKEYVVGCAFGPGINVEMCL
>Neurospora_tetrasperma_mata|152889
ITGLGVQYPPYSLGPDILSKRINR-YTGIDHRSSIPPTVNELGVPLAVEASRKAMAQITH
MVSTTCTD-SANPGYDHFVAKELGLLEKVLLHGIGCSGGLAALRTAASLCLGTARG--K-
PARILVLALEVSTTMVRTRIGIALFSDCASAVILSNGIGAIYDLLVIPDSLG--FDVD-P
LSPRVPVLADLLSSPADFDWAMHPGGATILSGAESAMGLTP-EHMRASYD-RYINHGNSS
SATIFSVLNRLRKEYVVGCAFGPGINVEMCM
>Entma1|356607
IIGLGAQYPPNKIKPDKLASKINR-FTGIETRSSIPPSIADLGVPLAIEAARKALSQITH
VVSTTCTD-SANPGFDHYVAKELGLVEKVLLHGVGCAGGLATLRTGANLALGRFRG--R-
PARILCIALEVSTTLVRTRIGACLFSDCASAVILSNGIGPVYELLIIPNTLG--FDVD-P
LSQRVPSLTDLKATAPDFDWAMHPGGLTILTNAERTLKISS-EHMRASYH-RYMEHGNSS
SATIFSVMDHMRKEYVVGCAFGPGITVEMCM
>Entma1|369862
ITGLGSEWPNLLVGPEEYAESVNA-QTGVKTRAVLPPTIEQVAPPLTAGAARRALAAITH
MVSVTATN-CKCPGYDHLVAKELGIAERSLISGSGCAGGLAALRVANSMACASLRG--R-
PARILVVACELSSINLRLRIGGALFSDGAAAIVLCNDLARLFTVAVAPATVS--VTTV-S
LAKTLPKHARLFGGPKDCDWALHAGGAAIIQGVQKSVGIPD-HQLRATSA-VYSTRGNTA
SVTVLAVLDKLRTEDVVMCSFGPGLTVEMVR
>Colca1|64626
IIGLGSQYPPYSLKTDYLSKKINR-FTGIDYRSSIAPSIAELGVPLAVEASRKAISEITH
VVSTTCTD-SANPGFDHYVVKGLGIVEKVLLHGVGCSGGLATLRTAANLALGRARN--K-
PARILCVALEVSTTMVRTRIGVALFSDCASAVVLSNGVGSVYDLLILPDTLG--FDVD-P
LSPQVPKLAELLASAADFDWAMHPGGATILSGAEKVMGISS-YHMRASYD-TYINHGNSS
SATIFSVMDRLRRDYVVGCAFGPGISVEMCM
>Crypto1|51024
ILGAGTQYPPYSLKPDILAKRINR-FTGIESRSSIPPSVEQLGVPLAVSASRKAIDQITH
VVSTTCTD-SANPGYDQFVCEGLGLVEKVLLHGVGCAGGLAALRTAANLALGSFRG--K-
PARILVNALEVSTTLVRTRIGPCLFSDCASAVILSNGVGPIYELLIVPGTLG--FDVH-P
LTPRVPKIADLMASPADFDWAMHPGGATILTGAEKAMGLMP-EHMRASYD-VYINHGNSS
SATIFSVLDRMRKEYVVGCAFGPGVSVEMCM
>Colfi1|285174
IIGVASQYPPYSLKTDYLSNKINR-FTGIDYRSSIAPSIAELGVPLAVEASRKAISEITH
VVSTTCTD-SANPGFDHYVVNGLGIVEKVLLHGVGCSGGLATLRTAANLALGKARG--K-
AARILCVALEVSTTMVRTRIGVALFSDCASAVVLSNGVGPVYDLLIIPDTLG--FDVD-P
LTPRVPKLAEMLSDPEDFDWAMHPGGATILSGAEATMGITS-YHMRASYD-TYINHGNSS
SATIFSVMDRLRRDYVVGCAFGPGISVEMCM
>Lashi1|624319
IVGLGTQYPPYALETATLSKRINR-YTGIDQRSSIAPTIAELGVPMAVSAARKALAQVTH
IVSTTCTD-SANPGYDHYVAKDLGLVEKVLLHGVGCSGGLAALRTAANLCLGAMRG--R-
PARILVVALEVSTTMVRTRIGVALFSDCGSAVVLSNGVGPVYELLVIPDTLG--FDVD-P
LTPRVPKLTALMSNPADFDWAMHPGGATILTGAEKAMAITP-EHMRASYD-TYINHGNSS
SATIFSVLDRLRRDYIVGCAFGPGITVEMCM
>Fuseq1|142950
IIGLSAEYPPHSLDYTTLSDRINR-YTGIDTRSSIAPSIAELGVPLAIRAARKAIRFITH
IVATTCTD-SANPGFDHFVAKGLGIVEKVLLHGVGCSGGLATLRTGANLALGKARG--L-
PARVLCVALEVSTTMVRTRIGACLFSDCGSAVVLSNGIGPVYDLLTIPDTLG--FDVD-P
LTPRVPKLTDLKASAADFDWAMHPGGATILSGAEKVMDITP-EHQRASYD-TYINHGNSS
SATIFSVMDRLRRDYVVGCAFGPGITVEMCM
>Fuseq1|389072
IVGLGHHYPPYINGFEEYLAKVNQ-NTGIKGRPNIPPTISELAVDLAARACKKAISQITH
TVAATGTN-AGSPGYDLLVNERLGIAQRMLLSGIGCAGGLATIRTAATIANDTLRG--R-
PACVLGFTCDVTSTNIRTRASMALFSDASAAFVICNSLGAVYTVLVIPGTEN--CLVD-P
MSPNLPVIIRLIARATDFDWIMHPAGLTVLDEVKENLNLQD-GQMRASFD-VFENKGNSA
GPTVLIVLDRLRRENIIACSFGPGVCAEMTA
>HypEC38_3|433962
IVGLGAQYPPNSLKPDKLATKINK-YTGIETRSSIAPSIAELGVPLAIEASRKAIGEITH
IVSTTCTD-SANPGFDHVVAKGLGIVEKVLLHGVGCAGGLAVLRTAANLALGSMRR--K-
PARILCVTLEVSTTMVRTRIGAALFSDCASALILSNGIGPVYELLILPESLG--FDVD-P
LSPRVPKLAELLESAPDFDWAMHPGGLTILTGAEKVMGISS-EHMRASYD-RYINHGNSS
SATIFSVMDRLRRDFVVGCAFGPGIAVEMCM
>Coler1|529499
IIGVGSQYPPYSLKTAYLSNKINR-FTGIDYRSSIAPSIAELGVPLAVEASRKAISEITH
VVSTTCTD-SANPGFDHYVVKGLGIVEKVLLHGVGCSGGLATLRTAANLALGKARN--K-
PARILCVALEVSTTMVRTRIGVALFSDCASAVVLSNGVGSVYDLLILPDTLG--FDVD-P
LSPQVPKLAEMLASADDFDWAMHPGGATILSGAEKVMGISS-YHMRASYD-TYINHGNSS
SATIFSVMDRLRRDYVVGCAFGPGISVEMCM
>Colme1|14421
IIGVASQYPPYSLKTNYLSNKINR-FTGIDYRSSIAPSIAELGVPLAVEASRKAISEITH
VVSTTCTD-SANPGFDHYVVNGLGIVEKVLLHGVGCSGGLATLRTAANLALGKARG--K-
PARILCVALEVSTTMVRTRIGVALFSDCASAVVLSNGVGPVYDLLIIPDTLG--FDVD-P
LTPRVPKLAEMLSDPEDFDWAMHPGGATILSGAETTMGITS-YHMRASYD-TYINHGNSS
SATIFSVMDRLRRDYVVGCAFGPGISVEMCM
>Colph1|158039
IIGVASQYPPYSLKTDYLSNKINR-FTGIDYRSSIAPSIADLGVPLAVEASRKAISEITH
VVSTTCTD-SANPGFDHYVVNGLGIVEKVLLHGVGCSGGLATLRTAANLALGKARG--K-
PARILCVALEVSTTMVRTRIGVALFSDCASAVVLSNGVGPVYDLLIIPDTLG--FDVD-P
LTPRVPKLAEMLSSPEDFDWAMHPGGATILSGAETTMGITS-YHMRASYD-TYINHGNSS
SATIFSVMDRLRRDYVVGCAFGPGISVEMCM
>Conli1|2212
IVGLGHHYPPYVNGLDDYLAKVNR-KTGIKERPNIPPTISELAVDLAVRACRKAISQITH
TVAATGTN-AGSPGYDFLVNDKLGVAQRMLLGGIGCAGGLATIRAAATIANDTLRG--R-
PARVLGFACDLTSTNIRTRVSMALFSDAAAAFVVCNGLGVVYSVLVLKGTEQ--CLVD-P
MSPGLPDVTRLLARSTHLDWAMHPAGLAVLDKVKENLQLDD-DQMKASFD-VLQSKGNSA
GPTVLIVLDRLRRQYVVACSFGPGVCAEMLA
>Conli1|6509
IIGLGTQYPPHTLKPDTISKRINR-FTGIDARSSIAPTIAELGVPLAVSAARKALQAVTH
VVSTTCTD-SANPGYDHYVAKELGLVQRVLLHGVGCSGGLAALRTAANLALGGARG--R-
AARVLVLAAEVSTTMVRTRIGVALFSDCASAVVLANGVGPVYELLIIPDTLG--FDVH-P
LSPRVPKLAALMGDPADFDWAMHPGGATILTGAEKALGISA-EHMRASYD-TYINHGNSS
SATVFSVLDRLRKDYVVGCAFGPGITVEMCM
>MarPMI226|412285
IIGLGTQYPPYSLNADILSKRINQ-FTGIDSRSSVAPSIRELGVPLAVEAARKAIRHITH
IVSTTCTD-SGNPGFDHYVAKGLGIVEKVLLHGIGCSGGLAALRTGANLALGTARG--R-
PARVLCVALELSTTMVRTRIGPCLFSDCASAVVLSNNIGPLYELLIIQDTLG--FDVD-P
LSPRVPKFADLMASAEDFDWAMHPGGATILSGAERALGISA-EHMRASYD-TYMNHGNSS
SATIYSVLDSLRREYIVGCAFGPGIAVETCM
>Phaal1|887
---------------------INQ-FTGIEARSSIAPSITELGVPLAVAAAQKAIREITH
VVATTCTD-SANPGYDHYVCKGLGIVEKVLLHGVGCSGGLAALRTAANLALGAMRG--K-
PARILCVALEISTTMVRTRIGAALFSDCGSALVLSNGIGPVYELLIIPETLG--FDVD-P
LSPRVPKIADLISCAEDFDWAMHPGGATILSGAERALSIKP-EAMRASYT-TYMNHGNSS
SATIFSVMDCLRKDYVVGCAFGPGIAVEMCM
>Chafu1|371130
ILGLGTQYPPHSLKPDVLSKRINR-CSGIEFRSSIPPTIAESGVPLAISAARKALDQVTH
MVSTTCTN-SANPGYDHFVAQELGLTEKVLLHGVGCSGGLAALRTAANLCLGSARG--K-
PARILVVALEISTTMGRTRIGIALFSDCGGALLLSNDIPPIYSLLTIPSTLG--FDID-P
LSPRVPQIAALLSS-TDFDWALHPGGATILTGAERVLGLSS-AHLRASYD-TYINHGNSS
SATIISVLDRLRKEMVVGCAFGPGITVEMCM
>Bombom1|488597
ILGLGAEYPPHNLKPTTLAKRINR-YTGIDTRSSIAPSIADLGVPLAVKACRKALSDITH
IVSTTCTD-SANPGFDHHVAKTLALVERVLLHGVGCSGGLAALRTAANLCLGSQRR--L-
PARILVVALEVSTTMVRTRIGIALFSDCASAVVLSNDIDPVYDLLVIPETLG--FDVD-P
LSPRVPALTALMAAPKDFDWAMHPGGATILTGAEKALGITS-EHMRASYD-TYINHGNSS
SATIFSVLNRLRKEYVVGCAFGPGITVEMCM
>Bombom1|507539
FLTTTQPLPSPAVPVA-----IYA-ATKIATRHKAAMAIRDRASPLAVDVAKRAVREIGL
LVVVTSTG-FIAPGVDVAVLRGLGLVGRVVISFMGCAAAMNGIRTGADYAIAEIGGQRK-
GKKALVVCVELSSVNGVDVIISSLFGDGCAAVVVGAADAGSIVLRLVDGTII--LGVN-H
LSPKLPGYILVLEG-DIGLWAIHPGGPKIIEESLASLGLSD-EVASVSWE-MLSRFGNML
SVSLPFVLQKMAGKTGVAFSFGPGITVEGVV
>Neuhi1|150908
ITGLGVQYPPYSLGPDILSKRINR-YTGIDHRSSIPPTVNELGVPLAVEASRKAMAQITH
MVSTTCTD-SANPGYDHFVAKELGLLEKVLLHGIGCSGGLAALRTAASLCLGTARG--K-
PARILVLALEVSTTMVRTRIGIALFSDCASAVILSNGIGAIYDLLVIPDSLG--FDVD-P
LSPRVPVLADLLSSPADFDWAMHPGGATILSGAESAMGLTP-EHMRASYD-RYINHGNSS
SATIFSVLNRLRKEYVVGCAFGPGINVEMCM
>Colac2|751886
IIGVASQYPPYSLKTDYLSNKINR-FTGIDYRSSIAPSIAELGVPLAVEASRKAISEITH
VVSTTCTD-SANPGFDHYVVNGLGIVEKVLLHGVGCSGGLATLRTAANLALGKARG--K-
PARILCVALEVSTTMVRTRIGVALFSDCASAVVLSNGVGPVYDLLIIPDTLG--FDVD-P
LTPRVPKLAEMLSDPEDFDWAMHPGGATILSGAETTMGITS-YHMRASYD-TYINHGNSS
SATIFSVMDRLRRDYVVGCAFGPGISVEMCM
>Linth1|309128
IVGVASQYPPHNLKSDAISKKINR-FTGIEFRSSIPPSIKELGVPLAIKAAKKAIEDITH
VVSTTCTN-SANPGFDHFVVKGLGIVEKVLLHGIGCSGGLAALRTAANLALGKARG--I-
PARILCLALELSTPMVRTRIGVALFSDCASALILSNGIGPIYELLILPDTLG--FDVD-P
LSQRVPKLAGLLSSPEDFDWAMHPGGATILSGAEQVMGITP-EHMRASYD-TYINHGNSS
SATIYSVLNRLRRDYIIGCAFGPGISVEMCM
>Apimo1|171751
ITGIGSQYPPYGLKPEKLADGINR-FTGIESRSSIAPSIRELGVPLAIEASRKAISEITH
IVATTCTD-SANPGFDHFVAKGLGIIEKVLLHGVGCSGGLAALRTAGGLALGTMRR--K-
PARILCIALEVSTTMVRTRIGVCLFSDCGSAVVLSNGIGPVFNLLIIADTLG--FDVD-P
LSPRVPQIAELMADPADFDWAMHPGGATILTGAEKAISLTP-EHMRASYD-TYMNHGNSS
SATIFSVLDRLRRDYVVGCAFGPGISVEMCM
>Apimo1|111700
ITGVGSQYPPSSLGPEDFAARINR-CTGIEARPAIPPSIKDLGVNLATQACQKALSDITH
TIAVTCTH-QGSPGYDVLVNRKLGLTERILLQGVGCAGGVAIMRVAADVAMSATRG--R-
PARILAYACELCTPNVRLSIAGALFSDAAAAFVFCNDEGPLFEVLTIPDTMG--MFTE-A
IGREVTYHTRLCASPASFDWALHPGGKAIIVGAQEELGLTE-DHLRATKE-IYRTRGNSS
SPSVLAVLDLLRRDHVAVTSFGPGLVLQLLL
>Chagl_1|18758
ILGLGAQYPPYDLKPEILSKRINR-YTGIDQRSSIPPTITEIGVPLAVSAARKALAQVTH
MVSTTCTN-SANPGYDHFVATELGLTEKVLLHGVGCSGGLAALRTAANLCLGTMRR--Q-
PARILVVALEISTTLVR-------------------------------------------
-----------------------------------------------------------S
SATILSVLDRLRKEYVVGCAFGPGITVEMCM
>ConPMI546|2971
IMGLGTQYPPYALKPDTLSKRINR-FTGIDARSSIAPTITELGVPLAVSAARKALAAVTH
VVSTTCTD-SANPGYDHFVAKELGLTEKVLLHGIGCSGGLAALRTAANLALGRARG--K-
AARVLVMATEISTTMVRTRIGVALFSDCASAVVLGNGVGPVYELLTIPDTLG--FDVH-P
LSPRVPKLATLIRDPADFDWAMHPGGATILTGAEKALGISP-EHMRASYD-TYINHGNSS
SATVFSVLDRLRKDYVVGCAFGPGITVEMCM
>Thiar1|770766
ILGLGTQYPPHALEASVLSKRINR-YTGIDQRSSIPPTIAELGVPLAVSAARKALAQVTH
MVSTTCTN-SANPGYDHFVAKELGLVEKVLLHGVGCSGGLAALRTAANLCLGTQRR--K-
PARILCVALEISTTLVRTRIGVVLFSDCASAVLLTNNIPPIYTLLTIPETLG--FDVD-P
LSPRVPQLTTLLDSPAHFDWAMHPGGATILTKAEQALGITP-QHMRASYD-TYVRHGNSS
SATIFSVLDRLRREYVIGCAFGPGITVEMCL
>Thihy1|516824
ITGIASQYPPHLLAPEEFAEMINK-RSGIETRASIAPTLADLGVDLAAQACRGALCDITH
TVAVTCTN-QGNPGYDLLVARQLGLVDRMLLHGVGCAGGLAIMRAAAQIASGASRG--R-
PARVLAFACELCTPNVRVGIAGALFADGAAAFVLCNDAGPLFELLTIPDTMG--FYAE-G
LTRDVPSFTSLLPRVADFDWALHPGGEAIIHGAQEMLGLTG-EQLRATRE-IYRTRGNSS
SASVLAVLDLLRKDHVVATSFGPGLAIEMSL
>Thihy1|497264
---------------------INR-YTGIDQRSSIAPTIAEIGVPLAVSAARKALAQVTH
MVSTTCTD-SANPGYDHFVAKHLSLTEKVLLHGVGCSGGLAALRTAANLCLGTARR--K-
PARILVVALEVSTTFVRTRIGATLFSDCAGALVLSNSLPPIYTLLTLPSTLG--FDVD-P
LSPRVPSLTSLLASPPDFDWAMHPGGATILSGAEQALRITP-EHMRASYD-TYINHGNSS
SATVLSVLDRLRREHVVGCAFGPGITVEMCV
>CodFL1790_1|706997
ITGVASQYPPHALKSNALAKKINR-YTGIDQRSSIAPTVAELGVPLAVSASRKAMAQITH
MVSTTCTN-SANPGYDHFVAKDLGLLEKVLLHGVGCSGGLAALRTAANLCLGAMRG--L-
PARILCVALEVSTPLARVRIGAALFSDCASAVVLSNGIGPVYELLVVPDTLG--FDVD-P
LSPRVPKLTALLSAAADFDWAMHPGGATILTGAEHAMSITP-EHMRASYD-TYINHGNSS
SATIFSVLDRLRKDYIVGCAFGPGITVEMCL
>Truan1|523326
IIGVGSQYPPYSLRPSTLAEKINR-YTGIDTRASIAPSIGELGVPLAVEASRKAISEITH
LVATTCTD-SANPGFDHFVLKELGVVEKVLLHGVGCSGGLAALRTAANLALGTARR--K-
PARILCLALEVSTTLVRTRIGVCLFSDCGSAVVLSNGIGPVYELLVIPDSLG--FDVD-A
LSPRVPKLAELMRDAADFDWAMHPGGATILTGAERVMSITP-EHMRASYT-TYINHGNSS
SATIFSVMDKLRKEFVVGCAFGPGITVEMCM
>Acral2|1059998
IIGMGTQYPPYDLDASILSQRINR-FTGIDTRSSIPPSIAELGLPLAVRAARQAISEITH
MVSTTCTD-SANPGYDHYLAKGLGIVEKVLLHGVGCSGGLAALRTAANLALGTARG--K-
PARVLCVALEVSTTMVRTRIGVALFSDCASAAVLSNGIGPIYELLIIPDTLG--FDVD-P
LSPRVPKLADLLASADDFDWAMHPGGATILSMAEKATGITP-EHMRASYD-TYINHGNSS
SATIFSVMNRLRRDYVVGCAFGPGIAVEMCM
>Acral2|2111345
ITGLGSQYPPYLLPPEALASKMTF-SSGIETRASTVPSISDIGVDLTAQACRKALAGITH
TVSCQGGI-QTFPGYDFHVARQLGLVEQILLQGVGCAGSMSILRVAAEVALGEALG--K-
PARILCFACELNVPYSRMDIAGSLFSDGAAAFVLCNKYGPLFRVVVSPGTMG--ASIK-P
ITKQVPELTRCFGRIGDFDFAIHPGGMAIIENVQQALDLNE-KQLRATRQ-IYTTRGNSG
SPSALCVLDLMRKDDVVAMAFGPGLASEMAM
>Colch1|2107
IIGVASQYPPYSLKADYLSSKINR-FTGIDYRSSVAPSIAKLGVPLAVEASRKAISEITH
VVSTTCTD-SANPGFDHYVVKGLGIVEKVLLHGIGCSGGLATLRTAANLALGKARG--K-
PARILCVALEVSTTLVRTRIGLALFSDCASAVVLSNGVGPVFDLLIIPDTLG--FDVD-P
LSPQVPKLTELVASADDFDWAMHPGGATILSGAEKTMGITS-YHMRASYD-TYINHGNSS
SATIFSVMDRLRRDYVVGCAFGPGISVEMCM
>Cornip1|377243
ILGLGAQYPPYSLKPQVLSKRINR-YTGIDERSSIPPTIAELGVPLATSAARKALADVTH
MVSTTCTD-SANPGYDHFVAKALGLVEKVLLHGVGCSGGLAALRTAANLCLGAMRG--L-
PARVLVVALEVSTTLARTRIGAALFSDCGSAALLSNGIGAVYELLVLPDTLG--FDVD-P
LTPRVPKLTALLAAPADFDWAMHPGGATILTGAERALAIAP-EHMRASYD-TYINHGNSS
SATIFSVLDRLRRDYVVGCAFGPGITVEMCM
>Torra1|435626
ILGLGKEYPPFVHDAATLSRRINR-FTGIDARSSVPPSIADLGIPLAVAAARRAMAGITH
MVATTCTN-SANPGYDHFVARELGLTERVLLHGIGCSGGLAALRTGANLALGAARG--K-
PARVLCVALEVSTAMVRTRIGVALFSDCASAVVLANGVGGVYDVLTIAGTLG--FDVH-P
LSPRVPKITDLVGSARDFDWAMHPGGATILSGAEKAMGITP-EHMRASYD-TYINHGNSS
SATIFSVMDRLRSDYVVGCAFGPGISVEMCL
>Cercau1|498153
IIGLGTQYPPFSIPPSALSKKINR-FTGIDQRSSIAPTITEIGVPLAVSAARQALLQITH
MVSTTCTN-SANPGYDHFVARDLGLVEKVLLHGVGCSGGLAALRTAANLCLGAMRG--L-
PARILVAALEISTTLVRTRIGIALFSDCAGALVLSNGLGPVYELLTIPDTLG--FDVD-P
LTPRVPTLTALLGAPADYDWAMHPGGATILTGAEKALGITP-EHMRASYD-TYISHGNSS
SATIISVLNRLRRDHVVGCAFGPGISVEMCM
>Cercau1|548618
VVGIGHHYPPYLTDLDGYLARVNR-KTGIKERPNIPPTISELAVDLAARACRKAISQITH
TVAVTGSN-AGSPGYDVLVNEKLGVAQRALLSGVGCAGGLATLRVAATMANDTLRG--R-
PARILGYACDLTSTNIRTRVSMALFSDAAAAFIVCNELAIIYSVLVLKNTEQ--SLPD-P
MSPELPDVTTLLARPTDLDWAVHPAGLAVLDKVKENMALHD-GQMRACFD-VFEGKGSSA
SPTVLIVLDRLRKENIVATSFGPGICVEMLA
>Colgo1|693848
IIGVASQYPPYSLKTDYLSNKINR-FTGIDYRSSIAPSIADLGVPLAVEASRKAISEITH
VVSTTCTD-SANPGFDHYVVNGLGIVEKVLLHGVGCSGGLATLRTAANLALGKARG--K-
PARILCVALEVSTTMVRTRIGVALFSDCASAVVLSNGVGPVYDLLIIPDTLG--FDVD-P
LTPRVPKLAEMLSSPEDFDWAMHPGGATILSGAETTMGITS-YHMRASYD-TYINHGNSS
SATIFSVMDRLRRDYVVGCAFGPGISVEMCM
>Colzo1|651543
IIGVGSQYPPYALKTDYLSKKINR-FTGIDYRSSIAPSIAELGVPLAVEASRKAISEITH
VVSTTCTD-SANPGFDHYVVKDLGIVEKVLLHGVGCSGGLATLRTAANLALGRARN--K-
PARILCVALEVSTTMVRTRIGVALFSDCASAVVLSNGVGSVYDLLILPDTLG--FDVD-P
LSPQVPKLAELLASAADFDWAMHPGGATILSGAEKVMGISS-YHMRASYD-TYINHGNSS
SATIFSVMDRLRRDYVVGCAFGPGISVEMCM
>Cytch1|515260
ITGLGTQYPPYALKPDILAKRINQ-FTGIDTRSSIPPSIAELGVPLAVSAAQKAIEEITH
IVSTTCTD-SGNPGFDHFACQGLGIVERVLLHGVGCAGGLTALRTAANLALGSYRG--K-
PARILVLALEVSTTMVRTRIGVCLFSDCASAVVLSNGLGPVYDLLIIPDTLG--FDVD-P
LSQRVPKLADLMSSPADFDWAMHPGGATILTGAERAMGLVP-EHMRASYD-TYINHGNSS
SATIFAVLDRMRREYVVGCAFGPGVAVEMCM
>Gaegr1|1207
ILGVGSQYPPYSLKPDTLGKRINR-YTGIEGRSSIAPSIAELGVPLAISAARRALAQITH
VVSTTCTD-SANPGYDHFVARALGLVEKVLLHGVGCSGGLAALRTAANLALGAMRG--L-
PARILVLALEVSTTFVRTRIGVCLFSDCASAVVLSNGVGPAFDLLTIPDSLG--FDVD-P
LTQRVPKLTSLMSSAADFDWAMHPGGATILMGAEKAMGMAP-EHMRASYD-TYMNHGNSS
SATIFSVLDRLRADYVVGCAFGPGITVEMCM
>Cryphonectria_parasiticav2|229956
ILGLGTQYPPYGLKPETLVQRINK-YTGIGTRSSIPPSIEELGVPLAVSAARKAIEEITH
VVSTSCTD-SANPGYDHFVCQGLGIVEKVLLHGIGCSGGLAALRTAANLALGSYRG--K-
PARILVVALEVSTTFVRTRIGVCLFSDCASAVVLSNGLTATYDLLIVPDTLG--FDVH-R
LTPRVPKIADLMSSPADFDWAMHPGGATILTGAEETMGLRP-EHMRASYD-VYMNHGNSS
SATVFSVLDRLRRDYIVGCAFGPGVSVEMCM
>Ilyeu1|621972
IIGLGIEYPPHSLDHTVLSARINQ-YTGIHTRSSIAPSIAELGVPLAIRAARKALRQITH
IVATTCTD-SANPGFDHFVAKGLGIVEKVLLHGVGCSGGLATLRTGANLALGTARK--L-
PARILCVALEISATMVRTRIGACLFSDCGSAAVLSNDIGPIYNLLIIPDTLG--FDVD-P
LTPRVPKLTDLKASATDFDWVIHPGGAAILSGAEQAMGISA-EHMRASYD-TYINHGNSS
SATIFSVMDRLRRDYVVGCAFGPGISVEMCM
>Ilyeu1|672826
IIGLGAQYPPYSLDASTLSKRINQ-FTGIESRSSVAPSITEIGVPLAVQAARKAIRHITH
IVSTTCTD-SANPGFDHYVAKGLGIVEKVLLHGVGCSGGLAALRTGANLALGRARG--R-
PARVLCVALEVSTIMVRTRIGACLFSDCASAIVLSNGIGPIYELLIIPDTLG--FDVD-P
LTPRVPKLTDLKASAADFDWAMHPGGATILSGAERAMNISA-EHMRASYD-TYINHGNSS
SATIYSVMDRLRREYVVGCAFGPGIAVEMCM
>Myrin1|537294
IVGLGTQYPPFLIGVDAFVERITG-ATGIDTRASIPPSITDLGVNLAVQACEKAVDDITH
TVGVTCTA-NGLPGYDLLVAEELGLVERVLLQGVGCAGGLAIMRVAAQLACGTARG--R-
PARILAYACELCTPNGRVGISAALFSDGAAAFMLCNDLGPIFQLHTIPCTMG--FYPE-P
LSKAIPDLLRLLPSVTGFDWALHPGGRSIITKLQDELSLTN-EQLRATFK-IYTTRGNSS
SPTVLAVLDSLRKDNVAAVSFGPGLTIEMAL
>Myrin1|466014
---------------------INQ-YTGIEKRSSVAPSIKELGVPLAVSAARKAISQITH
IVSTTCTD-SSNPGFDHYVAKGLGIVEKVLLHGVGCSGGLAALRTGANLALGKFRG--K-
PARVLCVALEVSTTMVRTRIGACLFSDCASAAVLSNGIGPIYELLIIPDTLG--FDVD-P
LTPRVPKLADLKASPADFDWCMHPGGATILTGAERVLQISS-EHMRASYD-TYINHGNSS
SATIFSVMDRMRREYIVGCAFGPGISVEMNV
>Fusoxys1|872892
IIGISAEYPPHSLDYTTLSDR----YTGIDTRSSIAPSIAELGVPLAIRAARKAIRFITH
IVATTCTD-SANPGFDHFVAKGLGIVEKVLLHGVGCSGGLATLRTGANLALGKARG--L-
PARV-------------TRIGACLFSDCGSAAVLSNGIGPVYDLLTIPDTLG--FDVD-P
LTPRVPKLTDLKASAADFDWAMHPGGATILSGAERAMDITP-EHQRASYD-TYINHGNSS
SATIFSVMDRLRRDYVVGCAFGPGITVEMCM
>Khuory1|374754
ILGVGSEYPPYGLKPDKLGEKINR-FTGIESRSSIAPSIEELGVPLAIEASRKAISEITH
IVSTSCTD-SANPGFDHFVAKGLGIVEKVLLHGIGCSGGLAALRTAANLALGAARR--K-
PARILCVALEVSTTLVRTRIGVCLFSDCGSAVVLSNGLGPVYDLLMIPDTLG--FDVH-P
LSPRVPHLADLMADPADFDWALHPGGATILTGAEKAIALTP-EHMRASYD-TYMNHGNSS
SATIFSVLNRLRKEYVVGCAFGPGISVEMCM
>Xylcub1|342290
IIGLGAQYPPNNLKADKLAARINR-FTGIETRSSIPPSIADLGVPLAVEASRKALSQITH
VVSTTCTD-SANPGFDHYVAKELGLVEKVLLHGVGCAGGLATLRTAANLALGRFRG--R-
PARILCVALEISTTLVRTRIGACLFSDCASAVVLSNGVGPVYELLIIPDTLG--FDAD-P
LSQRVPKLTDLMATAPDFDWAMHPGGLTILTNAERTLKISA-EHMRASYH-RYMQHGNSS
SATIFSVIDHLRKEYVVGCAFGPGIAVEMCM
>Xylcub1|449650
ITGLGSEWPELLVGTKEYAESVNA-QTGVQTRAVLPPTIEQVAPPLTAGAARRALSAITH
MVSVTATN-CKCPGYDHLVAKELGIAERSLISGSGCAGGLAALRVANSMACATLRG--R-
PARILVVACELSSINLRLRIGAALFSDGAAAVVLCNDLARLFTIAVAAETVS--VTTV-S
LSRTLPKHARLFGGPTECDWALHAGGAAIIQGVAKSVGIPD-HQLRATSA-VYSTRGNTA
SVTVLAVLDKLRTNDVVMCSFGPGLTVEMAR
>PhaeoFL0889_1|248451
IIGLASQYPPYALKPDVMAGRINQ-FTGIEARSSIAPSIAELGVPLAISAAQKAISDITH
VVATTCTD-SANPGYDHYVCKGLGMVEKVLLHGVGCSGGLAALRTAANLALGAMRG--K-
PARILCVALEISTTMVRTRIGAALFSDCGSALVLSNGIGPVYELLIIPDTLG--FDVD-P
LSPRVPKVADLMASAEDFDWAMHPGGATILSGAERALKIKS-ETMRASYT-TYMNHGNSS
SATIFSVMDCLRKDYVVGCAFGPGIAVEMCM
>PhaeoFL0889_1|539961
ITGLGHQYPPYLVGPEELATKINR-ASGVEKRAWTLPTITDLGVDLAAQACRKALTDITH
LVCCTTTA-YGNPGIDLHVARKLGLVQRALLAGVGCSGGLAIMRVAAQMACGTARR--K-
PARILAFACEICTPNARIGIAGTIFGDGAAAFVMCNDEGPLFQVYTLPDTMG--WELC-P
LTRDVPISTSLLPSAADLDWCLHPGGKAIIEGVQKSMDLSD-AQLAASKQ-IYRTRGNSS
SPTVLIVLDTIRKENIVAASFGPGLSIEMAF
>Cersc1|491118
ITGLASQYPPHLIQPEDAAARVNR-HTGIKTRSMVLPSIVEIGVDLAAQACRKALEDITH
TVAVTCTN-EGNPGYDLLVARQLNLIDRTLLHGVGCAGGLSILRTAGQLALATYRQ--R-
PARVLCFACELCSPNIRICIGGALFSDAAAAFVLCNEYARLFQLLTIPDTLG--WYTE-P
LSRNVPGYTQLLPSPDNFDWALHPGGGTIIEGAQQVLGLTG-DQLRASRE-IYETRGNSS
SPTVLAVLDELRRDHVVATSFGPGLMIEMAM
>Cersc1|448389
ITGLGTQYPPHSLPLSTLAKRINR-YTGIDTRSSIAPTVAQLGVPMAVTAAKKALSQITH
MVSTTCTD-SANPGYDHYVARDIGLVEKVLLHGVGCSGGLAALRTAANLCLGAMRG--K-
PARVLVVALEVSTTMVRTRIGLALFSDCASALVLSNGLGPVYELLVIPDTLG--FDVD-P
LTPRVPKLTSLLESPSDFDWAMHPGGATILTGAEKAMDISP-EHMRASYD-TYINHGNSS
SATIFSVMDRLRREYVVGCAFGPGITIEMCM
>Colhig2|7632
VIGVGSQYPPYSLKTDYLSNKINR-FTGIDYRSSIAPSIAELGVPLAVEASRKAISEITH
VVSTTCTD-SANPGFDHYVVNGLGIVEKVLLHGVGCSGGLATLRTAANLALGKARN--K-
PARILCVALEVSTTLVRTRIGVALFSDCASAVVLSNGVGPVYDLLIIPDTLG--FDVD-P
LSPRVPKLAEMLASADDFDWAMHPGGATILSGAEKTMGISS-YHMRASYD-TYINHGNSS
SATIFSVLDRLRRDYVVGCAFGPGISVEMCM
>Podap1|287796
ITGLGTQYPPHSLPLNTLAKRINR-YTGIDTRSSIAPTVAQLGVPMAVTAAKKALAQITH
MVSTTCTD-SANPGYDHYVARDLGLVEKVLLHGVGCSGGLAALRTAANLCLGAMRG--K-
PARVLVVALEVSTTMVRTRIGLALFSDCASALVLSNGLGPVYELLVIPDTLG--FDVD-P
LTPRVPKLTSLLESPSDFDWAMHPGGATILTGAEKAMDISP-EHMRASYD-TYINHGNSS
SATIFSVMDRLRREYVVGCAFGPGITIEMCM
>Podap1|10197
ITGLASQYPPHLLGPEEIAARVNR-HTGIKTRAMVPPSIADIGVDLAAQACRKALEDITH
TVAVTCTT-EGNPGYDLLVARQLHLIDRTLLHGVGCAGGLSILRAAAQLALATARQ--R-
PARVLCFACELCSPNIRICIGGALFSDAAAAFVLCNEYAALFQLLTIPDTLG--WYAE-P
LSRNVPRYTQLLPSPADFDWALHPGGEAIIEGARRVLDLTG-EQLRATRE-IYETCGNSS
SPTVLAVLDELRRDHVVVTSFGPGLMVEMAM
>Fusgr1|9890
IIGLSAEYPPHSLDYTTLGERINR-YTGIDSRSSVAPSIAELGVPLAIRAARKAIRFITH
IVATTCTD-SANPGFDHFVAKGLGIVEKVLLHGVGCSGGLAALRTGANLALGKARG--L-
PARVLCVALEVSTTLVRTRIGACLFSDCGSAAVLSNGIGPVYDLLTIPDTLG--FDVH-P
LTPRVPKLTDLKASAADFDWAMHPGGATILSGAEKVMDITP-EHMRASYD-TYINHGNSS
SATIFSVMNRLRRDYVVGCAFGPGITVEMCM
>Cylol1|250281
IVGLGVQYPPNSLKSDTLAKRINQ-FTGIDLRSSIPPSIAELGIPLAVEAARKAIRHITH
IVSTTCTD-SSNPGFDHYVAKGLGIVEKVLLHGVGCSGGLAALRTGANLALGTARG--R-
PARVLCVALEVSTTMVRTRIGPCLFSDCASAAVLSNGIGPVYELLIIPDTLG--FDVD-P
LTPQVPKLTDLMASADDFDWAMHPGGATILTGAERNLELTP-EHMRASYD-TYMNHGNSS
SATIYSVMDRLRRNYVVGCAFGPGISVEMCM
>Neucr_trp3_1|8781
ITGLGVQYPPYSLGPDILSKRINR-YTGIDQRSSIPPTVKELGVPLAVEASRKAMAQITH
MVSTTCTD-SANPGYDHYVAKELGLLEKVLLHGIGCSGGLAALRTAANLCLGTARG--K-
PARILVLALEVSTTMVRTRIGIALFSDCASAVILSNGIGAIYDLLVIPDSLG--FDVD-P
LSPRVPVLADLLSSPADFDWAMHPGGATILSGAESAMGLTP-EHMRASYD-RYINHGNSS
SATIFSVLNRLRKEYVVGCAFGPGINVEMCM
>Pursp1|307317
VVGLGTQYPAHSLRAAALSKRINR-AAGIESRASIAPSIADLGVPLAISAAKKAIDRITH
VVSATCTD-SANPGFDHSVVKGLGIVEKVLLHGVGCSGGLAALRTAANLALGTARG--L-
PARVLCVTLEINTPMVRVRIAACLFSDAATAVVLSNGIGPVYELLIIPDTLG--FDVD-P
LTPRVPQVTDLLAAATDFDWVLHPGGPAILVNAERALGITR-QHLRASYD-VYVNRGNSG
SATIYSVLDRLRREYIVACAFGPGVAVEMCI
>FusspF23_1|113888
IIGIGTEYPPYTLEHTILSERINK-YTGIETRSSIAPSISELGVPLAIRAARKAIRFITH
IVATTCTD-SANPGFDHFVAKGLGIVEKVLLHGVGCSGGLATLRTGANLALGRARG--L-
PARVLCVALEVSTTMVRTRIGACLFSDCASAVVLSNGIGSVYDLLVIPDTLG--FDVD-P
LTPRVPKLTDLKASAADFDWAMHPGGATILTGAEQAMNITP-EHMRASYD-TYINHGNSS
SATIFSVMDRLRREYVVGCAFGPGISVEMCM
>FusspF23_1|278805
IMGLGHQYGAYLCGPEELATRVNR-TSGIDQRPSVMPTITDLGVDLCARACRKALSEITH
VVACTTTC-YGNPGVDLIVANRLGLVQRVLLAGVGCAGGLSIMRNAAQVALATAQH--K-
PARILAFACELCTTNARISIAAALFSDGAGAFVLCNDAGPIFQLMTIPDSMG--WDLV-P
LTRTVATAAKMLPAAANLDWALHPGGKAIISGVQDSMGLTE-EQLFATKH-VYKTRGNSS
SPTVLIVLDTLRKDDVVAVAFGPGMAIEMSF
>Chame1|204244
VLGIGTQYPPHNLKPEILSKRINR-YTGIDRRSSIPPTITELGVPLAVNAARKALAQITH
MVSTTCTN-SANPGYDHFVATELGVTEKVLLHGVGCSGGLAAIRTAANLCLGTMRR--L-
PARILVVALEISTTLVRTRIGVALFSDCAGALLLSNDIPAIYSLLTVPATLG--FDVD-P
LSPRVPQLTSLLSSPADFDWAMHPGGATILSGAERALGLTP-EHMRASYD-TYMNHGNSS
SATILSVLDRLRKEYVVGCAFGPGITVEMCM
>Apibac1|299451
ILGLGIQYPPHSLDARVLSKRINR-YTGIEKRSSIPPTISQLGVPLAISASQKAMSQITH
MVSTTCTD-SANPGYDHFVAKSLGLVEKVLLHGVGCSGGLAALRTAANICLGSMRG--L-
PARILVLALEVSTTMVRTRIGVCLFSDCASAVILSNDIPPVYSLLTVPDTLG--FDTH-P
LTPRVPEVTSLLSGPRDFDWAMHPGGATILTGAEKALGIEP-EHMRASYD-TYINHGNSS
SATIFSVLDRLRKEMVVGCAFGPGITVEMCL
>Gloci1|1753444
IIGVGTQYPPHSLEANYLSEMINR-FTGIEYRSSIPPSITDLGVPLAVSASRKAISEITH
IVATTCTD-SANPGFDHYVIKGLGMVEKVLLHGVGCSGGLASLRTAANLALGKFRG--K-
PARILCVALEVSTTLVRTRIGVALFSDCASAVVLSNGIGPVYSLLIIPDTLG--FDVD-P
LSPRVPKLAELMSSADDFDWAMHPGGATILTEAEKAMNISS-FHMRASYD-TYMKHGNSS
SATIFSVMDRLRRDYVVGCAFGPGIAVEMCM
>Gloci1|1843353
ITGIGSQYPPYLIPPENWAKKLTM-SSGIETRASTVPTIDELGVDLTVQACRKALDEITH
VVGVTVGS-LSLPGYDYLVARRLGLVENMFLNGVGCAGSVALMRVAANIAMATSRK--R-
PARILCFASEVCTMYLRMDIAGAIFGDAASAFVLCNDDGAKFQLLTVPETMG--AMVK-T
ISKQVPDIAKLLPSTSDFDWALHPGGESVINNVKDSMGLDD-HQIRATRH-IYRTRGNTG
SPTAICVLDQLRSENVVAVSFGPGLASEMAF
>Colna1|521909
IIGVGSQYPPYSLKTDYLSNKINR-FTGIDYRSSIAPSIAELGVPLAVEASRKAISEITH
VVSTTCTD-SANPGFDHYVVKGLGIVEKVLLHGVGCSGGLATLRTAANLALGKVRN--K-
PARILCVALEVSTTMVRTRIGVALFSDCASAVVLSNGVGSVYDLLILPDTLG--FDVD-P
LSPQVPKLAELLASADDFDWAMHPGGATILSGAEKVMGISS-YHMRASYD-TYINHGNSS
SATIFSVMDRLRRDYVVGCAFGPGISVEMCM
>FusoxT415|241579
IIGISAEYPPHSLDYTTLSDRINR-YTGIDTRSSIAPSIAELGVPLAIRAARKAIRFITH
IVATTCTD-SANPGFDHFVAKGLGIVEKVLLHGVGCSGGLATLRTGANLALGKARG--L-
PARVLCVALEVSTTMVRTRIGACLFSDCGSAAVLSNGIGPVYDLLTIPDTLG--FDVD-P
LTPRVPKLTDLKASAADFDWAMHPGGATILSGAERAMDITP-EHQRASYD-TYINHGNSS
SATIFSVMDRLRRDYVVGCAFGPGITVEMCM
>Sodal1|354672
IIGMGTQYPPHKLESGILRKRINR-FTGIETRSSIAPSIAELGVPLAVRAARKAISEITH
IVSNTCTD-SANPGYDHYVAKELGIVEKFLLHGIGCSGGLAVLRTAANLALGTARG--K-
PARVLCVTLEICSTLVRTRIGLALFSDCASAAVLSNGIGPIYELLIIPDTLG--FDVD-P
LSPRVPKLADLLASPDDFDWAMHPGGATILTMAEKAMRIVP-AHMRASYD-TYINHGNSS
SATIFSVMDRLRRDYVVGCAFGPGITVEMCM
>Poddi1|397199
ILGLAAEYPPFSLKPDTLAKRINR-YTGIDTRSSIPPSITDLGVPLAIRASRKALSQVTH
VVSTTCTD-SANPGYDHYVAKELGLVEKVLLHGTGCSGGLAALRTAANLCLGTMRG--K-
PARILVLALEVSTTMVRTRIGIALFSDCASAVVLSNGLGPVYQLLIIPDTLG--FDVD-P
LSPRVPKLTALIDSPADFDWAMHPGGATILTGAEKAMGITP-EHMRASYD-TYINHGNSS
SATIFSVLDRLRRDFIVGCAFGPGISVEMCM
>Fustri1|569028
-------------------------YTGIDTRSSIAPSIAELGIPLAIRAARKAIRFITH
IVATTCTD-SANPGFDHFVAKGLGIVEKVLLHGVGCSGGLATLRTGANLALGKARG--L-
PARVLCVALEVSTTMVRTRIGACLFSDCGSAAVLSNGVGPVYDLLTIPDTLG--FDVD-P
LTPRVPKLTHLRASAADFDWAMHPGGATILSGAERVMDITP-EHMRASYD-TYINHGNSS
SATIFSVMNRLRRDYVVGCAFGPGITVEMCM
>LecAK0013_1|428205
ILGLGTQYPPYGLQPSTLARKINR-FTGIDARSSIAPSIADLGVPLAITACRKALGSITH
VVSTTCTD-SANPGFDHYVAKGLGLTEKVLLHGVGCSGGLAALRTAANLALGTARR--K-
PARVLVVALEVSTTMVRTRIGVCLFSDCASAVVLSNGIGPVYELLVIPDTLG--FDVD-P
LSPRVPKLTKLMNDTEDFDWAMHPGGATILTGAEKALGITP-EHMRASYD-TYINHGNSS
SATIFSVLDRLRKEFVVGCAFGPGITVEMCM
>Colsi1|975010
IIGVASQYPPYSLKTNYLSNKINR-FTGIDYRSSIAPSIAELGVPLAVEASRKAISEITH
VVSTTCTD-SANPGFDHYVVNGLGIVEKVLLHGVGCSGGLATLRTAANLALGKARG--K-
PARILCVALEVSTTMVRTRIGVALFSDCASAVVLSNGVGPVYDLLIIPDTLG--FDVD-P
LTPRVPKLAEMLSDPEDFDWAMHPGGATILSGAETTMGITS-YHMRASYD-TYINHGNSS
SATIFSVMDRLRRDYVVGCAFGPGISVEMCM
>Fusox2|17626
IIGISAEYPPHSLDYTTLSDRINR-YTGIDTRSSIAPSIAELGVPLAIRAARKAIRFITH
IVATTCTD-SANPGFDHFVAKGLGIVEKVLLHGVGCSGGLATLRTGANLALGKARG--L-
PARVLCVALEVSTTMVRTRIGACLFSDCGSAAVLSNGIGPVYDLLTIPDTLG--FDVD-P
LTPRVPKLTDLKASAADFDWAMHPGGATILSGAERAMDITP-EHQRASYD-TYINHGNSS
SATIFSVMDRLRRDYVVGCAFGPGITVEMCM
>Corma2|701021
-----------------------------------MPTITDLGVDLCARACRKALSEITH
VVACTTTC-YGNPGVDLIVANRLGLVQRVLLAGVGCAGGLSIMRNAAQVALATAQH--K-
PARILAFACELCTTNARISIAAALFSDGAGAFVLCNDAGPIFQLMTIPDSMG--WDLV-P
LTRTVATAAKMLPAAANLDWALHPGGKAIISGVQDSMGLTE-EQLFATKH-VYKTRGNSS
SPTVLIVLDTLRKDDVVAVAFGPGMAIEMSF
>Corma2|231922
IIGVGSQYPPHSLKADILSKRINR-FTGIDTRSSVAPSIADLGVPLAVTAARKAISQITH
VVSTTCTN-SANPGFDHYVAKGLGIVEKVLLHGIGCSGGLAALRTAANLALGKARG--K-
PARILCVALEVSTIMVRTRIGVALFSDCASAVVLSNGIGPVYELLIIPDTLG--FDVD-P
LTPRVPKLTDLLESAADFDWAMHPGGATILSGAERAMGITP-EHMRASYD-TYINHGNSS
SATIFSVLDRLRKDYIVGCAFGPGISVEMCM
>Ophpic1|6032
LIGVGHHYPPHSLKPDTLAKR----YTGIDQRASIAPSITDLGVPLAVRASEMALSQITH
VVSATCTN-SANPGFDHYVVKGLGMVEKVLLHGIGCSGGLAALRTAANLALGAMRG--K-
PARILVVTLEVSTMMVRTRIGVALFSDCGSAVVLSNGIGPIYDLLIIPDTLG--FDVD-P
LSPRVPKMTDLMASAADFDWAMHPGGATILSGAERVLDITP-HHMRASYD-TYINHGNSS
SATIFSVLDRLRREYIIGCAFGPGISVEACV
>Crypo1|440547
ILGIGVEYPPHNLKPDTLAKRINR-FTGIESRSSIPPSVEELGVPLAVRASRKAIEQITH
VVSTTCTD-SANPGFDQFVCEGLGFVEKVLLHGIGCAGGLAALRTAANLALGSFRG--K-
PARILVVALEVSTTLVRTRIGACLFSDCASVLVLSNGLGPLYELLIVPDTLG--FDVH-P
LTPRVPQIADLVSSPADFDWAMHPGGATILTGAEKALGLMP-EHMRSSYD-VYMNHGNSS
SATIFSVLDRMRKEYVVGCAFGPGVSVEMCM
>Crypo1|476505
ITGIAAQYPPYLLTPEAFAKRINK-STGIETRASIPPDIADIGVDLAAQACRKAIADITH
TVAVTCTN-QGSPGYDLLVAGRLGIAERLLLHGVGCAGGLAIMRTAAQIACSTVRK--R-
PARVLAFACELCTPNARVSIAGALFSDGAAAFVLCNEYGALFQLITIPSSMG--IYAE-P
LTRQVPEFTTLLSSMAEFDWALHPGGDAILNGAQQALDLTD-EQLRASRE-IYRTRGNSS
SSSVLAVLDLLREDFVVATSFGPGLVIEMAL
>Calpu1|423
IIGLGRQYPPHELRPDTLAKRINQ-YTGIDTRSSIAPSIAELGVPLAVSAAQKAVAQITH
VVSTTCTN-SANPGFDHFVCKGLGIVEKVLLHGVGCSGGLAALRTAANLALGAMRR--K-
PARILVVALEISTTLVRTRIGVALFSDCASAVVLTNGIGHVYELLMIPDTLG--FDVD-P
LSPRVPKLTDLIASAADFDWAMHPGGATILTGAERAMGITP-EHMRASYD-TYINHGNSS
SATIFSVLDRLRRDFVVGCAFGPGITVEIEA
>Lashir1|496080
IVGLGTQYPPHALETKTLSKRINR-YTGIDQRSSIAPTIAELGVPMAVSAARKALAQVTH
MVSTTCTD-SANPGYDHYVAKDLGLVEKVLLHGVGCSGGLAALRTAANLCLGAMRG--R-
PARILVVALEVSTTMVRTRIGVALFSDCGSAVVLSNGVGPVYELLVIPDTLG--FDVD-P
LTPRVPKLTALMSNPADFDWAMHPGGATILTGAEKAMAITP-EHMRASYD-TYINHGNSS
SATVFSVLDRLRRDYIVGCAFGPGITVEMCM
>Fusve2|10278
IIGISAEYPPYSLDYTTLSDKINR-YTGIDTRSSIAPSIAELGVPLAIRAARKAIRLITH
IVSTTCTD-SANPGFDHFVAKGLGIVEKVLLHGVGCSGGLATLRTAANLALGKARG--L-
PARVLCVALEVSTTMVRTRIGACLFSDCGSAAVLSNGIGPVYDLLTIPDTLG--FDVD-P
LTPRVPKLTDLKASAADFDWAMHPGGATILSGAERAMDITP-EHQRASYD-TYINHGNSS
SATIFSVMDRLRRDYVVGCAFGPGITVEMCM
>Fusso1|389694
IVGIGTEYPPYTLEHTILSERINK-YTGIETRSSIAPSISELGVPLAIRAARKAIRFITH
IVATTCTD-SANPGFDHFVAKGLGIVEKVLLHGVGCSGGLATLRTGANLALGRARG--L-
PARVLCVALEVSTTLVRTRIGACLFSDCASAVVLSNGIGSVYDLLVIPDTLG--FDVD-P
LTPRVPKLTDLKASAADFDWAMHPGGATILTGAEQAMNITP-EHMRASYD-TYINHGNSS
SATIFSVMDRLRREYVVGCAFGPGISVEMCM
>HypCO275_1|21730
IVGLGAQYPPNSLKPDKLATKINK-YTGIETRSSIAPSIAELGVPLAIEASRKAIGEITH
IVSTTCTD-SANPGFDHFVAKGLGIVEKVLLHGVGCAGGLAVLRTAANLALGSMRR--K-
PARILCVTLEVSTTMVRTRIGAALFSDCASALILSNGIGPVYELLILPESLG--FDVD-P
LSPRVPKLAELLESAPEFDWAMHPGGLTILTGAEKVMGISS-EHMRASYD-RYINHGNSS
SATIFSVMDRLRRDFVVGCAFGPGIAVEMCM
>Coltof1|158351
ITGLASQYPPYLLGPEEFAKRINK-TSGIETRACIPPSISDLGVDLAAQACRKAMSDITH
TVAVTCTN-QGNPGYDLLVARRLGLVDRTLLHGVGCAGGLAIMRAAAQIASGASRG--R-
PARVLCFACELCTSNVRVSIAGVLFADGAAAFVLCNDDGPLFQLLTIPDTMG--FYPE-A
LTRDVPSFTDLLPRVADFDWALHPGGEAIIYGAQETMDLTS-EQLRATRE-IYRTRGNSS
SPTVLAVLDLLRKDYVVATSFGPGMTIEMSL
>Coltof1|155670
VIGVGSQYPPYSLKTDYLSNKINR-FTGIDYRSSIAPSIAELGVPLAVEASRKAIGEITH
VVSTTCTD-SANPGFDHYVVKGLGIVEKVLLHGVGCSGGLATLRTAANLALGKARN--K-
PARILCVALEVSTTMVRTRIGVALFSDCASAVVLSNGVGSVYDLLIIPDTLG--FDVD-P
LSPQVPKLAEMLASAEDFDWAMHPGGATILSGAEKTMGISS-YHMRASYD-TYINHGNSS
SATIFSVLDRLRRDYVVGCAFGPGISVEMCM
>Coltof1|159857
ITGVGSQYPPYLVPPEKWAKRLTM-SSGIETRASSIPTIDQLGVDLTVQACRKALEDITH
VIGVTVGN-LSLPGYDYLVARKLGLVENMFLNGIGCAGSVALMRVAANTAMATTRK--K-
PARILCFASEVCTMYLRMDIAGAIFGDAASAFVFCNDNGAKFQLLTIPGTMG--AMVK-T
ITKQVPDLTKLLPSISEFDWALHPGGESIINNVKDSMALTE-HQLRATRQ-IYRTRGNTG
SPTAICVLDLLRSDHVVAASFGPGLATEMAF
>Color1|1488
IIGIGSQYPPYSLKTDYLSNKINR-FTGIDYRSSIAPSIADLGVPLAVEASRKAIGEITH
VVSTTCTD-SANPGFDHYVVNGLGIVEKVLLHGVGCSGGLATLRTAANLALGKARG--K-
PARILCVALEVSTTMVRTRIGVALFSDCASAVVLSNGVGPVYDLLIIPDTLG--FDVD-P
LTPRVPKLAEMLSSAEDFDWAMHPGGATILSGAETMMGITS-YHMRASYD-TYINHGNSS
SATIFSVMDRLRRDFVVGCAFGPGISVEMCM
>Corsim1|32405
ITGIASQYPPYLLGPEEFTWRTNK-TSGIETRASI---IADLGVDLAAQACRKAMSDITH
TVAVTRTD-QGNPGYDLLVARRLGLVDRTLLHGVGCAGGLAIMRAAVQIASGTARS--K-
PARVLVFACELCTPNVRVSIAGVLLADGAAAFVLCNDLGPLFQLLTLPNTMG--FYAE-S
LTRDVPSFTQLLPSVAAFDWALHRGGEAIIHGAQAMLHLTN-EQLRATRE-IYRTRGNSS
SPTVLAVLDLLQKDHIVATSFGPGLAIEMSL
>Corsim1|34417
IIGLGTQYPPHDLKPSVLSKRINR-YTGIEQRSSIPPTITELGVPLAVSAARKALAHVTH
MVSTTCTN-SANPGYDHFVARELDLTEKVLLHGVGCSGGLAALRTAANLCLGTMRR--K-
PARILVVALEISTTLVRTRIGVALFSDCASACLLSNDIPAIYSLLTIPDTLG--FDVD-P
LSPRVPQLTSLLVSPADFDWAMHPGGATILSGAERALGITP-EHMRASYD-TYMNHGNSS
SATILSVLDRLRKEHVVGCAFGPGITVEMCM
>Dacma1|15748
ITGIGVQYPPYSLDASTLSKRINR-FTGIESRSSVAPSIAEIGVPLAVEAARKAIRHITH
IVSTTCTD-SANPGFDHYVAKGLGIVEKVLLHGVGCSGGLAALRTGANLALGRARG--Q-
PARVLCVALEVSTIMVRTRIGPCLFSDCASAVVLSNGIGPVYELLIIPDALG--FDVD-P
LSPRVPKLTDLKASPADFDWAMHPGGATILSGAERAMDISA-EHMRASYD-TYINHGNSS
SATIYSVMDRLRREYIVGCAFGPGIAVEMCM
>Dacma1|857528
IESIATGVPDGMRKQCHLVATLYA-KTCIDKRHMAHMSIRQRAAPLAVDVSLRALEEIGL
LVLVTSTG-FVAPGVDIAIAKGLGLVSRAVVNFMGCAAAMNGLRVAADYVRC-----RL-
GSRALMCCVELSSVNAVDVIISSLFGDGCAAMVVSGI-KGQVIVHLVDGSIT--LGVN-H
LSPKLPSYIKVLSR-DVHLWAIHPGGPKIIQESLRALDLDS-HVAEKSWD-ALSEFGNML
SVSLPLVLQRMANPTGLAFSFAPGVTVEGFL
>Stagr1|393416
IIGIGTEYPPHELKASTLSNKVNQ-FTGIDSRSSIAPSIKEIGVPLAVRAAGKALSQITH
IVSTTCTD-SANPGFDHYVAKELGIAEKVLLHGVGCSGGLATLRTGANLALGAARG--K-
PARVLCVALEISTTLVRTRIGACLFSDCASAVVLSNGVGPVYDLLTLPDTLG--FDVD-P
LTPRVPKLTDLLSQPADFDWAMHPGGATILSGAERAMGITP-EHMRASYD-TYINHGNSS
SATIFSVMNRLRKDYVVGCAFGPGITVEMCM
>Ilysp1|1486137
IIGLGAQYPPYSLDASTLSKRINQ-FTGIESRSSVAPSITEIGVPLAVQAARKAIRHITH
IVSTTCTD-SANPGFDHYVAKGLGIVEKVLLHGVGCSGGLAALRTGANLALGRARG--R-
PARVLCVALEVSTIMVRTRIGACLFSDCASAIVLSNGIGPIYELLIIPDTLG--FDVD-P
LTPRVPKLTDLKASAADFDWAMHPGGATILSGAERAMNISA-EHMRASYD-TYINHGNSS
SATIYSVMDRLRREYVVGCAFGPGIAVEMCM
>Ilysp1|1748286
IIGLGIEYPPHSLDHTVLSARINQ-YTGIHTRSSIAPSIAELGVPLAIRAARKALRQITH
IVATTCTD-SANPGFDHFVAKGLGIVEKVLLHGVGCSGGLATLRTGANLALGTARK--L-
PARILCVALEISATMVRTRIGACLFSDCGSAAVLSNDIGPIYNLLIIPDTLG--FDVD-P
LTPRVPKLTDLKASATDFDWVIHPGGAAILSGAEQAMGISA-EHMRASYD-TYINHGNSS
SATIFSVMDRLRRDYVVGCAFGPGISVEMCM
>Lolmi1|13213
IIGLGTEYPPYALGPEILSKRINR-FTGIDTRSSIAPSIAELGVPLAVRAAQKAISQITH
VVSTTCTD-SANPGYDHFVVQGLGIVEKVLLHGVGCSGGLAALRTAANLALGAMRG--R-
PARILVLALEVSTTMVRTRIGVALFSDCASAVVLANGVGSVYELLIIPDTLG--FDAH-P
LSPRVPKLADLLSSPSDFDWAMHPGGATILTGAEKAMDLTP-EHMRASYD-TYINHGNSS
SATIFSVMDRLRKDYVVGCAFGPGIAVEMCM
>DalEC12_1|334746
IIGLGAQYPPYSLRSDKIATKINK-YTGIDTRSSIAPSIAELGVPLAVEASRKAISQITH
IVSTTCTD-SANPGFDHFVAKGLGIVEKVLLHGVGCAGGLAVLRTAANLALGAMRR--K-
AARILCVTLEVSTTMVRTRIGACLFSDCASALVLSNGIGPIYELLIIPGTLG--FDVD-P
LSHRVPKLADLLENASDFDWAMHPGGLTILTGAEKVMGISS-EHMRASYD-RYMNHGNSS
SATIFSVMDRLRRDYVVGCAFGPGIAIEMCM
>Colsu1|438547
IIGVGSQYPPYSLKTAYLSNKINR-FTGIDYRSSIAPSIAELGVPLAVEASRKAISEITH
VVSTTCTD-SANPGFDHYVVKGLGIVEKVLLHGVGCSGGLATLRTAANLALGKARN--K-
PARILCVALEVSTTMVRTRIGVALFSDCASAVVLSNGVGSVYDLLILPDTLG--FDVD-P
LSPQVPKLAEMLASADDFDWAMHPGGATILSGAEKVMGISS-YHMRASYD-TYINHGNSS
SATIFSVMDRLRRDYVVGCAFGPGISVEMCM
>Colto1|7340
VIGVGSQYPPYSLKTDYLSNKINR-FTGIDYRSSIAPSIAELGVPLAVEASRKAIGEITH
VVSTTCTD-SANPGFDHYVVKGLGIVEKVLLHGVGCSGGLATLRTAANLALGKARN--K-
PARILCVALEVSTTMVRTRIGVALFSDCASAVVLSNGVGSVYDLLIIPDTLG--FDVD-P
LSPQVPKLAEMLASAEDFDWAMHPGGATILSGAEKTMGISS-YHMRASYD-TYINHGNSS
SATIFSVLDRLRRDYVVGCAFGPGISVEMCM
>Colto1|4997
ITGVGSQYPPYLVPPEKWAKRLTM-SSGIETRASSIPTIDQLGVDLTVQACRKALEDITH
VIGVTVGN-LSLPGYDYLVARKLGLVENMFLNGIGCAGSVALMRVAANTAMATTRK--K-
PARILCFASEVCTMYLRMDIAGAIFGDAASAFVFCNDNGAKFQLLTIPGTMG--AMVK-T
ITKQVPDLTKLLPSISEFDWALHPGGESIINNVKDSMALTE-HQLRATRQ-IYRTRGNTG
SPTAICVLDLLRSDHVVAASFGPGLATEMAF
>Colto1|2793
ITGLASQYPPYLLGPEEFAKRINK-TSGIETRACIPPSISDLGVDLAAQACRKAMSDITH
TVAVTCTN-QGNPGYDLLVARRLGLVDRTLLHGVGCAGGLAIMRAAAQIASGASRG--R-
PARVLCFACELCTSNVRVSIAGVLFADGAAAFVLCNDDGPLFQLLTIPDTMG--FYPE-A
LTRDVPSFTDLLPRVADFDWALHPGGEAIIYGAQETMDLTS-EQLRATRE-IYRTRGNSS
SPTVLAVLDLLRKDYVVATSFGPGMTIEMSL
>Plecu1|361058
IIGVGSQYPPYNLESNILSKRINR-FTGIDKRSSIAPSIAELGVPLAVQAADKAISEITH
IVSTTCTD-SANPGFDHYVAKGLGIIEKVLLHGVGCSGGLATLRTAANLALGRARG--K-
PARILCVALEVSTTMVRTRIGVALFSDCASAVVLSNGLGPVYDLLIIPDSLG--FDVD-P
LTPRVPKLADLLSSASDFDWAMHPGGATILTGAEKEMGISS-YHMRASYD-TYINHGNSS
SATIFSVLDRLRRDYVVGCAFGPGISVEMCM
>Colso1|94414
IIGVGSQYPPYALKTDYLSKKINR-FTGIDYRSSIAPSIAELGVPLAVEASRKAISEITH
VVSTTCTD-SANPGFDHYVVKDLGIVEKVLLHGVGCSGGLATLRTAANLALGRARN--K-
PARILCVALEVSTTMVRTRIGVALFSDCASAVVLSNGVGSVYDLLILPDTLG--FDVD-P
LSPQVPKLAELLASAADFDWAMHPGGATILSGAEKVMGISS-YHMRASYD-TYINHGNSS
SATIFSVMDRLRRDYVVGCAFGPGISVEMCM
>Aciaci1|1384789
VLGVGTQYPPYSLKPDTISSRINR-YTGIDLRSSVAPSIAELGVPMAVTAARKALEGLTH
MVSTTCTD-SANPGFDHVLARELGIVEKVLLHGVGCAGGLAALRTAAGLALGAARG--K-
PARVLVVALEISTTMVRTRIGVCLFSDCASAVVLSNGIRPVYDLLVIPDTLG--FDVD-P
LSPRVPRLTDLLAGPADFDWAMHPGGATILSGAERALGLAP-EHMRASYD-TYINHGNSS
SATIFSVLDRLRTEYVIGCAFGPGIAVETCL
>Colab1|5294
IIGVASQYPPYSLKTDYLSNKINR-FTGIDYRSSIAPSIAELGVPLAVEASRKAISEITH
VVSTTCTD-SANPGFDHYVVNGLGIVEKVLLHGVGCSGGLATLRTAANLALGKARG--K-
PARILCVALEVSTTMVRTRIGVALFSDCASAVVLSNGIGPVYDLLIIPDTLG--FDVD-P
LTPRVPKLAEMLSDPEDFDWAMHPGGATILSGAETTMGITS-YHMRASYD-TYINHGNSS
SATIFSVMDRLRRDYVVGCAFGPGISVEMCM
>Colgr1|9977
IIGVGSQYPPYSLKTDYLSNKINR-FTGIDYRSSIAPSIAELGVPLAVEASRKAISEITH
VVSTTCTD-SANPGFDHYVVKGLGIVEKVLLHGVGCSGGLATLRTAANLALGKARN--K-
PARILCVALEVSTTMVRTRIGVALFSDCASAVVLSNGVGSVYDLLILPDTLG--FDVD-P
LSPKVPKLAELLASADDFDWAMHPGGATILSGAEKVMGISS-YHMRASYD-TYINHGNSS
SATIFSVMDRLRRDYVVGCAFGPGISVEMCM
>Neucr4830_1|459186
---------------------INR-YTGIDQRSSIPPTVKELGVPLAVEASRKAMAQITH
MVSTTCTD-SANPGYDHYVAKELGLLEKVLLHGIGCSGGLAALRTAANLCLGTARG--K-
PARILVLALEVSTTMVRTRIGIALFSDCASAVILSNGIGAIYDLLVIPDSLG--FDVD-P
LSPRVPVLADLLSSPADFDWAMHPGGATILSGAESAMGLTP-EHMRASYD-RYINHGNSS
SATIFSVLNRLRKEYVVGCAFGPGINVEMCM
>Fusven1|523210
IIGLSAEYPPHSLDYTTLGERINR-YTGIDSRSSIAPSIAELGVPLAIRAARKAIRFITH
IVATTCTD-SANPGFDHFVAKGLGIVEKVLLHGVGCSGGLAALRTGANLALGKARG--L-
PARVLCVALEVSTTLVRTRIGACLFSDCGSAVVLSNGIGPVYDLLTIPDTLG--FDVH-P
LTPRVPKLTDLKASAADFDWAMHPGGATILSGAEKVMDITP-EHMRASYD-TYINHGNSS
SATIFSVMDRLRRDYVVGCAFGPGITVEMCM
>Gelte1|220784
---------------------INR-YTGIDQRSSIPPTVDELGVPLAVEASRKAMTQITH
MVSTTCTD-SANPGYDHFVAKELGFLEKVLLHGIGCSGGLAALRTAANLCLGKARG--K-
PARILVLALEVSTIMVRTRIGIALFSDCASAVVLSNGIGAIYDLLVIPDSLG--FDVD-P
LSPRVPLLADLLSSPADFDWAMHPGGATILSGAESAMGLTP-EHMRASYD-TYINHGNSS
SATIFSVLNRLRKEYIVGCAFGPGINVEMCM
>Fusfu1|8547
IIGIGAEYPPYSLDYTTLSDKINR-YTGIDTRSSIAPSIAELGVPLAIRAARKAIRFITH
IVATTCTD-SANPGFDHFVAKGLGIVEKVLLHGVGCSGGLATLRTGANLALGKARG--L-
PARVLCVALEVSTTMVRTRIGACLFSDCGSAAVLSNGIGPVYDLLTIPDTLG--FDVD-P
LTPRVPKLTDLKASAADFDWAMHPGGATILSGAERAMDITP-EHQRASYD-TYINHGNSS
SATIFSVMDRLRRDYVVGCAFGPGITVEMCM
>Thian1|436614
IVGLGTQYPPYSIKPAVLSRRINR-YTGIDERPSVPPTVADLGVPLAVSAARKALGQVTH
VVSTTCTD-SANPGYDHFVAKELGLVEKVLLHGVGCSGGLAALRTAANLCLGTMRR--Q-
PARILVLALEISTTLVRTRIGIALFSDCAGALVLTNNILPIYSLLTIPSTLG--FDVD-P
LSPAVPRLATLLDPPADFDWAMHPGGATILTGAERALGITP-MHMRASYD-TYVRRGNSS
SATIISVLHRLRKEYVVGCAFGPGITVEMCM
>Verda1|2946
IIGVGTQYPPHALDQNVLAARINR-FTGIDARSSIAPSITDLGIPLSVSAGRKALAQITH
IVATTCTD-SANPGFDHYVAKQLGIVEKVLLHGIGCSGGLATLRTAANLALGTARG--K-
PARILCLALEVSTTMVRTRIGIALFSDCGSAVVLSNGIGPVYDLLIIPNSLG--FDVD-V
SVPSRPALADLLASADDFDWAMHPGGATILTGAEKAMGISS-EHMRASYD-TYINHGNSS
SATIFSVLDRLRRDFVVGCAFGPGITAEMCM
>Micbo1|187226
ILGLGVQYPPYSLTPGKLAKKINK-FTGIEKRSSIAPSIAELGVPLAVEAARKAMADITH
VVATTCTD-SANPGFDYFVMKELGLVEKVLLHGIGCSGGLAALRTAANLALGTFRE--K-
PARILCIALEVSTTLARTRIGACLFSDCASVAILSNGLGPIYSLLTLPESLG--FQVD-P
LTPNVPKLAELVRNAADFDWAMHPGGATILTGAEKALSLSP-EHMRASYD-VYINHGNSS
SATIFSVLDRFRRDFIVGCAFGPGITVETCM
>Micbo1|123883
ILGLGVQYPAYSLPPSDLARRVNE-KTGITTRSSVPPTIAEIGLPLATSACRKALSDITH
IVATTCTD-SANPGYDHFVAEELALVERVLLHGVGCAGGLAVLRTAANLALGSFRG--K-
PARVLCVALELNTTLVRSRIGVCLFSDCASAVVLSNGVGPVYSLMRLPGTLG--FDVD-P
LTPKVPGLTDLVRD-ADFDWAIHPGGAKILENAAKGLGISR-EHMWASQD-VYENHGNSS
SATIFSVLDRLRRQFVVGCAFGPGITVETCM
>Colpa1|62
IIGVASQYPPYSLKTDYLSNKINR-FTGIDYRSSIAPSITELGVPLAVEASRKAISEITH
VVSTTCTD-SANPGFDHYVVNGLGIVEKVLLHGVGCSGGLATLRTAANLALGKARG--K-
PARILCVALEVSTTMVRTRIGVALFSDCASAVVLSNGVGPVYDLLIIPDTLG--FDVD-P
LTPRVPKLAEMLSDPEDFDWAMHPGGATILSGAETTMGITS-YHMRASYD-TYINHGNSS
SATIFSVMDRLRRDYVVGCAFGPGISVEMCM
>FusspF10_1|402658
IVGIGTEYPPYTLNHTTLSNKINK-YTGIETRSSIAPSISELGVPLAIRAARKAIRSITH
IVATTCTD-SANPGFDHFVAKGLGIVEKVLLHGVGCSGGLATLRTGANLALGRARG--L-
PARVLCVALEVSTTMVRTRIGACLFSDCASAVVLSNGVGSIYDLLVIPDTLG--FDVD-P
LTPRVPTLTNLKAAAADFDWAMHPGGATILTGAEQAMNITP-EHMRASYD-TYINHGNSS
SATIFSVMDRLRREYVVGCAFGPGISVEMCM
>Thiap1|661211
ILGLGTQYPPHSLQPNVLSKRINR-YTGIDQRSSIPPTIAEIGVPLAISAARKALTQVTH
MVSTTCTD-SANPGYDHFVARELSLTEKVLLHGVGCSGGLAALRTAANLCLGTARR--K-
PARILVIALEVSTTFVRTRIGAALFSDCAGALVLSNSLPPIYVLLTLPSTLG--FDVD-P
LSPRVPSITSLLSTPADFDWAMHPGGATILSGAEQALHITP-EHMRASYD-TYINHGNSS
SATVLSVLDRLRREYVVGCAFGPGITVEMCV
>Cocba1|648717
IHGVGVEYPPYQIRPETLARRINE-FTGIETRSAIPPSIAELGVKLSVAACRKALSEITH
VVATTCTH-SANPGYDHYVVKSLGLIEKVLLHGVGCSGGLAALRTAANIALGSFRG--R-
PARILVLACEISSVLVRVRIGVTLFSDCASAVVLGNGISPLLELLIVDDSLG--FDVD-P
LSTRVPKLADLVASAADYDWALHPGGSTVITGVQNALHLTE-NHLRASYE-VYMSHGNSS
SATMFSVLDRLLAEHIIGCAFGPGIAVEMVA
>Capep1|4943
IHGIGVEYPPYEIRPETLARRINE-YTGIDSRSAIAPTIAQQGIKLSVAACRKALSEITH
VVATTCTN-SANPGYDHYVVKELGLIEKVLLHGVGCSGGLAALRTAANIALGSFRR--K-
PARILVLACEISSTLVRVRIGVTLFSDCASAVVLGNGFSPILELLIIENSLG--FNVD-P
LTQRVPKLADLVGSASEYDWALHPGGSTVITGVEKAMRLQP-EHLRASYE-IYISHGNSS
SATIFSVMNRLITDHIVGCAFGPGIAVEMMM
>Triru1|3591
IVGLGSQYPPYLLDHECFAGRINA-STGIETRSSIPPSIADLGVDLAVQACMKAMEQITH
TVSVTCTN-QGNPGYDLLVNERLGLTSRILLHGVGCAGGLSIMRVASQVACGTMRG--R-
KACILVYACELCTPNVRVNIAGALFSDAAAAFILCNKTAPIFELILIPDTLT--CYTD-P
LTKDIPTYAKLLPSIDDFDWAVHPGGKALIDGVQETMQLTE-DQLQASRE-IYRTRGNSS
SPTILSVLDRLRRGHVVAASFGPGMAIEMVM
>Exool1|133300
IHGIGVEYPPHEIKPETLAKRINE-YTGIDARSAIAPSIAELGVKLSVQACRKALSEITH
VVATTCTN-SANPGYDHYVVKQLGLIEKVLLHGVGCSGGLAALRTAANIALGSFRR--K-
PARILVFACEVSSTLVRIRIGVALFSDCASAVVLGNGFSPILELLIIEDTLG--FDVD-P
LTQRVPKLADLVGSAADYDWALHPGGSTIITGVEKTMHLKP-EHLRASYE-IYISHGNSS
SATIFSVMKQLLTEHIVGCAFGPGIAVEMMI
>Aspni7|1169209
ITGMGTEWPSRLVVPEDYAKKINT-QTGIETRPVVPPTTEDVSVELSKNAALKALSSITH
IVSVTVTN-GGAPGFDQLVARELGLAERILLSGIGCGGGCAALRVASTIASATYRK--Q-
EARILVVACELCSIHLRTGVAPALFSDGAAALVVCNPLGKQFAIVVTPGTMS--YTVS-T
ISKNIPKLASLIQSPTDFHWALHPGGKAVIQGAQDALNLPD-DALAASKE-IYRTKGNTS
SVAVLAVLEKVRSPNVVACSFGPGLTTEMTL
>Pengl1|434780
ITGLATEWPSKLVTPDEFAQSINE-KTGIDTRSVVPPKAEEIGVQIAKKAAQKALNDITH
LVAVTATN-FGSPGYDQIVARELGIAERLLISGVGCAGGLAALRMASNLARATSQG--R-
PAKILVLACEICSILISMGIGVTLFGDGAAALVVCNSDGRRFSIVITPGTME--DKVT-S
LSKNVPKLTSLIMEATDFDWAIHPGGLSIIKGAQAAMSLPD-ELVVASNE-IYKTRGNTS
SVAVLAVLERLRKQDVIASSFGPGLTTEMML
>Claim1|150955
-----------------------------------HPSIAELGVRLSVAACQKALSEITH
MVSTTCTN-SANPGFDHFVVKALGLIEKVLLHGVDCSGGLAALRTAANIALGRFLC--K-
PARILVSACEISSVFVRVRIGVTLFSDCASAVVLGNGFGPLLELLVIEGTLG--FNID-P
LTQSVPEIADMISSAADSDWALDPGGTTVISGVQKSTNLTE-ENLRASYE-VYITHGNSS
SATIFSVLH----------------------
>Claim1|153431
IHGIGVEYPPYEIKPDTLARRINE-YTGIDSRSAIPPTIAELGVKLSIEACRKAISEITH
VVATTCTN-SANPGYDHYVIKGLGLIEKVLLHGVGCSGGLGALRTAANIALGSFRR--K-
PARILVFACEISSTLVRVRIGVTLFSDCASAVVLGNGFSPILELLIIEDTLG--FDVD-P
LTQRVPKLADLVGSASDYDWALHPGGSTIITGVERAMNLKP-ELLRASYE-VYITHGNSS
SATIFSVMNRLLTDHIVACAFGPGIAVEMMM
>Claba1|132678
IHGIGVEYPPYEIKPDTLARRINE-YTGIDSRSAIPPTIAELGVNLSIEACRKALSEITH
VVATTCTN-SANPGYDHYVIKGLGLIEKVLLHGVGCSGGLGALRTAANIALGSFRR--K-
PARILVFACEISSTLVRVRIGVTLFSDCASAVVLGNGFSPLLELLIIEDTLG--FDVD-P
LTPRVPKLADLVGSASDYDWALHPGGSTVITGVERAMNLKP-ELLRASYE-VYITHGNSS
SATFFSVLNRLLTDHIVGCAFGPGIAVEMMV
>Aspfo1|85387
ITGIATEWPSRLIGPEKYALKLNA-KTGIETRAVIPPTAEEVGVELAKKAALKALSSITH
MVSVTATN-AGAPGYDQLVARDLGLTERVLLSGVGCAGGCASLRLASALADATHRK--K-
EARILIVACELCSIQIRTRIGPVIFSDGAAALVVCNSLGKQFAIVTTSGTMS--VKVS-T
FSKKIPELACLLQTPTDFYWALHPGGRAIIEGVQAAFNLPE-DSLSASYE-IYRTRGNSS
SVSILAVLEKVRTPNVVACSFGTGIRTEIAL
>Aspbr1|205386
ITGIATEWPSRLIGPEKYALKLNT-KTGIETRAVVPPTAEEVGVELAKKAALKALSSITH
MVSVTATN-AGSPGYDQLIARELGLTERILLSGVGCAGGCAALRMASSLADATQRK--K-
EARILVVACELCSIQIRPRIGPVIFADGAASLVVCNPLGKQFAVVTAPGTMS--VYVS-T
FSKKIPELASLIQSPTDFYWALHPGGRAIIQGVQTALSLPD-EALSASYE-IYQTRGNSS
SVSILAVLDKVRTPNVVACSFGTGMRTEMAL
>Aspac1|1891372
ITGLGTEWPSQIVTSDQYLLRINT-RSGIGSRPLIPPTAQQVGVPLAVRAARAALSAITH
TVAVTVTN-AGAPGYDQAVFRAVGIAERVLLSGIGCAGGLAALRVGSSLARATLQK--K-
AREGVG----AC-----ISIGPALFSDGAAALVLCNALARRLAVVITPETMS--YRTT-E
LARKVPALAELMRAPGELEWAVHPGGLTVLRGAQLALGLSD-EAIRASRE-VYESRGNSS
SVAVLAVLDRLRRKEVVAVSFGPGLTTEMVL
>Fonmu1|232
IHGIGVEYPPYEIKPDTLARRINE-YTGIDSRSAIPPTIAELGVKLSIEACRKALSEITH
VVATTCTN-SANPGYDHYVIKGLGLIEKVLLHGVGCSGGLGALRTAANIALGSFRR--K-
PARILVFACEISSTLVRVRIGVTLFSDCASAVVLGNGFSPILELLIIEDTLG--FDVD-P
LTQRVPKLADLVGSASEYDWALHPGGSTIITGVERAMNLKP-ELLRASYE-VYITHGNSS
SATIFSVMNRLLTDHIVACAFGPGIAVEMMM
>Asprobu1|158070
ITGMGTEWPSTIIGRDSYVSKVND-LLKIESRSVVPPTAEELGSELAVGASLKAMSSITH
IIAVTATN-IGCPGYDRLVSAKLGLVERVLLSGVGCAGGLAALRVASGLASGTLRG--Q-
EAKILIVASEVCSIFIGVGIGPSLFGDGASALILCNSQSRRFAVVLIPDTMT--LRPG-S
LSRKVPELVSLIMSPADFDWALHTGGLAIIKGVQQSMGLTD-DVVRSTKE-IYRTRGNIS
SASVLSVLENLRRPDVVACSFGPGLTMEMLL
>Penox1|2098
IVGTGAYYPPNRKSAADIISKIND-KSMIKTRHFAVPTIAECGAPMAETAAKKALQDITH
LVVVTCTN-TANPGLDFHLSQKLGLVHRILLHGIGCAGGVAALRTANELLLGAFQA--K-
AGRALVVACELTSIYCRVNVGVTLFGDGAGALVLSNSIGSVWNILVIKGSLE--YNVH-A
ISKDVPSFIELIRSPSNYDWALHPGGYGVLVLAEQELGLSQ-HHLRKSHE-VYRTRGNIS
SVTVLGVIDELARRNVIVCSFGPGMTMEMAV
>Aspnom13137_1|11654
------MVPRSFSEISSYLATLIE-GSGVRHLCSVLPTITDTAISLVSRAAKSAIQDITH
IVAVTCTN-TANPGFDITICSTLGLVHRTLLHGLGCAGGVSALRIAHDLLAGALQG--L-
PARALVVSCDLPTLFARVGFGLGRFSDGASALVLTNWIRPIWNLLIINESSE--LNVG-P
ISTFIPRLVALVNSPNSYNWASDFPGRASLKYAQGALDLRK-SNLFHSHA-VYRSRGSTI
SSSVLNILDFMRRDRVIALAIGPGVILEMAV
>Aspnom13137_1|961
VVGTGLQYPQHKLGPEKIVTNINE-RTKIENRYSIILTNSECGIPLATLAATQAIMDITH
VVAMTCTS-TSSPGFDCTLCQELGLVRRTLVNGVTCAGSVAMLRTAYDLLLGTQQG--K-
PARALVVAAETQTVYIKPNLAPTLFGDGAGALVLSNGIGAIWNIQLLD-EIG--IQCT-P
ISKQVPRLVNLISNPTTYDWALHPGGQAILTAAENALGLSADDHLQMSYK-CYRNAGNTS
SVTVLSILHQLARSKVIAAAFGADITVEIMV
>Aspnom13137_1|525
VMGIGVEYPPSKQGPEALAQRINR-KSRIEHRYSVVPTISECGIPLAVNACNKAIAEITH
VVAVTCTN-TSNPGFDGLVCQKLGLTRRALLHGVGCGGGLAAIR----------------
---SLIICCELPTIFTRPNVALGLFGDCAAALVLSNGIGPVWDVLHLEGSGE--FKIG-P
IDKKIPLVINLISSPGIYDWAFHPGGYAFLLAAQEVLGLSA-HNLRKAFE-AYSDGGNTV
SSTVISILNRLKADKVIAVAFGHGLTMEMIM
>Aspnom13137_1|9704
VVGTGAHYPSYEFPSDELISGINE-KSRIQCRYTALPDVADCGVPVAEEAARKALKDITH
LVVVTCTN-TANPGLDYLICERLGLVQRTLLHGVGCAGGVSALRTANELLLGAFQG--R-
PGRALVVACEICTIFFRANVAMALFGDGASAMVLSNGICPLWNILLLEDSLQ--FNIR-P
ITKDVPGQTDLIASPSSYDWALHPGGYSIAVLAQSALGITK-HHLRKTYD-VYRLRGNTS
SSTVISVINELARDKVIVAAFGPGITMEMAV
>Aspind1|359895
ITGLGTEWPTQIVTSDQYILRVHA-RSGIASRALIPPTAQQVGVPLAARAARKALSAITH
TVAVTVTN-AGAPGYDQAVFRAVGIAERVLLSGVGCAGGLAALRVGSSLARATAQQ--N-
PARVLVLACEVCSIHLAIRIGPVLFGDGAAALVLCNALARRFAVRITPDTMS--YRTT-E
LSREVPELAELMRAPGELEWALHPGGLTVLRGAQLALGLSD-EAIRASRE-VYASRGNSS
SVAVLAVLDRLRRKEVVAVSFGPGLTTEMVL
>Exoxe1|137180
IHGIGVEYPPYEIKSETLARRINE-YTGIDARSAIPPTIAELGVKLSVEACRKALSEITH
VVATTCTN-SANPGYDHYVVKQLGLIEKVLLHGVGCSGGLAALRTAANIALGSFRR--K-
PARILVFACEISSILVRVRIGVTLFSDCASAVVLGNGFSPLLELLIIEDTLG--FDVD-P
LTQRVPKLADLVGSASDYDWALHPGGSTVITGVERAMHLTP-EHLRASYE-TYITHGNSS
SATIFSVMDRLLTDHIVGCAFGPGIAVEMMV
>Aspneo1|443366
ITGMGTEWPSRLIVPEEYASKINT-KTGIETRPVVPPTAEDVSVELSTKAALKALSSITH
IVSVTVTN-GGAPGFDQFVARELGLTERILLSGIGCGGGCAALRVASTIASATYRN--Q-
AARILVVACELCSIQIRTGVAPALFSDGAAALVLCNPLGKRFAVVVAPGTMS--YKVS-T
ISKNIPKLASLIQSPTDFHWALHPGGKAVIQGAQDALNLPD-DALAASNE-IYRTRGNTS
SVAVLAVLDKVRSPNVVACSFGPGLTTEMTL
>Penca1|394485
ITGLGSQYPHYILTPEEFAERINR-STGIETRSAIRPSARDLGVDLAVQACQKALEQITH
TVGVTCTN-HGSPGYDLLVVRQLGLVDRMLLHGVGCAGGLSIMRAAAQIASGSLRR--K-
SARILAFACELCTPNFRVCIAGALFSDAAAAFILCNEYAPVFELVFIPDTLS--FYAD-I
LSRDVSTYASLLLPSGDFDWALHPGGQTIIKGAQQVLQLRD-DQLQASRE-IYRTRGNSS
SATVLIVLDRLRIEMA------------I--
>Aspacu1|376762
ITGLGTEWPSQIVTSDQYLLRINA-RSGIASRALIPPTAEQVGVPLAARAVRAALSAITH
TVAVTVTN-AGAPGYDQAVFRDVGIAERVLLSGIGCAGGLAALRVGSSLARATLQR--K-
PARVLVLACEVCSIHLAISIGPALFSDGAAALVLCNALARRFAVVITPETMS--YRTT-E
LAREVPALAELMQAPGKLEWAVHPGGLTILRGAQLALGLSD-EAIRASSE-VYESRGNSS
SVAVLAVLDRLRRKEVVAVSFGPGLTTEMVL
>Fonnu1|4746
IHGIGVEYPPYEIKPETLARRINE-YTGIDSRSAIPPTIAELGVKLSIEACRKALSEITH
VVATTCTN-SANPGYDHYVIKGLGLIEKVLLHGVGCSGGLGALRTAANIALGSFRR--K-
PARILVFACEISSTLVRVRIGVTLFSDCASAVVLGNGFSPILELLIIEDTLG--FDVD-P
LTQRVPKLADLVGSASDYDWALHPGGSTIITGVERTMNLKP-ELLRASYE-VYITHGNSS
SATIFSVMNRLLTDHIVACAFGPGIAVEMMM
>Micca1|7920
ITGIGAQYPPYLLGPEEFAQRINR-GSGIDTRSAIPPSIKELGVNLAVQACRKALSDITH
TIAVTCTN-QGNPGYDLLVNRKLDLTERILLHGVGCAGGLAIMRTAAQIASGAARG--K-
PARILAFACELCTPNVRLNIAGVLFSDAAAAFVLCNEYGPLFQLLTIPDSMG--FFAE-M
LTRDVPTYTQLLPSVADFDWALHPGGEAIIIGAKDELGLTE-DQLRATKQ-IYKTRGNSS
SPTVLAVLDLLRKDHVVATSFGPGLVCEMAL
>Penpol1|568
ITGLGSQYPPYLLGAEEFASRVNR-STGIETRSAVPPSISEIGVDLAVQACQKALQQITH
TIAVTCTN-QGNPGYDFLVARKLNVVDRMLLHGVGCAGGLSILKAAAQIAGGSLRR--K-
PARILAFACELCTPNVRVNIAAALFSDAAAAFVLCNEYAPQFELLLIPGTLT--FYAD-V
LDRGIPKYTRLLPSVRDFDWALHPGGRAIIDGVAEVLQLSE-DQLQASRE-IYRTRGNSS
SASVLIVLDRLRKAHVVATSFGPGLAIEMAL
>Aspeuc1|455342
ITGIATEWPSRLIGPEKYALKLNA-KTGIETRAVIPPTAEEVGVELAKRAALKALSSITH
MVSVTATN-AGAPGYDQLVARDLGLTERVLLSGVGCAGGCASLRLASALADATHRK--K-
EARILIVACELCSIQIRTRIGPVIFSDGAAALVVCNSLGKQFAIVTTSGTMS--VKVS-T
FSKKIPELASLLQTPTDFYWALHPGGRAIIEGVQAAFKLPE-DSLSASYE-IYKTRGNSS
SVSILAVLEKVRTPNVVACSFGTGIRAEMAL
>Claps1|4034
IHGIGVEYPPYEIKPDTLARRINE-YTGIDSRSAIPPTIAELGVNLSIEACRKALSEITH
VVATTCTN-SANPGYDHYVIKGLGLIEKVLLHGVGCSGGLGALRTAANIALGSFRR--K-
PARILVFACEISSTLVRVRIGVTLFSDCASAVVLGNGFSPLLELLIIEDTLG--FDVD-P
LTPRVPKLADLVGSASDYDWALHPGGSTVITGVERAMNLTP-ELLRASYE-VYITHGNSS
SATFFSVLNRLLTDHIVGCAFGPGIAVEMMV
>Aspfij1|524700
ITGLGTEWPSQIVTSDQYLLRINA-RSGIASRALIPPTAKQVGVPLAARAVRAALSAITH
TVAVTVTN-AGAPGYDQAVFRDVGIAERVLLSGIGCAGGLAALRVGSSLARATLQR--K-
PARVLVLACEVCSIHLAISIGPALFSDGAAALVLCNALARRFAVVITPETMS--YRTT-E
LAREVPALAELMQAPGELEWAVHPGGLTVLRGAQLALGLSD-EAIRASRE-VYESRGNSS
SVAVLAGLDRLRRKEVVAVSFGPGLTTEMVL
>Penex1|396598
ITGLGSQYPPYLLGPEKLTARLNR-STGIETRSAIAPSISEIGVNLAVEACRKALEQITH
TIAVTCTN-QGNPGYDFLVARKLNLVDRMLLHGVGCAGGLSILRAAAQIAGGSLRR--K-
PARILAFACELCTPNVRANIAAVLFSDAAAAFVLCNEYAPQYRLLLIPDTMS--FYAD-V
LDRDIPQYTRLLPSIRDFDWALHPGGKSIIDGVAQILQLSE-DQLQVSRE-IYRTRGNSS
SASVLVVLDQLRKEHVVATSFGPGLAIEMAL
>Aspuva1|434095
ITGLGTEWPSQIVTSDQYILRVHS-RSGIASRALIPPTAQQVGVPLAARAARKALSAITH
TVAVTVTN-AGAPGYDQAVFRAVGIAERVLLSGVGCAGGLAALRVGSSLARATAQQ--K-
PARVLVLACEVCSIHLAISIGPVLFSDGAAALVLCNALARRFAVVITPDTMS--YRTT-E
LSREVPELAELMRAPGELEWAVHPGGLTILRGAQLTLGLSD-EAIRASRE-VYESRGNSS
SVAVLAVLDRLRRKEVVAVSFGPGLTTEMVL
>Asplac1|484852
ITGMGTEWPPKLLNPDDYALKINA-HTGIENRAVVPPPTEEVSVQLSKNAALKALSAITH
MVSVTVTN-GGAPGFDQLVARELGLTERILLSGVGCAGGCAALRVASTLAAATYRK--Q-
EARILVVACELCSIHLRTTIAPALFSDGASAFVLCNPLGKQFAVVVTPGTMS--YKVT-T
ISKSIPKLASLIQSPTDFHWALHPGGRAVIQGAQDALNLPD-DALAASNE-IYRTRGNTS
SVAVLAVLDKVRTSNVIACSFGPGLTTEMAL
>Asptu1|73108
ITGMGTEWPSRLIVPEEYASKINT-KTGIETRPVVPPTAEDVSVELSTKAALKALSSITH
IVSVTVTN-GGAPGFDQFVARELGLAERILLSGIGCGGGCAALRVASTIASATYRN--Q-
AARILVVACELCSIQIRTGVAPALFSDGAAALVLCNPLGKQFAVVVAPGTMS--YKVS-T
ISKNIPKLASLIQSPTDFHWALHPGGKAVIQGAQDALNLPD-DALAASNE-IYRTRGNTS
SVAVLAVLDKVRSPNVVACSFGPGLTTEMTL
>Aspbom1|2119
VVGTGAHYPSYEFPSDKLISAINE-KSRIQYRYTALPDVAGCGVPVAEEAARKALNDITH
IVVVTCTN-TANPGLDYMICERLGLVQRTLLHGVGCAGGVSALRTANELLLGAFQG--R-
PGRALVVACEICTIFFRANVAMALFGDGASAMVLSNGIGPLWNILLLEDSLQ--FNIH-P
ITKDVPGQTDLIASPSSYDWALHPGGYSIAVLAQSALGITE-HHLRKTYD-VYRLRGNTS
SSTVISVINELARGKVIVAAFGPGITMEMAV
>Aspbom1|2583
VVGMATQYGSTLLQRGELLSRLIE-GSGIRHLCSVLPSIADTAISLVSRAAKSAIQDISH
IIAVTCTN-TANPGFDITLCSTLGLVHRTLLHGLGCAGGVSALRIAHDLLAGALQG--L-
PARALVVSCDLPTLFARVGFGLGRFSDGASALVLTNWIGPIWNLLIINESSE--LNVE-P
ISAFIPRLVALINSPNSYNWASDFPGRSSLQFAQGALNLRK-SNLSHSHA-VYRSRGSTI
SSAVLNILDYMRRDKVIALAIGPGVILEMAV
>Aspbom1|9624
-------------------MSINE-RTKIENRYSVILSNTECGIPLAILAATQAIMDITH
VVAMTCTS-TSSPGFDCTLCQELGLVRRTLLNGITCAGSVAALRTAYDLLLGTQQG--K-
PGRALVIATETQTVYIKPNLAPTLFGDGASALVLSNGVGPIWNIHLLD-EIG--IQCT-P
ISKEVPRLVNLISNPTTYDWALHPGGQAILTAAENALGLSSDDHLRMSYK-CYSNAGNTS
SVTVLSILHQLARTKVIGAAFGADITMEIIA
>Aspbom1|6366
ITGLGHQYPPYLLGPGKFAARINR-SSGIETRAAIAPSISDIGVDLTSQACKKALQQVTH
TIGVTCTN-QGNPGYDLLVNRKLGLVDRMLLHGVGCAGGLAIMRAAAQIACGSMRR--K-
PVRILAFACELCTLNVRISIAGALFSDAAAAFVLCNEYAPLFQLLLVPDTMA--FFAD-V
LTRDVPQYTQLLPSVSDFDWALHPGGEAIIEGAKQVLELTE-DQLKASRE-IYRTRGNSS
SPTVLIVLDRLRKEHIVATSFGPGLTIEMAM
>Penant1|2826
ITGLGSQYPPYLMAPEDLAERINR-STGIQTRSAIPPSAKELGVDLAVQACQKALEHITH
TVGVTCTN-HGSPGYDLLVARQVGLVDRMLLHGVGCAGGLSIMRAAAQIASGSLRR--K-
PARILAFACELCTPNFRVCIAGALFSDAAAAFVLCNEYAPVFELVLIPDTLS--FYAD-I
LSRNVSTYARLLPSPSEFDWALHPGGQAIINGAQRVLKLTD-DQLQACRD-IYRTRGNSS
SASVLIVLDRARVILG------------LDV
>Exosi1|112633
IYGTGVEYPPYEIKPETLARRINE-YTGIDSRSAIAPTIAELGVKLSVAACRKALSEITH
VVATTCTN-SANPGYDHYVVKQLGLIEKVLLHGIGCSGGLNALRTAANIALGSFRR--T-
PARVLVLACEISSTLVRIRIGVTLFSDCASAVVLGNGFSPLLELLIIEDTLG--FDVD-P
LTHRVPKLADLVASASEYDWALHPGGATVLSGVERAMKLKP-ELLRASYE-TYITHGNSS
SATFFSVLNRLLTEHIIGCAFGPGIAVEMMV
>Exosi1|115876
VMGLGCSWPANVMEPKGYAAKINR-QTGIKTRSILAPDIKEIAVPLAVESCKKALSDITH
VVAVTATN-AGNPGYDQLVSNALGLTDRTLLHGVGCSGGLAALRCAANIASGAARG--N-
VARVLVFATELCSINIRLRIAPTLFSDGSSAFVLCNELAGIYSVVIVPDTMN--LLVN-P
LSKNVAGLSELMSTTDDVDWALHPGGLAILKGAQQVVGMSD-EQLRASYE-VYAKRGNPS
SVAVLAVLDQLRREDVIACTFGPGMTVEMAM
>Aspjap1|427590
ITGLGTEWPSQIVTSDQYLLRVHS-RSGIASRALIPPTAQQVGVPLAARAARKALSAITH
TVAVTVTN-AGAPGYDQAVFREVGIAERVLLSGVGCAGGLAALRVGSSLARATAQQ--N-
PARVLVLACEVCSIHLAISIGPVLFGDGAAALVLCNALARRFAVLITPDTMS--YRTT-E
LSREVPELAELMWAPGELEWALHPGGLTVLRGAQLALGLSD-EAIRASRE-VYESRGNSS
SVAVLAVLDRLRRKEVVAVSFGPGLTTEMVL
>Aspni_bvT_1|342453
ITGMGTEWPPKLLNPDDYALKINA-HTGIENRAVVPPPTEEVSVQLSKNAALKALSAITH
MVSVTVTN-GGAPGFDQLVARELGLTERILLSGVGCAGGCAALRVASTLAAATYRK--Q-
EARILVVACELCSIHLRTTIAPALFSDGASAFVLCNPLGKQFAVVVTPGTMS--YKVT-T
ISKSIPKLASLIQSPTDFHWALHPGGRAVIQGAQDALNLPD-DALAASNE-IYRTRGNTS
SVAVLAVLDKVRTSNVIACSFGPGLTTEMAL
>Exosp1|906
IHGIGVEYPPYEIKPETLARRINE-YTGIDARSAIAPSIAELGVKLSVQACRRALSEITH
VVATTCTN-SANPGYDHYVVKQLGLIEKVLLHGVGCSGGLAALRTAANIALGSFRR--K-
PARILVLACEVSSILVRVRIGVALFSDCASAVVLGNGFSPILELLIIENTLG--FDVD-P
LTQRVPKLADLVGSAADYDWALHPGGATVLSGIEKTMHLKP-EHLRASYE-IYISHGNSS
SATIFSVMDRLLTEHIVGCAFGPGIAVEMMM
>Fonmo1|5161
IHGIGVEYPPYEIKPETLARRINE-YTGIDSRSAIPPTIAELGVKLSIEACRKALSEITH
VVATTCTN-SANPGYDHYVIKGLGLIEKVLLHGVGCSGGLGALRTAANIALGSFRR--K-
PARILVFACEISSTLVRVRIGVTLFSDCASAVVLGNGFSPILELLIIEDTLG--FDVD-P
LTQRVPKLADLVGSASDYDWALHPGGSTIITGVERTMNLKP-ELLRASYE-VYITHGNSS
SATIFSVMNRLLTDHIVACAFGPGIAVEMMM
>EurotioJF033F_1|243430
IYGTGVEYPPYEIKPETLARRINE-YTGIDSRSAIAPTIAELGVKLSVAACRKALSEITH
VVATTCTN-SANPGYDHYVVKQLGLIEKVLLHGIGCSGGLNALRTAANIALGSFRR--K-
PARVLVLACEISSTLVRVRIGVTLFSDCASAVVLGNGFSPLLELLIIEDTLG--FDVD-P
LTPRVPKLADLVSSASDYDWALHPGGATVLSGVERAMKLKP-ELLRASYE-VYITHGNSS
SATFFSVLNRLLTEHIIGCAFGPGIAVEMMV
>Aspka1_1|17660
ITGIATEWPSRLIGPEKYALKLNA-KTGIETRAVIPPTAEEVGVELAKKAALKALSSITH
MVSVTATN-AGAPGYDQLVARDLGLTERVLLSGVGCAGGCASLRLASALADATHRK--K-
EARILIVACELCSIQIRTRIGPVIFSDGAAALVVCNSLGKQFAIVTTSGTMS--VKVS-T
FSKKIPELACLLQTPTDFYWALHPGGRAIIEGVQAAFNLPE-DSLSASYE-IYRTRGNSS
SVSILAVLEKVRTPNVVACSFGTGIRTEIAL
>Pensoli1|292715
ITGLGSKYPPYLLGAEKLASRVNR-STGIETRSAVPPSISEIGVDLAVQACQKALQQITH
TIAVTCTN-QGNPGYDFLVARKLNLVDRMLLHGVGCAGGLSILKAAAQIAGGSLRR--K-
PARILAFACELCTPNVRVNIAAALFSDAAAAFVLCNEYAPQFELLVIPGTMT--FYAD-V
LDRGIPKYTRLLPSIRDFDWALHPGGRAIIDGIAEVLQLSE-DQLQASRE-IYRTRGNSS
SASVLIVLDRLRKAHVVATSFGPGLAIEMAL
>Aspbrev1|281936
IKSIATGVPSVIRKQVGVVATLYD-KTQIDKRHMASMLIRKRSVPLILDASARALKEIGM
LVLVTSTG-FVAPGVDIAILKKLGLVSRTVINFMGCAAAMNGLRVAVDYSRS-----HP-
QSKALVCCIELSSVNAVDVIISSLFADGCAAMVVGSCFDGEIVIRFIDGTIT--LGVN-S
LSPRLPSYISVLSN-DVDLWAIHPGGPKIIEESVRSLQLDD-GVAAISWD-ILAEFGNML
SVSLAFVLQRMISLKGLAFSFGPGVTVEGMV
>Aspbrev1|267975
VVGTGSHYPPYEMRPDQSISKVNA-NSKIQSRRTAIPDIADCGVPVAEDAAKKALNDISH
IVVVTCTN-TANPGLDFTLCQRLGLVQRTLLHGTGCAGGVAALRTANDLLLGAAQG--K-
PGTALVVACEITSIFYRLNLGMTLFGDGAGAMVLSNGLGPLWNILLLENTLE--FNVH-S
IAKDVPQHTDLIASPSLYDWALHPGGFNIVLLSQSALGITE-HHLRKSYD-IYQSKGNTS
SATVISVIHELAREKLVAASFGPDITMEMIV
>Exoalc1_J33|514045
IYGIGVEYPPYQITPETLAKRINE-YTGIDSRSSIAPTIAQLGVKLSIAACQKALAEITH
VVATTCTN-SANPGFDHYVIKGLGLVEKVLLHGVGCSGGLAALRTAGNIALGSFRR--K-
PARILVVACEICTVLARVRIGLALFSDCASAVVIGNGFSPMLELLIIDDTLG--FDVD-P
LTQRVPKLADLVGSASDYDWALHPGGATILTGIEKAMHLTS-EHLRASYE-VYITHGNSS
SATIFSVMSRLLTDHIVGCAFGPGIAVEMMV
>Aspneoa1|166658
ITGLATKWPSKLIGPEAYASKINE-QTGIETRAVVPPTAEDVGVELAKGAALDALGSITH
VVAVTATN-AGSPGYDQLVARELGIAERVLLAGVGCAGGLAALRVASNLARATLQH--Q-
QARVLIVACEICSIQIRVGIGPALFGDGAAAMVLCNSYGRRFSVIITPDTMS--YQVT-S
LSKQVPKYASLIKASTDFDWAVHPGGLSIIKGAQMAMQLPN-EVLSASYE-IYRTRGNAS
SVAVLAVLDRLRKQDVISCSFGPGLMTEMVL
>Capse1|365777
IHGIGVEYPPYEIKPETLARRINE-YTGIDTRSAIPPTIAELGVKLSIEACRKAISEITH
VVATTCTN-SANPGYDHYVIKGLGLVEKVLLHGVGCSGGLGALRTAANIALGSFRR--K-
PARILVFACEISSTLVRVRVGVALFSDCASAVVLGNGFSPILELLIIEDTLG--FDVD-P
LTQRVPKLADLVGSASEYDWALHPGGSTVISGVERAMKLRP-ELLRASYE-IYITHGNSS
SATIFSVMNRLLTEHIVGCAFGPGIAVEMMM
>Cypeu1|121914
IHGIGVEYPPNSIKPDQLARRINC-YTGIDTRSSIPPTIDELGVSLSVAAARKAISEITH
VVATTCTN-SANPGFDHYVVKQLGLIEKVLLHGVGCSGGMAAMRTAANIAMGSFRG--K-
PARILVLACEVSTTFVRVRIGLCLFSDCASAIVLGNGVSPLLEVLIVEDTLG--FDVH-P
LTQRVPKLASLISSANEYDWALHPGGATILSGVEKSMNLTS-EHLRASYE-IYIGHGNSS
SATFFSVLKRLLTEHIIGSAFGPGVAIEMAV
>Exoalc1|529911
IYGIGVEYPPYQITPETLARRINE-YTGIDSRSSIAPTIAQLGVKLSIAACQKALAEITH
VVATTCTN-SANPGFDHYVIKGLGLVEKVLLHGVGCSGGLAALRTAGNIALGSFRR--K-
PARILVVACEICTVLARVRIGLALFSDCASAVVIGNGFSPILELLIIDDTLG--FDVD-P
LTQRVPKLADLVGSASDYDWALHPGGATILTGIEKAMHLTS-EHLRASYE-VYITHGNSS
SATIFSVMSRLLTDHIVGCAFGPGIAVEMMV
>PenchWisc1_1|148158
ITGLGSQYPPYLLGAKNLAARVNR-TTGIDTRSAVPPSISEIGVDLAVQACQKALQQITH
TIGVTCTN-QGNPGYDFLVARKLNLVDRMLLHGVGCAGGLSILRAAAQIAGGSLRR--K-
PARILAFACELCTPNVRTNIAAALFSDAAAAFVLCNEHAPQFELLLVPGTMT--FYAG-V
LSRHIPEYTRLLPLIHDFDWALHPGGKAIIDGVAEVLQLSE-DQLQATWE-IYRTRGNSS
SASVLIVLDQLRRTHIVATSFGPGLAIEMAL
>Aspros1|197769
ITGLASKWPSKLIGPGAYALKINE-QTGIETRAVVPPTAEDVGVELAKGAALDALGSVTH
VVAVTATN-AGSPGYDQLVARELGIAERVLLAGVGCAGGLAALRVASNLARATLQR--Q-
EARVLIIACEICSIQVRVGIGPALFGDGAAAMVLCNSYGRRFSVVITPQTMA--YQVT-S
LSKQVPKYASLLKASTEFDWAVHPGGLSIIKGAQMAMQLPD-EALAASYE-IYRTRGNAS
SVAVLAVLDRLRKRDVVACSFGPGLTTEMVL
>Capcor1|5625
IHGVGVEYPPYEIKPETLARRIND-YTGIDSRSAIAPTIAQQGVKLSVAACRKALSEITH
VVATTCTN-SANPGYDHFVIKELGLIEKVLLHGVGCSGGLAALRTAANIALGSFRR--K-
PARILVFACEISSTLVRVRIGVTLFSDCASAVVLGNGFSRLLELLIIENTLG--FDVD-P
LTPRVPKLADLVGSASEYDWALHPGGSTVITGVEKTMHLQP-EHLRASYE-VYISHGNSS
SATIFSVLNRLLTEHIVGCAFGPGISVEMMM
>Bysni1|75188
IVGLGHQYPPYTNDLEEHLARVNR-NTGIKERPNIPPTIADLAVDLAAKACRKAIGQITH
TVAATGTN-AGSPGYDLLVNEKLAVAQRLLLCGIGCAGGLATIRTAATIANDNSGVTQL-
GFWVLHVT----------------------------------------------SRVS-M
MSPDLPNVTKMVGRATDLDWVLHPAGLAVLDKVREDLKLED-GQLRASLD-VSESKGNSS
CPTVLIVLDKLRRENVVACSFGPGVCIEMVA
>Uncre1|5312
VLSMAVNYPKGRVYPGEFRKR-----------LPITPSINELGVDLSVEACRNAIEDITH
MFSVTCTH-TGNPGFDAIVARKLGLTDRVLVHGTGCSGGLTVFRTAFNVLQATFRK--R-
PARALLLATDLPTALARVNIGSILFSDCSTAYIMSNGVEPMYQVLLLPGTIQ--FNID-V
VTKKVPFICEFIKRPRHFDWALHPGGISIVDAVRQSLELDE-DHLRASYD-IYTNNGNSS
STTVLNVMDRLPRKDVIACAMGPGINVEMSY
>Aspph1|241217
ITGMGTEWPSRLIVPEDYAKKINT-QTGIETRPVVPPTTEDVSVELSKNAALKALSSITH
IVSVTVTN-GGAPGFDQLVARELGLAERILLSGIGCGGGCAALRVASTIASATYRK--Q-
EARILVVACELCSIHLRTGVAPALFSDGAAALVVCNPLGKQFAIVVTPGTMS--YTVS-T
ISKNIPKLASLIQSPTDFHWALHPGGKAVIQGTQDALNLPD-DALAASKE-IYRTKGNTS
SVAVLAVLEKVRSPNVVACSFGPGLTTEMTL
>Aspbru1|492270
ITGLGTEWPSQIVTSDQYLLRINA-RSGIASRALIPPTAKQVGVRLAARAVRAALSAITH
TVAVTVTN-AGAPGYDQAVFRDVGIAERVLLSGIGCAGGLAALRVGSSLARATLQR--K-
PARVLVLACEVCSIHLAISIGPALFSDGAAALVLCNALARRFAVVITPETMS--YRTT-E
LAREVPALAELIQAPGELEWAVHPGGLTVLRGAQLALGLSD-EAIRASRE-VYESRGNSS
SVAVLAVLDRLRRKEVVAVSFGPGLTTEMVL
>Talabor1|2751
ITGLGSQYPPYFFGPTKFAARINR-SSRIETRATIAPSISDIGVDLTSQACKKALQQVTH
TIGVTCTN-QGNPGYDILVSRKLGLVYHMLLHGVACAGGLAIMRAAAQIACGSMRR--K-
PVRIFAFACELCTLNIRISIAGALFSDAAAAFILCNEYAPLFQLLVIPDTMA--FYTD-V
LTRDVPQYTRLLPSINDFDWALHPGGDAIIEGVKQVLELTE-DQLKASRE-IYCTRGNSS
SLTVLIVLDRLRKKHVVATSFGPGLVIEMAM
>Claye1|7335
IHGIGVEYPPYEIKPETLARRINE-YTGIDTRSAIPPTIAELGVKLSIEACRKAISEITH
VVATTCTN-SANPGYDHFVIKGLGLVEKVLLHGVGCSGGLGALRTAANIALGSFRR--K-
PARILVFACEISSTLVRIRIGVALFSDCASAVVLGNGFSPMLELLIIEDTLG--FDVD-P
LTQRVPKLADLVGSASEYDWALHPGGSTIISGVERAMKLRP-ELLRASYG-IYITHGNSS
SATMFSVLNRLMTEHIVGCAFGPGIAVEMMM
>Aspcar1|307148
ITGLGHQYPPYLMTPDQLASRINH-TTGIESRASIPPTITEIGIDLTVSACKKALHKITH
TVAVTATN-QGCPGYDLLVAKKLGLLDRTLLSGVGCAGGLSALRTAVQLACGSARG--K-
PARILVFACELCTPNGRIGIVAVLFSDAAGAVVLCNEVAPVYRLLVIPDTMG--FTTE-A
LTRAVPDLVTLLPSIHDFDLALHPGGEAIIDGAKEVLGLSE-DQIKVTRE-TYRTRGNSS
SPTVLILLDRLRRENVVATSFGPGMAIEMAL
>Aspcal1|767631
ITGLGHQSPPYLMTPDQLAARINH-TTGIESRASIPPTITEIGVDLAVSACKRALTKITH
TVAVTATN-QGCPGYDLLVAKKLGLLDRTLLSGVGCAGGLSVLRAAAQLACGSMRG--K-
PARILAFACELCMPNGRISIVAALFSDAAGAVVLCNEVAPVYRLLVIPDTMG--FSTE-G
LTRAVPGHVTLLPSIHDFDFALHPGGEAIIDGAKEVLGLTE-DQIQATRE-TYRTRGNSS
SPTVLILLDKLRRENVVATSFGPGMTIEMAL
>Aspcos1|217105
ITGMGTEWPSRLIVPEDYASKINT-KTGIETRPVVPPTAEDVSVELSTKAALKALSSITH
IVSVTVTN-GGAPGFDQFVARELGLAERILLSGIGCGGGCAALRVASTIASATYRN--Q-
AARILVVACELCSIQIRTGVGPALFSDGAAALVLCNPLGKQFAVVVAPGTMS--YKVS-T
ISKNIPKLASLIQSPTDFHWALHPGGKAVIQGAQDALNLPD-DALAASNE-IYRTRGNTS
SVAVLAVLDKVRSPNVVACSFGPGLTTEMTL
>Aspni_DSM_1|160016
ITGMGTEWPPKLLNPDDYALKINA-HTGIENRAVVPPPTEEVSVQLSKNAALKALSAITH
MVSVTVTN-GGAPGFDQLVARELGLTERILLSGVGCAGGCAALRVASTLAAATYRK--Q-
EARILVVACELCSIHLRTTIAPALFSDGASAFVLCNPLGKQFAVVVTPGTMS--YKVT-T
ISKSIPKLASLIQSPTDFHWALHPGGRAVIQGAQDALNLPD-DALAASNE-IYRTRGNTS
SVAVLAVLDKVRTSNVIACSFGPGLTTEMAL
>Pensub1|2637
VVSTGTQYPSNRMGPEEIAFKINA-KSRIEERYSATPSIADCGIPLAEEAAKKALGDITH
IVAVTCTN-TSNPGFESFLSQRLGFVQRTLLHGVGCAGGVAALRTANELLLGAHQD--K-
PARALVVACEIPSIFIRPNVGLTLFGDCASAMVLSNGIGPLWNILQVENSLE--YNVG-P
ISKDVPKHVGLITSPTTYDWALHPGGYGILALGQQVLGLST-HHLRKSYE-VYTKRGNSS
SSTVLSIMDKLARDKLIAAAFGPGITMEMVV
>Pensub1|5678
ITGLGSQYPPYLLRSEQLAARVNR-STGIETRSAVPSSITEIGVDLAIRACQKALQQITH
TIAVTCTN-QGNPGYDFHVARELNLVDRMLLHGVGCAGGLSILRAAAQIAGGSLRR--K-
PARILAFACELCTPNVRVNIAAALFSDAAAAFVLCNEYAPQFELLLVPDTMT--FYAD-I
LDRDIPKYIRLLPSICDFDWALHPGGRAIIDGVAEVLQLSE-DQLQTSRE-IYRTRGNSS
SASVLIVLDRLRKAHVVATSFGPGLAIEMAL
>Aspnom1|141090
VVGTGAHYPSYEFPSDELISAINE-KSRIQYRYTALPDVADCGVPVAEEAARKALKDITH
LVVATCTN-TANPGLDYLICERLGLVQRTLLHGVGCAGGVSALRTANELLLGAFQG--R-
PGRALVVACEICTIFFRANVAMAVFGDGASAMVLSNGICPLWNILLLEDSLQ--FNIR-P
ITKDVPGQTDLIASPSSYDWALHPGGYSIAVLAQSALGITK-HHLRKTYD-VYRLRGNTS
SSTVISVINELARDKVIVAAFGPGITMEMAV
>Aspnom1|159204
VVGMATQYGSTLLQRDELLSCLIE-GSGVRHLCSVLPTITDTAISLVSRAAKSAIQDITH
IVAVTCTN-TANPGFDITICSTLGLVHRTLLHGLGCAGGVSALRIAHDLLAGALQG--L-
PARALVVSCDLPTLFARVGFGLGRFSDGASALVLTNWIRPIWNLLIINESSE--LNVG-P
ISTFIPRLVALVNSPNSYNWASDFPGRASLKYAQGALDLRK-SNLFHSHA-VYRSRGSTI
SSSVLNILDFMRRDRVIALAIGPGVILEMAV
>Aspnom1|156863
VVGTGLQYPQHKLGPEKIVTNINE-RTKIENRYSVILTNSEC---DTTLAATQAIMDITH
VVAMTCTS-TSSPGFDCTLCQELGLVRRTLVNGVTCAGSVAMLRTAYDLLLGTQQG--K-
PARALVVAAETPTVYIKPNLAPTLFGDGASALVLSNGIGAIWNIQLLD-EIG--IQCT-P
ISKQVPRLVNLISNPTTYDWALHPGGQAILTAAENALGLSADDHLRMSYK-CYRNAGNTS
SVTVLSILHQLARSKVIAAAFGADITVEIMV
>Aspnom1|152372
VMGIGVEYPPSKQGPEALAQRINR-KSRIEHRYSVVPTISECGIPLAVNACNKAITEITH
VVAVTCTN-TSNPGFDGLVCQKLGLTRRALLHGVGCGGGLAAIRVAQEMLLGTHQG--K-
PARALIICCELPTIFTRPNVALGLFGDCAAALVLSNGIGPVWDVLHLEGSGE--FKIG-P
IDKKIPLVINLISSPGIYDWAFHPGGYAFLLAAQEVLGLSA-HNLRKAFE-AYSDGGNTV
SSTVISILNRLKADKVIAVAFGHGLTMEMIM
>Aspnom1|51735
ITGLATKWPSKLIGPNAYALHINE-QTGIEARAVVPPTAEDVGVQLAKGAALDALSSVTH
VVAVTATN-AGSPGYDQIVARELGIAERVLLAGVGCAGGLAALRVASNLAIATLRH--Q-
EARILIIACEICSIQIRVGIGPALFGDGAAAMVLCNSYNRRFSVIITPKTMS--YQVT-S
LSKQVPKYTSLLEEPIDFDWAVHPGGLSIIKGAQMAMNLPD-EALTASYD-IYRARGNAS
SVAVLAVLDRLRKQDVIACSFGPGLTTEMVL
>Exode1|7633
IHGIGVEYPPYEIKPDTLARRINE-YTGIDSRSAIAPTIAQLGVKLSVAACRKALSEITH
VVATTCTN-SANPGYDHYVVKELGLIEKVLLHGVGCSGGLAALRTAANIALGSFRR--K-
PARILVVACEISSTLVRVRIGVTLFSDCASAVVLGNGFSPLLELLIIENTLG--FDVD-P
LTQRVPKLADLVASASEYDWALHPGGSTVITGVEKTMHLTP-EHLRASYE-IYITHGNSS
SATIFSVLNRLLTDHIVGCAFGPGIAVEMMM
>Exome1|111436
VHGIGVEYPPFELKPETLARRINE-YTGIDTRSAIPPNIAELGVKLSVAACRKALSEITH
VVATTCTN-SANPGYDHHVIKALGIIEKVLLHGVGCSGGLAALRTAANIALGSFRQ--K-
PARILVLACEISSSFVRIRIGVALFSDCASALVLGNGYSPVLELLIIENTLG--FDVD-P
LTQRVPALTELVSRASDYDWALHPGGATIMSGIEKVMHLTP-EHLRASYE-TYISHGNSS
SATIFSVMSRLLTDHIVGCAFGPGIAVEMMM
>Penla1|393835
ITGLGSQYPPYLLRAKKLAAQVNR-STGIETRSAVPPSISGIGVDLAVQACQKALQQITH
MIGVTCTN-QGNPGYDLFVARELDLVDRMLLHGVGCAGGLSILRAAAQIAGGSLRR--K-
PARILAFACELCTPNVRANIAAALFSDAAAAFVLCNEYAPQFELLLVPGTMT--FYAG-I
LSRDIPKYTRLLPLIHDFDWALHPGGRAIIDGVAEVLQLSD-DQLQASRE-IYRTRGNSS
SASVLIVLDRLRKAHIVATSFGPGLAIEMAL
>Penla1|418316
ITGVGSQYPPYLLGPEEFAARINR-SSGIETRSAIAPTISELGVDLTTQACKKALQQVTH
TIGVTCTN-QGNPGYDLLVNRKLGLVDRMLLHGVGCAGGLAIMRAGAQIACGSMRR--K-
PARILAFACELCTPNVRISIAGALFSDAAAAFVLCNEYAPLFQLLLIPDTMA--FFAD-V
LTRDVPQYTKLLPSISDFDWALHPGGEAIIEGAKQVLGLTE-DQLQASRE-IYRTRGNSS
SATVLIVLDRLRREYVVATSFGPGLAIEMAM
>Triver1|840
IVGLGSQYPPYLLDHECFAGRINA-STGIETRSSIPPSIADLGVDLAVQACMKAMEQITH
TVSVTCTN-QGNPGYDLLVNERLGLTSRILLHGVGCAGGLSIMRVASQVACGTMRG--K-
PACILAYACELCTPNVRVNIAGALFSDAAAAFILCNKTAPIFELILIPHTLT--CYTD-P
LSKDIPMYAKLLPLIDDFDWAVHPGGKALIDGVQETMQLTE-DQLRASRE-IYKTRGNSS
SPTILSVLDRLRRGHVVAASFGPGMVIEMVM
>Asppip1|508381
ITGIATEWPSRLIGPEKYALKLNA-KTGIETRAVIPPTAEEVGVELAKKAALKALSSITH
MVSVTATN-AGAPGYDQLVARDLGLTERVLLSGVGCAGGCASFRLASALADATHRK--K-
EARILIVACELCSIQIRTRIGPVIFSDGAAALVVCNSLGKQFAIVTTSGTMS--VKVS-T
FSKKIPELACLLQTPTDFYWALHPGGRAIIEGVQAAFNLPE-DSLSASYE-IYKTRGNSS
SVSILAVLEKVRTPNVVACSFGTGIRTEIAL
>PenbrAgRF18_1|218923
ITGLGSQYPPYLLAPHNFAARLNR-SSGIETRSAIEPSIADIGVDLAVQACKKALEQITH
TIGVTCTN-QGNPGYDLPVARELDLVDRTLLHGVGCAGGLSLLRAAAQLAGGSVRR--K-
PARILAFACELCTPNLRANIAGALFSDAAAAFVLCNEYAPQLELLVIPDTMS--FYAD-V
LDRDIPEYTKLLLSIGDFDWALHPGGKAIIDGASEVLQLSE-EQLQTTRE-IYRTRGNSS
SASVLIVLDQIRRQHIVATSFGPGLTIEMAL
>Aspor1|7499
IVGIASRCAPHKLGADAIARRINR-KTRIDHRYSVIPSFSECGIPLASAASARAIDEITH
LVAVTCTN-TAHPGFDSVLCRKLGLVRRVLLHGIGCGGGISAMRVAHELLLGTQQG--V-
PARALIVACEVPTVFARVNVAMCLFGDCAAALVLSNGIGPIWNILQFDGTAH--FNVH-D
IDKRIPQLTSLISSPSNYGWAVHPGGYAVLVAAQDALGLTA-DDLRASYD-AYRDGGNTI
STTIIRILEKLRKDKLVLAAIGHGITLETAI
>Aspor1|8044
VVGTGAHYPPHELRSDKLISAVNE-KSRIQTRRAALPDIAECGVPVAEEAARKALNDLTH
VVVVTCTN-TANPGLDYMICERLGLVQRTLLHGVGCAGGAAALRTANELLLGAFQG--K-
PGRALVVACEICMIFFRANVAMTLFGDGAGAMVLSNGICPLWNILLLEDSIQ--FNIR-P
----VPGQTDLISSPSSYDWALHPGGYSIAVLAQNALGITE-HHLRKTYE-VYRSRGNTS
SSTVISVINELARDKVIVAAFGPGITMELAV
>Aspwel1|161008
ITGMGTEWPSRLIVPEDYAKEINT-QTGIETRPVVPPTTEDVSVELSKNAALKALSSITH
IVSVTVTN-GGAPGFDQLVARELGLAERILLSGIGCGGGCAALRVASTIASATYRK--Q-
EARILVVACELCSIHLRTGVAPALFSDGAAALVVCNPLGKQFAIVVTPGTMS--YTVS-T
ISKNIPKLASLIQSPTDFHWALHPGGKAVIQGAQDALNLPD-DALAASKE-IYRTKGNTS
SVAVLAVLEKVRSPNVVACSFGPGLTTEKTL
>Pench1|27929
ITGLGSQYPPYLLGAKNLAARVNR-STGIETRSAVPPSISEIGVDLAVQACQKALQQITH
TIGVTCTN-QGNPGYDFLVARKLNLVDRMLLHGVGCAGGLSILRAAAQIAGGSLRR--K-
PARILAFACELCTPNVRANIAAALFSDAAAAFVLCNEHAPQFELLLVPGTMT--FYAG-V
LSRHIPEYTRLLPLIHDFDWALHPGGKAIIDGVAEVLQLSE-DQLQATWE-IYRTRGNSS
SASVLIVLDQLRRTHIVATSFGPGLAIEMAL
>EndpusZ1|8056
IHGIGAAYPPHSVKAEIIARRINE-FTGIETRSTIAPNISELGVRLSVEACRKAVSDLTH
MVAVTCTN-SANPGYDHHVVKQLGLIEKVLLHGVGCSGGLAALRTAANIAQGSFRN--R-
PARILVLACEITSLLVRTRIGVTLFSDCASAVVLGNGFGPILELLIIDDTLG--FDVD-P
LTPRVPKLADLVTSATDFDWALHPGGATVITGVEQAMGLTP-EHLRASYD-IYMNHGNSS
SATVFAVIDRLLNQYITSCAFGPGIAIEMMM
>Aspfl1|27431
VVGTGAHYPPHELRSDKLISAVNE-KSRIQTRRTALPDIAECGVPVAEEAARKALNDLTH
VVVVTCTN-TANPGLDYMICERLGLVQRTLLHGVGCAGGAAALRTANELLLGAFQG--K-
PGRALVVACEICMIFFRANVAMTLFGDGAGAMVLSNGICPLWNILLLEDSIQ--FNIR-P
ITKEVPGQTDLISSPSSYDWALHPGGYSIAILAQNALGITE-HHLRKTYE-VYRSRGNTS
SSTVISVINELARDKVIVAAFGPGITMELAV
>Penth1|165339
ITGLGSQYPPYLLSAEKFASRVNR-STAIETRSAVPPSISEIGVDLAVQACQKALQQITH
TIAVTCTN-QGNPGYDFLVARKLNLVDRMLLHGVGCANGLSILKAAAQIAGGSLRW--K-
PTRILAFACELCTPNVRVNIAAALFSDAAAAFVLCNEYAPQFELLLIPGTIT--FYAD-V
LDRGIPKYTRLLPSIHDFDWAVHPGGRAIIDGVAEVLLLSE-DQLQASRE-IYRTRANSS
SASVLIVLDRLRKAHVVATSFGPGLAIEMAL
>Asphom1|470697
ITGLGTEWPSSLITAESYILTVHS-RTEIATRALLPPTAREVGIPLATTAARKALSAITH
MVSVTVTN-AGAPGYDQAVARALGVAERFLLSGVGCAGGLAALRLASKLACATARG--E-
AARILVLACEVCSVFLAVGIGPVLFGDGAAALVLCNALGGKYAVVITPDTMA--YGVT-E
LSREVPRLAALMEAPDDFDWAVHPGGLAILRGAQKVLGLEE-EALRASYE-VYRTRGNAS
SVAVLAVLDLLRRREVVAVSFGPGLTTEMAL
>Aspmin1|245938
VVGTGAHYPPHELRSDKLISAVNE-KSRIQTRRTALPDIAECGVPVAEEAARKALNDLTH
VVVVTCTN-TANPGLDYMICERLGLVQRTLLHGVGCAGGAAALRTANELLLGAFKG--K-
PGRALVVACEICMIFFRANIAMTLFGDGAGAMVLSNGICPLWNILLLEDSIQ--FNIR-P
ITKEVPGQTDLISSPSSYDWALHPGGYSIAVLAQNALGITE-HHLRKTYE-VYRLRGNTS
SSTVISVINELARDKVIVAAFGPGITMELAV
>Aspste1|508980
ITGLATKWPSKLIGPEAYALKINE-QTGIETRAVVPPSAEDVGVELATGAARDALGSVTH
VVAVTATN-AGSPGYDQLVARELGIAERVLLAGVGCAGGLAALRVASNLARATLQQ--Q-
EARVLIIACEICSIQIRVGIGPALFGDGAAAMVLCNSYGRRFSVIITPDTMS--YRVA-S
LSKQVPKYTSLLKGSADFDWAVHPGGLSIIKGAQMAMKLPD-EALAASYE-IYKNRGNAS
SVAVLAVLDRLRKQDVVSCSFGPGLTTEMVL
>Penra1|347807
IVGTGSYYPPLQMGPENIISQINK-KSRIQNRHLAVPSIDDCGIPMAEHAAQIALKDITH
VVSVTCTN-TANPGLDFMLSERLGLVQRTLLHGVGCAGGVAALRTANEFLLGAAQD--R-
PGKALVVACEVVSIFCRVNVGPTLFGDGAGALVLSNGIDPIWNIWILEDSLE--FNVH-P
ISKDVPKHIDLIATASDYDWALHPGGYGILVLAQQVLNISE-QHLRKSYD-VYQNRGNTG
SATILSIISKLARDKVVVASFGPGITMEMVV
>Asppar1|235544
VVGTGAHYPPHELRSDKLITAINE-MSRIQYRRTALPDIADCGVPVAEEAARKALHDITH
VVVVTCTN-TANPGLDYIICQRLGLVQRTLLHGVGCAGGAAALRTANELLLGAFQG--K-
PGRALVVACEICTIFFRANIAMTLFGDGASAMVLSNGICPLWNILLLEDSIQ--FNIR-P
ITKEVPGQTDLISSPSSYDWALHPGGYSIAVLAQNALGITE-HHLRKTYE-VYRLKGNTS
SSTVISVINELARDKVIVAAFGPGITMEMAV
>Asppar1|234908
VVGMATQYGTTLLQRDELLSRRIE-RSGIRQLCSVLPTIADAAIPLVCRAAKGAIYNISH
VIAVTSTN-TANPGFDITLCSTLGLVHRTLLYGLGCAGGLSALRIAYDLLAGALQG--L-
PARALVVSCDLPTLFARVGFGLSRFSDG-----------PIWNLLIIKESNE--LSIG-P
ISTFIPRLVALVNSPNSYNWASDFPGRSALKFAQGALDLKK-SNLSHSDT-VYRSRGSTI
SCSVLNILNYMRRNKVIALAIGPGIILEMAV
>Phiatt1|4129
VYGVGAAYPPHSIKPEVLARRINA-YTGIDTRASIPPSITELGVSLSVSAARKALSDITH
VVSTTCTN-SANPGFDHYVIKKLGLVQKVLLHGIGCSGGMAALRTAAGLIMGSFRG--R-
KARVLVLAAEISTTLVRVRIGICLFSDCASALVVGNEMEPILELLIIEDTLG--FDVD-P
LTPRVPKLTKLVTSPTSFSWALHPGGATILSGVERVMGLNPEEHLRESYE-IYVSRGNSS
SATWASVVARMMKRYVLGCGFGPGISVEMAV
>Cocim1|1156
ILSMAVNYPKGRVYPAEFRKRLNR-RTGIKSRPSVTPSINDLGIRLSLQACQKAIKDITH
MFSMTCTH-TGNPGFDAIVARELGLTERVLIHGTGCSGGLSVIRTAFNILQATFRQ--R-
PARALVLATDIPTTLARVNIGPILFSDCSTAYIMSNGIKPIYQVMLLPGTIT--FNID-V
VSKKVPFVCEFLKRPRQFDWALHPGGISIVDAVRQSLQLDH-EHLRASYD-IYTNNGNSS
STTVLNVIDRLPRKDVIACAMGPGINVEMSY
>Artbe1|7737
IVGLGSQYPPYLLDHECFAGRINA-STGIETRSSIPPSIADLGVDLAVQACMKAMEQITH
TVSVTCTN-QGNPGYDLLVNERLGLTSRILLHGVGCAGGLSIMRVASQVACGTMRG--K-
PACILAYACELCTPNVRVNIAGTLFSDAAAAFILCNKTAPIFELILLPDTLT--CYTD-P
LSKDIPTYAKLLPSIDDFDWAVHPGGKALIDGVQETMQLTE-DQLRASRE-IYKTRGNSS
SPTILSVLDRLRRGHVVAASFGPGMVIEMVM
>Pensol1|1013
ITGLGSKYPPYLLGVEKLASRVNR-STGIETRSAVPPSISEIGVDLAVQACQKALQQITH
TIAVTCTN-QGNPGYDFLVARKLNLVDRMLLHGVGCAGGLSILKAAAQIAGGSLRR--K-
PARILAFACELCTPNVRVNIAAALFSDAAAAFVLCNEYAPQFELLVIPGTMT--FYAD-V
LDRGIPKYTRLLPSIRDFDWALHPGGRAIIDGVAEVLQLSE-DQLQASRE-IYRTRGNSS
SASVLIVLDRLRKAHVVATSFGPGLAIEMAL
>Aspvio1|455279
ITGLGTEWPSQIVTSDQYLLRVHS-RSGIASRALIPPTAQQVGVPLAARAARKALSAITH
TVAVTVTN-AGAPGYDQAVYREVGIAERVLLSGVGCAGGLAALRVGSSLARATAQQ--N-
PARVLVLACEVCSIHLAISIGPVLFGDGAAALVLCNALARRFAVLITPDTMS--YHTT-E
LSREVPELAELMWAPGELEWALHPGGLTVLRGAQLALGLSD-EAIRASRE-VYESRGNSS
SVAVLAVLDRLRRKEVVAVSFGPGLTTEMVL
>Theau1|60110
ITGLGTEWPSKLIGPDNYALKINE-QTGIESRAIVPPTAEEVGTQLAERAALKALASITH
MVAVTATN-AGSPGYDQLVARKLGIAERVLLSGVGCAGGLAALRVASNLATAAFRG--Q-
EARVLIVACELCSIQIRVGIGPALFSDGASALVLCSSKGRRFSVVITPGTMS--YKVT-T
LSKQVPKLASLKTAPADFDWALHPGGLSIIKGVQMSMGLPD-YALRATNE-IYRTRGNTS
SVAVLAVLDKLRRQDVIACSFGPGLTIEMAL
>Aspvad1|336926
ITGIATEWPSRLIGPEKYALKLNA-KTGIETRAVIPPTAEEVGVELAKKAALKALSSITH
MVSVTATN-AGAPGYDQLVARDIGLTERILLSGVGCAGGCAALRAASALADATHRK--R-
EARILVVACELCSIQIRTRIGPVIFSDGAAALVVCNPLGKQFAIVTTSGTMS--VKVS-T
FSKKIPELASLLQSPTDFYWALHPGGRAIIQGVQAAFNLPE-DSLSASYE-IYKTRGNSS
SVSILAVLEKVRTPNVVACSFGTGIRTEMAL
>Penbi1|381114
ITGLGTQWPSTIITADQFALGINS-QTGIETRAVIPPKAEDVGVQLSKQAAEKALKDITH
VVAVTATN-AGSPGYDQIVACELGIAERLLISGIGCAGGLAALRMASHLAQSSYQE--N-
PARVLVIACEICSIYISVGIGPALFSDGAAALVVCNSMGG-------DSLMD--YKVN-S
LSKNVPRLASLVNAPTDFDWALHPGGISIIKEVENAMRLSS-DLLAASYK-IYRTRGNTS
SVAVLAVLDQLRKSDVIAASFVPGLTTEVAL
>Claca1|104690
IHGIGVEYPPYEIKPETLARRINE-YTGIDTRSAIPPTIAELGVKLSIEACRKAISEITH
VVATTCTN-SANPGYDHYVIKGLGLVEKVLLHGVGCSGGLGALRTAANIALGSFRR--K-
PARILVFACEISSTLVRIRIGVALFSDCASAVVLGNGFSPILELLIIEDTLG--FDVD-P
LTQRVPKLADLVGSASEYDWALHPGGSTVISGVERAMKLRP-ELLRASYE-IYITHGNSS
SATMFSVMNRLLTEHIVGCAFGPGIAVEMMM
>Penfla1|6890
ITGMGSQYPPYLLGAKDLAARVNR-SAGIETRSAVPPSISEIGVDLAVQACQKALQQITH
TIRVTCTN-QGNPGYDFLVARKLNLVDRMLLHGVGCAGGLSILRAAAQIAGGSLRQ--K-
PARILAFACELCTPNVRANIAAALFSDAAAAFVLCNEYAPQFELLLVPDTMT--FYAG-I
LNQDIPKYTRLLRLIHDFDWALHPGGRAIIDGVAEVLQLPE-DQLQITRE-IYRTRGNSS
SASVLIVLDRLRKAHIVATSFGPGLAIEMAL
>Penja1|440530
IVGTGSYYPPNRQGPGTTISRINK-KSQIQYRHFARPDIADCGIPMAEEAARQAIADITH
VVVVTCTN-TANPGLDFSLCQRLGLVQRTLLHGVGCAGGVAALRSANEFLLGAAQD--K-
PGKALVIACELTSIFCRVNIGPTLFGDGAGALVLCNGINPLWNILILGNSLE--YTVH-P
ISKDVPEFVNLITSASNYDWALHPGGYGILRVAQHVLSLSE-HHLRKSYD-VYQTHGNTS
SATILSIINELARDKVLVCSFGPGMTMEMAV
>EurotioJF034F_1|14745
IYGTGVEYPPYEIKPETLARRINE-YTGIDSRSAIAPTIAELGVKLSVAACRKALSEITH
VVATTCTN-SANPGYDHYVVKQLGLIEKVLLHGIGCSGGLNALRTAANIALGSFRR--K-
PARVLVLACEISSTLVRVRIGVTLFSDCASAVVLGNGFSPLLELLIIEDTLG--FDVD-P
LTPRVPKLADLVSSASDYDWALHPGGATVLSGVERAMKLKP-ELLRASYE-VYITHGNSS
SATFFSVLNRLLTEHIIGCAFGPGIAVEMMV
>Aspni_NRRL3_1|11726
ITGMGTEWPSRLVVPEDYAKKINT-QTGIETRPVVPPTTEDVSVELSKNAALKALSSITH
IVSVTVTN-GGAPGFDQLVARELGLAERILLSGIGCGGGCAALRVASTIASATYRK--Q-
EARILVVACELCSIHLRTGVAPALFSDGAAALVVCNPLGKQFAIVVTPGTMS--YTVS-T
ISKNIPKLASLIQSPTDFHWALHPGGKAVIQGAQDALNLPD-DALAASKE-IYRTKGNTS
SVAVLAVLEKVRSPNVVACSFGPGLTTEMTL
>Aspnovo1|230376
ITGLATKWPSKLIGSKAYALNINE-QTGIQSRAVVPPTAEDVGVQLAKGAALDALSSVTH
VVAVTATN-AGSPGYDQVVARELGIAERVLLAGVGCAGGLAALRVASNLARATLQH--Q-
EARILIIACEVCSIQIRVGIGPALFGDGAAAMVLCNSYNRRFSVIITPNTMS--YQVT-S
LSKQVPKYTSLLEAPVDFDWAVHPGGLSVIKGAQIAMNLPD-EALMASYE-IYRTRGNAS
SVAVLAVLDRLRKQDVIACSFGPGLTTEMAL
>Aspnovo1|229608
VVGTGLQYPPHKLGPEKLVSNINE-RTEIENRYSVILTNTECGIPLAQDAATQAIRDITH
VVAMTCTS-ASSPGFDCTLSQRLGLVRRTLLSGVTCAGSVAALRTAYDLLRGTQEG--K-
PARALVIAAETMTVYIRPNLGPTLFGDGACALVLSNGIGPIWNIRLLD-RVG--IRWM-P
ISKDVPRMINLITNPTTYDWALHPGGAAILTGAEHALGLASHDHLRTSYK-CYRSAGNTS
SATVLSILHRLARSKVIGAAFGADITVEMIV
>Aspnovo1|201824
VVGMATQYGTTLLQRDELLSRRIE-RSGIRQLCSVLPTIADAAIPLVCRAAKGAIYNISH
VIAVTSTN-TANPGFDITLCSTLGLVHRTLLYGLGCAGGLSALRIAYDLLAGALQG--L-
PARALVVSCDLPTLFARVGFGLSRFSDGASAVVLTNWIGPIWNLLIIKESNE--LSIG-P
ISTFIPRLVALINSPNSYNWASDFPGRSALKFAQGALDLKK-SNLSHSDT-VYRSRGSTI
SCSILNILNYMRRNKVIALAIGPGVILEMAV
>Aspnovo1|193470
VVGTGAHYPPHELRSDKLISAINE-MSRIQYRRTALPDIADCGVPVAEEAARKALNHITH
VVVVTCTN-TANPGLDYMICERLGLVQRTLLHGVGCAGGAAALRTANELLLGAFQG--K-
PGRALVVACEICTIFFRANIAMTLFGDGASAMVLSNGICPLWNILLLEDSIQ--FNIR-P
ITKEVPGQTDLISSPSAYDWALHPGGYSIAVLAQNALGITE-HHLRKTYE-VYRLRGNTS
SSTVISVINELARDKVIVAAFGPGITMEMAV
>Calor1|3750
IVGLGHAYPPYTNPLEKYLSKTNR-NTGIKSRPNIPPTIADLAVDLASKACRKAITEITH
TVAASSTS-AGSPGYDMLVNEKIGVSERLLVSGIGCAGGLATIRMAATIANNTLKG--R-
PARVLGFACDLTSTNVRTRVSMALFSDAAGAFVLCNELGAVYSVLILKGTEQ--CLPD-P
MSPDLPNITKLLRRATEFDWAIHPAGIAVLDKVRENLELHD-GQMRACFD-VYENKGNSS
SPTILVVLDKL-RDNIVACSFGPGISLEMIA
>Symko1|849293
ITGMGVEYPPFQVGPETLAQRINR-YTGIDARSTIAPSIAQLGIPLSISAVRSALDDITH
MVSTTCTN-SANPGFDHYVAKSVGLTQKVLLHGVGCSGGAAALRTAANLALGTYQK--K-
PARIVVLACEISSVLVRVRIGPCLFSDCASAVILSNGIGGLFELLTIPDTLG--FDVH-P
LTQRVPKVTSLLEEAQDFDWALHPGGSTVIMGVQAAMGLTE-DHLRASYD-VYVNHGNSS
SATIFSVLKRLLREHVIGCAFGPGIAVEACL
>Artol1|2125
IMGIGVQYPQYRVQPKTIAQKINR-YTGITARPSIAPTITDLGVPLSVLACQQALSQITH
TVFTTCTD-SSNPGYDTFVLKSLGIVEKVLLSGVGCSGGLAGLRTACNIALGKARG--R-
KARILVCATEICTVLVRVRIGITLFSDCSSAVVISNGIGGVYEILTLDETLG--FDVD-P
LTPKVPTITSLLSSPTDLDWALHPGGSLILTSIESTMSLTP-SQLRASFE-VYTNYGNSS
SATVFSVMDRLRRKGVVGCAFGPGVSVEMVL
>Monha1|2358
VMGIGVEYPPHKVVPKTIAQKINR-FTGIEARRSVAPKIDQLGVSLATSACSKAISAITH
TVFTTCTD-SANPGYDIFVLKNLGVVEKVLLHGVGCSGGLAGLRTACNIALGKARG--R-
RARVLVCATEICTVLVRIRIGITLFSDCSGAAVVSNGVGGVYGILTVEKTIG--FDID-P
LTPRVPKLTSLFSSPEDLDWALHPGGSLILTGVSEKMNISV-SNLRSSFE-VYTNFGNSS
SATIFSVMDRLRRKGVLGCAFGPGVSIEMML
>Melpu1|252460
ITGLGGQYPDVIYKADHVVRSINQ-SSGISERASVPPPIDELGVDLTVSACEKALADITH
TVGVTCTD-AGNPGYDHLVSQKLKLVDRVLLHGVGCAGGLSALRVAASLAAGTQRG--R-
PARILIFACELCTIHTRASIAHALFSDAAAAIVLCNDIGPIYELLILPGTMS--FFTD-P
LTKEVPQKVRVRPSASDCDWALHPGGTAILKGAQAVLNLSE-DQLRASWE-VYRTRGNSS
SPTVLLVLDKLRRDKVVAMSFGPGLAIEAAT
>Phapo1|578091
VIGVSHAYPQYSIEQDEAIQTFNN-RTQIRSRRTIPPTLSELGVELATQACTKAMKDITH
VVAVTCTD-QGNPGYDLLVCQKLQLVERTLLHGVGCAGGLSALRAAANIAAASQRR--R-
PACILVVACELCSLFLQLSVASALFSDAAAALIVCNELAPIYQLQLIPETMS--YEMK-S
ITKEVTKTAQLCSSPALFDWAIHPGGAAILNGAQQLLHLDD-DHIRASRD-IYTSYGNSS
SVTVLIVLDRLRRDDVVAASFGPGMMIEMCI
>Phapo1|731002
IMGLGSQYPPFRVTPENFAKSINK-ATGIATRASIPPTIAEMGVNLTVQACKKALSDITH
TIAVTCTD-ATCPGYDLRVAEKLGLVKRTLLAGIGCAGSMTTMRVAAEVASGSARR--R-
PARILCFACELCTLSARVSVTGALFSDGASAFVLCNDFGAVFQLLTIPQTMR--FCPS-E
LTGDVVSHIRLHPIEADFDWALHPEGATIITSVQQSLGLSD-DQLRATKE-IYKTRGNAS
SPTTVIVLDKLRKDYVVAAAVGPGINIEMSI
>Didex1|52831
ITGLAHQYPEYSQTQEELVTRVNQ-NTKISSRPTIPPTIDELGVDLTVSACNKALADITH
VVAVTCTD-QGSPGYDLFVSQELQLVQRTLLHGVGCAGGLSALREAANLAASSLRG--R-
PARVLVFATELCSLFFRLHIAPALFSDASAALVVCNGLAPIFELQLIPGTMS--YSVS-P
ITKEVPKATEVCNPPAAFDWAIHPGGLAILKGAQQAMSLTD-DHIRASLD-IYTKFGNSS
SPTVLVVLDKLRRDDIVAASFGPGLMIEMFR
>Stely1|942
---------------------FNE-KTGILSRPAIPPTIASIGVELATEACKKAIKDVTH
VVAVTCTD-QSNPGYELFVCEKLGLVQRVLLQGVGCAGGLSALRTAADIAAALQKG--R-
PARVLVMACELCSLFLRLHIAPALFSDAAAAVVVCNSLAPIFELTVVPGTMS--YDIE-K
LSKNVPKAAQMCSAPTEFDWAIHPGGAAILQGAKRSLHLTD-DHIRASLD-VYKHYGNSS
SATVLIVLDKMRRDDVVATSFGPGLTHPTDF
>Cloaq1|540137
ITGLAREYPPYRGTQQQWVTKVNR-NSGITARPYIPLPIDRLGVDLAVRACEKALSDITH
TVGVTCSD-TGNPGYDLFVAQKLGLVERTLLAGVGCAGGLAALRQAANLASATQKG--Q-
PARVLVFACEICSNFLQVRVAPALFGDGAAALVVCNGLAPIYDLLVVPGTLN--MLSF-P
LTKEVPKHSKLRHSPSDCDWAIHPGGGAILSGAQSTLGISE-DHIRASWE-IYRNFGNTS
SPTVLIVLDQLRRDNVVATSFGPGMSIEMFT
>Lizem1|167966
IAGLAHAYPKYSQTQEDLITRVSR-NTKILSRPTIPPAIDELGVDLTVAASKKAMVDITH
VVAVTCTD-QGSPGYDLFVSQKLQLVQRTLLHGVGCAGGLSALREAANLAAASSRG--R-
PARILVFATELCSLFLRLHIAPALFSDGSAAVVVCNGLGPIYELQVIPGTMS--YSVS-P
ITKEVPTATQVCNPPTTFDWAVHPGGVSILQGAQKAMSLSN-DHIRASLN-VYQKFGNSS
SPTVLIILDELRRDDVVATSFGPGLMIEMFR
>Ascra1|209
ITGLAHEYPQYSQTQEDLITKING-NTKISSRPTIPPTIEELGVNLTVAACNKAMADITH
VVAVTCTD-QGNPGYDLFVSQKLQLVQRTLLHGVGCAGGLSALREAANLAAASSQN--R-
PTRILVFATELCSLFLRLHIAPVLFSDGSAALVVCNGLGPVYELKLVPGTMS--YVLS-P
ITKEVPKAVQVCTSPLTCDWAMHPGGVTILQGAQQAMSLTN-DHIRASLD-IYRNFGNSS
SPTVLIVLDKLRRNDVIATSFGPGLMIEMFR
>Tryvi1|523642
ITGIGTAWPSLLIGPDDYALKING-QTGIETRAVLPPTAEDVGTKLASEAARKALEEITH
MVAVTATN-AGSPGYDQIVAREIGLAERLLLSGVGCAGGLAALRVATDLATASHRN--Q-
KAKILIVACELCSIQVRVGIGPALFGDGAAALILCNNSPALYAVTIAPDTMS--YQTN-N
LSKRVPALADLMMAPADYDWALHPGGLAIIKGVQKAMDIPD-HALRASNE-IYKTRGNSS
SVAVLAVLDKLRSKNIVACSFGPGLMTEMAL
>Photr1|110429
ITGLASAYPSHSLKQEDLLTRFNR-KTNIKSRPTIPPSLNEQGVALSAQACSKAMSDITH
LVAVTCTD-QSNPGYDLYVCQKLGLVERILLHGVGCAGGLSALRTAANLATASSRG--Q-
AARILVVACELCSLSFRLHIAPALFSDAAAAVVLCNILAPIFQLQFVPGTMS--YAIE-A
ITKDVPKTATLLNTPLNFDWALHPGGSAILNGAKQHLQLAD-EHIRASLN-IYGAYGNSS
SPTVLIVLDQLRRDDVVATSFGPGVAIEMVL
>Lophiu1|208553
ITGLGHQYPAYLCGPEELATRVNR-ASGIDQRPCIMPSITDLGVDLAAQACRKALSDITH
VVACTMSC-YGNPGVDLLVAERLGLVERVLLAGVGCEGGLAIMRVAAQLACGTARR--K-
PARILAFACELCTTNARISIAAALFSDGAAALVLSNEAGPLFQLITIPNTMG--WDPC-P
LRRDVATQSKLLPSAADLDWALHPGGKAIINGVQESMGLSE-AQLSATRH-IYRTRGNSS
SPTVLIVLDTLRKDDIVAVSFGPGMAIEMAF
>Stasp1|98209
IAGLAHAYPQYSLEQDKMIETFNK-RTQIQARSTIPPRVSELGVHLAAEACIKAMLDITH
VVAVTCTD-QGNPGYDLLVCQVLQLVERTLLHGVGCAGGLSALRAAANIAAASQRG--R-
PASILVVACELCSLFLRLRIAPALFSDAAAALVVCNELAPTYQLQLIPKTMS--YEMK-S
ITKEVTKSSHLSSSPRELDWAVHPGGAAILNGAQQALQLDD-DHIRASRD-IYCSYGNSS
SVTVLIVLDRLRRDGVVATSFGPGMVIEMCL
>Stasp1|217069
IAGLGSQYPPFIAGPESFAKSINK-ATGIATRASIPPSIAEIGVNLTVQACKKALSDITH
TIAVTCTD-ATTPGYDLHVTEKLGLVKRMLLAGIGCAGGMTTMRVAAEIASGSFRK--Q-
PARILCFACELCTLNARVSVAGALFSDGASAFVLCNDR----------------------
LTGDVVSYTHLHPLQADFDWALHPEGATIITGVQQSLGLSD-DQLRATKE-IYKTRGNAS
SPTTVIVLDKLRKDYVVAAAVGPGLNIEMSI
>Parchr1|457737
---------------------VNR-RTGIDSRRIAPPSIEELGVDLAAAACFDAIMDITH
VVAVTCTD-QGNPGYDLHVCQKLGVVQRTLLHGVGCAGGLSALRTGATLAGASQKG--R-
PARVLIMACEICTLFWRVHIAPALFSDGAAAVVLCNNLAPIFELLSVPETMS--YMIR-N
LTKDVPRTASLRDAPTKFDWAIHPGGAAILKGAQQALRLSD-DHIRASLD-VYRNNGNAS
SATVLIVLDKLRRDHIVSTSFGPGMIIEMCI
>Pyrly1|602631
IAGLACEYPSYSMTQDEVIKTFNR-KTRIASRRIVPPPIDELGVDLTVRACGKAMTDVTH
TVAVTCTD-QGNPGYDLLVCQKLQLVQRVLLHGVGCAGGLSALRAAANIAAASQRG--Q-
AARIIVFSCEICSLFFRLHIAPALFSDAAAAVIVCNELAEIFQLQVMPGTMS--YEIE-R
MSKDVPKTAQLCGFSSGFDWALHPGGAAILEGAQKVLQLTD-DHIRASLD-VYKSYGNSS
STTVLIVLDKLRRDRVVAASFGPGLMIEMFI
>Pyrly1|567234
ITGLGSQYPPYLHAPETLAKRLTL-NSGIDTRASTIPSIVDLGVDLTTQACRKALEDITH
TVAFNSGV-QSFPGYDYLVARSLRLVENIFLQGVGCAGGLSVMRVAAEIACATLLR--K-
PARILCFSCELNTPYTRMDIAGSLFSDAAGAFVLCNEYGAKFQLLITPDTMG--AVIK-T
ITRQVPSLTKCLARIDDLDWALHPGGAAIIDGVKEELKLTE-YQIRAARQ-IYRTRGNSG
SPTVLCVLDLLRKDDVVAVAFGPGLGTEMAF
>Altalt1|456778
-----------------------------------PPEIDWTGVRLATSACKKAMRDITH
TVAVTCTD-QNNPGYDHFVCQELGLVQRSLLHGVGCAGGLSALRTAADIAAASLRG--R-
PARILV--------------MASLFSDGAAALVVCNYLAPVFELLVVPDTMS--YVIK-K
ISKFVPEAAHLRAAASSFDWAIHPGGTSILQGAKQALCLTD-DHIRASLD-VYQHHGNSS
SPTVLIVLDKLRRENVVATSFGPGLIIEMCI
>Settu3|170296
ITGLGHEYPPHTIQQEKIIESFNT-KTQIKCRPTVPPSLTSLGLDLATAACTKAM-----
-------A-GGNPGYDLFVSERLGLVQRVLVQGVGCAGGLSALRAAADIAAAALKR--R-
CARVLVSACELCSLFFRLHIAPALFSDAAAALVVCNGLAPVFQLAVVPGTMS--YHVE-K
ISKDVPKAAQLCNNTPDLDWALHPGGAAILHGAKHALHLSD-SHIRASLD-VYRNHGNSS
SASVLIVLDTLRRDDVAAVSFGPGLTVEMCI
>Parch1|447473
VVGLAHKYPPYSYNADNLIHRVNR-RTGINSRRIAPPSIDELGVDLAAAACLDAIKDITH
VVAVTCTD-QGNPGYDLHVCQKLGVVQRTLLHGVGCAGGLSALRAGATIAGASQKG--R-
PARVLVLACEICTLFWRVHIAPALFSDGAAAVVLCNDLAPIFELLSVPETMS--YMIK-N
LTKDVPRTASLCDAPTKFDWAIHPGGAAILKGAQQALHLSD-DHIRASLD-VYRDYGNAS
SATVLIVLDKLRRDYIVSTSFGPGMIIEMCI
>Trepe1|532110
ITGLAHEYPPYSFKQDDVLRRFNR-KTGISSRPTIPPPIDELGVDLTASACRKAMEDITH
VVAVTCTD-TGNPGYDLLVCQSLRLVARTLLHGVGCAGGLSALRAAADLAAATHRG--R-
PARILVFACELCSLFLRLHIAPALFSDAAAAVVVCNGLAPVFELLVVSGTMS--YLTE-P
ITKDVPKTAQLRHTPSKFDWAIHPGGAAILQGAQRTLHLTD-DHIRASLE-VYRSYGNSS
SPTVLIVLDKLRRDHVVATSFGPGLAIEMCV
>Pyrtt1|2225
VTGIAHEYPQFSVKQEGLLEKLNN-KTNILARPTVPPTIDSISGDLATSACNKAINDITH
VVAVTCTD-QGNPGYDLFVCQKLGLVQRVLLQGVGCAGGLSALRTAADIVAASQKR--R-
PARVLVMTCELCSLFLRVHVAPALFSDAAAALVVCNGDTPIFELDAVPGTMS--YDIE-K
ISKDVPKAAQLQSAPSAFDWAIHPGGTAILQGAKQALQLTD-DHMKASLD-VYRHYGNSS
SSTVLIVLDKLRRDKVVATSFGPGLNIEMCI
>Aurpu_var_nam1|75968
IVGLGSQYPRHLLGPESFVKRINH-TTGIETRSAIPPSIEEMGVALTVQACEKAIRDITH
TVAVTCTN-RGNPGFDLLVNKQLGLVDRTLLHGVGCAGGLAIMRTAAQLACGTLRG--R-
PARILCFACELSTPNVRVCIAGALFSDAAAAFVLCNDLGPVYELLLIPDTLE--FFVE-A
LSRSLPKHASLLPSAADCDWALHPGGQAIIDGVQRVMGLAD-ERLRATRE-IYRTRSNSS
SPTVLGVLDRLRKEFVVATAFGPGLSVEMSF
>Altal1|1030286
-----------------------------------PPEIDWTGVRLATSACKKAMRDITH
TVAVTCTD-QNNPGYDHFVCQELGLVQRSLLHGVGCAGGLSALRTAADIAAASLRG--R-
PARILV--------------MASLFSDGAAALVVCNYLAPVFELLVVPDTMS--YVIK-K
ISKFVPEAAHLRAAASSFDWAIHPGGASILQGAKQALCLTD-DHIRASLD-VYQHHGNSS
SPTVLIVLDKLRRENVVATSFGPGLIIEMCI
>Polfu1|538258
IIGLARQYPDNILPQKPIVRKVSL-KTGIDSRSNIPPTIDELGVRLITIAFEKALADITH
TVAVTCTD-TGNPGYDLLVAQRLGLVDRVFLHELHWACENP-------------------
-----------------ARIGPALFSDGAAALVLCNGIAPIFELLAMAGTMC--YLVD-P
LSKEVPKRARLKTSPSDCDWAMHPGGIAILKGAQANLGLTP-DYIRASWE-VYRNFENSS
SATVLIVLDTLRRDKVVAASFGLGLCIEMAT
>Altro1|409136
IIGLGHEYPPHSVRQEDFLQRFNN-KTKIISRPTTPSDVDSIGVRLATSACKEAMSDITH
TVAVTCTD-QSNPGYDLFVCQELGLVQRVLLHGVGCAGGLSALRAAASIAAASQRG--R-
PARVLVMACELCSLSIQLHVAPALFSDGAAALTVCNGLAPVFELKVVPGTIS--YDIE-K
ISKDVPGTVRLHVTASNFDWAIHPGGATILQGAKQALQLTD-EHIRASLD-VYHNYGNSS
SPTVLIVLDKLRRENIVATSFGPGLTVEMCM
>Coclu2|24710
ITGMGHQYPSNTIRQENLLRRFNT-KTKILSRPTVPPTLASIGVDLAATACQKAMENITH
IVAVTCTG-SGNPGYDLFVCEKLGLVQRVLLQGVGCAGGLSALRAAADIAAASHKG--R-
PARVLVVACELCTLFLRLRIAPALFSDAAAAVVVCNGLAPVFELTVAPGTMS--YENE-K
ISKDVPKTARLCNTAADLDWAIHPGGASILYGTKQSLELTD-DHMKVSFD-VYEKYGNSS
SASVLIVLDKMRRDEVAAVSFGPGLTVEMCM
>Aurpu_var_mel1|79469
ITGLGTQYPRHLLRPEAFAERINR-NTGIETRSAIPTSLADMGVDMTVKACKKAIDAITH
TVAVACTN-QGNPGYDVLVNERLGLVERILLQGVGCAGGLAIMRTAAQLACGTMRG--R-
AARILCFACELSTPNIKISIAAALFSDAAAAFVLCNDLGPVLELLLIPGTLE--FTAE-D
LSRSVSNHARLLSRVGNLDWALHPGGRAIIDGVQRVMNLKE-EQLRATRE-IYRHRGNSS
SPSVLAVLDEKRGNYVIAAAFGPGMSVEMSC
>Elsamp1|319167
IAGLGSAFPPHTLTTAAVAARLST-KTGITSRPTVPPPLPTLSIPLSTTACLNALADITH
LVGATCTT-SSCPGIDLHVARTLGLVQRVFLQGVGCAGGMSVLRVARDVAAAEARG--R-
KAVVLVFAVEVCTIAVRAGVEGALFGDGAGAGVVVNGVVGWLEMMTVEGSMG--LVFE-E
ISRNVPRFARLLLEEDGFDWALHPGGKTILDGVEKEMGLID-GQLRASRE-VYKTTGNSS
SPTVLIVLEKLWRDHVVAAAFGPGMMIEMML
>Cocvi1|36309
IIGLGHQYPEYAIGQEGYLHRFNA-KTQISSRPTVPPTLGSIGVTLAASACEKAMQEITH
IVAVTCTN-SDNPGYDLFVCEKLGLVQRVLVQGVGCAGGLSALRAAADIAAASLKR--R-
KARVLVVACEICSLFFRLRIAPALFSDGAASLVVCNELAPVYQLRVAPGTMS--YNFG-K
ITKDVPKAAQLCNAPADFDWAIHPGGAAILHGAKDSLGLTD-DHIRASLD-VYKHYGNSS
SASVLIVLDKMRRDDVVAVSFGPGLTVEMCM
>Lopnu1|688781
ITGLGAQYPPYAMDPERFATRINK-NTGIEARSSIPPSIVEIGVDLTAQACKKALSSITH
TIGVTCTT-QGNPGYDLLVRRKLGLVDRMLLHGVGCAGGLAIMRAAAQIASGTARR--R-
PARILCFACELCTPNARVSIAGALFSDGAAAFVLCNSIGPLFELMTLPGTMG--FITG-P
LTRDVPNHTELLPSQDDFDWALHPGGEAIIENVKQVMSLND-HQLRATRE-IYRTRGNSS
SPTVLIVLDKLRSDHVVATSFGPGLQIEMAM
>Lopnu1|453651
ITGLGEQYPKHKWTQDREKHPIKT-RSSVHPPS--PPTIDHYGIPLAIGACRKALEDVTH
IVAVTCTT-SSNAGFDLYVAQALGLIDRVLLHGVGCAGGLSAVRTAANIAAGTSRG--K-
PARVLVFAIELCTIFLTLSIGSTIFSDGAGALVLCNDIATVYELLVLDKSMS--FEVD-P
LSKLVPAKARLRHSPSDCDWALHPGGITILKGAQSALQLTP-HHLRASWD-VYQNHGNSS
SATVLVVLNRLRRKDVAAVSFGPGLSVEMVT
>Stano2|4172
---------------------LNR-VTQIKSRQANPPSIDQLGVQLAASACSKAMGEVTH
VVAVTCTD-QSNPGYDLLVCKTLKLVQRTLLHGVGCAGGLSALRAAANIAAASQRG--R-
PARVLVMACELCSLFLKLHIAPALFSDAAAALVVCNQSAPIYELQLVPNTMS--YDIT-A
ITKEVPKTAQLRKQPSDFDWAVHPGGAAILQGAQQAMGLAE-DHIRASLE-IYRSYGNSS
SPTVLIVLDQLRRDNVIATSFGPGMMIEMCM
>Settur3|174529
ITGLGHEYPPHTIQQEKIIESFNT-KTQIKCRPTVPPSLTSLGLDLATAACTKAMNDITH
LVAVTCTD-QGNPGYDLFVSERLGLVQRVLVQGVGCAGGLSALRAAADIAAAALKR--R-
CARVLVSACELCSLFFRLHIAPALFSDAAAALVVCNGLAPVFQLAVVPGTMS--YHVE-K
ISKDVPKAAQLCNNTPDLDWALHPGGAAILHGAKHALHLSD-SHIRASLD-VYRNHGNSS
SASVLIVLDTLRRDDVAAVSFGPGLTVEMCI
>Parsp1|1186637
VVGLGHQYAQYSITQDDLIMRVNK-STKILSRPTIAPTIDELGVDLTVAACNKAIIDITH
VVAVTCTD-QGSPGYDLFVSHKLQLVQRSLLHGVGCAGGLSALREAADLATASSRR--R-
PARILVFATELCSLFLRLNIAPLLFSDGSAALVVCNGIAPIYELQILTGTMS--YNVS-P
ITKDVPKATQVCSAPKAYDWAVHPGGASILQGAQKAMDLSD-DQIRASLD-VYHKFGNSS
SPTVLIVLDKLRKDNVIATSFGPGLIIEMCR
>Cocsa1|152065
ITGLGHQYPEHAIRQEGFLQRFNT-KTQISSRPTVPPTLGSIGVTLAASACKKAIHEITH
IVAVTCTN-SDNPGYDLFVCEKLGLVQRVLVQGVGCAGGLSALRAAADIAAASLKR--R-
KARVLVIACEICSLFFRLRIAPALFSDGAAALVVCNELAPVYQLRVAPGTMS--YNFG-K
ITKDVPKAAQLCNTPADFDWAIHPGGAAILHGAKDSLGLTN-DHIRASLD-VYKRYGNSS
SASVLVVLDNMRRDDVAAVSFGPGLTVEMCM
>Clael1|446458
-----------------------------------PPAIDELGVDLTVSACTKALSDVTH
VVAVTCSD-QSTPGYDLFVCQKLGLVQRVMLQGVGCAGGLAALRAAADIAAASQRG--R-
PARILVFACELCTL----------FSDAAAALVVCNGFAPIFEIMLVPETMS--SNVM-K
ITKDVPKIAQLRHTPAGFDWAIHPGGAAILRGAKQAMHLTD-DHIRASLE-IYRTRGNSS
SPTVLVVLDSLRRDNVVATSFGPGLTIEMCI
>Botdo1_1|296760
ITGLAGKYPSFHLSPESFAKQINR-TSGISSRPSIPPTTADLAVDLAAQACTAALAEITH
AVAVTCTN-AGNPGYDALVAQAIGLAERALLHGVGCAGGLTALRVAAHAAGGARRG--R-
AARVLVFAVEACTANARSNVAPVLFSDAAAALVLCHELAAVFELQTLPGTMG--FLTD-P
LSKDVPRLTKLKPEPDSFDWALHPGGKAILHAAQTELGITE-GHLRASLD-IYKTCGNSS
SPTVLIVLDRLRRKDVVACSFGPGLVIAMAI
>Cocmi1|35684
ITGLGHQYPEYAIGQDGFLQRFNT-KTQITSRPTVPPTLNSIGVSLAASVCEKAMQEITH
IVAVTCTN-SDNPGYDLFVCEKLRLVQRILVQGVGCAGGLSALRAAADIAAASLKK--R-
KARVLVVACEICSLFFRLRIAPALFSDAAAALVVCNELAPVYQLRVSPGTMS--YNFG-K
ITKDVPKAAQLCNAPADFDWAIHPGGAAILHGAKDSLGLTD-DHIRASLD-VYKRYGNSS
SASVLIVLDNMRRDDVVAVSFGPGLTVEMCM
>Zasce1|25004
VVGLGVQYPENRISPDDLIDRINR-STKINSRPAIPPSIAELGVKLSVTACQQALVEITH
MVSVTCTN-TANPGYDHYVAEELGLVERTLLHGVGCSGGILAMRTACTQALATAVG--R-
KARVLVLACELCSLFGRTSVGVCLFSDCASACIISNGIGSTLRVRSIKHSLG--FHAD-P
LSPRVPGIASLVAATKDFNWAVHPGGSSILAGVQDALDLRV-QDMAASWH-VYLENGNSS
SATILSVLNQLW-------------------
>CocheC5_3|1034143
GNNDGHQYPEHAIRQEGLLQRFNT-KTQISSRPTIPPTLSSTGVTLAASACKKAMQEITH
IVAVTCTN-SDNPGYDLFVCEKLGLVQRVLVQGVGCAGGLSALRAAADIAAASLKR--R-
KARVVVVACELCSLFFRLRIAPTLFSDGAAALVVCNELAPVYQLRVAPGTMS--YNFG-K
ITKDVPKASQLCNTPAEFDWAIHPGGAAILHGAKDSLGLTD-DHIRASLD-VYKRYGNSS
SASVLIVLDNMRRDDVVAVSFGPGLTVEMCM
>Boeex1|430645
ITGLAHEYPPHSQTQEALITRISR-NTRIISRPTIPPTIDELGVDLTVAACNKAMGDITH
VVAVTCTD-QGSPGYDLFVNQKLQLVQRTLINGVGCAGGLSALREAANLAAASSRS--K-
PARILVFATELCSLFLRLHIAPALFSDGSAALVVCNGLAPVYELQLIPGTMS--YSVS-P
ITKEVPKATQICKSSTTFDWAVHPGGLSILKGAQQAMNLTD-EHIRASLD-VYQKNGNSS
SPTVLIVLDELRRDDVVATSFGPGLMIEMFR
>Hyspu1_1|115384
ITGLAGQYPSNIFTQMEVLGRVNR-SSGIHTRATVPPTIDELGVDLTVAACEKALSEITH
TVAVTCTD-AGNPGYDLLVSQKLKLVERSLLHGVGCAGGLSALRLAAGLAAGSQRR--R-
PARILVFACELCSLHTRLRIAPALFSDAAAALVVCNELGPILELLVLPGTMA--FMAD-P
LTKEVPENARLRQSAKDCDWALHPGGIAILEGAQDVLNINK-DHLRASLE-IYQSRGNSS
SPTVLIVLDRLRRDHVVAASFGPGLAIEMAT
>Setho1|82942
VVGLAHRYPPYTHEPDDLVKRMNR-RTGIKSRGIAPPSIHTLGVDLAVATCIEAIADVTH
VVAVTCTD-QGNPGYDLHVCQKLGLVQRTLLHGVGCAGGLSALRTGANLAAASQKR--R-
PARVLVMACEICTLFLRLHIAPALFSDGAAALVVCNGLAPIFELQSVPATMS--YMVKKN
LTKDVPSTATLRNAATEFDWAIHPGGAAILTGSQKALGLTD-EHMRASLE-VYNNYGNSS
SPSVLIVLDKLRRDYVVSTSFGPGMIIEMCI
>Cocca1|37772
IIGLGHQYPEYAIGQEGYLHRFNA-KTQISSRPTVPPTLGSIGVTLAASACEKAMQEITH
IVAVTCTN-SDNPGYDLFVCEKLGLVQRVLVQGVGCAGGLSALRAAADIAAASLKR--R-
KARVLVVACEICSLFFRLRIAPALFSDGAASLVVCNELAPVYQLRVAPGTMS--YNFG-K
ITKDVPKAAQLCNAPADFDWAIHPGGAAILHGAKDSLGLTD-DHIRASLD-VYKHYGNSS
SASVLIVLDKMRRDDVVAVSFGPGLTVEMCM
>Ophdi1|393847
ITGLAHEYPSHSFGRKNLIKKLNR-KTQIRSRRSVPPSIDAIGVHLAASACTKAMDDITH
IVAVTCTN-QGNPGYDILVCQDLKLVQRVLLHGVGCAGGLSALRTAANIASASQRG--R-
SARVL------------LHIAPAIFSNAAAALVLCNSTAPIHELLAVPGTMT--YDVE-A
MTKDIPKIARLRATLSNFDWAIHPGGAVILQGAQHNMRLTD-DHIRASLE-TYRNYGNSS
SPTVLVVIDKLRRGHVVATSFGPGMMIEMCV
>Ampqui1|554094
VTGLAHAYPQYAFGNNDLIARFSS-KTKIDSRRAIPPTIDELGVALATSASHQAMADITH
LVAVTCTD-QGSPGYDLLVSEKLQLVQRTLLHGVGCAGGLSALRTAANLAAALQRN--R-
PACILVVACEICTIFLRLHIAPALFSDAAAALVVCNGLAPIYEMEVVPGTLS--YTIT-N
MTKDVPKIAKLCGSPSESDWAIHPGGAAILEGAQQTLHLTD-DHIRASLK-VYKDYGNSS
SASVLIVLDKMRRDTVVATSFGPGMMIEMCL
>DelFL0756_1|542840
IVGLGTQYPPYILDADSITQKINR-HTGIQTRALVAPSIADIGVDLAVGACKKALKHITH
TIAVTCTN-NGHPGYDVAINQVLNLVDRMLLHGVGCAGGLAILRAAAQIADGARRG--R-
PARILAYACEICSLSYRVNIGPALFSDAAAAFVLCNEYGPVFEVMTIPGTLG--FYAK-P
IAKDVPSYTQLLPSIPKFDWAIHPGGGAILKAAQKTLQLSD-EQIWASWD-IYRTRGNSS
SPTVLIILDRMRRDHVVAAAFGPGLMIEMAA
>Lepmu1|8133
ITGLATAYPPHTVKQDGLLNRFNR-RTKIKARPIIPPSIQELGVALSAQACSKAMSEITH
IVAVTCTT-QSNPGYDLFVCQKLSLVQRVLLHGVGCAGGLSALRAAANLAAASSRG--Q-
PARILVIACELCSLFLRLHIAPALFSDAAAAVVVTNGLAPVYELHLVPGTMS--YNME-E
ITKHVPKTAHLHKSPSEFDWALHPGGASILQGATDNLGLSQ-DHIRASLA-VYENYGNSS
SPTVLIVLNGLRRDHVVAASFGPGIAIEMFL
>CocheC4_1|141265
IIGLGHQYPEHAIRQEGLLQR--T-KTQISSRPTIPPTLSSTGVTLAASACKKAMQEITH
IVAVTCTN-SDNPGYDLFVCEKLGLVQRVLVQGVGCAGGLSALRAAADIAAASLKR--R-
KARVVVVACELCSLFFRLRIAPTLFSDGAAALVVCNELAPVYQLRVAPGTMS--YNFG-K
ITKDVPKASQLCNTPAEFDWAIHPGGAAILHGAKDSLGLTD-DHIRASLD-VYKRYGNSS
SASVLIVLDNMRRDDVVAVSFGPGLTVEMCM
>PhaPMI808|767086
ITGLAHAYPSHSYSPEELIERFNK-RTQIRSRPTIPPTIDQLGVDLAALACSRAISDITH
VVAVTCTD-QGNPGYDLILCQKLQLVQRVLLHGVGCAGGLSVLRSAASIATASQKG--R-
PARILVIACELCSLFCRLHIAPVLFSDAAAALVLSNGLAPIFELQAVPGTMS--YLAE-T
ISKDVSTAAELNASPSAFDWAIHPGGAAILRGAKNALDITD-DHIRASLE-VYHGQGNSS
SATVLIVLNELRRDHIIATSFGPGMMIEMCF
>Delco1|424334
ITGLGSQYPPHILGTNALVERINQ-ASGIETRSMVPPTIADIGVDLAVGACKKALKDVTH
TIAVTCTN-EGHPGYDLLVNQRLGLVDRMLLHGVGCAGGLAILRAAAQIADGASRR--R-
PVRVLAYACEVCSLSVRINIAPALFSDAAAAFVLCNEYGPLFEVMTIPGTLG--FYVK-P
LTKKVPAFTQLLPMIQDFDWALHPGGAAILNRATELLGLTD-DELWASWE-IYKTRGNSS
SPTVLIVLDRMRRDYVTAASFGPGLSIEMAM
>Phomu1|415768
ITGLAHEYPQHSQTQEALITRVNR-NTRILSRPTIPPTIDELGVELTAAACKKALKDITH
IVAVTCTD-QGSPGYDLFVSQKLQLVQRTLLHGVGCAGGLSALREAANLAAASSRG--R-
PARVLVFATELCSLFLRLHIAPALFSDASAALVVCNGLAPVYQLQLIPGTMS--YSVS-P
ITKEVPKATQICNSPTDFDWAVHPGGVAILKGAQHAMSLTD-DHIRASLD-VYQRYGNSS
SPTVLVVLDNLRRDDVVATSFGPGLMIEMFR
>Didma1|16052
ITGLAHQYPDYSHTEVELIKRVNQ-NTKIASRPTIPPNIEELGVDLTVAACNKALSDITH
VVAVTCTD-QGSPGYDLFVSHNLRLVQRTLLHGVGCAGGLSALREAANLAAASSRD--R-
PARILVFATELCSLFLRLHIAPALFSDASAAVVVCNGLAPIFELQLIPGTMS--YSVS-P
ITKEVPKATQICNSPAKFDWAVHPGGLTILKGAQQAMSLTD-DHIQASLD-VYTKFGNSS
SPTVLIVLDKLRRDDVVATSFGPGLMIEMFR
>Macpha1|697164
ITGLASAYPPHLNTPEAFAKQLNR-NTGIATRPSIPPSIRDIGIALAISASAAALACITH
SVFATCTGATSNPGYDVAVLSALGCVSRALLSGVGCAGGLAALRVAAGVAGGTARG--R-
AARVLVVACEVCSAHARAGVAAVLFSDGAAAAVVCNEVVAIFKLRIIPGTMG--FWAG-P
ISRDVPRLTRLRPGPEDFDWALHPGGRAILELAQAQLGITQ-EHLRASWD-IYKTRGNSS
SPTVLIVLDRLRRDGVVACSFGPGLTIEMAI
>Corca1|608903
ITGLAQQYPTHTFHQHDMIEKVNQ-KTGIDTRSFVIPTIDELGVDLTIKACEAAMPDITH
IVAVTCTD-TGNPGYDLLVSQRLNLVDRTLLHGVGCAGGLSALRQAANAAAGSQRN--R-
PARILVVACEICSFFIKLRIAPAIFSDAAAAVVICNQLGPIYELRVIPDTME--FALT--
LTKQVPKAAQLQSSPSECDWAMHPGGAAILQGAQHALGLSQ-GQMRASSE-VYKSHGNSS
SPTVLIVLDQLRRDNVVATSFGPGLSIEMIT
>Jahaq1|414591
IAGLGSQYPPFIAGPENFAKSINK-ATGIATRASIPPTIAEIGVNLTVQACKKALSDITH
TIAVTCTD-ATTPGYDLHVANKLGLVERMLLAGIGCAGGMTTMRVAAQIASGTARK--R-
PARILCFACELCTLNARVSVAGALFSDGASAFVLCNDL----------------------
LTGDVVSYTRLHPLQADFDWALHPEGATIITGVQQSMGLSN-DQLRATKE-IYKTRGNAS
SPTTVIVLDKLRKDYVVAAAVGPGLNIEMSI
>Macan1|86078
ISGLAHEYPQYSQTQEDLVTRVNR-NTQILSRPTIPPTIDELGVDLTVAACKKAMTDITH
VVAVTCTD-QGSPGYDLFVSQKLQLVQRALLHGVGCAGGLSALREAANLAAASSRG--R-
SARILVFATELCSLFLRLHIAPALFSDGSAALVVCNGLAPIYELQVIPGTMS--YSVS-P
ITKEVPKATQICNPPTTFDWAVHPGGVTILQGAQQAMNLTD-DHIRASLD-TYQKYGNSS
SPTVLVVLDKLRRDDVVATSFGPGLMIEMFR
>Altbr1|3050
ITGLGHEYPSHSIKQEDLIERFNS-RTNILSRRTTPPEINSIGVQLATSACKEAMSDITH
TVAVTCTD-QNNPGYDHFVCQKLGLVQRSLLHGVGCAGGLSALRTAAEIAAASQRG--R-
PARILV--------------MASLFSDGAAALVVCNGLAPVFELIVVPNTMS--YDVE-K
ISKFVPEAAQLRTTASSFDWAIHPGGASILQGAKQALHLTD-DHIRASLD-IYQNYGNSS
SPTVLIVLDKLRRENVVATSFGPGLIIEMCM
>Pyrtr1|150286
--MVPTGNPEGGLFPRGAI-RLNN-KTNILSRPTVPPTIDSISGDIATSACNKAINDITH
VVAVTCTD-QGNPGYDLFVCQKLGLVQRVLLQGVGCAGGLSALRTAAGIVAASQKH--R-
PARVLVMTCELCSLFLRLHVAPALFSDAAAALVVCNGDAPIFELEAVPGTMS--YDIE-K
ITKDVPKAAQLQSALSTFDWAIHPGGAAILEGAKQALQLTD-DHIKASLD-VYRNYGNSS
SSTVLIVLDKLRRDKVVATSFGPGLSIEMCI
>Mycosphaerella_graminicola|31911
IAGLGSQYPPHVLEPKDFATRINK-RTGIETRSAVPPTIADIGVDLTVQASRKALSQITH
TVGVTCTS-QGNPGYDVLVNQALGLIDRTLLHGVGCAGGLAIMRAAGQIAAGTAFG--R-
PARILAFACELSTPHMRVGIAGALFSDAAAAFVLTNRS----------------------
ISRDVPSLIGMLLGTDNFDWALHPGGTAVVDGVKEAMGLTE-HQLRATRE-IYRTKGNSS
SPTVLIVLDRLRRGNIVAASFGPGLAIEMAL
>Veren1|553143
ITGLATQYPSNIVSSEDIVKRVNK-LTGISSRPLVPPPIDEIGVDLAVSACKKALSEVTH
TVAVTCTD-TGNPGYDILVTGKLDLVDRTLLHGVGCAGGLAALRTAANMAAGAQRG--I-
PARVLVFACELCSLYTRFSIGPVLFSDAAAALVVCNELGPVFELLILPGTMS--YLVE-P
LSKCVPENCTLESSTSDCDWAMHPGGIAILRGAQQALNLFQ-DQLRASFD-IYQSYGNSS
SPTILIVLDRLRRDRVIATSFGPGLRIEMFT
>Herpot1_1|501768
ITGLGGQYAEHIYKAAHVVRNINQ-RSGISERASVPPPIDELGVDLAVSACRKALDDITH
TVAVTCTD-AGSPGYDHLVSQKLKLVDRVLLHGVACAGGLSALRVAAGLAAGTQRR--R-
PARILIFACELCSLHFRASIAHALFGDAAAAMVLCNDRGPIYELLIVPGTMS--FFVD-P
LTKEVLRHVRLRESASDCDWALHPGGIAIIKGAETVLHLSE-DQSRASRE-VYQTRGNSS
SPSVLLVLDKLRRDNIVAASFGPGLAVEMAT
>Amore1|137121
---------------------INN-YTGIDTRSAIAPTISELGVALAVNASRKALLDITH
VVSTTCTN-SANPGFDHFVCKELGIVEKVLLHGIGCSGGLASLRTAANLALGSFRK--R-
RARALVIALEISSLLVRTRIGVTLFSDCASAAILCNGFGPVYELLVIADTLG--FDVD-P
LSPRVPKLTKLLQSASDFDWALHPGGATILSGVEKAMNITP-EHMRASYD-TYINHGNSS
SATIFSVMDRLRKDFVVGCAFGPGIVIEMCM
>Rutfi1|637649
IVGLGVEYPPYLLSPSILTKRINQ-FTGIETRSAIAPTIAELGVALAVKACQKALSDITH
VVSTTCTN-SANPGYDHYVCKRLGIVEKVLLHGIGCSGGLASLRTAANLALGSFRG--K-
KARVLVMATEISSLLVRTRIGVALFSDCASACVLSNGIGPVYELLVIPDTLG--FDVD-P
LSPRVPKFADLLSTASEFDWALHPGGATILSGVERAIGLTP-EHMRSSYD-TYMKHGNSS
SATIFSVMDRLRKDYVVGCAFGPGIAIEMCM
>Rutfi1|712582
ICGLHATYPEPVVDDSNVLSRINK-RTGIKSRPVVPFKVEKLGIPLSYQACLGAIGEITH
LVAATCSV-QCHPGIDAYIAHKLELVSRTLLSGVGCAGGVALLRTAYEFALATCKA--K-
PARILVVACDINSLGFRFPVGLTLFSDAAAAAIVSNDVGYPFEIRTIPNSLM--LMPT-S
ISKKLPALINLIPSPSDFDWDIHPGGIGVFERIIEVMGLTR-DNTNATVM-AYENWGNSA
GPTVLKVLDIRRREYVVCCGFGNNIDITMLV
>Melva1|436004
AISLETSITTPPLQRSDPHSQINQ-YTGIDSRSAIAPTIAELGVALAVTAAQKALLDITH
VVSTTCTN-SANPGFDHFVCKQLGMVEKVLLHGIGCSGGLASLRTAANLALGSFRG--R-
KARVLVVALEISSLLVRTRIGITLFSDCASALVLTNNVGPVYDLLIIPDTLG--FDVD-P
LSPRVPKLADLLSTAADFDWALHPGGATILSGVEKAMNISA-EHMRASYD-TYINHGNSS
SATIISVMDRLRKDFIVGCAFGPGIAIEMCM
>Cocst1|700823
IIGIGVQYPPHLLCPATLCKRINH-YTGIDNRSAIAPTIGELGVALAVTAAQKAISDITH
MVSTTCTN-SANPGFDHFVLKGLGIVEKVLLHGVGCSGGLASVRTAANLANGSFRG--K-
KARVLVVALEISSLLVRTRIGVTLFSDCASALILSNGIDPIYQLLVIPDTLG--FDVD-P
LTPRVPKLTTLLSTAPEFDWALHPGGSTILSGVETALGLTP-EHMRASYD-TYINHGNSS
SATIISVLDRLRREFVVAAAFGPGICVEMAV
>Cocst1|627647
IAGLGAQYPPFLSGPDKFARRINK-ATGIDTRASVAPSITEIGVDLTVQACKKALSDITH
SIGVTCTN-SSTPGYDLLVVQKLGLLDRMLLNGVGCAGGLAIMRTAAGIACGTARN--R-
PARILCFACELCSLNVRVSVAGALFSDGAAAFVLCNDLAAVFQLMIIPKTMA--FCAD-P
LTGDVPLYTKLLPSVADLDWALHPEGETIIAGVQEKMRLSS-EQLRATKE-IYKTRGNSS
SPTVIIVLDKLRRDHVVAASFGPGLAVEMAM
>Lorju1|423909
---------------------INN-FTGIDTRSAIAPSIAELGVALAVTAARKALLDITH
VVSTTCTN-SANPGFDHYVCKELGIVEKVLLHGIGCSGGLASLRTAANLALGSFRG--K-
RARVLVVALEISSLLVRTRIGVTLFSDCASACVLSNGIGPVYELLVIPDTLG--FDVD-P
LSPRVPKLADLLSTAADFDWALHPGGATILSGVERAMNITP-EHQRASYD-TYIKHGNSS
SATILSVMDRLRKDFVVGCAFGPGITIEMCM
>Bulin1|228355
---------------------INQ-YTGIDTRSAIAPTIGELGVALAVTAAHKAISEITH
VVSTTCTN-SANPGFDHFVMKGLGMVEKVLLHGVGCSGGLAALRTAANLAMGAFRG--K-
KARVLVVALEISSLLVRTRIGVTLFSDCASSLVLSNGIGPVYDLLMIPDTLG--FDVD-P
LSPRVPKLADLIASAAEFDWALHPGGSTILTGVEKAMSITP-EHMRASYD-TYINHGNSS
SATIISVLDRLRREHVVACAFGPGISIEMAM
>Blugr2|2192
ILGVAAEYPPFVHDSTKMCERINR-YTGIETRSAIAPNISELGVGMAVAASRKALAEITH
IVATTCTN-SANPGFDHQLMIDLGIVEKILLQGIGCSGGLAGLRTAANLALGTFRG--R-
PARILVVAAEICSLLIRTRIGVTLFSDCGSALVLSNGLGPVYELLVIPDSLR--FDAH-P
LSPEVPKLAALMKS-ADFDWALHPGGSTILTGVERRLGLTP-EHMRGSYD-IYMNHGNSS
SATIFSVLSRFRKDFVVACAFGPGVTIETCM
>Thest1|4822
ITGLGVEYPPYNLVPGKLVEKINR-FTGIESRSSIAPSIDTLGVPLSVAAAKKAMGDITH
VVSTTCTN-SANPGFDHFVAKELGLVEKVLLHGVGCSGGLAALRTASNLALGRYRR--R-
KARVLVLACEISTIMVRTRIGVCLFSDCASSLVLSNGIGAVYEYLILPDTLG--FDVH-P
LSPRVPGLADLLASPEDFDWALHPGGATILTGVEKAMNISS-EHMRASYA-TYMAHGNSS
SATIISVMDLMRKDYVVGCAFGPGISVEVCM
>Sclsc1|8923
-------------MPSTKTNSINN-FTGIETRSAIAPTITELGVALAVTACRKALSDITH
VVSTTCTN-SANPGYDHFVCKALGIVEKVLLHGIGCSGGLASLRTAANLALGSFRG--K-
KARVLVMALEISSLLVRTRIGVTLFSDCASACVLSNGIGSVYDLLMIPDTLG--FDVD-P
LSPRVPKLASLISN-ADFDWALHPGGATILTGVEKAMNISP-EHMRASYD-TYMKHGNSS
SATIFSVMDRLRKEMVVGCAFGPGIAVEMCL
>Ascsa1|9669
ILGLGTEYPPFLLDPATLVSRINK-YTGIDTRSAIAPTIGELGVALAVTAARKALQDITH
VVSTTCTN-SANPGFDHYVCKGLGIVEKVLLHGIGCSGGLASLRTAANLALGSFRG--K-
KARVLVVALEISSLLVRTRIGITLFSDCASALVLSNGIGPVYELLIVPDTLG--FDVD-P
LSPRVPKLADLLSTAADFDWALHPGGATILSGVERVMNISP-EHMRASYD-TYIKHGNSS
SATIISVMDRLRKDFVVGCAFGPGIAVEMCM
>Lepor2|606752
---------------------INN-YTGIDSRSAIAPTITELGVALAVTAARKALADITH
VVSTTCTN-SANPGFDHYVCKGLGIVEKVLLHGIGCSGGLASLRTAANLALGSFRG--R-
KARVLVIALEISSLLVRTRIGVTLFSDCASSLVLSNGIGPVYELLMIPDTLG--FDVD-P
LSPRVPKLADLLSTASDFDWALHPGGATILSGVERAMSISA-EHMRASYD-TYINHGNSS
SATIISVMDRLRKDFVVGCAFGPGIAIEMCM
>Lepor2|720195
ITGVGSQYPPYLHTADNYAKRLTE-NSGTETRACTLPTVEDIGVDLTVQACRKALNDITH
VVGVSFSS-IGAPGLDYMVIRKLGLVENVNLQGIGCAGSGALIACAASIR-----K--R-
PARILCFACELCSQFLRMDIAGAIFGDAASAFVLCNEYG-KFQL----------------
ITKEIPRYTKLLPSVADFDWAVHPGGEAIIVGVRDEMSLTE-EQMRATRQ-IYRTRGNGG
SPTMIAVLDLLRKNHVVTASFGPGLAIEMAF
>Oidma1|43477
ITGLGSQYPPYLHTPENLAKRLVH-NSGIDTRASTIPSIADLGVDVAAQACRKALEDITH
TVSVNGGV-QTFPGYDFHVARQLGLVEQILLQGVGCAGSMSVMRVAAEVALAELLK--K-
PARILCFSCELNTPYSRMDIAGSLFSDGAAAFILCNKYGAKFQLIVTPGTMG--AVIR-P
ISKQVPDLTRCFGRIRDLDFALHPGGIAIIDSVKEELDLTE-EQMRATRQ-IYKTRGNSG
SPTVLCVLDILRKDDVVAVAFGPGLATEMAI
>Themi1|600997
IIGLGVEYPPHNLVPAHLAKEINR-FTGIESRSSIAPSIDTLGVPLSLAAAKKAMKDITH
VVSTTCTN-SANPGFDHFVAKELGLVEKVLLHGVGCSGGLAALRTASNLALGRYRS--R-
TARVLVLACEISTIMVRTRIGVCLFSDCASSLILSNGIGAVYEYLILPDTLG--FDVH-P
LSPRVPTLADLLASPEDFDWALHPGGATILTGVEKAMNISS-EHMRASYA-TYMAHGNSS
SATIISVMDLMRKDYVVGCAFGPGISVEVCL
>Acema1|723373
ITGIGTEYPPFLLEPSILCERINQ-YTGIDTRSAIAPTISELGVALAVTAARKALTDITH
VVSTTCTN-SANPGFDHYVCKGLGVVEKVLLHGIGCSGGLASLRTAANLALGSFRG--K-
KARVLVVALEISSLLVRTRIGVMLFSDCASACILSNGIGPVYELLVIPDTLG--FDVD-P
LSPRVPKLATLLSSAADFDWALHPGGATILSGVERAMSITP-EHMRASYD-TYINHGNSS
SATIFSVMDRLRKDFVVGAAFGPGIAVEMCL
>Elyde1|716616
IIGLGVQYPPYLLCPATLCKRINN-YTGIDNRSAIAPTIGELGVALAVSAAKKSLSDITH
MVSTTCTN-SANPGFDHFVLKGLGVVEKVLLHGVGCSGGLASLRTAANLANGSFRG--R-
KARVLVVALEISSLLVRTRIGITLFSDCASSLIVSNGIGPIYDLLIIPDSLG--FAVD-P
LTPRVPKLATLISSAAEFDWALHPGGSTILTGVERAMGISA-EHMRASYD-TYINHGNSS
SATVISVLNRLRRDHIIAAAFGPGIAVEMAV
>Greab1|404594
---------------------INK-YTGIDTRSAIAPTIAELGVALAVLAARKALSDVTH
VVSTTCTN-SANPGFDHYVCKQLGIVEKVLLHGIGCSGGLASLRTAANLALGTFRG--K-
KARVLVIALEISSLLVRTRIGVTLFSDCASVLVLSNGLGPVYELLVIPDTLG--FDVD-P
LSPRVPKLADLLSTASDFDWALHPGGATILSGVERAMNITP-EHMRASYD-TYIKHGNSS
SATIASVMDRMRKDFVVGAAFGPGITIEMCM
>Pseel1|2333
IIGIGVQYPPYLLCPATLCKRINN-YTGIDNRSAIAPTIGELGVALAVSAAQKAISDITH
MVSTTCTN-SANPGFDHFVLKSLGVVEKILLHGVGCSGGLASVRTASNLANGSFRR--K-
KARVLVVALEISSLLVRTRIGVTLFSDCASACIVSNGIDPIYDILIIPDTLG--FDVD-P
LTPRVPKLTSLISSAAEFDWALHPGGSTILSGVESAMGITA-EHMRASYD-TYINHGNSS
SATIISVLDRLRKDHVIAAAFGPGIAVEMAV
>Phimu1|365123
ITGLGVEYPPFQLYPETLCKRINN-YTGIDSRSAIAPTITELGVALAVTAARKALSDITH
VVSTTCTN-SANPGFDHYVCKGLGIVEKVLLHGIGCSGGLASLRTAANLALGSFRG--R-
KARVLVIALEISSLLVRTRIGVTLFSDCASALVLSNGVGPVYELLMIPDTLG--FDVD-P
LSPRVPKLADLLSTASDFDWALHPGGATILSGVERAMSISA-EHMRASYD-TYINHGNSS
SATIISVMDRLRKDFVVGCAFGPGIAIEMCM
>Leptod1|300957
ITGLGVEYPPYQLYPETLCKRINN-YTGIDSRSAIAPTITELGVALAVTAARKALADITH
VVSTTCTN-SANPGFDHYVCKGLGIVEKVLLHGIGCSGGLASLRTAANLALGSFRG--R-
KARVLVIALEISSLLVRTRIGVTLFSDCASSLVLSNGIGPVYELLMIPDTLG--FDVD-P
LSPRVPKLADLLSTASDFDWALHPGGATILSGVERAMSISA-EHMRASYD-TYINHGNSS
SATIISVMDRLRKDFVVGCAFGPGIAIEMCM
>Rhier1|221636
IIGLGTEYPPYLLDPQTLVARINQ-YTGIDTRSAIAPTIAELGVALAVTAARKALLDITH
VVSTTCTN-SANPGFDHYVCKQLGMVEKVLLHGIGCSGGLACLRTAANLALGSFRG--K-
KARVLVIALEISSLLVRTRIGITLFSDCASSLVLSNNVGPVYDLLIIPDTLG--FDVD-P
LSPRVPKLADLLSTAEDFDWALHPGGATILSGVEKAMNITP-EHMRASYD-TYINHGNSS
SATVISVMDRLRKDFIVGCAFGPGIAVEMCM
>Spafl1|4813
---------------------INN-YTGIENRSAIAPTIGELGVALAVDAAQKAISDITH
MVSTTCTN-SANPGFDHFVLKGLGIVEKVLLHGVGCSGGLASLRTAANLANGSFRG--R-
KARVLVVALEISSLLVRTRIGVTLFSDCASSLVLSNGIDPIYNLLVIPDTLG--FDVD-P
LTPRVPKLTSLISTAPEFDWALHPGGSTILSGVESAMGITP-EHMRASYD-TYINHGNSS
SATVISVLDRLRRDHIVAAAFGPGICVEMAV
>Cadsp1|525675
---------------------INN-YTGIDSRSAIAPTITELGVALAVTAARKAIADITH
VVSTTCTN-SANPGFDHYVCKGLGIVEKVLLHGIGCSGGLASLRTAANLALGSFRG--R-
KARVLVIALEISSLLVRTRIGVTLFSDCASALVLSNGIGPVYELLMIPDTLG--FDVD-P
LSPRVPKLADLLSTAADFDWALHPGGATILSGVERAMDISA-EHMRASYD-TYINHGNSS
SATIISVMDRLRKDFVVGCAFGPGIAIEMCM
>Bissp1|608807
ITGLGVEYPPFRLVPKILCARINN-YTGIDNRSSIAPNIAELGVALAVTAARKALQDITH
VVSTTCTN-SANPGFDHFVCKQLGVVEKVLLHGIGCSGGMAALRTAANLALGSFRR--K-
KARILVVALEISTLLVRTRIGITLFSDCASAAILSNGISPVYGLLVIPDTLG--FDVD-P
LSPRVPKLTDLLSSAADFDWALHPGGATILTGVERAMSITP-EHIRASYD-TYINHGNSS
SATIFSVMDRLRKEFVVGCAFGPGIAIEMCM
>Bissp1|690260
IIGLGTEYPPYLLESSVLSERINN-YTGIDTRSAIAPTIDDLGVELAVTAAQKALSDITH
IVSTTCTN-SANPGFDHYVCKQLGIVEKVLLHGIGCSGGLASLRTAANLALGSFRN--R-
KATVLIVALEICSLLVRTRIGVTLFSDCASSLILSNGLGHIYDLILIPDTLG--FTVD-P
LSLRVPKLANLLSTASDFDWALHPGGATILSGVERAMNITP-EHMRASYD-TYINHGNSS
SATIFSVLDRLRKDFVVGCAFGPGISIEMCM
>Golci1|1250902
IIGIAAEYPTFNHDSSRVIKLINK-YTGIENRSSVPPNISEIGIPLAVAAARKALSEITH
IVSTTCTN-SANPGFDHLVIKELGLVEKVLLHGVGCSGGLASLRTAANLALGTARG--L-
PARVLVIALEICSLLIRVRIGVTLFSDCGSSLVLSNGLGPVYELLLIPETLR--FDVH-P
LSPQVPKLTALIGS-ADFDWALHPGGALILSGVEKEMKLTP-EHMRASYD-IYINHGNSS
STSVLAVLSRLRKDYVVSAAFGPGITVETCM
>Golci1|1765570
IIGIAAEHPPFKHEPKKLAKLINR-YTGIDSRSAIAPNISQLGVALAVAAARKALSEITH
IVSTTCTN-SANPGFDHFVMKELGIVEKVLLQGIGCSGGLAALRTAANLALGTFRG--L-
PARILVVALDICSLLIRARIGVTLFSDCGSSLVLSNGLGPVYELLVIPDSLR--FDAH-P
LSPQVPKLTALMKS-SDFDWALHPGGSTILTGVEKELNLSS-EHLRASYD-IYMNHGNSS
SPTVLAVLSRLRKDFVFSASFGPGITVETCL
>Lorma1|414259
RTSLEISIPVSTLYASQTHQRINN-FTGIDTRSAIAPTIAELGVALAVTAARKALLDITH
VVSTTCTN-SANPGFDHYVCKELGVVEKVLLHGIGCSGGLASLRTAANLALGSFRG--K-
RARVLVVALEISSLLVRTRIGVTLFSDCASACVLSNGIGPVYELLVIPDTLG--FDVD-P
LSPRVPKLADLLSTAADFDWALHPGGATILSGVERAMNITP-EHQRASYD-TYIKHGNSS
SATILSVMDRLRKDFVVGCAFGPGITIEMCM
>Glalo1|11078
ITGLGVEYPPYLLSPSTLCARINN-YTGIETRSAIAPTIDELGVALAITAARKALADITH
VVSTTCTN-SANPGFDHFVCKGLGIVEKVLLHGIGCSGGLACLRTAANLALGTFMG--R-
KARILVIALEISSLLVRTRIGITLFSDCASAAVLSNGLGPIYSLLIIPDTLG--FDID-P
LSPRVPKLTDLLTTASDFDWALHPGGATILTGVEKSMSITP-EHMRASYD-TYINHGNSS
SATILSVMDRLRKDYVVGCAFGPGIAIEMCM
>Rhesp1|276887
ITGLGVEYPPYQLHPETLCGRINN-YTGIDSRSAIAPTIKELGVALAVTAARKALADITH
VVSTTCTN-SANPGFDHYVCKGLGIVEKVLLHGIGCSGGLASLRTAANLALGSFRG--R-
KARVLVIAVEISSLLVRTRIGITLFSDCASSLVLSNGIGPVYELLMIADTLG--FDVD-P
LSPRVPKLADLLSTASDFDWALHPGGATILSGVERAMSISP-EHMRASYD-TYINHGNSS
SATIISVMDRLRKDFVVGCAFGPGIAIEMCM
>Botci1|8483
IVGLGVEYPPFLLEPATLTKRINN-FTGIETRSAIAPTIAELGVALAVTACRKALSDITH
VVSTTCTN-SANPGYDHFVCKALGIVEKVLLHGIGCSGGLASLRTAANLALGSFRG--K-
KARVLVMALEISSLLVRTRIGVTLFSDCASACVLSNGIGSVYDLLMIPDTLG--FDVD-P
LSPRVPKLASLISNPADFDWALHPGGATILTGVEKAMSISA-EHMRASYD-TYMKHGNSS
SATIFSVLDRLRKEMIVGCAFGPGIAVEMCM
>BlugrR1_1|78750
ILGVAAEYPPFVHDSTKMCERINR-YTGIETRSAIAPNISELGVGMAVAASRKALAEITH
IVATTCTN-SANPGFDHQLMIDLGIVEKVLLQGIGCSGGLAGLRTAANLALGTFRG--R-
PARILVVAAEICSLLIRTRIGVTLFSDCGSALVLSNGLGPVYELLVIPDSLR--FDAH-P
LSPEVPKLAALMKS-ADFDWALHPGGSTILTGVERRLGLTP-EHMRGSYD-IYMNHGNSS
SATIFSVLSRFRKDFVVACAFGPGVTIETCM
>Chalo1|432867
IIGLGTEYPPHQLDPATLVSRINQ-YTGIDSRSAIAPTIAELGVALAVTAARKALLDITH
VVSTTCTN-SANPGFDHYVCKQLGMVEKVLLHGIGCSGGLASLRTAANLALGSFRG--R-
KARVLVVALEISSLLVRTRIGVTLFSDCASALVLSNNIGPVYELLIIPDTLG--FDVD-P
LSPRVPKLADLLSTAADFDWALHPGGATILSGVEKAMGISA-EHMRASYD-TYINHGNSS
SATIISVMDRLRRDFIVGCAFGPGIAIEMCM
>Lopnit1_1|206560
IIGIGVQYPPYLLCPATLCKRINN-YTGIDNRSAIAPTIGELGVALAVTAAQKALSDITH
MVSTTCTN-SANPGFDHFVLKGLGIVEKVLLHGVGCSGGLASLRTAANLANGSFRG--R-
KARVLVVALEISSLLVRTRIGVTLFSDCASTLIVSNGIDPIYDLLIIPDTLG--FDVD-P
LTPRVPKLTSLISSAAEFDWALHPGGSTILSGVERAMGITP-EHMRASYD-TYINHGNSS
SATVISVLDRLRRDHIVAAAFGPGISVEMAV
>Melbi2|612283
-------------------MTVNR-ASGIDQRPCIMPSITDLGVDLAAQACRKALSEITH
VVACTTTC-YGNPGVDLLVAERLGLVERVLLAGVGCAGGLAIMRVAAQLACGTARQ--K-
PARILAFACELCTTNARISIAAALFSDGAAALVLSNEAGPLFQLITIPNTMG--WDLC-P
LTRDVATKSKLLPSAADLDWALHPGGKAIINGVQESMGLSE-AQLSATRH-IYRTRGNSS
SPTVLIVLDTLRKDDIVAVSFGPGMAIEMAF
>Melbi2|607994
ITGLGTEYPPHQLDPATLVSRINQ-YTGIDSRSAIAPTIAELGVALAVTAARKALLDITH
VVSTTCTN-SANPGFDHYVCKQLGMVEKVLLHGIGCSGGLASLRTAANLALGSFRG--R-
KARVLVVALEISSLLVRTRIGVTLFSDCASALVLSNNVGPVYELLIIPDTLG--FDVD-P
LSPRVPKLADLLSTAADFDWALHPGGATILSGVEKAMNISA-EHMRASYD-TYINHGNSS
SATIISVMDRLRKDFIVGCAFGPGIAIEMCM
>Marbr1|2823
---------------------INR-YTGIDTRSAIAPTINELGVALAVTAARKALADITH
VVSTTCTN-SANPGFDHYVCKGLGIVEKVLLHGIGCSGGLASLRTAANLALGSFRG--R-
KAKVLVIALEISSLLVRTRIGVTLFSDCASSLILSNGVGPVYELLMIPDTLG--FDVD-P
LSPRVPQLADLLATAADFDWALHPGGATILSGVERAMNISA-EHMRASYD-TYIKHGNSS
SATVISVFDRLRKDFVVGCAFGPGIAIEMCM
>Hymvar1|397061
IIGMGTEYPPFSLDSKILTKRINK-YTGIDTRSAIAPTIGELGVALAVTAARKALTDITH
VVSTTCTN-SANPGFDHYVCKQLGIVEKVLLHGIGCSGGLASLRTAANLALGSFMG--R-
KARILVVALEISSLLVRTRIGVTLFSDCASACILGNGVGPVYELLIIPDTLG--FDVD-P
LSPRVPKLTDLLSTAADFDWALHPGGATILSGVERVMSISA-EHMRASYD-TYIKHGNSS
SATIFSVMDRMRKDFVVGAAFGPGISIEMCI
>Phisc1|652694
ITGIGTEYPLVLLEPSILCQRINQ-YTGIDTRSSIAPTIAELGVALAVTAARKALLDITH
VVSTTCTN-SANPGFDHYVCKQLGVVEKVLLHGIGCSGGLASLRTAANLALGSFRG--K-
KARILVVALEISSLLVRTRIGVTLFSDCASACILSNGIGPVYELLMIPDTLG--FDVH-P
LSPRVPKLADLLSTAADFDWALHPGGATILSGVERAMEITP-EHMRASYD-TYIKHGNSS
SATILSVMDRLRKDFVVGCAFGPGIAVEMCM
>Lacsu1|8841
ITGIGIEYPVHLLDAKTLCQRINK-YTGIDTRSAIAPTINELGVALAVTAAQKALADITH
VVSTTCTN-SANPGFDHYVCKALGIVEKVLLHGIGCSGGLASLRTAANLSLGSFMG--R-
RARVLVVALEISSLLVRTRIGITLFSDCASALVLSNGIGPVYELLIIPDTLG--FDVD-P
LSPRVPALTSLLASPSDFDWALHPGGATILTGVERVMSITP-EHMRASYD-TYIKHGNSS
SATIISVLDRLRKDFVIGCAFGPGIASEMCV
>Zalva1|289536
IIGMGTEYPPFSLDSTILTKRINN-YTGIDTRSAIAPTIGELGVALAVTAARKALADITH
VVSTTCTN-SANPGFDHYVCKGLGIVEKVLLHGIGCSGGLASLRTAANLALGSFMG--R-
KARILVVALEISSLLVRTRIGVTLFSDCASACILSNGVGPLYELLIIPDTLG--FDVD-P
LSPRVPKLTDLLSTAADFDWALHPGGATILSGVERAMSISA-EHMRASYD-TYIKHGNSS
SATIFSVMDRMRKDFVVGAAFGPGISIEMCI
>Blugra1|376
ILGVASEYPPFVHDASKMCERINR-YTGIESRSAIAPNITELGVGMAVAASRKALAEITH
IVATTCTN-SANPGFDHQLMIDLGIVEKVLLQGIGCSGGLAGLRTAANLALGTFRG--R-
PARILVVAAEICSLLIRTRIGVTLFSDCGSALVLSNGLGPVYELLVIPDSLR--FDAH-P
LSPEVPRLAALMKS-ADFDWALHPGGSTILTGVERRLGLTP-EHMRGSYD-IYMNHGNSS
SATIFSVLSRFRKDFVVACAFGPGVTIETCM
>Erynec1|378
IIGLGSEYPPYNHEYSRMCAQINR-YTGIDNRSAVPAYISELGVALAVSAARKALFEITH
MVSTTCTN-SANPGYDHYVMKGLGIVERVLLQGIGCSGGLAAIRTAANLALATFRG--R-
PARILVTAVEICSLMIRTRIGVTLFSDCASSLVLSNGLGPIYELLIISNSLR--FDAH-P
LSPRVPKLAILMSS-ADFDWALHPGGSTILTGVEKELNLTP-EHMRASYD-IYMNHGNSS
SATIISVLSRLRKDFVVGCAFGPGISVETCM
>Clagr3|3665
IVGLGTEYPPFQLGPETLAQRINR-FTGIDTRAAIAPSIAELGVRLSVSACKKAIDEITH
VVSTTCTN-SANPGFDHYVTKELGLVEKILLHGIGCSGGLAAIRAASNLALGTFRK--K-
PARILVLACEISSLLVRTRIGVCLFSDCASAAVLSNGVGPIYEILILEDSLG--FDVD-P
LTPRVPSMADLIKSATDFDWALHPGGSTIITGVEQAMNLTQ-DHLRASYE-IYVNYGNSS
SATIMSVMDKLRREYVVACAFGPGISLEMMV
>Clagr3|8243
IVGLATQWPGLLMTHERYVCRLNR-ESGIETRAIIPPSAEYLGVDLAVGACQKALEEVTH
VVAVTATN-GGSPGYDQLVALRLGIAERVLLNGVGCAGGLAALRVGASLCLAEHCG--R-
PARVLIFATEICSIQIRPCIGPGLFGDGAAALVLCNGSLGVYSLMTIPETMA--YRVT-T
LSKRIPHLATSICTPEDFDWALHPGGKAVIRAVQEAMNLSD-EQLRATNK-IYRSRGNAS
SVAVLAVLDELRSDNVLACSFGPGLTIEMAK
>Clagr3|2366
ITGLGSQYPPFLFHPDGFISKINQ-TTTIQSRSTIAPSISELGVDLTVQACKKALESITH
VVAVTCTN-AGNPGFDLLVSQKLKLTDRTLLHGVGCAGGLSAMRAAAAMAQSSMRG--R-
AARVLVFACEICSINVRTKISPVLFSDGAAAFVLCNELAAVYSLITMPETLE--FMAD-P
LTREVPNLAKLRHFAKDFDWALHPGGIAILNGVQNKFQLKE-EQLRASYK-VYEGHGNSS
SPTVLVVLDQLRRENVMACSFGPGMTIEMAM
>Usnflo1|571140
ILGLGAEYPPFRVKSDTLANRINR-YTGIDTRAAIAPSITELGVDLSVKASKKAIEDITH
VVSTTCTN-SANPGFDHYVGKELGLVEKILLHGIGCSGGLAAIRAAANLALGSFRK--K-
PARVLVLACELSSVMVRTRIGVCLFSDCASACVLSNGIGPVYELLILEDTLG--FDVD-P
LTPRVPAMADLLESASDFDWALHPGGSTIITGVEKAMDLTV-DHLRASYE-IYVSCGNSS
SATIMAVMDHLRREHVVACAFGPGISLEMMI
>Usnflo1|812441
IVGLGHHYPPYTNPIEEYLAKINS-STGIKECPNIPPTIANLAVDLVAKGCRKAIAGITH
TVATSGTS-AGSPGYDLLVNEKLGIAQRLLLSGIGCAGGLATVRTAAMIANDTLRG--R-
PARVLGFACDITSTNVRTKVSMALFSDAAGAFVLCNSRGGIYSILILPGTEQ--CLLD-P
MDSELPNITKMLGRPTDFDWALHPAGLAVLDKIKDNLKLDN-GQLRASFD-VYERKGNSS
SPTVLIVLDRLRRDNIVTCSFGPGLCIEMIA
>Xanpa2|1648256
LRGLGVEYPPFLLGPETLANRINR-FTGIETRAAVPPSIKELGVPLSVKACRKAIDDITH
VVSTTCTN-SANPGFDHFVVKELGIIEKILLHGIGCSGGMAAMRTAAHLALGSYQR--K-
PARVLVVACEVSSALVRTRVGACLFSDCASAAILSNGVGPVFDLLIIDDTLG--FDVD-P
LTQRVPTLADLVESAADFDWALHPGGSLIITGVEQAMSLTP-EHLRASYE-IYMKYGNSS
SATILSVLNKLRKENVVACAFGPGIALEMML
>Gervar1|416586
IKGIGKAYPPEVLARDLLA-AVVK-TSHIETRHAIVPSIQELAPKLSLAAAHAAIETISH
IVTGTVTG-VMNPGLDYYMQQGLKLVERYNLSGVGCAGGLATLRLAINLATA------P-
GAKILVVCCELCTLYGALDVAAALFGDGASALIIESTAVYIFRIVTHPTSLG--FQLE-N
LTRNVPRLGKLLSAVTSIPFLIHPGGPAVLQVIEQSFGLER-WQTTASWD-VLAKRGNTS
SATIFAVMDAFRDGYAVAAAFGPGVTTECVL
>Exoaq1|7861
IYGFGVEYPPYDIKPETLARRVNE-YTGIDSRSAIPPTIAELGVKLSVAAAQKAISEITH
VVATTCTN-SANPGYDHYVVKQLGLIEKVLLHGVGCSGGLAALRTAANIALGSFRR--K-
PARILVLACEISSTLVRVRIGVALFSDCASAVVIGNGFSPILELLIIQDTLG--FDVD-P
LTQRVPKLADLVSRGSDYDWALHPGGATVISGVEKAMHLTP-EHLRASYE-IYITHGNSS
SATIFSVMQRLTTDHIVACAFGPGIAVEMMI
>Pencop1|7137
ITGLGSQYPPYLLGPDKLAARVNR-ATGIETRSAIAPSISEIGVDLAVEACKKALQQITH
TIGVTCTN-QGNPGYDFLVAQKLNLVDRMLLHGVGCAGGLSIMRAAAQIAGGSLRR--K-
PARILAFACELCTPNVRVNVAAALFSDAAASFVLCNEYAPKYELLLIPDTMT--FYAD-I
LDRDIPKYTNLLSSIRDFDWALHPGGRAIIDGVGQALQLSE-EQLQVSRE-VYRTRGNSS
SASVLIVLDRLRLGHVVATSFGPGLAIEMSM
>Aspamy1|172125
---------------------INA-NTGIQTRAVIPPSAEEVGVQLAKDAALKALSSITH
MVSVTARN-AG------LVAREIGIAERILLAGVGCAGGLAALGVASNSARGTYRG--K-
DVRILV-----------LRIGPALFSDGAAALVLCNGLASRFSVLITAGTLS--YRVT-A
LSREVPKLAALTENPSDFHWVIHPGGFSILCDAQTALDLPN-DALEESYE-MYRNRGNPS
-------------KDVIACAFGPGRTTEMML
>Cadsp1|542958
ITGLGVEYPPYQLYPETLCKRINN-YTGIDSRSATAPTITELGVALAVTAARKALADITH
VVSTTCTN-SANPGFDHYVCKGLGIVEKVLLSFRGR------------------------
KARVLVIALEISSLLVRTRIGITLFSNCASALVLSNGIGPVYDLLVIPDTLG--FDVD-P
--------------------------------VERAMSISA-EHMRASYD-TYINHGDSS
SATIISVMGRLRKDFVVGCAFGPGIAIEMCM
>BGC0001178.1|AGS77340.1
MVGVGTAVTGTSVSQPELL--VYL-NSAIANRRLTPEPQGELAIEMGGQALRNCLEDLRH
LCCVTSTG-FLTPGLSALIIKDLGICSRSDIVGMGCNAGLNALNVVAGWSAA-----HP-
GELGVVLCAEACSAAYATAVVNSLFGDGAAALALVSDGPPGPRILLITDAMRYDWDSD-L
LDPQIPYVVRLLAG-DIGHWLVHSGGKKVIDAVVVNLGLSR-HDVRHTIG-VLRDHGNVS
SGSFLFSYERLAGDYGVLMTMGPGSTIETAL
>BGC0000419.1|AIG79215.1
FAGVGTAVSESSYSQTEIL--VFL-NSAIDRRFLTTEPQGDLAVDMGCRALEACLSDLRH
LCCVTSTG-FLTPGLSALIIREMGICSRSDIVGMGCNAGLNALNVVAGWSAA-----HP-
GELGVVLCSEACSAAYATAVVNSLFGDGSAALALVSGDGPGPRVLIITDAMRYDWDRD-Q
LDPQIPYVVRLLSG-DIGHWLVHSGGKKVIDAVVVNLGLSR-HDVRHTTG-VLRDYGNLS
SGSFLFSYERLAGDYGVLMTMGPGSTIEMAL
>BGC0001183.1|AGC09524.1
---MGTAVPPVSYTQRDTF--VFL-GGNIERRNLTEESQGDLGLRMGREAVERCLADVRY
LCCVTSTG-LLTPGLSALLIRDLGICQRLDVVGMGCNAGLNALNAVAGWAGG-----HP-
GELALMVCVEACSAAYVSSVVNSLFGDGAAGGAGRAREHPGPELLIIPEAMRYDWDDA-H
LDADVPYVVRLLDG-DIDHWVVHSGGKKVIDAIRVNLELSR-HDVRHTTG-VLRDHGNLS
SGSFLFSYERLRGDLGVLMTMGPGSTIETAL
>BGC0000290.1|AAM80548.1
IVGVGTAVTRTSYSQQDAF--IFL-NSAIERRNLTSESQGDLAIEMGAEALHACLSDLRH
LCCVTSTG-FLTPGLSALLIRELGICSRSDIVGMGCNAGLNALNVVAGWSAA-----HP-
GELAVVLCAEACSAAYTTAVVNSLFGDGAAAVALLAGPGEGPTVLIIPEAMRYDWDRT-Q
LDPQIPYVVRLLSG-DIGHWLVHSGGKKVIDAVVVNLGLTR-HDVRHTIG-VLRDQGNVS
SGSFLFSYERLLGEYGVLMTMGPGSTIETAL
>BGC0001076.1|ADC96652.1
VTKPVTVLAGHKVTTQAEIRTSMG-GCGVDTRYFS--GVASRARSMAVAAARRALGDIDA
IVASHTTS-WTVPGLDVHLVEALGLVSRVALTSSACAGGTQALIRAADQLAA-----RP-
GGKVLVVVAEALSTIYHSMIYKVLFGDSAGACVVTDVPLSGFAIEVLPNSYW--SEVD-A
STRKALGAPWLG---RPEFAVIHPGGPRIISEVAAALGLGE-QDAGHSFA-SLEENGNLG
GNAVLDVLGRNHGAEGLIVAFGPGFSAACVR
>BGC0000322.1|CAA11765.1
FAGVGTAVSDTSYSQPEIL--VFL-NSAIDRRFLTSEPQGDLAVDMGCRALEACLSDLRH
LCCVTSTG-FLTPGLSALIIRELGICSRSDIVGMGCNAGLNALNVVAGWSAA-----HP-
GELGVVLCSEACSAAYATAVVNSLFGDGSAALAVISGDRPGPRVLIITDAMRYDWDRD-Q
LDPQIPYVVRLLSG-DIGHWLVHSGGKKVVDAVVVNLGLSR-HDVRHTTG-VLRDYGNLS
SGSFLFSYERLAGDYGVLMTMGPGSTIEMAL
>BGC0001186.1|AKQ22690.1
LWSIGTAVPTFQFSQQTYALSLYR-RSQIDSRHTCEASTAERAADLAARAAKRALADITH
LVMVTCTG-FVSPGPDVLLFEQLGLVRRVQVGFMGCHGAMNGLHTAAAICRS-----EP-
QAVVVVASLELCTLHFQNLVITSLFSDGAAAALLSGKAF-RCYLDVYPEAIA--WRVG-N
LALSNAHDLDWLSS-DIDLWAIHPGGRAVLDTCEWALGFAP-DALASSRW-VLRHYGNMS
SPTILFVMDHLLVRRGLSLGFGPGVTLEGIL
>BGC0000902.1|CAM00568.1
LCTPAVAVPEHVITVEDLARRLIS-NTGVRERHLI--GFEVRAKQRVPAVVREALEDIDL
IVYVSCTG-FMMPSLTAWLINSMGFTRQLPIAQLGCAAGGAAINRAHDFCTA-----YP-
DANALIVSCEFCSLCYQSLLSNGLFGDAVAAAVVRGH-GTGVRLEMIPETIS--YAVK-A
LDKRVPKTMLAE--AGLDFYVIHAGGPRILDDLTKFLGVPS-EAFRHSRA-TLAQYGNIA
SAVVLDALRRIIGARGMIAGFGPGITAEMSV
>BGC0000282.1|BAG17301.1
IAAVHGALPPHRHTQRDLVARLHE-NARVRARHTVLDGFGATAVDLGARAVRGALTDVDL
LMFTSVTG-IAAPSVDARLVTRLGMVKRLPVFGLGCVAGAAGTARLHDYLLG-----RP-
DDVAVLLSVELCSLTFQNLVATALFGDGAAALVALGGRRSGPEIVMYPDTMG--WDVG-S
LDPAVPDVVEFLDE-DVAHWVCHPGGPKVLEAVTEVLDLPD-GALDVTWR-SLADVGNLS
SSSVLHVLRDTIGTPGLLLAMGPGFCCELVL
>BGC0001078.1|BAE78969.1
LCKPAMNAPEHVITVEEFAARLIR-NTGVKKRHIV--GLEERSKKRTPRVIEEALRDIDA
IIYVSCTG-FLMPSLTAWLINHMGFTRQIPIAQLGCAAGGAAINRAHDFCMA-----HP-
ASNVLIVSCELCSPCYQSLLSDGLCGDAVAAAVVRGE-GVGIELELIPGTFS--YAVK-D
LDRRVPGTMPAK--GKLDFYIVHAGGPRILDDLARFLEVDR-EVFRHSWS-TLHEFGNIA
SAVVLEAARGLFGATGLSAGVGPGITAERAL
>BGC0000440.1|CAE53371.1
MVGVGTAVAGTTVSQPDLL--IYL-NSAIGTRRLTPEPQGALAVEMGGQALQACLSDLRH
LCCVTSTG-FLTPGLSALMIKELGICSRSDIVGMGCNAGLNALNVVAGWSAA-----HP-
GELGVVLCTEACSAAYATAVVNSLFGDGAAALALISDAPPGPRILLITDAMRYDWDSD-L
LDPQIPYVVRLLAG-DIAQWLVHSGGKKVIDAVVVNLGLTR-HDVRHTTR-ILRDYGNVS
SGSFLFSYERLVGDYGVLMTMGPGSTIETAL
>BGC0001459.1|OKA09444.1
FAGVGTAVSATSYSQSEIL--VFL-NSTIDRRFLTSEPQGDLAVDMGCRALEACLSDLRH
LCCVTSTG-FLTPGLSALIIREMGICSRSDIVGMGCNAGLNALNVVSGWSAA-----HP-
GELGVVLCSEACSAAYATAVVNSLFGDGSAALAVISGDRPGPRVLIITDAMRYDWDRD-Q
LDPQIPYVVRLLSG-DIGHWLVHSGGKKVVDAVVVNLGLSR-YDVRHTTG-VLRDYGNLS
SGSFLFSYERLAGDYGVLMTMGPGSTIEMAL
>BGC0000455.1|AEI58888.1
FAGVGTAVSESSYSQSEIL--VFL-NSAIDRRFLTAEPQGDLAVDMGCRALEACLSDLRH
LCCVTSTG-FLTPGLSALVIREMGICSRSDIVGMGCNAGLNALNVVAGWSAA-----HP-
GELGVVLCSEACSAAYATAVVNSLFGDGSAALAVVSGDGPGPRVLIITDAMRYDWDRD-Q
LDPQIPYVVRLLSG-DIGHWLVHSGGKKVIDAVVVNLGLSR-YDVRHTTG-VLRDYGNLS
SGSFLFSYERLAGDYGVLMTMGPGSTIEMAL
>BGC0001077.1|BAL92976.1
ISGLGVALPPSAVQAEGYFAHIFT-NSGVRTRQAVSWSTERRAIPLGKAAVGRALDELGL
FAVCSCTG-YATPGLDILLARDMGMVQRLFVGHMGCYAALPGLGTVSDFVVA------R-
GRPALLLCAELTSLHLQQIVSHALFSDAAAACVVTPGGF----VSTDATTMT--WEVT-D
LSAQVPSVLDVLAK-DIDGWAVHPGGPKILDVVQERLELDD-AALAPSRG-VLEAYGNCS
SATVLLVLDALR-RRIVMLAFGPGLTLYVTL
>BGC0000280.1|AAM27403.1
LCKPSLLFPQYKITQQEHLEQMIQ-NTQVNERHLV--GFTHRARRMSSIAARQAIDDIRM
VAVTSCTG-FMMPSLTAHLINDLGLTVQLPIAQLGCVAGAAAINRANDFASR-----AP-
DNHVLIVSLEFSSLCYQAFISAALFGDAVSACVMRADDQPGFKIAFLPDSIK--YDVK-D
LDKAVMNSILNY--AQNDFFIFHTGGRKILDELVLQLDLEP-GRVAQSRD-SLSEAGNIA
TVVVFDVLKRQFGATGMLAAFGPGFTAEMAV
>BGC0001148.1|BAP82657.1
LTGVGTAVPDTTYTQEDAF--LFR-NSAIDRRGLSVESQGALGLALGRAAIEACLADVRH
LCCVTSTG-FLTPGFSALLLRDLGICSRLDVVGMGCNAGLNALGSVAGWART-----HP-
GELALMVCVEVCSAAYVSAVVNSLFGDGAAAVAVTA-PAEGPALLTIPEAMRYDWDEE-Q
LDPLVPYVVRLLRH-RVGHWIVHSGGKKVIDAVRVNLGLTR-HDVRHTTG-VLRDHGNLS
SGSFLFSYQRLAGDHGVLMTMGPGSTIEMAL
>BGC0001807.1|ATL73040.1
LAGVGTAVPPVSYTQRDTF--VFL-GGNIERRNLTEESQGDLGLRMGREAVERCLDDVRY
LCCVTSTG-LLTPGLSALLIRDLGICQRLDVVGMGCNAGLNALNAVAGWAGG-----HP-
GELALMVCVEACSAAYVSSVVNSLFGDGAAAVAVRAREHPGPELLIIPEAMRYDWDDA-H
LDADVPYVVRLLDG-DIDHWVVHSGGKKVIDAIRVNLELSR-HDVRHTTG-VLRDHGNLS
SGSFLFSYERLRGDLGVLMTMGPGSTIETAL
>BGC0000289.1|CAD91226.1
FAGVGTAVSATSYSQAEIL--LFL-NSAIERRFLAAEPQGDLAVDMGCRALESCLSDVRH
LCCVTSTG-FLTPGLSALIIRELGLCSRADIVGMGCNAGLNALNLVAGWSAA-----HP-
GELAVVLCSEACSAAYATAVVNSLFGDGSAALAVVSGDGAGPRVLVITDAMRYDWDRD-Q
LDPQIPYVVKLLSG-DIGHWLVHSGGKKVIDAIVVNLGLSR-HDVRHTTA-VLRDYGNLS
SGSFLFSYERLAGDYGVLMTMGPGSTIETAL
>BGC0001233.1|ALK27905.1
VVGVGTASSATSYTQQDAF--VFL-NGGIDRRHLTSEPQGALAVEMGAEALRACLSDVRH
LCCVTSTG-FLTPGLSALLIRELGMCSRSDIVGMGCNAGLNALGVVSGWATA-----HP-
GELAVVLCAEACSAAYATAVVNSLFGDGAGAVALMSGQGDGPTLLIIPEAMRYDWDGD-Q
LDPQIPYVVRLLQG-DIKHWLVHSGGKKVIDAVIVNLGLTR-YDLRHTVG-VLRDHGNVS
SGSFLFSYERLLGDYGVLMTMGPGSTIETAL
>BGC0001647.1|ONK09688.1
IAAVHKVLGPHRHPQARLA-RVHA-SAKVGHRHTALDGFRASAVSMGAEAVSGGLDEVDL
LMFVSTTG-LAAPSVEARLVGPLGLVRRLPVFGLGCAAGAAGIGRLDDYLRG-----WP-
GQVAVLLSVELCSLTFQNLVGTALFGDGAAAVVARGSEREGPEVVLYPHTMG--WDIA-D
LDPGIPDIVSFLAG-DIGTWVCHPGGPKVLEVMADTLGLPD-GALDVTWR-SLDEVGNIS
SASVLHVLRDTMGTWGLLTALGPGFSAELVL
>BGC0000418.1|AIE77085.1
FAGVGTAVSSASYSQTEIL--VFL-NSAIERRFLTAEPQGDLAVDMGCRALEACLSDLRH
LCCVTSTG-FLTPGLSALIIRELGICSRSDIVGMGCNAGLNALNVVAGWSAA-----HP-
GELGVVLCSEACSAAYATAVVNSLFGDGSAALALVSGDGPGPRVLIITDAMRYDWDRD-Q
LDPQIPYVVRLLSG-DIAHWLVHSGGKKVIDAVVVNLGLSR-YDVRHTTG-VLRDYGNLS
SGSFLFSYERLAGDYGVLMTMGPGSTIEMAL
>BGC0001665.1|ACC40920.1
IAGVFGALPPHRYSQRETFVNLHA-NAKVNSRHLVLNDFGEAAVDLGVEALMGALEDLDV
LITTTVTG-LAVPSLDARIAGRVGLVRRVPLFGLGCVAGAAGVARLHDYLRG-----AP-
NGIAALISVELCSLTFPGLVGSALFADGAAAVVAVGDGRSGPDILLYPDSMG--YDVG-S
LSKDIADVVTFLAG-DIGAWVTHPGGPKIINAITESLNLPP-EALELTWR-SLGEIGNLS
SASVLHVLRDTIGSPGLMMAMGPGFCSELVL
>BGC0001665.1|ACC40924.1
IAGVFGALPPHRYSQSEAFLEMHA-AAKVNSRQFVLTDFGDAAVDLGIEALMGALQDIDL
IITTTVTG-VAVPSLDARIAGRLGLVRRMPLFGLGCVAGAAGVARLHDYLRG-----AP-
DGVAVLIAVELCSLTYPGIVGTALFGDGAAAVVAVGDRRGGPDILLYPESMG--WDVG-S
LAPELTNLIAFLAM-DIGAWVSHPGGPKVLDAITNSLGLPS-DALELTWR-SLGEIGNLS
SASVLHILRDTIGSPGLMLAMGPGFCAELVL
>BGC0001689.1|AWW43730.1
LCKPAMSAPEYIITVEEFAQKLIR-NTGVKKRHIV--GFEERSKKRTPAVIEQALRDIDA
IIYVSCTG-FMMPSLTAWLINKMGLTRQIPIAQLGCAAGGAAINRAHDFCVA-----HP-
GSNVLIVSCELCSLCYQSLLSDGLFGDAVAAAVVRGI-GVGIELELIPNTIS--YAVK-D
LDRRVPGTMLAK--GKLDFYIVHAGGPRILDDLAKFLEVDR-DVFRHSWS-TLSEYGNIA
SAVVLEAARRLFGATGLIAGFGPGITAEMAL
>BGC0001065.1|AEZ64533.1
LCRPAIAVPEHVITREEFARTLIG-NTGVQTRHLV--GFTARAKSRLPEVIHRALRDIDM
IVYVSCTG-FMMPSMTAWLINTMGFTRQLPIAQLGCAAGGTAINRAHDFCIA-----YP-
HANVLIVSCEFCSLCYQNLLSNGLFGDAVASAVVRGE-GTGVRLVLVPGTIS--YAVR-D
LDKRVPGTMMAE--SDLDFYIVHAGGPRILDDLSKYLMLPS-ETFRYSRA-TLTERGNIA
SAVIFDALDRLFGARGLIAGFGPGITAEISL
>BGC0001462.1|OLZ52434.1
FAGVGTAVSETSYSQSELL--VFL-NSAIDRRFLTAEPQGDLAVDMGCRALEACLSDLRH
LCCVTSTG-FLTPGLSALIIRELGICSRSDIVGMGCNAGLNALNVVSGWSAA-----HP-
GELGVVLCSEACSAAYATAVVNSLFGDGSAALAVISGDGPGPRVLIITDAMRYDWDRD-Q
LDPQIPYVVRLLSG-DIGHWLVHSGGKKVVDAVVVNLGLSR-YDVRHTTG-VLRDYGNLS
SGSFLFSYERLVGEYGVLMTMGPGSTIEMAL
>BGC0001083.1|AGH68902.1
LCKPAVSAPEYVITMEEFAERLIR-NTGVKKRHIV--GLTERSKKRTPEVVEQALRDIDA
IIYVSCTG-FLMPSLTAWLINTLGFTRQIPIAQLGCAAGGAAINRAHDFCMA-----HP-
GSNVLIVSCELCSLCYQSLLSDGLFGDAVAAAVVRGN-GVGIELELIPNTIS--YSVR-D
LDRRVPGTMFAK--GNLDFYIIHAGGPRILDDLAKFLDVDR-QVFRHSWA-TLTEYGNIA
SAVVLEAARRLFDATGLIAGFGPGITAEMAL
>BGC0001461.1|OLZ50907.1
FAGVGTAVSESSYSQSEIL--VFL-NSAIDRRFLTAEPQGDLAVDMGCRALEACLSDLRH
LCCVTSTG-FLTPGLSALVIREMGICSRSDIVGMGCNAGLNALNVVAGWSAA-----HP-
GELGVVLCSEACSAAYATAVVNSLFGDGSAALAVVSGDGPGPRVLIITDAMRYDWDRD-Q
LDPQIPYVVRLLSG-DIGHWLVHSGGKKVIDAVVVNLGLSR-YDVRHTTG-VLRDYGNLS
SGSFLFSYERLAGDYGVLMTMGPGSTIEMAL
>BGC0001310.1|EFG10559.1
LCKPAIAVPDHIITNEELARRLIE-HTGVRKRHLI--GLDARSKARVPSVVRRALDQIDL
IIYVSCTG-FMMPSLASWLVNTMGFTRQLPIAQLGCAAGGAAVNRAHDFCTA-----YP-
GTNVLIVACEFCSLCYQSLLSNGLFGDGIAAAVVRGE-ETGMRLELIPHTIS--YAVR-S
LDKRVPGTMLAE--GKLDFYIIHAGGPRILDDLSRFLDVPP-GAFRHSRA-TLTEYGNIA
SAVVLDALGRLFGHHGMLAGFGPGIIAEMSL
>BGC0000281.1|AAY86551.1
LCKPSLLFPQYKITQQEHLEQMIQ-NTQVNERYLV--GFTHRARRMSSIAARQAIDDIRM
VAVTSCTG-FMMPSLTAHLINDLGLTVQLPIAQLGCVAGAAAINRANDFASL-----AP-
DNHVLIVSLEFSSLCYQAFISAALFGDAVSACVMRADDQSGFKIAFLPDSIK--YDVK-D
LDKAVMNSILNY--AQNDFFIFHTGGREILDELVLQLDLEP-GRVAQSRD-SLSEAGNIA
SVVVFDVLKRQFGATGMLAAFGPGFTAEMAV
>BGC0001066.1|CAQ52620.1
LIGVGTAVPSESYSQRDIF--VFL-NSAIERRFLRMESQGELGVDMGARALQECLDDVRH
LCCVTSTG-FLTPGFSAMLIKELGLTSRLDVVGMGCNAGLNGLNSVVGWAAA-----HP-
GELALMVCVEACSAAYVTSVVNSLFGDGSAAVAVVAGEPRGPEVLIIPEAMRYDWDDD-Q
LDRDVPYVVRLLAG-DIEHWVVHSGGKKVIDSVMVNLGLTR-HDVRHTTG-VLRDYGNLS
SGSFLFSYERLLGDYGVFMTMGPGSTIETAL
>BGC0000311.1|CAC48378.1
FAGVGTAVSASSYSQSDIL--VFL-NSAIDRRFLTSEPQGDLAVDMGCRALEACLSDLRH
LCCVTSTG-FLTPGLSALIIRELGICSRSDIVGMGCNAGLNALNVVAGWSAA-----HP-
GELGVVLCSEACSAAYATAVVNSLFGDGSAALAVISGDGPGPRVLIITDAMRYDWDRD-Q
LDPQIPYVVRLLSG-DIGHWLVHSGGKKVIDSVVVNLGLSR-HDVRHTTG-VLRDYGNLS
SGSFLFSYERLAGDYGVLMTMGPGSTIEMAL
>BGC0001635.1|AQZ69234.1
IAGVGTATSGTSYTQADLL--LFL-NSAIERRHLTAESQGDLAVEMGCEALEACLADLRH
LCCVTSTG-FLTPGLSALIIRRLGICSRADIVGMGCNAGLNALGVVSGWSAA-----HP-
GELGVVLCSEACSAAYATAVVNSLFGDGAAALAVVAGGGRGPRVLIITDAMRYDWDPA-G
LDPQIPYVVRLLSG-DIGHWLVHSGGKKVIDAIVINLGLTR-HDVRHTTG-VLRDYGNLS
SGSFLFSYERLAGDYGVMMTMGPGSTIETAL
>BGC0000441.1|CAG15029.1
MVGVGTAVAGTTVSQPDLL--IYL-NSAIGTRRLTPEPQGALAVEMGGQALQACLSDLRH
LCCVTSTG-FLTPGLSALMIKELGICSRSDIVGMGCNAGLNALNVVAGWSAA-----HP-
GELGVVLCTEACSAAYATAVVNSLFGDGAAALALISDAPPGPRILLITDAMRYDWDSD-L
LDPQIPYVVRLLAG-DIAQWLVHSGGKKVIDAVVVNLGLTR-HDVRHTTR-ILRDYGNVS
SGSFLFSYERLVGDYGVLMTMGPGSTIETAL
>BGC0001079.1|ABS50451.1
LCKPAVSAPEYTITMEEFAKQLIR-NTGVLKRHIV--GLTERSKKMCPPVIEEALRDIDA
IIYVSCTG-FLMPSLTAWLINKMGFTRQIPIAQLGCAAGGAAVNRAHDFCLA-----HP-
GSNVLIVACELCSLCYQSLLSDGLFGDAVAAAVVRGN-GVGIEVELIPNTIS--YSVR-D
LDRRVPGTMFAK--GKLDFYIVHAGGPRILDDLARFLDVDR-QVFRHSWS-TLTEYGNIA
SAVVFDAARRLFDATGMIAGFGPGITAEMAL
>BGC0000285.1|AAL78053.1
LCTPAVAVPEHVITVEDLARRLIS-NTGVRERHLI--GFEVRAKQRVPAVVREALEDIDL
IVYVSCTG-FMMPSLTAWLINSMGFTRQLPIAQLGCAAGGAAINRAHDFCTA-----YP-
DANALIVSCEFCSLCYQSLLSNGLFGDAVGAAVVRGH-GTGVRLEMIPETIS--YAVK-A
LDKRVPKTMLAE--AGLDFYVIHAGGPRILDDLTKFLGVPS-EAFRHSRA-TLAQYGNIA
SAVVLDALRRIIGARGMIAGFGPGITAEMSV
>BGC0000652.1|ABS50478.1
LCKPAVSAPEYTITMEEFAKQLIR-NTGVLKRHIV--GLTERSKKMCPPVIEEALRDIDA
IIYVSCTG-FLMPSLTAWLINKMGFTRQIPIAQLGCAAGGAAVNRAHDFCLA-----HP-
GSNVLIVACELCSLCYQSLLSDGLFGDAVAAAVVRGN-GVGIEVELIPNTIS--YSVR-D
LDRRVPGTMFAK--GKLDFYIVHAGGPRILDDLARFLDVDR-QVFRHSWS-TLTEYGNIA
SAVVFDAARRLFDATGMIAGFGPGITAEMAL
>BGC0001460.1|EME52965.1
---MGTAVSSVSYSQSEIL--VFL-NSAIDRRFLTAEPQGDLAVDMGCRALEACLSDLRH
LCCVTSTG-FLTPGLSALIIRELGICSRSDIVGMGCNAGLNALNVVAGWSAA-----HP-
GELGVVLCSEACSAAYATAVVNSLFGDGSAALALVSGDGPGPRVLIITDAMRYDWDRE-Q
LDPQIPYVVRLLSG-DIGHWLVHSGGKKVIDAVVVNLGLSR-YDVRHTTG-VLRDYGNLS
SGSFLFSYERLAGDYGVLMTMGPGSTIEMAL
>BGC0000872.1|BAJ05880.1
VAKPVTVMAGHKVTTAAEIRDSMA-GSGVATRYFS--GMARRACGMAVDAARRALDDIDA
IVTSHTTS-WTLPNLDTHLVAALGLVSRIALTSLACAGGAQALVRATDLLRG-----RP-
GGKVLVVVAEVLSTTFHSMIYKVLFGDSAGACVVSDLPLPGFAIEVLPDSYW--GEVD-A
STRKALGAPWLG---RPEFAVVHPGGPRIISEVTAALGLGA-EETRHSFA-SLEENGNLG
GNAVLDVLGRSHGAEGLIIAFGPGFTATCAR
>BGC0001819.1|WP_015031699.1
VLGVATANPDSSYSQEDLY--VFL-NSAIERRFLNMETQGELGTELGARALQTCLSDIGY
LVCVTSTG-LLTPGFSALLIRELGICGRLDIVGMGCNAGLNALNATTGWASA-----NP-
GRIAMMVCVEVCSAAYVTSVVNSLFGDGSAAIAVSHAP-PGPQVLIVPDAMRYDWDDD-Q
LDRDVPYVVDLLKG-QIAHWLVHSGGKKVIDSVSVNLGLTR-HDVRHTTD-VLRDYGNLS
SGSFLFSYEQLLGDYGVLMTMGPGSTLETAL
>ArsB|ZP_00418325.1
PVQLAKPVPQALTLELAFARAYALSSAQIKRRQLIGSDLKVR-----KVVDQGLEEAPDD
LIHVTCSG-YLSPSPVERMAADRGW-TVTHSYHMGCYGAFPAIKMAHGMLSSRFGVTPV-
KHRVDIVHTELLSAHNNNIITMTLFADGLIKYSVLSEEEHGLRVLLLPDSMT--WVPG-S
LTPMVPVVIKLLERRLELTFAIHPGGPKIVEHIQEDLGLSD-EQVAISKS-VFLENGNMS
SATIPHILKQVLGTRVLCLGFGPGLTVTGMV
>ArsC|ZP_00418326.1
PVQLAKPVPQRITLELGFARAYAVSPAQIKQRQLVGADLKTR-----KVVGKGLEEAPDD
LIHVTCSG-YLAPSPAERMVADRGW-TVTHSYNMGCYGAFPAIKMAHGMLASQWGATPP-
KTRVDIAHTELMSAHNNNIISATLFSDGLIKYSVYPEDERGLRILLLPDSMT--GVPG-S
LSPLVPAIIDLLRRKDALSFAIHPGGPKIVDHVQEELGLAE-DQVAISKS-VFLENGNMS
SSTIPHILKAYLGTRIACLGFGPGLTAAGLV
>RppA|Q54240.2
LCRPAIAVPEHVITMQDLARELIQ-NTGVQTRHLV--GFEVRAKTRVPEVVRRALSEIDL
IVYVSCTG-FMMPSLTAWIINSMGFTRQLPIAQLGCAAGGAAINRAHDFCVA-----YP-
DSNVLIVSCEFCSLCYQSLLSNGLFGDALSAAVVRGQ-GTGMRLELVPDTIS--YAVR-D
LDKRVPGTMLVD--PNMDFFIVHAGGPRILDDLCHFLDLPP-EMFRYSRA-TLTERGNIA
SSVVFDALARLFSAQGLIAGFGPGITAEVAV
>Gcs|3V7I
LCAPAVIHGEHSVETREEVRGIAA-STGIESRGWMSQTVQERVQAYGERAARGALADVDC
LITSNSTT-PALPGLDVALANRLPLTMLLPATQWACVAGTRSLALAADLVAA-----DP-
DRVVLVVISEALSTTYQSLIVRLLFADTAVAAVVTGRPRSVLRLDTLPGTHR--LETR-A
MDRRGPRAVWLRVR-HPDVLLAHPGGTRVLEYMEQTMPDEW-PSGLLSYSRDSYTSGNRG
GAAVFDILRRAHGSRAVLYAAAPGLTATALE
>PKS11|NP_216181.1
IAGVFGALPPHRYSQSDSFVELHA-AAKVNGRHLVLTDFGDAAVDLGVEALLGALSDIDM
IATATVTG-VAVPSLDARIAGRLGLVRRMPLFGLGCVAGAAGVARLRDYLRG-----AP-
DDVAVLVSVELCSLTYPSLVGTALFGDGAAAVVAVGDRRGGPDILLYPDSMG--WDVG-S
LSPDLTNLITFLDA-DIGAWVSHPGGPKVIDAVATSLALPP-EALELTWR-SLGEIGNLS
SASILHILRDTIGSAGLMLAMGPGFCTELVL
>PKS18|1TED_A
IEGLATGTPRRVVNQSDRVAEVYQ-KSRITTRRMAPATIRDRAVPLAVDVSKRALAEIGL
LVLATSTG-FIAPGVDVAIVKELGLISRVVVNFMGCAAAMNALGTATNYVRA-----HP-
AMKALVVCIELCSVNAVDVVIHSLFGDGCAALVIGASQVGKVVVRLLDNTIV--LGVN-H
LSENLPGYIEMLWD-DIDLWAIHPGGPKIIEQSVRSLGISA-ELAAQSWD-VLARFGNML
SVSLIFVLETMVISTGVAFAFGPGVTVEGML
>Sl-PKS2|AMW87980.1
IMGIAAEYPEHICSTQEFCLRVHE-NTGIETRRTASPTIDQLGVELAVGASRKAISEITH
VVATTCTN-SANPGYDYFVARELGLVERTLLHGVGCAGGLTALRTAANIALGSFMQ--R-
PARILVIACELSSLLVRLRIGVSIFSDGASAVLLSNGIGPVYDLLTVPETIG--FDVH-P
LTPKVPAITSLVPRAADFDWALHPGGAKVLTSVQKVLGLTT-QHLRASYE-TYRTKGNSS
SATIFSVMNRLRRKNVVACAFGPGVAIEMAI
>SCO7671|NP_631710.1
IAAVRCALPPHRYAQHGPIGDVHA-SAGVRTRHLALGDFGRSGLELGEEALSGALADVDL
LVFASITG-VSAPSLDARLAGRMGLVKRLPLFGLGCVAGAAGLARVHDHLRG-----HP-
EDTAVLLTVELCSLTLQNLVAGALFGDGAAALVARGGNTSGPRVVLYPGTLG--WEIG-A
IDAGVPDIVAFLAE-DIGTWICHPGGPRILSAVSETLGLSE-DALDRSRR-SLAAVGNMS
SVSVLHILEDVRGTWGLLLAMGPGFCSELVL
>DpyA|BAQ19510.1
VALPEHQVPTNAVLA--DIARIVK-SLRVDHRFWS--GIEARVYQLGAQAARDALGEVDC
LIPVHSSG-IAMPGLGVHLARVLGLVLHVPVTQVGCTGGSWGLALAAQLVAA-----QP-
GRRVLLVVSEALSSCYRSAMYSGLFGDCGAAAVVTSDWRPGLRIDLLPDSYW--MEPD-V
STPAALRAVRLKA--WPVWMAAHPGGPRIIESQAAGLP-DA-PDLAHAWE-SLREHGNPG
GPAVLDVLRRHYGAPGLVAGFGPGFFGAAVY
>CylI|AFV96143.1
IVSTSTAFPENYYPQTAALRRFFT-NVKIDGRYFAPPTWGVSSLNLAETAITKLLQDISL
LASVS-MT-PAIPSLDGRLMNRIPFLKRLPMNGVGCMGGAFGISRVADYLKA-----HP-
KEAAILFAVEISSALWQDIITAALFADGCGAVLMVGKEHGLPQVILVPNTMG--LDVV-D
LRPEVSDALGLLAD-NLYRWIVHPGGPKVIDTVEAEFGLDS-QTLQLSRD-TLAEVGNIS
SATVLYMLDKVLDSYGLIVAMGPGLAQEAIL
>BpsA|NP_390087
ILSIGTSLPAYNVNQEEFARYSFK-NGQIHSRQFVGHSFEEKTLKHSRAAVRECLEKVEA
VFFVSSTG-LSTPSIEARLMNELPFTKRIPIWGLGCAGGASGLARAAEYCKA-----YP-
EAFVLVISAELCSLTFQNLIGTSLFGDGIAAALLCGEKALAPKIMLMKQSMG--WDFT-D
FSRDIPTLVIFLDK-DISVFLAHPGGKKVIDAYIKSLGLSS-EKLSSAQS-ILQKHGNMS
SATILYVIKDHLAERGLIGALGPGFSSELLL
>RpsA|ACI98675.1
ILAVATATPPHRFPQEDTAREVFT-NAGIEARHSCPRGWTDRAVAVLETATRTALGAVDA
IVAVSSTG-IATPSLDALLMQRLGLVQRLPVFGLGCAGGVLGLARAANWAAS-----MP-
DRTVLFLVVELCGLSFRNVVATALFGDGAAAVLLRADPPDLGRVVTWPDTMG--WRVE-D
FSQSIPRLVSFLDR-RLAGSLCHPGGAKVLEALEEVLAPAT-GGLDDARS-VLRDYGNMS
AATVLFVLERRIRGPHLMTALGPGFTAALAL
>chslk|Q43595
LLALGKGLPEQVLPQEETYLQLCK-TTTVRTRYTVTPTLTPRVLELGATAARAALVDITH
LVYISSSE-LRLPGGDLFLATRLGLTVRTSLLFLGCSGGAAAFRTAKDIAEN-----NP-
GSRVLVVAAETTVLGFRDLVGAALFGDGASAAIIGAGPI-FLELQFLPGTID--GKIT-E
LGRDLPEKITLMDR-NDVFWAVHPGGPAILNRLEVCFELQR-EKLKISRK-ALMNYGNVR
SNTVFYVLEYLREEWGLILAFGPGITFEGML
>LAP6|NP_171707.1
LLALGKAFPSQVVPQEEGFLRLCK-TTTVKTRYTVSPTIKQRVVEMALEASLGCIEDITH
IVYVSSSE-IRLPGGDLYLSAKLGLVNRVMLYFLGCYGGVTGLRVAKDIAEN-----NP-
GSRVLLTTSETTILGFRDLVGAALFGDGAAAVIIGADPR-FMELHFLPGTIE--GRLT-E
LGRDLPQKIKLMGK-NDMFWAVHPGGPAILNRLETKLKLEK-EKLESSRR-ALVDYGNVS
SNTILYVMEYMRQEWGLGLAFGPGITFEGLL
>AT4G00040|NP_191915.1
VLALGKALPSNVVSQEEEYLRLCK-STTVKTRYTVSPTIKQRVVQMAYEASLVCIEDITH
LVYVSSSE-FRLPGGDLYLSAQLGLVQRVMLYFLGCYGGLSGLRVAKDIAEN-----NP-
GSRVLLTTSETTVLGFRNLVGAALFGDGAAALIIGADPT-FMELHFLPQTID--GRLS-E
LGRDLPQKIKLVAK-NDLFWAVHPGGPAILSGLETKLKLKP-EKLECSRR-ALMDYGNVS
SNTIFYIMDKVREEWGLGLAFGPGITFEGFL
>OSJNBa0036D19.7|AAK95679.1
ILAIGTANPENIMFQDDYYFGICH-KSGIEKRYIHLPSLETRVPKLAESAARKAITDITH
LIFSTYSG-CRAPSADLQLASLLGLVSRTILSLHGCSGGGRALQLAKEIAEN-----NR-
GARVLIACSELTLICFSKIIGHGLFGDGAGAVIVGADPS-LFEMVMIPGTLG--MQAT-S
LSIQVPTLINAFRS-NDLFWAVHPGGRAILDNIEDKLQLHP-CKLAASRQ-VLSEYGNMS
GATIAFVLDELRPEWGVLLAFGPGVTIESIV
>ACS2|CAC14058.1
ILAIGTATPDNVYIQADYYFKLCE-KSMIRKRHMCGKSLNARTPRIGKEAAVKAISSITH
LIFCTSAG-VDMPGADYQLTRMLGLVKRMMIYQQGCYAGGTVLRLAKDLAEN-----NK-
GSRVLVVCSELTAPTFRSLVGQALFADGAAALVVGADPD-LYYIVLLPDSIE--GHIR-E
LKKDVPALFEAFRP-NSIFWIAHPGGPAILDQIEVKLGLKE-DKLRASKH-VMSEYGNMS
SSCVLFVLDEMRLDWGVLFGFGPGLTVETVV
>BAS|AAK82824.1
VMAIGTANPPNCYYQADFYFRLCE-NSRIEKRYLHATSLNVRVAELGKEAALKAISKITH
LIVCCLAG-VDMPGADYQLTKLLDLVKRFMFYHLGCYAGGTVLRLAKDIAEN-----NK-
GARVLIVCSEMTTTCFRSMIGQAILGDGAAAVIVGADPD-IFELVIVPESIE--GHLL-E
LYKTVPTLIDAFTP-NSLFWIAHPGGPAILDQVTAKVGLEK-EKLKVTRQ-VLKDYGNMS
SATVFFIMDEMRLEWGVLFGFGPGITVETVV
>CTAS|Plant
ILAIGTAVPSNCYYQSDFYFRMCE-RSSIKKRYMHAPSIDGRIPKLAKEAASKAISNITH
LVFCTTSG-VDMPGCDYQLTRLLGLIKRLMMYQQGCHAGGTGLRLAKDLAEN-----NK-
GARVLVVCSEMTVINFRSLVGQSLFGDGASAVIVGSDPD-LYQIMIVADSID--GHLR-Q
LRKDVPSLVEAFTP-NSIFWIAHPGGPAILNQVQAKVGLKE-EKLRVSRH-ILSEYGNMS
SACVFFIMDEMRLEWGVLFGFGPGFTVETIV
>CHS2|AAA02824.1
ILAIGTANPANCVEQSDFYFKMCD-KSMIKRRYMYAPSLDARVPRLGKEAAVKAISKITH
LIVCTTSG-VDMPGADYQLTKLLGLVKRYMMYQQGCFAGGTVLRLAKDLAEN-----NK-
GARVLVVCSEVTAVTFRSLVGQALFGDGAAALIVGSDPV-IFEMVIAPDSID--GHLR-E
LLKDVPGIVEAFEP-NSIFWIAHPGGPAILDQVEQKLALKP-EKMNATRE-VLSEYGNMS
SACVLFILDEMRLEWGVLFGFGPGLTIETVV
>STS|BAA78617.1
VLAIGTANPPNCVDQSDYYFRICE-RTQIKNRHMYAPSLDARVPRVGKEAATKAISKITH
LIFCTTSG-VALPGVDYELIVLLGLVKRYMMYHQGCFAGGTVLRLAKDLAEN-----NK-
DARVLIVCSENTSVTFRSLVGQALFADGAAAIIIGSDPV-LFEIVLVPNSIG--GLLR-E
LNKSVPDIIKAFDP-NSIFWIAHPGGRAILDQVEEKVNLKP-EKMKATRD-VLSNYGNMS
SACVFFIMDLMRLDWGVLFGFGPGLTIETVV
>2-PS|P48391.2
ILAIGTATPPNCVAQADYYFRICE-KTAIKKRYLAAPSLNARVPMLGKEAAVKAISKITH
LIFCTTAG-VDMPGADYQLVKLLGLVKRYMLYQQGCAAGGTVLRLAKDLAEN-----NK-
GSRVLIVCSEITAILFHSLVAQALFGDGAAALIVGSGPH-IFEIVILPDTMK--LHLR-E
LHRDVPLMVKALSP-NSVFWMVHPGGRAILDQVERKLNLKE-DKLRASRH-VLSEYGNLI
SACVLFIIDEVRLDCGVLFGFGPGMTVETVV
>ACS|ABI94386.1
ILAIGTSNPTNIFEQSDFFFDICD-KSGIKKRHFHEASLDPRVPKLAKEAAISAISKITH
LVFATTSG-VDMPGADFQLAKLLGLVKRVMLYQQGCYAGATVLRVAKDLAEN-----NK-
GARVLVACSEVTAVTFRGLVGSALFGDGAAALIVGSDPV-LFEIHVLPDSIN--GHLR-E
LLKDVPGLIEPLEY-NDMFWAVHPGGPAILDQIEAKLGLST-DKMQASRD-VLASYGNMS
SASVLFVLDQIRFEWGFVIGFGPGLTVETLL
>PCS|2D3M_A
VMAIGTAHPPHIFPQDDVYFRICK-KTMIGKRYFNEPSLNDRVPALGTEAAVKAISEITH
LVFCTSCG-VDMPSADFQCAKLLGLVNKYCIYMQGXYAGGTVMRYAKDLAEN-----NR-
GARVLVVCAELTIMMLRNAIGISLFGDGAAALIIGSDPI-MFEIVVIPNTIH--LHLR-E
LSKGSPMTIDVFKS-NSLFWIPHPGGRAILDQVEAKLKLRP-EKFRAART-VLWDYGNMV
SASVGYILDEMRLEWGVLLGFGPGITVETIL
>OKS|AAT48709.1
VMAIGTAHPPHIFPQDDFYFRICK-KTMIGKRYFNEPSLNDRVPALGAEAAVKAISEITH
LVFCTSCG-VDMPSADFQCAKLLGLVNKYCVYMQGCYAGGTVMRYAKDLAEN-----NR-
GARVLVVCAELTIIGLRNAIGNSLFGDGAAALIVGSDPI-MFEIVVIPNSIH--LHMR-E
MSKDSPETIDVFKS-NSLFWIPHPGGRAILDQVEAKLKLRP-EKFRATRT-VLWDCGNMV
SACVLYILDEMRLEWGVLLGFGPGMTVETIL
>ORAS|NCU04801.1
ITGLGVQYPPYSLGPDILSKRINR-YTGIDQRSSIPPTVKELGVPLAVEASRKAMAQITH
MVSTTCTD-SANPGYDHYVAKELGLLEKVLLHGIGCSGGLAALRTAANLCLGTARG--K-
PARILVLALEVSTTMVRTRIGIALFSDCASAVILSNGIGAIYDLLVIPDSLG--FDVD-P
LSPRVPVLADLLSSPADFDWAMHPGGATILSGAESAMGLTP-EHMRASYD-RYINHGNSS
SATIFSVLNRLRKEYVVGCAFGPGINVEMCM
>BPKS|XP_001555327.1
IVGLGVEYPPFLLEPATLTKRINN-FTGIETRSAIAPTIAELGVALAVTACRKALSDITH
VVSTTCTN-SANPGYDHFVCKALGIVEKVLLHGIGCSGGLASLRTAANLALGSFRG--K-
KARVLVMALEISSLLVRTRIGVTLFSDCASACVLSNGIGSVYDLLMIPDTLG--FDVD-P
LSPRVPKLASLISNPADFDWALHPGGATILTGVEKAMSISA-EHMRASYD-TYMKHGNSS
SATIFSVLDRLRKEMIVGCAFGPGIAVEMCM
>AnPKS|XP_001390871.1
ITGMGTEWPSRLVVPEDYAKKINT-QTGIETRPVVPPTTEDVSVELSKNAALKALSSITH
IVSVTVTN-GGAPGFDQLVARELGLAERILLSGIGCGGGCAALRVASTIASATYRK--Q-
EARILVVACELCSIHLRTGVAPALFSDGAAALVVCNPLGKQFAIVVTPGTMS--YTVS-T
ISKNIPKLASLIQSPTDFHWALHPGGKAVIQGAQDALNLPD-DALAASKE-IYRTKGNTS
SVAVLAVLEKVRSPNVVACSFGPGLTTEMTL
>CsyA|BAD97390.1
VVGTGAHYPPHELRSDKLISAVNE-KSRIQTRRAALPDIAECGVPVAEEAARKALNDLTH
VVVVTCTN-TANPGLDYMICERLGLVQRTLLHGVGCAGGAAALRTANELLLGAFQG--K-
PGRALVVACEICMIFFRANVAMTLFGDGAGAMVLSNGICPLWNILLLEDSIQ--FNIR-P
ITKEVPGQTDLISSPSSYDWALHPGGYSIAVLAQNALGITE-HHLRKTYE-VYRSRGNTS
SSTVISVINELARDKVIVAAFGPGITMELAV
>CsyB|BAD97391.1
IVGIASRCAPHKLGADAIARRINR-KTRIDHRYSVIPSFSECGIPLASAASARAIDEITH
LVAVTCTN-TAHPGFDSVLCRKLGLVRRVLLHGIGCGGGISAMRVAHELLLGTQQG--V-
PARALIVACEVPTVFARVNVAMCLFGDCAAALVLSNGIGPIWNILQFDGTAH--FNVH-D
IDKRIPQLTSLISSPSNYGWAVHPGGYAVLVAAQDALGLTA-DDLRASYD-AYRDGGNTI
STTIIRILEKLRKDKLVLAAIGHGITLETAI
>SmPKS|XP_003353120.1
ITGLGVQYPPYSLGPDILSKRINR-YTGIDQRSSISPTVDELGVPLAVEASRKAMNQITH
MVSTTCTD-SANPGYDHFVAKELGLLEKVLLHGIGCSGGLAALRTAANLCLGKARG--K-
PARILVLALEVSTIMVRTRIGIALFSDCASAVVLSNGIGAIYDLLVIPDSLG--FDVD-P
LSPRVPVLADLLSSPADFDWAMHPGGATILSGAESAMGLTP-EHMRASYD-TYINHGNSS
SATIFSVLNRLRKEYIVGCAFGPGINVEMCM
>CtPKS|XP_006694643.1
IVGLARQYPPYSLKPDVLSKRINR-YTGIEQRSSIPPTITQLGVPLAVAAARKALSQVTH
MVSTTCTD-SANPGYDHFVAQELGLVEKVLLHGVGCSGGLAALRTAANLCLGSCRG--L-
PARILVVALEITTTLVRTRIGVTLFSDCAGVLVLSNNF-PIYSLLTIPSTLG--FDID-P
LSPAVPRLTSLLPD-ADFDWAMHPGGSTILTGAEQVLGITS-LHMRASYD-TYIRHGNSS
SATMMSVLDRLRREYIIGCAFGPGISVEMCL
>SsARS|AXB87495.1
VTGLAHAYPSHSYGPEDIVQRFNR-KTRINSRPIIPPSINELGVDLATSACNKAMADITH
LVAVTCTD-QGNPGYDLLVCQKLKLVQRVLLHGVGCAGGLSALRAAADIAASSQLG--R-
PARVLVIACELCSLFLRLHIAPALFSDAAAAAVVSNGLAPIFQLQIVPGTMS--YETQ-S
MSKDVPKTAQLCNTPSTSDWAIHPGGAAILRGAQQAFSLTD-DHIRASLD-VYGSYGNSS
SPTVLIVLDKLRRKNVIATSFGPGMVIEMFL
>PspB|NA
ITGLGSQYPPYLLGPEEFAARINR-SSGIETRSAIAPTISELGVDLTTQACKKALQHVTH
TIGVTCTN-QGNPGFDLLVNRKLGLVDRMLLHGVGCAGGLAIMRAAAQIACGSMRR--K-
PVRILAFACELCTPNVRISIAGALFSDAAAAFVLCNEYAPLFQLLLIPDTMA--FFAD-V
LTRDVPQYTKLLPSVSDFDWALHPGGEAIIEGAKQVLGLTE-DQLQASRE-IYRTRGNSS
SATVLIVLDRLRREYVVATSFGPGLAIEMAM
