# Supplementary material for: Evolutionary Histories of Type III Polyketide Synthases in Fungi
Source: Front Microbiol. 2020 Jan 21;10:3018. doi: 10.3389/fmicb.2019.03018 (PMC6985275; doi:10.3389/fmicb.2019.03018)
Supplement: MATERIAL S6 — Reconciliation analyses performed with DTL and DL models using NOTUNG. [file Data_Sheet_6.zip]

Archive with 31 entries (30 files):
- NOTUNG_clade3_DLmodel.png
- __MACOSX/
- __MACOSX/._NOTUNG_clade3_DLmodel.png
- NOTUNG_clade6_DL.png
- __MACOSX/._NOTUNG_clade6_DL.png
- NOTUNG_clade5_DLmodel.png
- __MACOSX/._NOTUNG_clade5_DLmodel.png
- NOTUNG_clade6_DTLmodel.png
- __MACOSX/._NOTUNG_clade6_DTLmodel.png
- NOTUNG_clade7_DTLmodel.png
- __MACOSX/._NOTUNG_clade7_DTLmodel.png
- NOTUNG_clade7_DLmodel.png
- __MACOSX/._NOTUNG_clade7_DLmodel.png
- NOTUNG_clade2_DTLmodel.png
- __MACOSX/._NOTUNG_clade2_DTLmodel.png
- NOTUNG_clade5_DTLmodel.png
- __MACOSX/._NOTUNG_clade5_DTLmodel.png
- NOTUNG_clade4_DTLmodel.png
- __MACOSX/._NOTUNG_clade4_DTLmodel.png
- NOTUNG_clade3_DTLmodel.png
- __MACOSX/._NOTUNG_clade3_DTLmodel.png
- NOTUNG_clade2_DLmodel.png
- __MACOSX/._NOTUNG_clade2_DLmodel.png
- NOTUNG_clade1_DLmodel.png
- __MACOSX/._NOTUNG_clade1_DLmodel.png
- NOTUNG_clade8_DLmodel.png
- __MACOSX/._NOTUNG_clade8_DLmodel.png
- NOTUNG_clade8_DTLmodel.png
- __MACOSX/._NOTUNG_clade8_DTLmodel.png
- NOTUNG_clade4_DLmodel.png
- __MACOSX/._NOTUNG_clade4_DLmodel.png
