# Supplementary material for: Evolutionary Histories of Type III Polyketide Synthases in Fungi
Source: Front Microbiol. 2020 Jan 21;10:3018. doi: 10.3389/fmicb.2019.03018 (PMC6985275; doi:10.3389/fmicb.2019.03018)
Supplement: MATERIAL S8 — Description of fungal type III polyketide synthase loci. Color blocks indicate conserved domains. [file Data_Sheet_8.zip]

Archive with 17 entries (16 files):
- Clade6_tree_BGCs.svg
- __MACOSX/
- __MACOSX/._Clade6_tree_BGCs.svg
- Clade2_tree_BGCs.svg
- __MACOSX/._Clade2_tree_BGCs.svg
- Clade5_tree_BGCs.svg
- __MACOSX/._Clade5_tree_BGCs.svg
- Clade1_tree_BGCs.svg
- __MACOSX/._Clade1_tree_BGCs.svg
- Clade8_tree_BGCs.svg
- __MACOSX/._Clade8_tree_BGCs.svg
- Clade4_tree_BGCs.svg
- __MACOSX/._Clade4_tree_BGCs.svg
- Clade3_tree_BGCs.svg
- __MACOSX/._Clade3_tree_BGCs.svg
- Clade7_tree_BGCs.svg
- __MACOSX/._Clade7_tree_BGCs.svg
